# Supplementary material for: Target identification of small molecules using large-scale CRISPR-Cas mutagenesis scanning of essential genes
Source: Nat Commun. 2018 Feb 5;9:502. doi: 10.1038/s41467-017-02349-8 (PMC5799254; doi:10.1038/s41467-017-02349-8)
Supplement: Supplementary file 3 — Supplementary Data 1 [file 41467_2017_2349_MOESM3_ESM.xlsx]

## Sheet: CRISPR-Cas9 sgRNA library 9 gen
sgRNA ID	sgRNA sequence	Note
XPO1_1	ATTTCTTCTGGAATCTCATG
XPO1_2	TCATGTGGATTAAAGATGCC
XPO1_3	CATGTGGATTAAAGATGCCA		5' Arm (for BfuAI cloning)
XPO1_4	TCTCTTCATCAGCCTGCCGT		GCTACGACCTGCCATGACCG
XPO1_5	CTCTTCATCAGCCTGCCGTA		3' Arm (for BfuAI cloning)
XPO1_6	CTTAAATGTTCCTTGAAAGC		GTTTGTACGCAGGTGCACGC
XPO1_7	GGTGAGGGAAGGCCGACTTA
XPO1_8	CATATTCCTGAAGAAAGATT
XPO1_9	AGAAAGATTTGGTTGTTAAC		All ssDNA oligos were ordered
XPO1_10	TGGTTGTTAACTGGATTTCC		from CustomArray
XPO1_11	TCACAACAGAAAAGATATGC		and amplified with PCR
XPO1_12	ATGTTTGAAAGCCCAAATGA		to generate 100 bp fragments
XPO1_13	AAAACAAGTTTAAACTGTGT
XPO1_14	ACAAGTTTAAACTGTGTAGG		100 bp fragments were then
XPO1_15	ACTGTGTAGGTGGAATAGCA		digested with BfuAI
XPO1_16	GGTGGAATAGCAAGGAATGC		to insert sgRNA sequences
XPO1_17	GTGGAATAGCAAGGAATGCT		into the predigested pLCKO vector
XPO1_18	AAAAAGTTCGTTCTATGTTC
XPO1_19	AAAACAGCATCAAATATTTG
XPO1_20	CCCTAACTTGTTGACAATTA
XPO1_21	GCCATAGTACTAAGCACTTC
XPO1_22	ACTTCTGGTTCTCTAGCAGC
XPO1_23	CTTCTGGTTCTCTAGCAGCT
XPO1_24	ATGAGAACTGCATCCAACAG
XPO1_25	TGAGAACTGCATCCAACAGA
XPO1_26	GAGAACTGCATCCAACAGAG
XPO1_27	AGAACTGCATCCAACAGAGG
XPO1_28	GTTCGCATACTTCTAATCAA
XPO1_29	CTGCAGAAATATTTTCACTG
XPO1_30	TCTTCCAAGCTGAATTACAA
XPO1_31	CTTCCAAGCTGAATTACAAA
XPO1_32	TTCCAAGCTGAATTACAAAG
XPO1_33	GGGGTGTCCAACAGCTTTGC
XPO1_34	CCAAGCTGCTTGACTGTTTC
XPO1_35	ATACTATCCCACACTTGATT
XPO1_36	TACTATCCCACACTTGATTA
XPO1_37	TTCAAAATTTCATCAATAAA
XPO1_38	GAACCTGAACGAAATGCCTG
XPO1_39	CGAAATGCCTGCGGCATTTT
XPO1_40	GAAATGCCTGCGGCATTTTT
XPO1_41	AAGTATCACAAGCCATATCC
XPO1_42	CAGTGAGCTCTCAAAAAACG
XPO1_43	AGTGAGCTCTCAAAAAACGT
XPO1_44	TTCATGCATTGCTCCACTAA
XPO1_45	CATATTCTTATACAAATTTA
XPO1_46	TCTACAACCAATACTTCCTC
XPO1_47	TTCGACTAACCATTAATAAA
XPO1_48	GGGCAAATATAGCTGTCTCC
XPO1_49	GGCAAATATAGCTGTCTCCT
XPO1_50	AAATATAGCTGTCTCCTGGG
XPO1_51	TGTTGACTTCCAGAAAGCAA
XPO1_52	ACTTCCAGAAAGCAACGGAG
XPO1_53	GGAGAGGCAGATGTAGAGAA
XPO1_54	ATACCAACAACATATAATGA
XPO1_55	TACCAACAACATATAATGAA
XPO1_56	TTGATCATGTTCCTTAAGAA
XPO1_57	TGAGTACGCAAGTCGAATAT
XPO1_58	AGTCGAATATTGGTATTTAA
XPO1_59	TTACAAATTGTTCTTCATAT
XPO1_60	TCACACCAGCAATCTCAGTG
XPO1_61	AGAGAGACATTTCGAAACAT
XPO1_62	TTCGAAACATTGGAACATTC
XPO1_63	AATCAATGTGCTGATTAATT
XPO1_64	TGGTCTCAAAAATATATCCC
XPO1_65	GGTCTCAAAAATATATCCCA
XPO1_66	GTCTCAAAAATATATCCCAG
XPO1_67	AAATCTGAGCAATGTTTCCA
XPO1_68	TCCAAGGTTGCATGTACAAG
XPO1_69	AAAAAACACACAAAAATATC
XPO1_70	TAAATGCTTAGATTTGACTT
XPO1_71	ATTTTGACAGAGACTTTCGC
XPO1_72	ACAATATCACTGATAAAAGT
XPO1_73	GATAAAAGTTGGCCAATGTT
XPO1_74	ATAAAAGTTGGCCAATGTTT
XPO1_75	CAGATGACGTCTTGATAATG
XPO1_76	TTATAGGACTGGCAACTCTC
XPO1_77	ATAAGTTGATATCCAGTTTT
XPO1_78	CAAGCAGCTGACGAGCTGCA
XPO1_79	GCTAACATTGTCATAATTGC
XPO1_80	GCTTGATTTCAGCCAAAAAC
XPO1_81	TATCAACTTATTAGATAATG
XPO1_82	GTGGTGAATTGCTTATACCA
XPO1_83	AATTGCTTATACCATGGAGA
XPO1_84	AGAAGTACTGACACATTTAA
XPO1_85	TAAAGGAGCATCCTGATGCT
XPO1_86	GACAAGAGTCGACACAATTT
XPO1_87	TGGAAAATGTGATAAAAACA
XPO1_88	AAAATGTGATAAAAACAAGG
XPO1_89	CAAGGTGGAAGATTCTTCCA
XPO1_90	AACAAGAATGGCCCAAACAT
XPO1_91	ACTTTTATCAGTGATATTGT
XPO1_92	GTGATATTGTTGGAGCAAGT
XPO1_93	AAGTCTCTGTCAAAATAATA
XPO1_94	GAAGTATTTGATTTCTCTAG
XPO1_95	TCCACTTGTACATGCAACCT
XPO1_96	CATTGCTCAGATTTCTGAAC
XPO1_97	ATTTCTGAACTGGATTCCCC
XPO1_98	TTTCTGAACTGGATTCCCCT
XPO1_99	AAGTGCCTCACTGAGATTGC
XPO1_100	ATTCGACTTGCGTACTCAAA
XPO1_101	GTTTCTCTGCACCTTTCTTA
XPO1_102	TAGAAAAAAGATTAAATCTC
XPO1_103	AGAAAAAAGATTAAATCTCA
XPO1_104	AAATCTCAGGGAAACTCTTA
XPO1_105	TTAAAATTTGTCTTGAATAC
XPO1_106	TCTTGAATACTGGAATCATT
XPO1_107	TCTGCCTCTCCGTTGCTTTC
XPO1_108	AACATTTTGATGTTCCTCCC
XPO1_109	TTTATTAATGGTTAGTCGAA
XPO1_110	TAGTCGAATGGCTAAACCAG
XPO1_111	GGCTAAACCAGAGGAAGTAT
XPO1_112	TTGGTTGTAGAGAATGATCA
XPO1_113	AGTTGTGAGAGAATTCATGA
XPO1_114	TAAATTTGTATAAGAATATG
XPO1_115	AAATTTGTATAAGAATATGA
XPO1_116	TAAGAATATGAGGGAAACAT
XPO1_117	AAGCTTCACAATCAAGTGAA
XPO1_118	ATCAAGTGAATGGTACAGAG
XPO1_119	TGAATGGTACAGAGTGGTCA
XPO1_120	AAAATTTGAATACATTGTGT
XPO1_121	AAATTTGAATACATTGTGTT
XPO1_122	AATACATTGTGTTGGGCAAT
XPO1_123	TGGGCAATAGGCTCCATTAG
XPO1_124	TAGTGGAGCAATGCATGAAG
XPO1_125	GGATTATGTGAACAGAAAAG
XPO1_126	TCAAATATCATGTACATAGT
XPO1_127	CACGTTTTTTGAGAGCTCAC
XPO1_128	CCATGATGGAGTCCAGGATA
XPO1_129	AAATAGCCCAAAAATGCCGC
XPO1_130	ATGCCGCAGGCATTTCGTTC
XPO1_131	CAGGCATTTCGTTCAGGTTC
XPO1_132	CATTTCGTTCAGGTTCAGGT
XPO1_133	TCATACGTTTTATGAAGCTG
XPO1_134	CATACGTTTTATGAAGCTGT
XPO1_135	ATACGTTTTATGAAGCTGTG
XPO1_136	GAAGCTGTGGGGTACATGAT
XPO1_137	TGTTACTCCCTAATCAAGTG
XPO1_138	GTTACTCCCTAATCAAGTGT
XPO1_139	GTGGGATAGTATAATCCAGC
XPO1_140	CCTGAAACAGTCAAGCAGCT
XPO1_141	GTGAGAGCCTGCAAAGCTGT
XPO1_142	CACCCCTTTGTAATTCAGCT
XPO1_143	GAAGTATGCGAACTGTAAAA
XPO1_144	AAGTATGCGAACTGTAAAAA
XPO1_145	GAAACTTTAAAGTTAATATC
XPO1_146	CTTTAAAGTTAATATCTGGT
XPO1_147	TTTAAAGTTAATATCTGGTT
XPO1_148	AAATTTTGTTCCCCCTCTGT
XPO1_149	ACCAGAAGTGCTTAGTACTA
XPO1_150	GCCATAATTGTCAACAAGTT
XPO1_151	CCATAATTGTCAACAAGTTA
XPO1_152	CATAATTGTCAACAAGTTAG
XPO1_153	ATAATTGTCAACAAGTTAGG
XPO1_154	GAACTTTTTCTTACTACTTC
XPO1_155	TACACAGTTTAAACTTGTTT
XPO1_156	TTGTTTTGGATTCCATCATT
XPO1_157	TGTTTTGGATTCCATCATTT
XPO1_158	GGGCTTTCAAACATACTATG
XPO1_159	TATGAGGAATGTCGCAGATA
XPO1_160	TCTTGCATATATGTTTAATT
XPO1_161	ATGTTTAATTTGGTTGAAGA
XPO1_162	ATAAGTACATCATTAAATCC
XPO1_163	TAACAACCAAATCTTTCTTC
XPO1_164	AATCTTTCTTCAGGAATATG
XPO1_165	TGTGGCTAATCTCCTTAAGT
XPO1_166	CAAGTAAAGCTCTTTGTGAC
XPO1_167	AAGTAAAGCTCTTTGTGACA
XPO1_168	TCAAGATATTCCTGCTTTCA
XPO1_169	AGACACTTCTGATTTGTTTT
XPO1_170	AAGAGAGAGAAATAGCCCTA
XPO1_171	GAGAGAAATAGCCCTACGGC
XPO1_172	AAACGTCAAATGTCTGTCCC
KIF11_1	TTCGTCTGCGAAGAAGAAAG
KIF11_2	TGCGAAGAAGAAAGAGGAGA
KIF11_3	GCGAAGAAGAAAGAGGAGAA
KIF11_4	CGAAGAAGAAAGAGGAGAAG
KIF11_5	GGAGAAGGGGAAGAACATCC
KIF11_6	GAAGGGGAAGAACATCCAGG
KIF11_7	GGGGAAGAACATCCAGGTGG
KIF11_8	AAAGAAGTTAGTGTACGAAC
KIF11_9	GAAGTTAGTGTACGAACTGG
KIF11_10	TAGTGTACGAACTGGAGGAT
KIF11_11	GATTGGCTGACAAGAGCTCA
KIF11_12	AAGTGTTGTTTGTCCAATTC
KIF11_13	AATTCTGGATGAAGTTATTA
KIF11_14	ATTCTGGATGAAGTTATTAT
KIF11_15	CACTGGAAAAACTTTTACAA
KIF11_16	GGAAAAACTTTTACAATGGA
KIF11_17	CTTTTACAATGGAAGGTGAA
KIF11_18	CACCTAATGAAGAGTATACC
KIF11_19	ACCTAATGAAGAGTATACCT
KIF11_20	TTTGAGAAACTTACTGATAA
KIF11_21	TTCAGTCAAAGTGTCTCTGT
KIF11_22	AGAAATTACAGTACACAACA
KIF11_23	AGTCTATCAAATTTTAGAAA
KIF11_24	GTCTATCAAATTTTAGAAAA
KIF11_25	TCTATCAAATTTTAGAAAAG
KIF11_26	CTATCAAATTTTAGAAAAGG
KIF11_27	TAGAAAAGGGGGCAGCAAAA
KIF11_28	ATGAAAGAAACTACGATTGA
KIF11_29	GGAGAAGAGCTTGTTAAAAT
KIF11_30	CTTGCAGGAAGTGAAAACAT
KIF11_31	AGTGAAAACATTGGCCGTTC
KIF11_32	GAGCTGTTGATAAGAGAGCT
KIF11_33	AGCTGTTGATAAGAGAGCTC
KIF11_34	GATAAGAGAGCTCGGGAAGC
KIF11_35	AAATCAATCCCTGTTGACTT
KIF11_36	AATCAATCCCTGTTGACTTT
KIF11_37	AATCCCTGTTGACTTTGGGA
KIF11_38	ATCCCTGTTGACTTTGGGAA
KIF11_39	TAAACTAACTAGAATCCTCC
KIF11_40	AGAATCCTCCAGGATTCTCT
KIF11_41	ATCCTCCAGGATTCTCTTGG
KIF11_42	TCCTCCAGGATTCTCTTGGA
KIF11_43	GCTGCAGCCCGTGAGAAAAA
KIF11_44	GTAGAATTGATTGAAAAAAT
KIF11_45	TGAAAAAATTGGTGCTGTTG
KIF11_46	AAAAATTGGTGCTGTTGAGG
KIF11_47	CTGTTGAGGAGGAGCTGAAT
KIF11_48	AGAATATATCACATCAGCTT
KIF11_49	ATCAGCTTTGGAAAGTACTG
KIF11_50	GAAACTACAAAAGATGTATC
KIF11_51	ATCTGGTCTCCATTCCAAAC
KIF11_52	TTCCAAACTGGATCGTAAGA
KIF11_53	CCAACACAATGCAGAAGCTC
KIF11_54	GCAGAAGCTCAGGATATTTT
KIF11_55	GAATAGTCTGTTTAATAATA
KIF11_56	TAATATGGAAGAATTAATTA
KIF11_57	ATGGAAGAATTAATTAAGGA
KIF11_58	GGATGGCAGCTCAAAGCAAA
KIF11_59	ACCATTACTACAGTAGCACT
KIF11_60	AGAAAGTAAAACTGTACTAC
KIF11_61	GACTGATCTTCTAAGTTCAC
KIF11_62	AATGATTTTATCCCCAACTG
KIF11_63	TTTCAAGACTTCATTGACAG
KIF11_64	GATCAAAAAAAGGAACTAGA
KIF11_65	AGAAAATACCATTTGTTCCT
KIF11_66	GTTGAGTCACAAAAGCAATG
KIF11_67	TTTGCAAGTTAATGAATCTT
KIF11_68	GACAGAGAGATTCTGTGCTT
KIF11_69	AGAGAGATTCTGTGCTTTGG
KIF11_70	GAAACCACTTAGTAGTGTCC
KIF11_71	AAATTTTGTGCTGATTCTGA
KIF11_72	TGATTCTGATGGCTTCTCAC
KIF11_73	CTCAGAAATTTTAACCAAGA
KIF11_74	TAACCAAGAAGGTACAAAAT
KIF11_75	AAACACTCTGATAAACTCAA
KIF11_76	TGATAAACTCAATGGCAACC
KIF11_77	CAGTTTATTTTTCTGAACAG
KIF11_78	AGTTTATTTTTCTGAACAGT
KIF11_79	GGGTATCTTCCTTAAATGAA
KIF11_80	GGTATCTTCCTTAAATGAAA
KIF11_81	TTCCTTAAATGAAAGGGAAC
KIF11_82	ACAGGAACTTCACAACTTAT
KIF11_83	GACATCACTGAGAAATCAGA
KIF11_84	TGAGAAATCAGATGGACGTA
KIF11_85	CTTAATGAAACCATAAAAAT
KIF11_86	GACTAAGCTTAATTGCTTTC
KIF11_87	GCTTAATTGCTTTCTGGAAC
KIF11_88	TCTGGAACAGGATCTGAAAC
KIF11_89	TTATTTATACCCATCAACAC
KIF11_90	ATCTCCTTGATCAGCTGAAA
KIF11_91	GGATGTAGAAGAGGCAGTTC
KIF11_92	GATGTAGAAGAGGCAGTTCT
KIF11_93	ATGTAGAAGAGGCAGTTCTG
KIF11_94	CAAGAGCCATCTGTAGATGC
KIF11_95	GCCATCTGTAGATGCTGGTG
KIF11_96	GGTGTGGATTGTTCATCAAT
KIF11_97	GTGGATTGTTCATCAATTGG
KIF11_98	TGGATTGTTCATCAATTGGC
KIF11_99	GGATTGTTCATCAATTGGCG
KIF11_100	GGAAAAGACAAAGAAAACAG
KIF11_101	AAACAGAGGCATTAACACAC
KIF11_102	GAGGCATTAACACACTGGAG
KIF11_103	CACACTGGAGAGGTCTAAAG
KIF11_104	GGAAGAAACTACAGAGCACT
KIF11_105	AGGTTGATCTGGGCTCGCAG
KIF11_106	TCCACACCAGCATCTACAGA
KIF11_107	ACAGATGGCTCTTGACTTAG
KIF11_108	TTTAGCATCATTAACAGCTC
KIF11_109	GTTTCCTTTTCAGCTGATCA
KIF11_110	TGATCAAGGAGATGTTCACG
KIF11_111	TCAGTTCTTACCAGTGTTGA
KIF11_112	CAGTTCTTACCAGTGTTGAT
KIF11_113	TATAAATAACTTTTCCTCTG
KIF11_114	CTTAGTCAAACCAATTTTTA
KIF11_115	AACTTGAAGCCTCACAACAT
KIF11_116	TTCCTGTTCCCTTTCATTTA
KIF11_117	TCTCTTGAGATATTTTTTCC
KIF11_118	CAACCAATTTTGTACCTTCT
KIF11_119	TTTTCCTGGACACTACTAAG
KIF11_120	GGGTCTGCTTTATTGTCTTC
KIF11_121	TTGTCTTCAGGTCTTCAGTT
KIF11_122	TTGCTTTTGTGACTCAACCA
KIF11_123	TGACTCAACCAAGGAACAAA
KIF11_124	TTCAGTATAGACACCACAGT
KIF11_125	TCAGTATAGACACCACAGTT
KIF11_126	CAGTATAGACACCACAGTTG
KIF11_127	ACATGAGTAGACACATTTTC
KIF11_128	TCCAAGTGCTACTGTAGTAA
KIF11_129	GGTATCTAATGCAGAGACAC
KIF11_130	GGTCTTATGTACTTCTAGCA
KIF11_131	TATTATTAAACAGACTATTC
KIF11_132	CCTGAGCTTCTGCATTGTGT
KIF11_133	TGCCTTCTTACGATCCAGTT
KIF11_134	TCTTACGATCCAGTTTGGAA
KIF11_135	TTCTTGCAAATGTTTTTGAG
KIF11_136	GTTCTTGTGTTTTATTTTGC
KIF11_137	TTTGCAGGTCAGATTTACAC
KIF11_138	GAGTTTAACAGTTAATATTT
KIF11_139	ATACACTCCATTTTTCTCAC
KIF11_140	GTGAGTTTCTGATTCACTTC
KIF11_141	TACGCCCTCCAAGAGAATCC
KIF11_142	GCCCTCCAAGAGAATCCTGG
KIF11_143	GTTAGTTTAGATTCTCGATA
KIF11_144	GATTCTCGATAAGGAACATG
KIF11_145	CATGAGGTGTTCTTTCTACA
KIF11_146	ATGAGGTGTTCTTTCTACAA
KIF11_147	TGACCCTTCCCAAAGTCAAC
KIF11_148	GACCCTTCCCAAAGTCAACA
KIF11_149	TCTTATCAACAGCTCCAGAA
KIF11_150	TTGTAACAGAGAAAACTGAG
KIF11_151	TGTAACAGAGAAAACTGAGT
KIF11_152	CTCTCAGAAACATCAGATGA
KIF11_153	GTTTCTCAAAAATTTGATGA
KIF11_154	TTTCTCAAAAATTTGATGAA
KIF11_155	AAAATTTGATGAAGGGTACG
KIF11_156	ACGTGGAATTATACCAGCCA
KIF11_157	CGTGGAATTATACCAGCCAA
KIF11_158	TCCCAGGTATACTCTTCATT
KIF11_159	AAGTTTTTCCAGTGCCAGTT
KIF11_160	ATAATAACTTCATCCAGAAT
KIF11_161	GAATTGGACAAACAACACTT
KIF11_162	ACACTAACTTCTTTTCGTAC
KIF11_163	GATCACATTCTACTATTGAA
KIF11_164	ATCACATTCTACTATTGAAT
KIF11_165	TTCCGCTCTGCCAAATTAAA
KIF11_166	TTCTTCTTCGCAGACGAATT
ERCC3_1	TTCCTAAAGCGCTTGAAGAG
ERCC3_2	TCCTAAAGCGCTTGAAGAGC
ERCC3_3	GAGCGGGTGTACATGTTTGC
ERCC3_4	AGCGGGTGTACATGTTTGCT
ERCC3_5	GCGCCTTGCTCCGCGATGAG
ERCC3_6	CTCCATGTACACAGTGTCGT
ERCC3_7	GGCCCCAGACATAGAACTCA
ERCC3_8	CCCAGCCACCACCTCCTCCT
ERCC3_9	CCACCTCCTCCTCGGCATCC
ERCC3_10	CTCCTCGGCATCCAGGTCAG
ERCC3_11	CATCCAGGTCAGTGGCTGCC
ERCC3_12	TACCAAGAATCTCTGCCGCT
ERCC3_13	AAGCCATTTCCTGTGTGTCC
ERCC3_14	AGCCATTTCCTGTGTGTCCT
ERCC3_15	GGATACCAGTGAGTAGAAAA
ERCC3_16	GAAGCACCCGCCCTAGCCTT
ERCC3_17	AAGCACCCGCCCTAGCCTTT
ERCC3_18	CCTTTGGGCTTCCTGACGCC
ERCC3_19	CCTGACGCCTGGAGCCACCA
ERCC3_20	CTGACGCCTGGAGCCACCAT
ERCC3_21	CATGGGATGAGATCTGAATG
ERCC3_22	TGAATGAGGACATTTGCTTC
ERCC3_23	TATGAAGATGGTGTTAATTT
ERCC3_24	ATGAAGATGGTGTTAATTTT
ERCC3_25	TGAAGATGGTGTTAATTTTG
ERCC3_26	TGGGGTTGTGCTTGAAATTC
ERCC3_27	ATCCTTTCCCCCTGAGACGT
ERCC3_28	AGACGTAGGTCCGTAGATAT
ERCC3_29	GACGTAGGTCCGTAGATATA
ERCC3_30	GTCGAATGGCATATTCCTTT
ERCC3_31	TCGAATGGCATATTCCTTTA
ERCC3_32	CATGAAACTTGATCAGAAAC
ERCC3_33	CTGGCAAGCTCTAAATTTGT
ERCC3_34	TGGCAAGCTCTAAATTTGTT
ERCC3_35	GGCAAGCTCTAAATTTGTTG
ERCC3_36	TCTAAATTTGTTGGGGTTCA
ERCC3_37	GTACAGCAAGATTCGTTTCT
ERCC3_38	TTTTGATTGCCACATATTCC
ERCC3_39	ACATATTCCCGGTAAAATTC
ERCC3_40	CGGTAAAATTCAGGAGACAT
ERCC3_41	GGTAAAATTCAGGAGACATA
ERCC3_42	ATTCTGCAGCTCCATCCAGT
ERCC3_43	CAGTTGGCTTCGTAGAGCTT
ERCC3_44	CCACAATTTTGTCATCTTCG
ERCC3_45	TTTTGTCATCTTCGCGGACG
ERCC3_46	TTTGTCATCTTCGCGGACGA
ERCC3_47	CAGTCAAACCCAGCTTACAG
ERCC3_48	AGTCAAACCCAGCTTACAGT
ERCC3_49	CTTACAGTGGGCCTGCACGA
ERCC3_50	GCACGATGGTGAGCACCCTT
ERCC3_51	GAGCACCCTTCGGAACATCT
ERCC3_52	GTATGGTGTGCACTTCATCC
ERCC3_53	GCACTTCATCCAGGATCATG
ERCC3_54	GGATCATGAGGCCCCACTCC
ERCC3_55	GATCATGAGGCCCCACTCCT
ERCC3_56	GAGCCACTCCATGACTCGCT
ERCC3_57	CATGACTCGCTCGGCCTCCC
ERCC3_58	CTCGGCCTCCCAGGACCTTT
ERCC3_59	GGCCTCCCAGGACCTTTTGG
ERCC3_60	CCCAGGACCTTTTGGTGGTG
ERCC3_61	TTTGGTGGTGTGGCCCAGCA
ERCC3_62	GGTGTGGCCCAGCATGGAGT
ERCC3_63	CAGCATGGAGTAGGTGCTAA
ERCC3_64	GGAGTAGGTGCTAATGGCAA
ERCC3_65	AATGGCAACGGAGCAGCCGA
ERCC3_66	ATGGCAACGGAGCAGCCGAT
ERCC3_67	GCAGCCGATGGGCTTGTCCT
ERCC3_68	GATGGGCTTGTCCTTGGCAT
ERCC3_69	GGGCTTGTCCTTGGCATCGG
ERCC3_70	CCTTGGCATCGGAGGTGAAC
ERCC3_71	CGGAGGTGAACCGGCAGATC
ERCC3_72	GCAGATCTGGCTGTCGTCAA
ERCC3_73	GATCTGGCTGTCGTCAATGG
ERCC3_74	TGGTGGACCACATCTTGAAC
ERCC3_75	GGTGGACCACATCTTGAACT
ERCC3_76	ATGCAGCAGTCACACCAACC
ERCC3_77	TGCAGCAGTCACACCAACCA
ERCC3_78	TCGCAAGCTCTTCTCCTGAT
ERCC3_79	CGCAAGCTCTTCTCCTGATA
ERCC3_80	TCTTCTCCTGATAGGGTCTG
ERCC3_81	ATAGGGTCTGAGGACAGCTG
ERCC3_82	TAGGGTCTGAGGACAGCTGT
ERCC3_83	TGAGGACAGCTGTGGGCTTT
ERCC3_84	TTTAGGTCAATGTTGATATC
ERCC3_85	TTAGGTCAATGTTGATATCA
ERCC3_86	CAGGGTTGACAGAATCATTC
ERCC3_87	AAGTCATATTCTGCCAACAG
ERCC3_88	AGTCATATTCTGCCAACAGA
ERCC3_89	CTGCCAACAGAGGGTACTCC
ERCC3_90	CCAACAGAGGGTACTCCAGG
ERCC3_91	CCAGGTGGATGCAACGTTTC
ERCC3_92	TTTGCTCATAGAAGTCAAAC
ERCC3_93	ATAGAAGTCAAACAGGTCCA
ERCC3_94	TAGAAGTCAAACAGGTCCAT
ERCC3_95	AGAAGTCAAACAGGTCCATG
ERCC3_96	GGGATGTCAGATTTACCCTG
ERCC3_97	TACCCTGTGGATCTGTCACT
ERCC3_98	ACCCTGTGGATCTGTCACTC
ERCC3_99	TGGATCTGTCACTCGGGAAG
ERCC3_100	ATCTGTCACTCGGGAAGTGG
ERCC3_101	TCTGTCACTCGGGAAGTGGA
ERCC3_102	GTCTTAGAAATCTGTGAGAG
ERCC3_103	TAGAAATCTGTGAGAGAGGT
ERCC3_104	AGTCTCTGTGATGAGCTCAG
ERCC3_105	CCCCTTCAGAGTTTCTTAAG
ERCC3_106	AGTTTCTTAAGCGGCATTCT
ERCC3_107	TAAGCGGCATTCTCGGATCA
ERCC3_108	AAGCGGCATTCTCGGATCAC
ERCC3_109	AGCGGCATTCTCGGATCACG
ERCC3_110	ATTCTCGGATCACGGGGTCC
ERCC3_111	CGGGGTCCTGGAGAAGATGC
ERCC3_112	AGAAGATGCTGGATTACATC
ERCC3_113	GAAGATGCTGGATTACATCA
ERCC3_114	GATGCTGGATTACATCAGGG
ERCC3_115	CAGCTATGGAAAAGTCAAGC
ERCC3_116	TGTAATCCAGCATCTTCTCC
ERCC3_117	TGCCGCTTAAGAAACTCTGA
ERCC3_118	GCCGCTTAAGAAACTCTGAA
ERCC3_119	CCGCTTAAGAAACTCTGAAG
ERCC3_120	CTTAAGAAACTCTGAAGGGG
ERCC3_121	TCTAAGACTGCTGAAAGCAG
ERCC3_122	AAGACTGCTGAAAGCAGTGG
ERCC3_123	AGACTGCTGAAAGCAGTGGT
ERCC3_124	TTCCCGAGTGACAGATCCAC
ERCC3_125	TCCCGAGTGACAGATCCACA
ERCC3_126	GGGTAAATCTGACATCCCCA
ERCC3_127	GTTTGACTTCTATGAGCAAA
ERCC3_128	CTTCTATGAGCAAATGGACA
ERCC3_129	CCAGAAACGTTGCATCCACC
ERCC3_130	CCACCTGGAGTACCCTCTGT
ERCC3_131	TGTTGGCAGAATATGACTTC
ERCC3_132	AGCTGTCCTCAGACCCTATC
ERCC3_133	AAGAGCTTGCGAAAGATGTT
ERCC3_134	TTGCGAAAGATGTTTGGAAA
ERCC3_135	TGCGAAAGATGTTTGGAAAC
ERCC3_136	TGGAAACGGGCGTGCACGTT
ERCC3_137	GGAAACGGGCGTGCACGTTC
ERCC3_138	GAAACGGGCGTGCACGTTCG
ERCC3_139	AAACGGGCGTGCACGTTCGG
ERCC3_140	CACTGTCAGAAAACGCTGTC
ERCC3_141	CAGAAAACGCTGTCTGGTGC
ERCC3_142	AGAAAACGCTGTCTGGTGCT
ERCC3_143	GGGCAACTCAGCTGTTTCTG
ERCC3_144	CAGCTGTTTCTGTGGAGCAG
ERCC3_145	GGAAAGCCCAGTTCAAGATG
ERCC3_146	TTGACGACAGCCAGATCTGC
ERCC3_147	CCGGTTCACCTCCGATGCCA
ERCC3_148	GATGCCAAGGACAAGCCCAT
ERCC3_149	CATTAGCACCTACTCCATGC
ERCC3_150	ATTAGCACCTACTCCATGCT
ERCC3_151	TGCTGGGCCACACCACCAAA
ERCC3_152	GCCACACCACCAAAAGGTCC
ERCC3_153	CCACACCACCAAAAGGTCCT
ERCC3_154	CACCACCAAAAGGTCCTGGG
ERCC3_155	CTGGGAGGCCGAGCGAGTCA
ERCC3_156	AGGCCGAGCGAGTCATGGAG
ERCC3_157	CATGGAGTGGCTCAAGACCC
ERCC3_158	AGTGGCTCAAGACCCAGGAG
ERCC3_159	GTGGCTCAAGACCCAGGAGT
ERCC3_160	TGGCTCAAGACCCAGGAGTG
ERCC3_161	GGAGTGGGGCCTCATGATCC
ERCC3_162	AAGGGTGCTCACCATCGTGC
ERCC3_163	CGTGCAGGCCCACTGTAAGC
ERCC3_164	GTGCAGGCCCACTGTAAGCT
ERCC3_165	CCGCGAAGATGACAAAATTG
ERCC3_166	GTGGATTTAAATTTTCTGAT
ERCC3_167	TGGATTTAAATTTTCTGATT
ERCC3_168	CTAAGCTCTACGAAGCCAAC
ERCC3_169	GCTCTACGAAGCCAACTGGA
ERCC3_170	TGGATGGAGCTGCAGAATAA
ERCC3_171	CTATGTCTCCTGAATTTTAC
ERCC3_172	TATGTCTCCTGAATTTTACC
ERCC3_173	TGAATTTTACCGGGAATATG
ERCC3_174	TTCTGATCAAGTTTCATGAA
ERCC3_175	TGATCAAGTTTCATGAAAGG
ERCC3_176	TGACAATGTGTTTGCCCTAA
ERCC3_177	TATCTACGGACCTACGTCTC
ERCC3_178	ATCTACGGACCTACGTCTCA
ERCC3_179	TCTACGGACCTACGTCTCAG
ERCC3_180	CTACGGACCTACGTCTCAGG
ERCC3_181	GACCTACGTCTCAGGGGGAA
ERCC3_182	TGACACTTCGTTTGATCTGC
ERCC3_183	CTCATTCAGATCTCATCCCA
ERCC3_184	ATTCAGATCTCATCCCATGG
ERCC3_185	TCTCATCCCATGGTGGCTCC
ERCC3_186	CCATGGTGGCTCCAGGCGTC
ERCC3_187	CCAGGCGTCAGGAAGCCCAA
ERCC3_188	CGTCAGGAAGCCCAAAGGCT
ERCC3_189	GTCAGGAAGCCCAAAGGCTA
ERCC3_190	AGGAAGCCCAAAGGCTAGGG
ERCC3_191	GGAAGCCCAAAGGCTAGGGC
ERCC3_192	CAATGCCTTTTTCTACTCAC
ERCC3_193	TTTCTACTCACTGGTATCCC
ERCC3_194	ACTGGTATCCCAGGACACAC
ERCC3_195	ATCCCAGGACACACAGGAAA
ERCC3_196	AAATGGCTTACTCAACCAAG
ERCC3_197	AACCAAGCGGCAGAGATTCT
ERCC3_198	CAGAGATTCTTGGTAGATCA
ERCC3_199	GATCACGAAACTCGCTGGCA
ERCC3_200	CACGAAACTCGCTGGCATGG
ERCC3_201	GAAACTCGCTGGCATGGAGG
ERCC3_202	TGGCATGGAGGAGGAAGACT
ERCC3_203	GCAGCTCTTACAGAAAGTCC
ERCC3_204	AGTCCTGGCAGCCACTGACC
ERCC3_205	AGCCACTGACCTGGATGCCG
ERCC3_206	CACTGACCTGGATGCCGAGG
ERCC3_207	TGACCTGGATGCCGAGGAGG
ERCC3_208	CCTGGATGCCGAGGAGGAGG
ERCC3_209	GGATGCCGAGGAGGAGGTGG
ERCC3_210	GCCGAGGAGGAGGTGGTGGC
ERCC3_211	CCGAGGAGGAGGTGGTGGCT
ERCC3_212	CGAGGAGGAGGTGGTGGCTG
ERCC3_213	GAGGTGGTGGCTGGGGAATT
ERCC3_214	GGCACCATGAGTTCTATGTC
ERCC3_215	GCACCATGAGTTCTATGTCT
ERCC3_216	CACCATGAGTTCTATGTCTG
ERCC3_217	GGCCGACGACACTGTGTACA
ERCC3_218	ACATGGAGTACCACTCATCG
ERCC3_219	GTACCACTCATCGCGGAGCA
ERCC3_220	ACCCGCTCTTCAAGCGCTTT
PAK4_1	TGTTTGGGAAGAGGAAGAAG
PAK4_2	GTTTGGGAAGAGGAAGAAGC
PAK4_3	TGGGAAGAGGAAGAAGCGGG
PAK4_4	CTTCGAGCACCGCGTGCACA
PAK4_5	TTCGAGCACCGCGTGCACAC
PAK4_6	CCAGCACGAGCAGAAGTTCA
PAK4_7	CAGCACGAGCAGAAGTTCAC
PAK4_8	AGCACGAGCAGAAGTTCACG
PAK4_9	TCACGGGGCTGCCCCGCCAG
PAK4_10	CCAGTGGCAGAGCCTGATCG
PAK4_11	GCAGAGCCTGATCGAGGAGT
PAK4_12	TGATCGAGGAGTCGGCTCGC
PAK4_13	TGCATCACCTCCATCCAGCC
PAK4_14	GCATCACCTCCATCCAGCCC
PAK4_15	CATCACCTCCATCCAGCCCG
PAK4_16	ACCATCGTGCGGGGCAGCAA
PAK4_17	GGCAGCAAAGGTGCCAAAGA
PAK4_18	GCAGCAAAGGTGCCAAAGAT
PAK4_19	CAGCAAAGGTGCCAAAGATG
PAK4_20	TGGGGCCCTCACGCTGCTGC
PAK4_21	GGACGAGTTTGAGAACATGT
PAK4_22	TGACACGCTCCAACTCCCTG
PAK4_23	GCCGCCCGCCCGTGCCCGCC
PAK4_24	GCCCGTGCCCGCCAGGAAAA
PAK4_25	CCCGTGCCCGCCAGGAAAAT
PAK4_26	CCAGGAAAATGGGATGCCAG
PAK4_27	AAATGGGATGCCAGAGGAGC
PAK4_28	GCCAGAGGAGCCGGCCACCA
PAK4_29	GAGCCGGCCACCACGGCCAG
PAK4_30	AGCCGGCCACCACGGCCAGA
PAK4_31	GCCGGCCACCACGGCCAGAG
PAK4_32	CCGGCCACCACGGCCAGAGG
PAK4_33	ACCACGGCCAGAGGGGGCCC
PAK4_34	CCACGGCCAGAGGGGGCCCA
PAK4_35	GGCCAGAGGGGGCCCAGGGA
PAK4_36	AGAGGGGGCCCAGGGAAGGC
PAK4_37	CCAGGGAAGGCAGGCAGCCG
PAK4_38	GGAAGGCAGGCAGCCGAGGC
PAK4_39	GGCAGCCGAGGCCGGTTCGC
PAK4_40	CCGGTTCGCCGGTCACAGCG
PAK4_41	GTTCGCCGGTCACAGCGAGG
PAK4_42	TTCGCCGGTCACAGCGAGGC
PAK4_43	GCCGGTCACAGCGAGGCGGG
PAK4_44	GGTCACAGCGAGGCGGGTGG
PAK4_45	AGCGAGGCGGGTGGCGGCAG
PAK4_46	CGGGTGGCGGCAGTGGTGAC
PAK4_47	GCGGCAGTGGTGACAGGCGA
PAK4_48	CGGCAGTGGTGACAGGCGAC
PAK4_49	CAGTGGTGACAGGCGACGGG
PAK4_50	AGTGGTGACAGGCGACGGGC
PAK4_51	GTGGTGACAGGCGACGGGCG
PAK4_52	GACGGGCGGGGCCAGAGAAG
PAK4_53	AGAAGAGGCCCAAGTCTTCC
PAK4_54	GAAGAGGCCCAAGTCTTCCA
PAK4_55	GAGGCCCAAGTCTTCCAGGG
PAK4_56	AGGCCCAAGTCTTCCAGGGA
PAK4_57	AAGTCTTCCAGGGAGGGCTC
PAK4_58	AGTCTTCCAGGGAGGGCTCA
PAK4_59	GTCTTCCAGGGAGGGCTCAG
PAK4_60	TCTTCCAGGGAGGGCTCAGG
PAK4_61	GGAGGGCTCAGGGGGTCCCC
PAK4_62	GGGGTCCCCAGGAGTCCTCC
PAK4_63	GGGTCCCCAGGAGTCCTCCC
PAK4_64	CGGGACAAACGCCCCCTCTC
PAK4_65	GGGACAAACGCCCCCTCTCC
PAK4_66	CCCCTCTCCGGGCCTGATGT
PAK4_67	GTCGGCACCCCCCAGCCTGC
PAK4_68	CACCCCCCAGCCTGCTGGTC
PAK4_69	CAGCCTGCTGGTCTGGCCAG
PAK4_70	AGCCTGCTGGTCTGGCCAGT
PAK4_71	GCCTGCTGGTCTGGCCAGTG
PAK4_72	TCTGGCCAGTGGGGCGAAAC
PAK4_73	AGTGGGGCGAAACTGGCAGC
PAK4_74	GGGCGAAACTGGCAGCTGGC
PAK4_75	GGCCCTTTAACACCTACCCG
PAK4_76	GCCCTTTAACACCTACCCGA
PAK4_77	CACCTACCCGAGGGCTGACA
PAK4_78	CTGACACGGACCACCCATCC
PAK4_79	TGACACGGACCACCCATCCC
PAK4_80	GACACGGACCACCCATCCCG
PAK4_81	CCTCATGACGTGGCCCCTAA
PAK4_82	CTCATGACGTGGCCCCTAAC
PAK4_83	GGCCCCTAACGGGCCATCAG
PAK4_84	GCCCCTAACGGGCCATCAGC
PAK4_85	CCCCTAACGGGCCATCAGCG
PAK4_86	CCCTAACGGGCCATCAGCGG
PAK4_87	CCTAACGGGCCATCAGCGGG
PAK4_88	CGGGCCATCAGCGGGGGGCC
PAK4_89	AGTCCTCCTCCTCCTCCTCC
PAK4_90	CGGCCTCCCACCCGAGCCCG
PAK4_91	GCCCGAGGTGCCCCCAGCCC
PAK4_92	TGCCCCCAGCCCTGGAGTGC
PAK4_93	GCCCCCAGCCCTGGAGTGCT
PAK4_94	CCACGCCTCAGAGCCCCAGC
PAK4_95	CCCGCCGCCCCTGCTGTTCC
PAK4_96	CCGCCGCCCCTGCTGTTCCT
PAK4_97	CCTGCTGTTCCTGGGCCCCC
PAK4_98	CTGGCCCCCGCTCACCACAG
PAK4_99	TGGCCCCCGCTCACCACAGC
PAK4_100	GAGTATCCCATGAGCAGTTC
PAK4_101	AGTATCCCATGAGCAGTTCC
PAK4_102	GTTCCGGGCTGCCCTGCAGC
PAK4_103	CCGGGCTGCCCTGCAGCTGG
PAK4_104	GGCTGCCCTGCAGCTGGTGG
PAK4_105	CTGCAGCTGGTGGTGGACCC
PAK4_106	AGGCGACCCCCGCTCCTACC
PAK4_107	CTGGACAACTTCATCAAGAT
PAK4_108	CAACTTCATCAAGATTGGCG
PAK4_109	AACTTCATCAAGATTGGCGA
PAK4_110	CAAGATTGGCGAGGGCTCCA
PAK4_111	AAGATTGGCGAGGGCTCCAC
PAK4_112	CATCGCCACCGTGCGCAGCT
PAK4_113	ATCGCCACCGTGCGCAGCTC
PAK4_114	CGTGCGCAGCTCGGGCAAGC
PAK4_115	GCGCAGCTCGGGCAAGCTGG
PAK4_116	GCTGGTGGCCGTCAAGAAGA
PAK4_117	TGGACCTGCGCAAGCAGCAG
PAK4_118	GGACTACCAGCACGAGAATG
PAK4_119	CTACCAGCACGAGAATGTGG
PAK4_120	GGAGATGTACAACAGCTACC
PAK4_121	GATGTACAACAGCTACCTGG
PAK4_122	ATGTACAACAGCTACCTGGT
PAK4_123	TGTACAACAGCTACCTGGTG
PAK4_124	GTACAACAGCTACCTGGTGG
PAK4_125	ACCTGGTGGGGGACGAGCTC
PAK4_126	CCTGGTGGGGGACGAGCTCT
PAK4_127	GGTGGGGGACGAGCTCTGGG
PAK4_128	GGACGAGCTCTGGGTGGTCA
PAK4_129	CTGGGTGGTCATGGAGTTCC
PAK4_130	GTGGTCATGGAGTTCCTGGA
PAK4_131	GTCATGGAGTTCCTGGAAGG
PAK4_132	GATGAACGAGGAGCAGATCG
PAK4_133	CGTGTGCCTTGCAGTGCTGC
PAK4_134	TGCAGTGCTGCAGGCCCTGT
PAK4_135	CCTGTCGGTGCTCCACGCCC
PAK4_136	CTGTCGGTGCTCCACGCCCA
PAK4_137	ACGCCCAGGGCGTCATCCAC
PAK4_138	CGCCCAGGGCGTCATCCACC
PAK4_139	TCGATCCTGCTGACCCATGA
PAK4_140	TCCTGCTGACCCATGATGGC
PAK4_141	AGACTTTGGGTTCTGCGCCC
PAK4_142	GTTCTGCGCCCAGGTGAGCA
PAK4_143	TGAGCAAGGAAGTGCCCCGA
PAK4_144	AGTGCCCCGAAGGAAGTCGC
PAK4_145	CCCCGAAGGAAGTCGCTGGT
PAK4_146	CGCTGGTCGGCACGCCCTAC
PAK4_147	GGTCGGCACGCCCTACTGGA
PAK4_148	CTCATCTCCCGCCTTCCCTA
PAK4_149	TCATCTCCCGCCTTCCCTAC
PAK4_150	CATCTGGTCGCTGGGGATAA
PAK4_151	GGGGATAATGGTGATTGAGA
PAK4_152	GATAATGGTGATTGAGATGG
PAK4_153	ATGGTGATTGAGATGGTGGA
PAK4_154	TCAAAGCCATGAAGATGATT
PAK4_155	CAAAGCCATGAAGATGATTC
PAK4_156	GCCATCCCTGAAGGGCTTCC
PAK4_157	GGGCTTCCTGGACCGCCTGC
PAK4_158	TGGTGCGAGACCCTGCCCAG
PAK4_159	GGTGCGAGACCCTGCCCAGC
PAK4_160	AGACCCTGCCCAGCGGGCCA
PAK4_161	GCTGCTGAAGCACCCATTCC
PAK4_162	GAAGCACCCATTCCTGGCCA
PAK4_163	CACCCATTCCTGGCCAAGGC
PAK4_164	ACCCATTCCTGGCCAAGGCA
PAK4_165	TGGTGCGGTTCTGGCGCATG
PAK4_166	GGTGCGGTTCTGGCGCATGA
PAK4_167	GTGCGGTTCTGGCGCATGAG
PAK4_168	GCGCATGAGGGGCACGATGC
PAK4_169	ATGAGGGGCACGATGCTGGC
PAK4_170	AGGGGCACGATGCTGGCAGG
PAK4_171	GCTGGCAGGCGGCCCTGCCT
PAK4_172	CAGGCGGCCCTGCCTTGGCC
PAK4_173	GGCCCTGCCTTGGCCAGGAA
PAK4_174	GCCCTGCCTTGGCCAGGAAT
PAK4_175	GAATGGGTGCTTCAGCAGCT
PAK4_176	CTTCAGCAGCTCGGCTGCCG
PAK4_177	GCTCGGCTGCCGTGGCCCGC
PAK4_178	CTCGGCTGCCGTGGCCCGCT
PAK4_179	GCTGCCGTGGCCCGCTGGGC
PAK4_180	CTGCCGTGGCCCGCTGGGCA
PAK4_181	GGGCAGGGTCTCGCACCAGC
PAK4_182	CAGGGTCTCGCACCAGCAGG
PAK4_183	CTCGCACCAGCAGGCGGTCC
PAK4_184	GGCGGTCCAGGAAGCCCTTC
PAK4_185	GCGGTCCAGGAAGCCCTTCA
PAK4_186	TCCAGGAAGCCCTTCAGGGA
PAK4_187	CTTGTGCAGGTTCTTCAGTC
PAK4_188	TTGTGCAGGTTCTTCAGTCG
PAK4_189	TGCAGGTTCTTCAGTCGGGG
PAK4_190	GGTTCTTCAGTCGGGGTGGC
PAK4_191	GTTGTCCCGAATCATCTTCA
PAK4_192	GAATCATCTTCATGGCTTTG
PAK4_193	AATCATCTTCATGGCTTTGA
PAK4_194	ATCATCTTCATGGCTTTGAG
PAK4_195	ATCTTCATGGCTTTGAGGGG
PAK4_196	GAGGGGTGGCTCGTTGAAGT
PAK4_197	AGGGGTGGCTCGTTGAAGTA
PAK4_198	GGGGTGGCTCGTTGAAGTAG
PAK4_199	GGGTGGCTCGTTGAAGTAGG
PAK4_200	GGTGGCTCGTTGAAGTAGGG
PAK4_201	CTCTGGCCCGTAGGGAAGGC
PAK4_202	GGAAGGCGGGAGATGAGCTC
PAK4_203	GAAGGCGGGAGATGAGCTCT
PAK4_204	AAGGCGGGAGATGAGCTCTG
PAK4_205	GAGCTCTGGGGCCATCCAGT
PAK4_206	AGCTCTGGGGCCATCCAGTA
PAK4_207	TGCCGACCAGCGACTTCCTT
PAK4_208	GCCGACCAGCGACTTCCTTC
PAK4_209	CCGACCAGCGACTTCCTTCG
PAK4_210	GGGGCACTTCCTTGCTCACC
PAK4_211	GGGCACTTCCTTGCTCACCT
PAK4_212	TCGAGTCGCTCTTGATGTCC
PAK4_213	AGTCGCTCTTGATGTCCCGG
PAK4_214	TGTCCCGGTGGATGACGCCC
PAK4_215	GTCCCGGTGGATGACGCCCT
PAK4_216	GGTGGATGACGCCCTGGGCG
PAK4_217	CCTGGGCGTGGAGCACCGAC
PAK4_218	CTGGGCGTGGAGCACCGACA
PAK4_219	ACAGGGCCTGCAGCACTGCA
PAK4_220	CTGCAGCACTGCAAGGCACA
PAK4_221	TGTGGGTGACGATGTCGGTG
PAK4_222	GTGGGTGACGATGTCGGTGA
PAK4_223	CGGTGAGGGCGCCTCCTTCC
PAK4_224	CCCAGAGCTCGTCCCCCACC
PAK4_225	TCTCCACCACATTCTCGTGC
PAK4_226	CGCGCCTCTGCTGCTTGCGC
PAK4_227	GCGCAGGTCCATCTTCTTGA
PAK4_228	CAGCTTGCCCGAGCTGCGCA
PAK4_229	CTTGCCCGAGCTGCGCACGG
PAK4_230	GGCGATGCACACGATGCCCG
PAK4_231	CAATCTTGATGAAGTTGTCC
PAK4_232	CTTGATGAAGTTGTCCAGGT
PAK4_233	TGAAGTTGTCCAGGTAGGAG
PAK4_234	GAAGTTGTCCAGGTAGGAGC
PAK4_235	AAGTTGTCCAGGTAGGAGCG
PAK4_236	AGTTGTCCAGGTAGGAGCGG
PAK4_237	AGGTAGGAGCGGGGGTCGCC
PAK4_238	GGTAGGAGCGGGGGTCGCCT
PAK4_239	CTGGGTCCACCACCAGCTGC
PAK4_240	TGGGTCCACCACCAGCTGCA
PAK4_241	CCACCAGCTGCAGGGCAGCC
PAK4_242	GGGCAGCCCGGAACTGCTCA
PAK4_243	GGCAGCCCGGAACTGCTCAT
PAK4_244	TGCTCATGGGATACTCGCTG
PAK4_245	ACTCGCTGTGGCTCCCGCTG
PAK4_246	GTGGCTCCCGCTGTGGTGAG
PAK4_247	TGGCTCCCGCTGTGGTGAGC
PAK4_248	GGCTCCCGCTGTGGTGAGCG
PAK4_249	GCTCCCGCTGTGGTGAGCGG
PAK4_250	CGCTGTGGTGAGCGGGGGCC
PAK4_251	GCTGTGGTGAGCGGGGGCCA
PAK4_252	CTGTGGTGAGCGGGGGCCAG
PAK4_253	TGTGGTGAGCGGGGGCCAGG
PAK4_254	GAGCGGGGGCCAGGGGGCCC
PAK4_255	CCAGGGGGCCCAGGAACAGC
PAK4_256	CAGGGGGCCCAGGAACAGCA
PAK4_257	AGGGGGCCCAGGAACAGCAG
PAK4_258	GGGCCCAGGAACAGCAGGGG
PAK4_259	CCCAGGAACAGCAGGGGCGG
PAK4_260	CCAGGAACAGCAGGGGCGGC
PAK4_261	CAGGAACAGCAGGGGCGGCG
PAK4_262	AGGAACAGCAGGGGCGGCGG
PAK4_263	AGCAGGGGCGGCGGGGGTGC
PAK4_264	GGGGCGGCGGGGGTGCAGGC
PAK4_265	GCGGCGGGGGTGCAGGCTGG
PAK4_266	CGGCGGGGGTGCAGGCTGGA
PAK4_267	GGCGGGGGTGCAGGCTGGAG
PAK4_268	TGCAGGCTGGAGGGGCCAGC
PAK4_269	GCAGGCTGGAGGGGCCAGCT
PAK4_270	CAGGCTGGAGGGGCCAGCTG
PAK4_271	AGGGGCCAGCTGGGGCTCTG
PAK4_272	CCAGCTGGGGCTCTGAGGCG
PAK4_273	CAGCTGGGGCTCTGAGGCGT
PAK4_274	AGCTGGGGCTCTGAGGCGTG
PAK4_275	GCGTGGGGTCCCAGCACTCC
PAK4_276	CGTGGGGTCCCAGCACTCCA
PAK4_277	GGGTCCCAGCACTCCAGGGC
PAK4_278	GGTCCCAGCACTCCAGGGCT
PAK4_279	GTCCCAGCACTCCAGGGCTG
PAK4_280	TCCCAGCACTCCAGGGCTGG
PAK4_281	CTCCAGGGCTGGGGGCACCT
PAK4_282	TCCAGGGCTGGGGGCACCTC
PAK4_283	GGCTGGGGGCACCTCGGGCT
PAK4_284	GCTGGGGGCACCTCGGGCTC
PAK4_285	GGGGGCACCTCGGGCTCGGG
PAK4_286	GGGGCACCTCGGGCTCGGGT
PAK4_287	GCACCTCGGGCTCGGGTGGG
PAK4_288	CTCGGGCTCGGGTGGGAGGC
PAK4_289	TCGGGCTCGGGTGGGAGGCC
PAK4_290	GGCTCGGGTGGGAGGCCGGG
PAK4_291	TCGGGTGGGAGGCCGGGAGG
PAK4_292	GGTGGGAGGCCGGGAGGAGG
PAK4_293	GGGAGGCCGGGAGGAGGAGG
PAK4_294	AGGCCGGGAGGAGGAGGAGG
PAK4_295	GGGAGGAGGAGGAGGAGGAC
PAK4_296	GGAGGAGGAGGAGGAGGACT
PAK4_297	GAGGAGGAGGAGGAGGACTG
PAK4_298	AGGAGGAGGAGGAGGACTGG
PAK4_299	GGAGGAGGAGGACTGGGGGA
PAK4_300	AGGAGGACTGGGGGATGGCC
PAK4_301	ATGGCCAGGCCCCCCGCTGA
PAK4_302	CCCCCCGCTGATGGCCCGTT
PAK4_303	CCCCCGCTGATGGCCCGTTA
PAK4_304	CCCCGCTGATGGCCCGTTAG
PAK4_305	CCGTTAGGGGCCACGTCATG
PAK4_306	GGGTGGTCCGTGTCAGCCCT
PAK4_307	GGTGGTCCGTGTCAGCCCTC
PAK4_308	GTCCGTGTCAGCCCTCGGGT
PAK4_309	AGCCCTCGGGTAGGTGTTAA
PAK4_310	GCCCTCGGGTAGGTGTTAAA
PAK4_311	TCGGGTAGGTGTTAAAGGGC
PAK4_312	AGCTGCCAGTTTCGCCCCAC
PAK4_313	GCCCCACTGGCCAGACCAGC
PAK4_314	CACTGGCCAGACCAGCAGGC
PAK4_315	ACTGGCCAGACCAGCAGGCT
PAK4_316	CTGGCCAGACCAGCAGGCTG
PAK4_317	TGGCCAGACCAGCAGGCTGG
PAK4_318	GGCCAGACCAGCAGGCTGGG
PAK4_319	GGCTGGGGGGTGCCGACATC
PAK4_320	GGGGGTGCCGACATCAGGCC
PAK4_321	TGCCGACATCAGGCCCGGAG
PAK4_322	GCCGACATCAGGCCCGGAGA
PAK4_323	CCGACATCAGGCCCGGAGAG
PAK4_324	CGACATCAGGCCCGGAGAGG
PAK4_325	CGGAGAGGGGGCGTTTGTCC
PAK4_326	GGAGAGGGGGCGTTTGTCCC
PAK4_327	GAGGGGGCGTTTGTCCCGGG
PAK4_328	GTTTGTCCCGGGAGGACTCC
PAK4_329	TTTGTCCCGGGAGGACTCCT
PAK4_330	TTGTCCCGGGAGGACTCCTG
PAK4_331	GGGACCCCCTGAGCCCTCCC
PAK4_332	TGAGCCCTCCCTGGAAGACT
PAK4_333	GAGCCCTCCCTGGAAGACTT
PAK4_334	GAAGACTTGGGCCTCTTCTC
PAK4_335	GCCACCCGCCTCGCTGTGAC
PAK4_336	CCTCGCTGTGACCGGCGAAC
PAK4_337	TGTGACCGGCGAACCGGCCT
PAK4_338	CCTCGGCTGCCTGCCTTCCC
PAK4_339	CTCGGCTGCCTGCCTTCCCT
PAK4_340	TGCCTTCCCTGGGCCCCCTC
PAK4_341	CCCTGGGCCCCCTCTGGCCG
PAK4_342	TGGGCCCCCTCTGGCCGTGG
PAK4_343	CCCCCTCTGGCCGTGGTGGC
PAK4_344	GCCGTGGTGGCCGGCTCCTC
PAK4_345	CCTCTGGCATCCCATTTTCC
PAK4_346	CTGGCATCCCATTTTCCTGG
PAK4_347	TGGCATCCCATTTTCCTGGC
PAK4_348	TCCCATTTTCCTGGCGGGCA
PAK4_349	CCCATTTTCCTGGCGGGCAC
PAK4_350	ATTTTCCTGGCGGGCACGGG
PAK4_351	TTTTCCTGGCGGGCACGGGC
PAK4_352	TCCTGGCGGGCACGGGCGGG
PAK4_353	TGGCGGGCACGGGCGGGCGG
PAK4_354	CGGGCACGGGCGGGCGGCGG
PAK4_355	GGGCACGGGCGGGCGGCGGC
PAK4_356	GCGGCGGGCTGTCTCTCCGC
PAK4_357	CGGCGGGCTGTCTCTCCGCA
PAK4_358	GCTGTCTCTCCGCAGGGAGT
PAK4_359	ACTCGTCCAGCAGCAGCGTG
PAK4_360	CTCGTCCAGCAGCAGCGTGA
PAK4_361	CAGCGTGAGGGCCCCATCTT
PAK4_362	ACCTTTGCTGCCCCGCACGA
PAK4_363	CTTGGGGGCCCCGGGCTGGA
PAK4_364	GGGGGCCCCGGGCTGGATGG
PAK4_365	GGGCTGGATGGAGGTGATGC
PAK4_366	CTGGATGGAGGTGATGCAGG
PAK4_367	TGGATGGAGGTGATGCAGGC
PAK4_368	GGATGGAGGTGATGCAGGCG
PAK4_369	TGATGCAGGCGGGGTCGACG
PAK4_370	GATGCAGGCGGGGTCGACGA
PAK4_371	ATGCAGGCGGGGTCGACGAG
PAK4_372	GGCGGGGTCGACGAGGGGCT
PAK4_373	GCGGGGTCGACGAGGGGCTT
PAK4_374	GGTCGACGAGGGGCTTGGGC
PAK4_375	GGCGAGCCGACTCCTCGATC
PAK4_376	CCTCGATCAGGCTCTGCCAC
PAK4_377	CGATCAGGCTCTGCCACTGG
PAK4_378	GATCAGGCTCTGCCACTGGC
PAK4_379	ATCAGGCTCTGCCACTGGCG
PAK4_380	CCGTGAACTTCTGCTCGTGC
PAK4_381	GGTCGAAGCCCGTGTGCACG
PAK4_382	GTGCACGCGGTGCTCGAAGT
PAK4_383	ACGCGGTGCTCGAAGTTGGA
PAK4_384	GTGCTCGAAGTTGGACGGCG
RPS3a_1	AAGAACAAGCGCCTTACGAA
RPS3a_2	AACAAGCGCCTTACGAAAGG
RPS3a_3	CCTTACGAAAGGCGGCAAAA
RPS3a_4	CTTACGAAAGGCGGCAAAAA
RPS3a_5	ATCCATTTTCTAAGAAAGAT
RPS3a_6	ATGTTCAATATAAGAAATAT
RPS3a_7	TTGGAAAGACGCTCGTCACC
RPS3a_8	ACGCTCGTCACCAGGACCCA
RPS3a_9	AATTGCATCTGATGGTCTCA
RPS3a_10	ATTGCATCTGATGGTCTCAA
RPS3a_11	GCTGATTACTGAAGATGTTC
RPS3a_12	CTGATTACTGAAGATGTTCA
RPS3a_13	AACTGCCTGACTAACTTCCA
RPS3a_14	CCTGACTAACTTCCATGGCA
RPS3a_15	CCGTGACAAAATGTGTTCCA
RPS3a_16	TGTGTTCCATGGTCAAAAAA
RPS3a_17	GTTGATGTCAAGACTACCGA
RPS3a_18	TTGCTTCGTCTGTTCTGTGT
RPS3a_19	AAAAACGCAACAATCAGATA
RPS3a_20	CTCTTATGCTCAGCACCAAC
RPS3a_21	ACCAACAGGTCCGCCAAATC
RPS3a_22	CCAAATCCGGAAGAAGATGA
RPS3a_23	GATGGAAATCATGACCCGAG
RPS3a_24	GACAAATGACTTGAAAGAAG
RPS3a_25	CATTGGAAAAGACATAGAAA
RPS3a_26	GGAAAGCTCATGGAGCTTCA
RPS3a_27	CTCATGGAGCTTCATGGTGA
RPS3a_28	CATGGTGAAGGCAGTAGTTC
RPS3a_29	AGTAGTTCTGGAAAAGCCAC
RPS3a_30	GTAGTTCTGGAAAAGCCACT
RPS3a_31	TAGTTCTGGAAAAGCCACTG
RPS3a_32	AAAGCCACTGGGGACGAGAC
RPS3a_33	GCTAAAGTTGAACGAGCTGA
RPS3a_34	TAAACAGATTCTTGGACTGG
RPS3a_35	AGCACCTGTCTCGTCCCCAG
RPS3a_36	CTTTTCTAACGAAGACATCA
RPS3a_37	CTAACGAAGACATCATGGAG
RPS3a_38	CATGGAGAGGATAAATAGAT
RPS3a_39	ATGTCTTTTCCAATGCTGTC
RPS3a_40	AGTCATTTGTCTGCACCTCT
RPS3a_41	GTCATTTGTCTGCACCTCTC
RPS3a_42	TGATTTCCATCATCTTCTTC
RPS3a_43	CCATCATCTTCTTCCGGATT
RPS3a_44	TCATCTTCTTCCGGATTTGG
RPS3a_45	TCCGGATTTGGCGGACCTGT
RPS3a_46	CTGTTGGTGCTGAGCATAAG
RPS3a_47	CAGACGAAGCAAGTAACCAT
RPS3a_48	CCATGGAACACATTTTGTCA
RPS3a_49	CATGGAACACATTTTGTCAC
RPS3a_50	CACGGGTAAGATCCATGCCA
RPS3a_51	CCATGCCATGGAAGTTAGTC
RPS3a_52	TTTCTTATATTGAACATAGC
RPS3a_53	TACCAATCTTTCTTAGAAAA
RPS3a_54	CCTTTTTGCCGCCTTTCGTA
Actin-Beta_1	GAAGCATTTGCGGTGGACGA
Actin-Beta_2	GCATTTGCGGTGGACGATGG
Actin-Beta_3	CATTTGCGGTGGACGATGGA
Actin-Beta_4	ATTTGCGGTGGACGATGGAG
Actin-Beta_5	GCGGTGGACGATGGAGGGGC
Actin-Beta_6	GCTTGCTGATCCACATCTGC
Actin-Beta_7	GCTGATCCACATCTGCTGGA
Actin-Beta_8	GATCCACATCTGCTGGAAGG
Actin-Beta_9	CTGCTGGAAGGTGGACAGCG
Actin-Beta_10	GGAAGGTGGACAGCGAGGCC
Actin-Beta_11	GGTGGACAGCGAGGCCAGGA
Actin-Beta_12	GATGGAGCCGCCGATCCACA
Actin-Beta_13	CACACGGAGTACTTGCGCTC
Actin-Beta_14	ACGGAGTACTTGCGCTCAGG
Actin-Beta_15	TCTTCATTGTGCTGGGTGCC
Actin-Beta_16	CTTCATTGTGCTGGGTGCCA
Actin-Beta_17	GATCTCCTTCTGCATCCTGT
Actin-Beta_18	TGCATCCTGTCGGCAATGCC
Actin-Beta_19	GCATCCTGTCGGCAATGCCA
Actin-Beta_20	GTCGGCAATGCCAGGGTACA
Actin-Beta_21	GGCAATGCCAGGGTACATGG
Actin-Beta_22	GCCGCCAGACAGCACTGTGT
Actin-Beta_23	ACAGCACTGTGTTGGCGTAC
Actin-Beta_24	TGTTGGCGTACAGGTCTTTG
Actin-Beta_25	GTCCACGTCACACTTCATGA
Actin-Beta_26	ACACTTCATGATGGAGTTGA
Actin-Beta_27	TGGAGTTGAAGGTAGTTTCG
Actin-Beta_28	GGTAGTTTCGTGGATGCCAC
Actin-Beta_29	GAAGGCTGGAAGAGTGCCTC
Actin-Beta_30	AAGGCTGGAAGAGTGCCTCA
Actin-Beta_31	GGAAGAGTGCCTCAGGGCAG
Actin-Beta_32	GCGGAACCGCTCATTGCCAA
Actin-Beta_33	CATTGCCAATGGTGATGACC
Actin-Beta_34	ATGGTGATGACCTGGCCGTC
Actin-Beta_35	GCAGCTCGTAGCTCTTCTCC
Actin-Beta_36	CAGCTCGTAGCTCTTCTCCA
Actin-Beta_37	CTCGTAGCTCTTCTCCAGGG
Actin-Beta_38	GCTCTTCTCCAGGGAGGAGC
Actin-Beta_39	GGAGGAGCTGGAAGCAGCCG
Actin-Beta_40	CCATCTCTTGCTCGAAGTCC
Actin-Beta_41	CATCTCTTGCTCGAAGTCCA
Actin-Beta_42	GTCACGCACGATTTCCCGCT
Actin-Beta_43	CACGATTTCCCGCTCGGCCG
Actin-Beta_44	GATTTCCCGCTCGGCCGTGG
Actin-Beta_45	GGTGAAGCTGTAGCCGCGCT
Actin-Beta_46	AGCTGTAGCCGCGCTCGGTG
Actin-Beta_47	GCTCGGTGAGGATCTTCATG
Actin-Beta_48	TCTTCATGAGGTAGTCAGTC
Actin-Beta_49	TGAGGTAGTCAGTCAGGTCC
Actin-Beta_50	CAGTCAGGTCCCGGCCAGCC
Actin-Beta_51	GGCCAGCCAGGTCCAGACGC
Actin-Beta_52	AGCCAGGTCCAGACGCAGGA
Actin-Beta_53	GGTCCAGACGCAGGATGGCA
Actin-Beta_54	GTCCAGACGCAGGATGGCAT
Actin-Beta_55	TCCAGACGCAGGATGGCATG
Actin-Beta_56	CCAGACGCAGGATGGCATGG
Actin-Beta_57	GACGCAGGATGGCATGGGGG
Actin-Beta_58	ACGCAGGATGGCATGGGGGA
Actin-Beta_59	GAGGGCATACCCCTCGTAGA
Actin-Beta_60	AGGGCATACCCCTCGTAGAT
Actin-Beta_61	CCTCGTAGATGGGCACAGTG
Actin-Beta_62	CTCGTAGATGGGCACAGTGT
Actin-Beta_63	AGTGTGGGTGACCCCGTCAC
Actin-Beta_64	GGAGTCCATCACGATGCCAG
Actin-Beta_65	CCATCACGATGCCAGTGGTA
Actin-Beta_66	GATGCCAGTGGTACGGCCAG
Actin-Beta_67	TGGTACGGCCAGAGGCGTAC
Actin-Beta_68	GGTACGGCCAGAGGCGTACA
Actin-Beta_69	CGTACAGGGATAGCACAGCC
Actin-Beta_70	AGCCTGGATAGCAACGTACA
Actin-Beta_71	TGGATAGCAACGTACATGGC
Actin-Beta_72	GGATAGCAACGTACATGGCT
Actin-Beta_73	GATAGCAACGTACATGGCTG
Actin-Beta_74	GTACATGGCTGGGGTGTTGA
Actin-Beta_75	CTGGGTCATCTTCTCGCGGT
Actin-Beta_76	CATCTTCTCGCGGTTGGCCT
Actin-Beta_77	ATCTTCTCGCGGTTGGCCTT
Actin-Beta_78	TCTTCTCGCGGTTGGCCTTG
Actin-Beta_79	CGCGGTTGGCCTTGGGGTTC
Actin-Beta_80	GCGGTTGGCCTTGGGGTTCA
Actin-Beta_81	CGGTTGGCCTTGGGGTTCAG
Actin-Beta_82	GGTTGGCCTTGGGGTTCAGG
Actin-Beta_83	GTTGGCCTTGGGGTTCAGGG
Actin-Beta_84	CTTGGGGTTCAGGGGGGCCT
Actin-Beta_85	GGGGGCCTCGGTCAGCAGCA
Actin-Beta_86	GGGGCCTCGGTCAGCAGCAC
Actin-Beta_87	GGGCCTCGGTCAGCAGCACG
Actin-Beta_88	CAGCAGCACGGGGTGCTCCT
Actin-Beta_89	AGCAGCACGGGGTGCTCCTC
Actin-Beta_90	CACACGCAGCTCATTGTAGA
Actin-Beta_91	GCAGCTCATTGTAGAAGGTG
Actin-Beta_92	TTTCTCCATGTCGTCCCAGT
Actin-Beta_93	GGTGACGATGCCGTGCTCGA
Actin-Beta_94	GTGACGATGCCGTGCTCGAT
Actin-Beta_95	TGACGATGCCGTGCTCGATG
Actin-Beta_96	CGTGCTCGATGGGGTACTTC
Actin-Beta_97	GTGCTCGATGGGGTACTTCA
Actin-Beta_98	CGATGGGGTACTTCAGGGTG
Actin-Beta_99	TGAGGATGCCTCTCTTGCTC
Actin-Beta_100	GAGGATGCCTCTCTTGCTCT
Actin-Beta_101	CTGGGCCTCGTCGCCCACAT
Actin-Beta_102	GTGCCTGGGGCGCCCCACGA
Actin-Beta_103	CCTGGGGCGCCCCACGATGG
Actin-Beta_104	CTGGGGCGCCCCACGATGGA
Actin-Beta_105	TGGGGCGCCCCACGATGGAG
Actin-Beta_106	CCCCACGATGGAGGGGAAGA
Actin-Beta_107	CGATGGAGGGGAAGACGGCC
Actin-Beta_108	GATGGAGGGGAAGACGGCCC
Actin-Beta_109	ATGGAGGGGAAGACGGCCCG
Actin-Beta_110	TGGAGGGGAAGACGGCCCGG
Actin-Beta_111	GGAGGGGAAGACGGCCCGGG
Actin-Beta_112	GGCATCGTCGCCCGCGAAGC
Actin-Beta_113	GAAGCCGGCCTTGCACATGC
Actin-Beta_114	GCCGTTGTCGACGACGAGCG
Actin-Beta_115	GCCGCGCTCGTCGTCGACAA
Actin-Beta_116	CTCGTCGTCGACAACGGCTC
Actin-Beta_117	CAACGGCTCCGGCATGTGCA
Actin-Beta_118	GGCTCCGGCATGTGCAAGGC
Actin-Beta_119	CATGTGCAAGGCCGGCTTCG
Actin-Beta_120	ATGTGCAAGGCCGGCTTCGC
Actin-Beta_121	TCGCGGGCGACGATGCCCCC
Actin-Beta_122	CGCGGGCGACGATGCCCCCC
Actin-Beta_123	GGCCGTCTTCCCCTCCATCG
Actin-Beta_124	GCCGTCTTCCCCTCCATCGT
Actin-Beta_125	CCGTCTTCCCCTCCATCGTG
Actin-Beta_126	CCTCCATCGTGGGGCGCCCC
Actin-Beta_127	GATGGTGGGCATGGGTCAGA
Actin-Beta_128	GGGTCAGAAGGATTCCTATG
Actin-Beta_129	GGTCAGAAGGATTCCTATGT
Actin-Beta_130	GGATTCCTATGTGGGCGACG
Actin-Beta_131	GACGAGGCCCAGAGCAAGAG
Actin-Beta_132	CTGAAGTACCCCATCGAGCA
Actin-Beta_133	AGCACGGCATCGTCACCAAC
Actin-Beta_134	GCACGGCATCGTCACCAACT
Actin-Beta_135	CGTCACCAACTGGGACGACA
Actin-Beta_136	GGGACGACATGGAGAAAATC
Actin-Beta_137	CTTCTACAATGAGCTGCGTG
Actin-Beta_138	TGAGCTGCGTGTGGCTCCCG
Actin-Beta_139	GCACCCCGTGCTGCTGACCG
Actin-Beta_140	CGAGGCCCCCCTGAACCCCA
Actin-Beta_141	AGCCATGTACGTTGCTATCC
Actin-Beta_142	GTGCTATCCCTGTACGCCTC
Actin-Beta_143	TACGCCTCTGGCCGTACCAC
Actin-Beta_144	CCGTACCACTGGCATCGTGA
Actin-Beta_145	ACTGGCATCGTGATGGACTC
Actin-Beta_146	ATCGTGATGGACTCCGGTGA
Actin-Beta_147	TCGTGATGGACTCCGGTGAC
Actin-Beta_148	CGTGATGGACTCCGGTGACG
Actin-Beta_149	CCACACTGTGCCCATCTACG
Actin-Beta_150	CACACTGTGCCCATCTACGA
Actin-Beta_151	ACACTGTGCCCATCTACGAG
Actin-Beta_152	CCCCCATGCCATCCTGCGTC
Actin-Beta_153	TGCCATCCTGCGTCTGGACC
Actin-Beta_154	ATCCTGCGTCTGGACCTGGC
Actin-Beta_155	TGCGTCTGGACCTGGCTGGC
Actin-Beta_156	GCGTCTGGACCTGGCTGGCC
Actin-Beta_157	ATGAAGATCCTCACCGAGCG
Actin-Beta_158	CGGCTACAGCTTCACCACCA
Actin-Beta_159	GCTTCACCACCACGGCCGAG
Actin-Beta_160	CTTCACCACCACGGCCGAGC
Actin-Beta_161	GGAAATCGTGCGTGACATTA
Actin-Beta_162	GAAGCTGTGCTACGTCGCCC
Actin-Beta_163	CCTGGACTTCGAGCAAGAGA
Actin-Beta_164	CTTCGAGCAAGAGATGGCCA
Actin-Beta_165	GGCTGCTTCCAGCTCCTCCC
Actin-Beta_166	AAGAGCTACGAGCTGCCTGA
Actin-Beta_167	CTACGAGCTGCCTGACGGCC
Actin-Beta_168	GACGGCCAGGTCATCACCAT
Actin-Beta_169	TCATCACCATTGGCAATGAG
Actin-Beta_170	TGAGCGGTTCCGCTGCCCTG
Actin-Beta_171	ACTCTTCCAGCCTTCCTTCC
Actin-Beta_172	CTCCATCATGAAGTGTGACG
Actin-Beta_173	TACGCCAACACAGTGCTGTC
Actin-Beta_174	GCCAACACAGTGCTGTCTGG
Actin-Beta_175	GGCGGCACCACCATGTACCC
Actin-Beta_176	TGTACCCTGGCATTGCCGAC
Actin-Beta_177	CATTGCCGACAGGATGCAGA
Actin-Beta_178	GCAGAAGGAGATCACTGCCC
Actin-Beta_179	CTGAGCGCAAGTACTCCGTG
Actin-Beta_180	CGCAAGTACTCCGTGTGGAT
Actin-Beta_181	AAGTACTCCGTGTGGATCGG
Actin-Beta_182	GTGGATCGGCGGCTCCATCC
Actin-Beta_183	TGTCCACCTTCCAGCAGATG
Actin-Beta_184	GCAGATGTGGATCAGCAAGC
Actin-Beta_185	AAGCAGGAGTATGACGAGTC
TUBB_1	TGGGAGATGTGGGGCCGAGG
TUBB_2	GGGAGATGTGGGGCCGAGGT
TUBB_3	TGGGGCCGAGGTGGGCGAAT
TUBB_4	GGGGCCGAGGTGGGCGAATT
TUBB_5	GGGCGAATTGGGATCCCTCC
TUBB_6	AATTGGGATCCCTCCAGGTC
TUBB_7	ATTGGGATCCCTCCAGGTCA
TUBB_8	TTGGGATCCCTCCAGGTCAG
TUBB_9	TCAGGGGTTCGAGACCATCC
TUBB_10	CAGGGGTTCGAGACCATCCT
TUBB_11	GAGGTGATCAGTGATGAACA
TUBB_12	GAACATGGCATCGACCCCAC
TUBB_13	GACCCCACCGGCACCTACCA
TUBB_14	ACCCCACCGGCACCTACCAC
TUBB_15	CCCCACCGGCACCTACCACG
TUBB_16	CGGGGACAGCGACCTGCAGC
TUBB_17	ATATGTTCCTCGTGCCATCC
TUBB_18	TGTTCCTCGTGCCATCCTGG
TUBB_19	ATCCTGGTGGATCTAGAACC
TUBB_20	TCCTGGTGGATCTAGAACCT
TUBB_21	GGATCTAGAACCTGGGACCA
TUBB_22	ACCATGGACTCTGTTCGCTC
TUBB_23	TCTGTTCGCTCAGGTCCTTT
TUBB_24	AGTCTGGGGCAGGTAACAAC
TUBB_25	GTCTGGGGCAGGTAACAACT
TUBB_26	GCAGGTAACAACTGGGCCAA
TUBB_27	GGCCAAAGGCCACTACACAG
TUBB_28	GCCAAAGGCCACTACACAGA
TUBB_29	CTACACAGAGGGCGCCGAGC
TUBB_30	CGAGCTGGTTGATTCTGTCC
TUBB_31	GGTTGATTCTGTCCTGGATG
TUBB_32	ATTCTGTCCTGGATGTGGTA
TUBB_33	TGTCCTGGATGTGGTACGGA
TUBB_34	CCTGGATGTGGTACGGAAGG
TUBB_35	AGAGAGCTGTGACTGCCTGC
TUBB_36	GAGAGCTGTGACTGCCTGCA
TUBB_37	CTTCCAGCTGACCCACTCAC
TUBB_38	TTCCAGCTGACCCACTCACT
TUBB_39	CAGCTGACCCACTCACTGGG
TUBB_40	AGCTGACCCACTCACTGGGC
TUBB_41	GCTGACCCACTCACTGGGCG
TUBB_42	CTGACCCACTCACTGGGCGG
TUBB_43	CACTCACTGGGCGGGGGCAC
TUBB_44	CTGGGCGGGGGCACAGGCTC
TUBB_45	CGGGGGCACAGGCTCTGGAA
TUBB_46	GGGGGCACAGGCTCTGGAAT
TUBB_47	CATCATGAATACCTTCAGTG
TUBB_48	ACCCAAAGTGTCTGACACCG
TUBB_49	CACCCTCTCCGTCCATCAGT
TUBB_50	GACCTATTGCATTGACAACG
TUBB_51	AAGCTGACCACACCAACCTA
TUBB_52	AGCTGACCACACCAACCTAC
TUBB_53	GCTGACCACACCAACCTACG
TUBB_54	CTTGTCTCAGCCACCATGAG
TUBB_55	ACCACCTGCCTCCGTTTCCC
TUBB_56	CAATGCTGACCTCCGCAAGT
TUBB_57	CCGCAAGTTGGCAGTCAACA
TUBB_58	CGTCTCCATTTCTTTATGCC
TUBB_59	TTTGCCCCTCTCACCAGCCG
TUBB_60	GTATCGAGCTCTCACAGTGC
TUBB_61	AGTGCCGGAACTCACCCAGC
TUBB_62	CTTCGATGCCAAGAACATGA
TUBB_63	GCTGCCTGTGACCCCCGCCA
TUBB_64	CCACGGCCGATACCTCACCG
TUBB_65	ACCGTGGCTGCTGTCTTCCG
TUBB_66	TGGCTGCTGTCTTCCGTGGT
TUBB_67	CCGTGGTCGGATGTCCATGA
TUBB_68	TGGTCGGATGTCCATGAAGG
TUBB_69	CAAGAACAGCAGCTACTTTG
TUBB_70	ACAGCAGCTACTTTGTGGAA
TUBB_71	GTCTGTGACATCCCACCTCG
TUBB_72	CCCACCTCGTGGCCTCAAGA
TUBB_73	AAGATGGCAGTCACCTTCAT
TUBB_74	TGGCAATAGCACAGCCATCC
TUBB_75	GGAGCTCTTCAAGCGCATCT
TUBB_76	AGTTCACTGCCATGTTCCGC
TUBB_77	CACTGCCATGTTCCGCCGGA
TUBB_78	GCCGGAAGGCCTTCCTCCAC
TUBB_79	GCCTTCCTCCACTGGTACAC
TUBB_80	CCTCCACTGGTACACAGGCG
TUBB_81	CTCCACTGGTACACAGGCGA
TUBB_82	CTGGTACACAGGCGAGGGCA
TUBB_83	AGGCGAGGGCATGGACGAGA
TUBB_84	GGACGAGATGGAGTTCACCG
TUBB_85	CTCTGAGTATCAGCAGTACC
TUBB_86	CCAGGATGCCACCGCAGAAG
TUBB_87	GGATGCCACCGCAGAAGAGG
TUBB_88	TGCCACCGCAGAAGAGGAGG
TUBB_89	GCAGAAGAGGAGGAGGATTT
TUBB_90	AGAGGAGGAGGATTTCGGTG
TUBB_91	GGAGGAGGATTTCGGTGAGG
TUBB_92	TTTCGGTGAGGAGGCCGAAG
TUBB_93	CGGTGAGGAGGCCGAAGAGG
TUBB_94	GAAATCCTCCTCCTCTTCTG
TUBB_95	ATCCTCCTCCTCTTCTGCGG
TUBB_96	CCTCTTCTGCGGTGGCATCC
TUBB_97	ACTGCTGATACTCAGAGACG
TUBB_98	GTTCATGTTGCTCTCAGCCT
TUBB_99	TGCCCTCGCCTGTGTACCAG
TUBB_100	CCTCGCCTGTGTACCAGTGG
TUBB_101	GCCTGTGTACCAGTGGAGGA
TUBB_102	ACCAGTGGAGGAAGGCCTTC
TUBB_103	AGTGGAGGAAGGCCTTCCGG
TUBB_104	GAAGGCCTTCCGGCGGAACA
TUBB_105	AGATGCGCTTGAAGAGCTCC
TUBB_106	GCGCTTGAAGAGCTCCTGGA
TUBB_107	GGCTGTGCTATTGCCAATGA
TUBB_108	TGAAGGTGACTGCCATCTTG
TUBB_109	ACTGCCATCTTGAGGCCACG
TUBB_110	GCCATCTTGAGGCCACGAGG
TUBB_111	CCATCTTGAGGCCACGAGGT
TUBB_112	ACGAGGTGGGATGTCACAGA
TUBB_113	GACGGCTGTCTTGACATTGT
TUBB_114	ACGGCTGTCTTGACATTGTT
TUBB_115	CGGCTGTCTTGACATTGTTG
TUBB_116	CTGCTCATCGACCTCCTTCA
TUBB_117	CCTTCATGGACATCCGACCA
TUBB_118	ACCACGGAAGACAGCAGCCA
TUBB_119	GGAAGACAGCAGCCACGGTG
TUBB_120	CAGCAGCCACGGTGAGGTAT
TUBB_121	CCACGGTGAGGTATCGGCCG
TUBB_122	CGGTGAGGTATCGGCCGTGG
TUBB_123	GGTGAGGTATCGGCCGTGGC
TUBB_124	GTGAGGTATCGGCCGTGGCG
TUBB_125	TGAGGTATCGGCCGTGGCGG
TUBB_126	TCGGCCGTGGCGGGGGTCAC
TUBB_127	ACAGGCAGCCATCATGTTCT
TUBB_128	TCTTGGCATCGAAGACCTGC
TUBB_129	CTTGGCATCGAAGACCTGCT
TUBB_130	AAGACCTGCTGGGTGAGTTC
TUBB_131	CTGTGAGAGCTCGATACTGC
TUBB_132	CTCGATACTGCTGGCTTCCA
TUBB_133	ATACTGCTGGCTTCCACGGC
TUBB_134	TGGCTTCCACGGCTGGTGAG
TUBB_135	GGCTTCCACGGCTGGTGAGA
TUBB_136	GCTTCCACGGCTGGTGAGAG
TUBB_137	CTGGTGAGAGGGGCAAAGCC
TUBB_138	CAAAGCCAGGCATAAAGAAA
TUBB_139	GGCATAAAGAAATGGAGACG
TUBB_140	GCATAAAGAAATGGAGACGT
TUBB_141	AAAGAAATGGAGACGTGGGA
TUBB_142	AAGAAATGGAGACGTGGGAA
TUBB_143	AGAAATGGAGACGTGGGAAG
TUBB_144	CCATGTTGACTGCCAACTTG
TUBB_145	TGTTGACTGCCAACTTGCGG
TUBB_146	TGCGGAGGTCAGCATTGAGC
TUBB_147	AGGTCAGCATTGAGCTGGCC
TUBB_148	GGTCAGCATTGAGCTGGCCA
TUBB_149	CATTGAGCTGGCCAGGGAAA
TUBB_150	TGAGCTGGCCAGGGAAACGG
TUBB_151	CTGGCCAGGGAAACGGAGGC
TUBB_152	GCCAGGGAAACGGAGGCAGG
TUBB_153	GCAGGTGGTGACACCACTCA
TUBB_154	GGTGGTGACACCACTCATGG
TUBB_155	CACTCATGGTGGCTGAGACA
TUBB_156	TCATGGTGGCTGAGACAAGG
TUBB_157	AAGGTGGTTCAGATCCCCGT
TUBB_158	TGGTTCAGATCCCCGTAGGT
TUBB_159	CAGATCCCCGTAGGTTGGTG
TUBB_160	GTGTGGTCAGCTTCAGAGTG
TUBB_161	TGCGGAAGCAGATATCATAG
TUBB_162	GCGGAAGCAGATATCATAGA
TUBB_163	GGCCTCGTTGTCAATGCAAT
TUBB_164	CAGTATTCTCTACCAACTGA
TUBB_165	ATTCTCTACCAACTGATGGA
TUBB_166	CTACCAACTGATGGACGGAG
TUBB_167	TACCAACTGATGGACGGAGA
TUBB_168	CAACTGATGGACGGAGAGGG
TUBB_169	GACGGAGAGGGTGGCATTGT
TUBB_170	ACGGAGAGGGTGGCATTGTA
TUBB_171	GGCATTGTAGGGCTCGACCA
TUBB_172	GACCACGGTGTCAGACACTT
TUBB_173	ACCACGGTGTCAGACACTTT
TUBB_174	GTGTCAGACACTTTGGGTGA
TUBB_175	GGGTGAAGGCACCACACTGA
TUBB_176	AAGGTATTCATGATGCGATC
TUBB_177	AGGTATTCATGATGCGATCA
TUBB_178	TGCGATCAGGGTATTCTTCT
TUBB_179	CTTCTCGGATCTTGCTGATA
TUBB_180	CTGTGCCCCCGCCCAGTGAG
TUBB_181	TGTGCCCCCGCCCAGTGAGT
TUBB_182	CGCCCAGTGAGTGGGTCAGC
TUBB_183	GGGTCAGCTGGAAGCCCTGC
TUBB_184	CCTCCTTCCGTACCACATCC
TUBB_185	CAGGACAGAATCAACCAGCT
TUBB_186	GCTCGGCGCCCTCTGTGTAG
TUBB_187	GCCCTCTGTGTAGTGGCCTT
TUBB_188	AGTTGTCTGGTCTAAAGATC
TUBB_189	GGTCTAAAGATCTGGCCAAA
TUBB_190	ACCTGAGCGAACAGAGTCCA
TUBB_191	CGAACAGAGTCCATGGTCCC
TUBB_192	TCCCAGGTTCTAGATCCACC
TUBB_193	AGGTTCTAGATCCACCAGGA
TUBB_194	AGATCCACCAGGATGGCACG
TUBB_195	CATTGTAGTACACAGAGATG
TUBB_196	CAGAGATGCGGTCCAGCTGC
TUBB_197	GCTGCAGGTCGCTGTCCCCG
TUBB_198	CAGGTCGCTGTCCCCGTGGT
TUBB_199	GCTGTCCCCGTGGTAGGTGC
TUBB_200	GTCCCCGTGGTAGGTGCCGG
TUBB_201	TCCCCGTGGTAGGTGCCGGT
TUBB_202	CCCCGTGGTAGGTGCCGGTG
TUBB_203	TTTTATTTTTTGTAGAAACG
TUBB_204	TTTTTTGTAGAAACGTGGCA
TUBB_205	TTTTTGTAGAAACGTGGCAT
TUBB_206	TTTTGTAGAAACGTGGCATG
TUBB_207	TTTGTAGAAACGTGGCATGG
TUBB_208	GTAGAAACGTGGCATGGGGG
TUBB_209	TAGAAACGTGGCATGGGGGA
TUBB_210	AGGGTCTCGCTTTGTTGCCC
TUBB_211	TCTCGCTTTGTTGCCCAGGA
TUBB_212	ATGGTCTCGAACCCCTGACC
TUBB_213	GTCTCGAACCCCTGACCTGG
TUBB_214	TCTCGAACCCCTGACCTGGA
TUBB_215	GGATCCCAATTCGCCCACCT
ABL1_1	GTTGGAGATCTGCCTGAAGC
ABL1_2	GGAGATCTGCCTGAAGCTGG
ABL1_3	GAGATCTGCCTGAAGCTGGT
ABL1_4	GGTGGGCTGCAAATCCAAGA
ABL1_5	GTGGGCTGCAAATCCAAGAA
ABL1_6	TGGGCTGCAAATCCAAGAAG
ABL1_7	CTCGTCCTCCAGCTGTTATC
ABL1_8	AGCATCTGACTTTGAGCCTC
ABL1_9	GCATCTGACTTTGAGCCTCA
ABL1_10	GTCTGAGTGAAGCCGCTCGT
ABL1_11	AGCCGCTCGTTGGAACTCCA
ABL1_12	TCCAAGGAAAACCTTCTCGC
ABL1_13	CGTTGCACTGTATGATTTTG
ABL1_14	CTGTATGATTTTGTGGCCAG
ABL1_15	GTCTTAGGCTATAATCACAA
ABL1_16	TCTTAGGCTATAATCACAAT
ABL1_17	CTTAGGCTATAATCACAATG
ABL1_18	GCTATAATCACAATGGGGAA
ABL1_19	TGTGAAGCCCAAACCAAAAA
ABL1_20	GCCCAAACCAAAAATGGCCA
ABL1_21	AAACCAAAAATGGCCAAGGC
ABL1_22	AACCAAAAATGGCCAAGGCT
ABL1_23	CATCACGCCAGTCAACAGTC
ABL1_24	ACAGTCTGGAGAAACACTCC
ABL1_25	GAGAAACACTCCTGGTACCA
ABL1_26	AGAAACACTCCTGGTACCAT
ABL1_27	GCTGAGTATCTGCTGAGCAG
ABL1_28	CTGAGTATCTGCTGAGCAGC
ABL1_29	CTGCTGAGCAGCGGGATCAA
ABL1_30	CGGGATCAATGGCAGCTTCT
ABL1_31	CGTGAGAGTGAGAGCAGTCC
ABL1_32	GTGAGAGCAGTCCTGGCCAG
ABL1_33	TCCATCTCGCTGAGATACGA
ABL1_34	CCATCTCGCTGAGATACGAA
ABL1_35	TCTCGCTGAGATACGAAGGG
ABL1_36	CTCGCTGAGATACGAAGGGA
ABL1_37	AAGGGAGGGTGTACCATTAC
ABL1_38	AGGATCAACACTGCTTCTGA
ABL1_39	CGAGAGCCGCTTCAACACCC
ABL1_40	CTTCAACACCCTGGCCGAGT
ABL1_41	GTTGGTTCATCATCATTCAA
ABL1_42	GGTTCATCATCATTCAACGG
ABL1_43	CATCATTCAACGGTGGCCGA
ABL1_44	ATCATTCAACGGTGGCCGAC
ABL1_45	CGCAACAAGCCCACTGTCTA
ABL1_46	TGTCCCCCAACTACGACAAG
ABL1_47	GTCCCCCAACTACGACAAGT
ABL1_48	CAACTACGACAAGTGGGAGA
ABL1_49	CAAGTGGGAGATGGAACGCA
ABL1_50	CATCACCATGAAGCACAAGC
ABL1_51	ATCACCATGAAGCACAAGCT
ABL1_52	ACCATGAAGCACAAGCTGGG
ABL1_53	CCATGAAGCACAAGCTGGGC
ABL1_54	CATGAAGCACAAGCTGGGCG
ABL1_55	ATGAAGCACAAGCTGGGCGG
ABL1_56	AAGCTGGGCGGGGGCCAGTA
ABL1_57	AGCTGGGCGGGGGCCAGTAC
ABL1_58	GCTGGGCGGGGGCCAGTACG
ABL1_59	GGGCGGGGGCCAGTACGGGG
ABL1_60	CCAGTACGGGGAGGTGTACG
ABL1_61	CAGTACGGGGAGGTGTACGA
ABL1_62	GGGAGGTGTACGAGGGCGTG
ABL1_63	GTGGAAGAAATACAGCCTGA
ABL1_64	GAAGAAATACAGCCTGACGG
ABL1_65	AGAGATCAAACACCCTAACC
ABL1_66	ATCACTGAGTTCATGACCTA
ABL1_67	TCACTGAGTTCATGACCTAC
ABL1_68	CATGACCTACGGGAACCTCC
ABL1_69	GGAACCTCCTGGACTACCTG
ABL1_70	GAACCTCCTGGACTACCTGA
ABL1_71	ACTACCTGAGGGAGTGCAAC
ABL1_72	CCTGAGGGAGTGCAACCGGC
ABL1_73	GAGGGAGTGCAACCGGCAGG
ABL1_74	CCGGCAGGAGGTGAACGCCG
ABL1_75	CGCCGTGGTGCTGCTGTACA
ABL1_76	CACTCAGATCTCGTCAGCCA
ABL1_77	CTCGTCAGCCATGGAGTACC
ABL1_78	TCTTGCTGCCCGAAACTGCC
ABL1_79	GCTGCCCGAAACTGCCTGGT
ABL1_80	CTGCCCGAAACTGCCTGGTA
ABL1_81	TGCCCGAAACTGCCTGGTAG
ABL1_82	CCTGGTAGGGGAGAACCACT
ABL1_83	AGGGGAGAACCACTTGGTGA
ABL1_84	TTGGTGAAGGTAGCTGATTT
ABL1_85	TAGCTGATTTTGGCCTGAGC
ABL1_86	GGCCTGAGCAGGTTGATGAC
ABL1_87	GCCTGAGCAGGTTGATGACA
ABL1_88	CCTGAGCAGGTTGATGACAG
ABL1_89	GACACCTACACAGCCCATGC
ABL1_90	GAGCCAAGTTCCCCATCAAA
ABL1_91	ATGGACTGCACCCGAGAGCC
ABL1_92	TCTCCATCAAGTCCGACGTC
ABL1_93	CTCCATCAAGTCCGACGTCT
ABL1_94	CTTTGGGAAATTGCTACCTA
ABL1_95	CTATGGCATGTCCCCTTACC
ABL1_96	TATGGCATGTCCCCTTACCC
ABL1_97	CCCGGGAATTGACCTGTCCC
ABL1_98	GGTGTATGAGCTGCTAGAGA
ABL1_99	GCTAGAGAAGGACTACCGCA
ABL1_100	TACCGCATGGAGCGCCCAGA
ABL1_101	CCCAGAAGGCTGCCCAGAGA
ABL1_102	GGCAGTGGAATCCCTCTGAC
ABL1_103	AGCCTTTGAAACAATGTTCC
ABL1_104	GAAAAGGAGCTGGGGAAACA
ABL1_105	CTGGGGAAACAAGGCGTCCG
ABL1_106	TGGGGAAACAAGGCGTCCGT
ABL1_107	GGGGAAACAAGGCGTCCGTG
ABL1_108	GGCTGTGAGTACCTTGCTGC
ABL1_109	CAGAGCTGCCCACCAAGACG
ABL1_110	CCACCAAGACGAGGACCTCC
ABL1_111	GCCTGAGATGCCTCACTCCA
ABL1_112	CCTGAGATGCCTCACTCCAA
ABL1_113	GATGCCTCACTCCAAGGGCC
ABL1_114	ATGCCTCACTCCAAGGGCCA
ABL1_115	TTGCTCCCTCGAAAAGAGCG
ABL1_116	TCGAAAAGAGCGAGGTCCCC
ABL1_117	AAAAGAGCGAGGTCCCCCGG
ABL1_118	AAAGAGCGAGGTCCCCCGGA
ABL1_119	GAGCGAGGTCCCCCGGAGGG
ABL1_120	CCAAACGCAGCAGCTCCTTC
ABL1_121	CAAACGCAGCAGCTCCTTCC
ABL1_122	CAGCAGCTCCTTCCGGGAGA
ABL1_123	AGCTCCTTCCGGGAGATGGA
ABL1_124	CCGGGAGATGGACGGCCAGC
ABL1_125	GACGGCCAGCCGGAGCGCAG
ABL1_126	ACGGCCAGCCGGAGCGCAGA
ABL1_127	CGGCCAGCCGGAGCGCAGAG
ABL1_128	CAGCCGGAGCGCAGAGGGGC
ABL1_129	GGAGCGCAGAGGGGCCGGCG
ABL1_130	CAGAGGGGCCGGCGAGGAAG
ABL1_131	AGAGGGGCCGGCGAGGAAGA
ABL1_132	GAGGGCCGAGACATCAGCAA
ABL1_133	AGGGCCGAGACATCAGCAAC
ABL1_134	GGGCCGAGACATCAGCAACG
ABL1_135	AGACATCAGCAACGGGGCAC
ABL1_136	GGCACTGGCTTTCACCCCCT
ABL1_137	AAGTCCCCAAAGCCCAGCAA
ABL1_138	AGTCCCCAAAGCCCAGCAAT
ABL1_139	GTCCCCAAAGCCCAGCAATG
ABL1_140	CCAAAGCCCAGCAATGGGGC
ABL1_141	CAAAGCCCAGCAATGGGGCT
ABL1_142	AAAGCCCAGCAATGGGGCTG
ABL1_143	AATGGGGCTGGGGTCCCCAA
ABL1_144	GGGTCCCCAATGGAGCCCTC
ABL1_145	GGTCCCCAATGGAGCCCTCC
ABL1_146	AATGGAGCCCTCCGGGAGTC
ABL1_147	ATGGAGCCCTCCGGGAGTCC
ABL1_148	TGGAGCCCTCCGGGAGTCCG
ABL1_149	GGAGCCCTCCGGGAGTCCGG
ABL1_150	CTCCGGGAGTCCGGGGGCTC
ABL1_151	AGTCCGGGGGCTCAGGCTTC
ABL1_152	GCTTCCGGTCTCCCCACCTG
ABL1_153	ACCAGCAGCCGCCTAGCCAC
ABL1_154	CAGCCGCCTAGCCACCGGCG
ABL1_155	CCGCCTAGCCACCGGCGAGG
ABL1_156	CCTAGCCACCGGCGAGGAGG
ABL1_157	CTAGCCACCGGCGAGGAGGA
ABL1_158	GCCACCGGCGAGGAGGAGGG
ABL1_159	ACCGGCGAGGAGGAGGGCGG
ABL1_160	TCCGCCTCCTGCGTTCCCCA
ABL1_161	CCGCCTCCTGCGTTCCCCAT
ABL1_162	CGCCTCCTGCGTTCCCCATG
ABL1_163	CTGCGTTCCCCATGGGGCCA
ABL1_164	TCCCCATGGGGCCAAGGACA
ABL1_165	ATGGGGCCAAGGACACGGAG
ABL1_166	GGGCCAAGGACACGGAGTGG
ABL1_167	GGAGGTCAGTCACGCTGCCT
ABL1_168	GAGGTCAGTCACGCTGCCTC
ABL1_169	GCCTCGGGACTTGCAGTCCA
ABL1_170	CCTCGGGACTTGCAGTCCAC
ABL1_171	CAGTTTGACTCGTCCACATT
ABL1_172	TTTGACTCGTCCACATTTGG
ABL1_173	TTGACTCGTCCACATTTGGA
ABL1_174	AGGGCACAAAAGTGAGAAGC
ABL1_175	GTGAGAAGCCGGCTCTGCCT
ABL1_176	AGCCGGCTCTGCCTCGGAAG
ABL1_177	GCCGGCTCTGCCTCGGAAGA
ABL1_178	GCTCTGCCTCGGAAGAGGGC
ABL1_179	CTCTGCCTCGGAAGAGGGCA
ABL1_180	TCTGCCTCGGAAGAGGGCAG
ABL1_181	GGAAGAGGGCAGGGGAGAAC
ABL1_182	AGGGGAGAACAGGTCTGACC
ABL1_183	AGGTCTGACCAGGTGACCCG
ABL1_184	GCACAGTAACGCCTCCCCCC
ABL1_185	AGTAACGCCTCCCCCCAGGC
ABL1_186	CAGGCTGGTGAAAAAGAATG
ABL1_187	GAATGAGGAAGCTGCTGATG
ABL1_188	TGAGGTCTTCAAAGACATCA
ABL1_189	AGACATCATGGAGTCCAGCC
ABL1_190	GACATCATGGAGTCCAGCCC
ABL1_191	ACCTGACTCCAAAACCCCTC
ABL1_192	TGACTCCAAAACCCCTCCGG
ABL1_193	TCCAAAACCCCTCCGGCGGC
ABL1_194	CCTCCGGCGGCAGGTCACCG
ABL1_195	GGTCACCGTGGCCCCTGCCT
ABL1_196	GTCACCGTGGCCCCTGCCTC
ABL1_197	TGCCTCGGGCCTCCCCCACA
ABL1_198	CTCCCCCACAAGGAAGAAGC
ABL1_199	CCACAAGGAAGAAGCTGGAA
ABL1_200	CACAAGGAAGAAGCTGGAAA
ABL1_201	GCTGGAAAGGGCAGTGCCTT
ABL1_202	CTGGAAAGGGCAGTGCCTTA
ABL1_203	GTGACCCCCACCAGCAAAGC
ABL1_204	CCCACCAGCAAAGCAGGCTC
ABL1_205	AAAGCAGGCTCAGGTGCACC
ABL1_206	AAGCAGGCTCAGGTGCACCA
ABL1_207	AGCAGGCTCAGGTGCACCAG
ABL1_208	GCAGGCTCAGGTGCACCAGG
ABL1_209	TGCACCAGGGGGCACCAGCA
ABL1_210	GCACCAGGGGGCACCAGCAA
ABL1_211	CACCAGCAAGGGCCCCGCCG
ABL1_212	CCGCCGAGGAGTCCAGAGTG
ABL1_213	CCGAGGAGTCCAGAGTGAGG
ABL1_214	AAGCACTCCTCTGAGTCGCC
ABL1_215	AGCACTCCTCTGAGTCGCCA
ABL1_216	ACTCCTCTGAGTCGCCAGGG
ABL1_217	CTCCTCTGAGTCGCCAGGGA
ABL1_218	TGAGTCGCCAGGGAGGGACA
ABL1_219	GAGTCGCCAGGGAGGGACAA
ABL1_220	AGTCGCCAGGGAGGGACAAG
ABL1_221	GGGACAAGGGGAAATTGTCC
ABL1_222	CCCCCACCAGCAGCCTCTGC
ABL1_223	CCCCACCAGCAGCCTCTGCA
ABL1_224	ACCAGCAGCCTCTGCAGGGA
ABL1_225	GCAGCCTCTGCAGGGAAGGC
ABL1_226	GCCTCTGCAGGGAAGGCTGG
ABL1_227	GCCCTCGCAGAGCCCGAGCC
ABL1_228	CTCGCAGAGCCCGAGCCAGG
ABL1_229	GCAGAGCCCGAGCCAGGAGG
ABL1_230	AGCCCGAGCCAGGAGGCGGC
ABL1_231	GCCCGAGCCAGGAGGCGGCC
ABL1_232	CCCGAGCCAGGAGGCGGCCG
ABL1_233	GAGCCAGGAGGCGGCCGGGG
ABL1_234	GGCGGCCGGGGAGGCAGTCC
ABL1_235	GCGGCCGGGGAGGCAGTCCT
ABL1_236	AAAGACAAAAGCCACGAGTC
ABL1_237	CGCTGCCAAGCCCAGCCAGC
ABL1_238	GCTGCCAAGCCCAGCCAGCC
ABL1_239	CAAGCCCAGCCAGCCGGGAG
ABL1_240	AAGCCCAGCCAGCCGGGAGA
ABL1_241	CCTCAAAAAGCCCGTGCTCC
ABL1_242	GCCACAGTCCGCCAAGCCGT
ABL1_243	CCACAGTCCGCCAAGCCGTC
ABL1_244	CACAGTCCGCCAAGCCGTCG
ABL1_245	CACGTTGCCATCAGCATCCT
ABL1_246	GCCATCAGCATCCTCGGCCC
ABL1_247	TCAGCATCCTCGGCCCTGGC
ABL1_248	CAGCATCCTCGGCCCTGGCA
ABL1_249	AGCATCCTCGGCCCTGGCAG
ABL1_250	TATCAACCCGAGTGTCTCTT
ABL1_251	AAACCCGCCAGCCTCCAGAG
ABL1_252	CCTCCAGAGCGGATCGCCAG
ABL1_253	CGCCAGCGGCGCCATCACCA
ABL1_254	GCCAGCGGCGCCATCACCAA
ABL1_255	CGGCGCCATCACCAAGGGCG
ABL1_256	CATCACCAAGGGCGTGGTCC
ABL1_257	CGTGGTCCTGGACAGCACCG
ABL1_258	CGCTGTGCCTCGCCATCTCT
ABL1_259	CTCTAGGAACTCCGAGCAGA
ABL1_260	GGCCAGCCACAGCGCAGTGC
ABL1_261	CAGCCACAGCGCAGTGCTGG
ABL1_262	CACAGCGCAGTGCTGGAGGC
ABL1_263	CACGTTCTGCGTGAGCTATG
ABL1_264	TGGATTCCATCCAGCAAATG
ABL1_265	GAACAAGTTTGCCTTCCGAG
ABL1_266	CCGAGAGGCCATCAACAAAC
ABL1_267	ACAAACTGGAGAATAATCTC
ABL1_268	CAAACTGGAGAATAATCTCC
ABL1_269	CCGGGAGCTTCAGATCTGCC
ABL1_270	CAGATCTGCCCGGCGACAGC
ABL1_271	TGCCCGGCGACAGCAGGCAG
ABL1_272	GACAGCAGGCAGTGGTCCAG
ABL1_273	CAGTGGTCCAGCGGCCACTC
ABL1_274	CTTCAGCAAGCTCCTCAGTT
ABL1_275	CAAGCTCCTCAGTTCGGTGA
ABL1_276	AAATCAGTGACATAGTGCAG
ABL1_277	TGATTTCCTTCACCGAACTG
ABL1_278	GAGCTTGCTGAAGTCCTGAG
ABL1_279	CTGAAGTCCTGAGTGGCCGC
ABL1_280	GGACCACTGCCTGCTGTCGC
ABL1_281	GACCACTGCCTGCTGTCGCC
ABL1_282	CCGGGCAGATCTGAAGCTCC
ABL1_283	ATTATTCTCCAGTTTGTTGA
ABL1_284	CCAGTTTGTTGATGGCCTCT
ABL1_285	TTTGTTGATGGCCTCTCGGA
ABL1_286	CAAACTTGTTCCTCATTTGC
ABL1_287	CTTGTTCCTCATTTGCTGGA
ABL1_288	AGCTCACGCAGAACGTGTAG
ABL1_289	GAACGTGTAGAGGTTTTTGC
ABL1_290	CGGCCTCCAGCACTGCGCTG
ABL1_291	CTCCAGCACTGCGCTGTGGC
ABL1_292	GCTGTGGCTGGCCATCTGCT
ABL1_293	CTGCTCGGAGTTCCTAGAGA
ABL1_294	CGGAGTTCCTAGAGATGGCG
ABL1_295	GATGGCGAGGCACAGCGCCT
ABL1_296	ACAGCGCCTCGGTGCTGTCC
ABL1_297	GCTGTCCAGGACCACGCCCT
ABL1_298	CAGGACCACGCCCTTGGTGA
ABL1_299	GCCCTTGGTGATGGCGCCGC
ABL1_300	GCGCCGCTGGCGATCCGCTC
ABL1_301	CCGCTGGCGATCCGCTCTGG
ABL1_302	TGGCGATCCGCTCTGGAGGC
ABL1_303	CGATCCGCTCTGGAGGCTGG
ABL1_304	GATCCGCTCTGGAGGCTGGC
ABL1_305	GGGTTTTCCGAAGAGACACT
ABL1_306	GGTTTTCCGAAGAGACACTC
ABL1_307	GACACTCGGGTTGATATGAG
ABL1_308	ACACTCGGGTTGATATGAGA
ABL1_309	GGTTGATATGAGAGGGATGA
ABL1_310	TGATATGAGAGGGATGAAGG
ABL1_311	TATGAGAGGGATGAAGGCGG
ABL1_312	GGGATGAAGGCGGTGGAAGA
ABL1_313	TGAAGGCGGTGGAAGACGGC
ABL1_314	AAGACGGCTGGTCCCCTGCC
ABL1_315	AGACGGCTGGTCCCCTGCCA
ABL1_316	CTGGTCCCCTGCCAGGGCCG
ABL1_317	GCCAGGGCCGAGGATGCTGA
ABL1_318	CGAGGATGCTGATGGCAACG
ABL1_319	GGATGCTGATGGCAACGTGG
ABL1_320	GATGCTGATGGCAACGTGGA
ABL1_321	TGATGGCAACGTGGAGGGAA
ABL1_322	GATGGCAACGTGGAGGGAAC
ABL1_323	ATGGCAACGTGGAGGGAACG
ABL1_324	TGGCAACGTGGAGGGAACGG
ABL1_325	AACGTGGAGGGAACGGGGGC
ABL1_326	ACGTGGAGGGAACGGGGGCT
ABL1_327	GGGAACGGGGGCTGGGCTGA
ABL1_328	GGAACGGGGGCTGGGCTGAT
ABL1_329	GAACGGGGGCTGGGCTGATG
ABL1_330	AACGGGGGCTGGGCTGATGG
ABL1_331	GGGCTGATGGGGGTCCCCGA
ABL1_332	GATGGGGGTCCCCGACGGCT
ABL1_333	GGGGGTCCCCGACGGCTTGG
ABL1_334	CCCGACGGCTTGGCGGACTG
ABL1_335	GGCTTGGCGGACTGTGGCTT
ABL1_336	GGCGGACTGTGGCTTTGGAG
ABL1_337	GACTGTGGCTTTGGAGTGGC
ABL1_338	ACTGTGGCTTTGGAGTGGCC
ABL1_339	CTTTGGAGTGGCCGGGAGCA
ABL1_340	TTTGGAGTGGCCGGGAGCAC
ABL1_341	CCGGGAGCACGGGCTTTTTG
ABL1_342	GGCTTTTTGAGGCCCTCTCC
ABL1_343	TTTTGAGGCCCTCTCCCGGC
ABL1_344	GAGGCCCTCTCCCGGCTGGC
ABL1_345	AGGCCCTCTCCCGGCTGGCT
ABL1_346	CTCTCCCGGCTGGCTGGGCT
ABL1_347	CACAGCATCAACCAGACTCG
ABL1_348	TGGCTTTTGTCTTTGCGCCC
ABL1_349	TGCGCCCAGGACTGCCTCCC
ABL1_350	CTGCCTCCCCGGCCGCCTCC
ABL1_351	TCCCCGGCCGCCTCCTGGCT
ABL1_352	CCCCGGCCGCCTCCTGGCTC
ABL1_353	CTCCTGGCTCGGGCTCTGCG
ABL1_354	TCCTGGCTCGGGCTCTGCGA
ABL1_355	TCCTCCAGCCTTCCCTGCAG
ABL1_356	GCCTTCCCTGCAGAGGCTGC
ABL1_357	TTCCCTGCAGAGGCTGCTGG
ABL1_358	TCCCTGCAGAGGCTGCTGGT
ABL1_359	CCCTGCAGAGGCTGCTGGTG
ABL1_360	CCTGCAGAGGCTGCTGGTGG
ABL1_361	GCAGAGGCTGCTGGTGGGGG
ABL1_362	GAGGCTGCTGGTGGGGGCGG
ABL1_363	AGGCTGCTGGTGGGGGCGGC
ABL1_364	GGCTGCTGGTGGGGGCGGCG
ABL1_365	GCTGGTGGGGGCGGCGGGGC
ABL1_366	CGGCGGGGCAGGTTTGAGCC
ABL1_367	AATTTCCCCTTGTCCCTCCC
ABL1_368	GTCCCTCCCTGGCGACTCAG
ABL1_369	GTGCTTGTGCCTCCTCACTC
ABL1_370	CCTCCTCACTCTGGACTCCT
ABL1_371	CCTCACTCTGGACTCCTCGG
ABL1_372	CTCACTCTGGACTCCTCGGC
ABL1_373	TCACTCTGGACTCCTCGGCG
ABL1_374	CTCCTCGGCGGGGCCCTTGC
ABL1_375	GGGCCCTTGCTGGTGCCCCC
ABL1_376	TGCACCTGAGCCTGCTTTGC
ABL1_377	ACCTGAGCCTGCTTTGCTGG
ABL1_378	CCTGAGCCTGCTTTGCTGGT
ABL1_379	CTGAGCCTGCTTTGCTGGTG
ABL1_380	TGAGCCTGCTTTGCTGGTGG
ABL1_381	GCTTTGCTGGTGGGGGTCAC
ABL1_382	GTCACTGGCTCAGCTGCAGC
ABL1_383	TCACTGGCTCAGCTGCAGCA
ABL1_384	CACTGGCTCAGCTGCAGCAG
ABL1_385	AGCTGCAGCAGGGGTCCCTA
ABL1_386	CCTTTCCAGCTTCTTCCTTG
ABL1_387	CTTTCCAGCTTCTTCCTTGT
ABL1_388	TTTCCAGCTTCTTCCTTGTG
ABL1_389	TTCCAGCTTCTTCCTTGTGG
ABL1_390	CAGCTTCTTCCTTGTGGGGG
ABL1_391	TTCCTTGTGGGGGAGGCCCG
ABL1_392	TTGTGGGGGAGGCCCGAGGC
ABL1_393	TGTGGGGGAGGCCCGAGGCA
ABL1_394	GTGGGGGAGGCCCGAGGCAG
ABL1_395	GAGGCCCGAGGCAGGGGCCA
ABL1_396	GGGCCACGGTGACCTGCCGC
ABL1_397	CCACGGTGACCTGCCGCCGG
ABL1_398	CACGGTGACCTGCCGCCGGA
ABL1_399	ACGGTGACCTGCCGCCGGAG
ABL1_400	ACCTGCCGCCGGAGGGGTTT
ABL1_401	GCCGGAGGGGTTTTGGAGTC
ABL1_402	GAGGGGTTTTGGAGTCAGGT
ABL1_403	AGGGGTTTTGGAGTCAGGTT
ABL1_404	GGTTTTGGAGTCAGGTTGGG
ABL1_405	GTTTTGGAGTCAGGTTGGGC
ABL1_406	TGGAGTCAGGTTGGGCGGGC
ABL1_407	AGGTTGGGCGGGCTGGAGCC
ABL1_408	GGTTGGGCGGGCTGGAGCCC
ABL1_409	GGGCGGGCTGGAGCCCGGGC
ABL1_410	CTCATTCTTTTTCACCAGCC
ABL1_411	TCATTCTTTTTCACCAGCCT
ABL1_412	CATTCTTTTTCACCAGCCTG
ABL1_413	ATTCTTTTTCACCAGCCTGG
ABL1_414	TTCTTTTTCACCAGCCTGGG
ABL1_415	TTTTTCACCAGCCTGGGGGG
ABL1_416	GGGGAGGCGTTACTGTGCCT
ABL1_417	GGGAGGCGTTACTGTGCCTC
ABL1_418	TTACTGTGCCTCGGGTCACC
ABL1_419	TTCTCCCCTGCCCTCTTCCG
ABL1_420	GCCCTCTTCCGAGGCAGAGC
ABL1_421	ACTTTTGTGCCCTCCAAATG
ABL1_422	CGAGTCAAACTGTCTTCCCG
ABL1_423	CCCGTGGACTGCAAGTCCCG
ABL1_424	TGACCTCCACTCCGTGTCCT
ABL1_425	ACTCCGTGTCCTTGGCCCCA
ABL1_426	CTCCGTGTCCTTGGCCCCAT
ABL1_427	TCCGTGTCCTTGGCCCCATG
ABL1_428	CTTGGCCCCATGGGGAACGC
ABL1_429	GGCCCCATGGGGAACGCAGG
ABL1_430	CCCATGGGGAACGCAGGAGG
ABL1_431	AGGAGGCGGAGCAAGAGCGC
ABL1_432	AGAGCGCAGGAAGCGCTTGC
ABL1_433	GCCACCGCCCTCCTCCTCGC
ABL1_434	ACCGCCCTCCTCCTCGCCGG
ABL1_435	CCTCCTCCTCGCCGGTGGCT
ABL1_436	CCTCCTCGCCGGTGGCTAGG
ABL1_437	GCCGGTGGCTAGGCGGCTGC
ABL1_438	GCGGCTGCTGGTCAGCGTGC
ABL1_439	GCGTGCTGGACTTCTTCCAC
ABL1_440	TGCTGGACTTCTTCCACAGG
ABL1_441	GCTGGACTTCTTCCACAGGT
ABL1_442	CTGGACTTCTTCCACAGGTG
ABL1_443	TCTTCCACAGGTGGGGAGAC
ABL1_444	AGACCGGAAGCCTGAGCCCC
ABL1_445	AGCCTGAGCCCCCGGACTCC
ABL1_446	CTGAGCCCCCGGACTCCCGG
ABL1_447	TGAGCCCCCGGACTCCCGGA
ABL1_448	GGACTCCCGGAGGGCTCCAT
ABL1_449	GACTCCCGGAGGGCTCCATT
ABL1_450	ACTCCCGGAGGGCTCCATTG
ABL1_451	GGGGACCCCAGCCCCATTGC
ABL1_452	GGGACCCCAGCCCCATTGCT
ABL1_453	CCAGCCCCATTGCTGGGCTT
ABL1_454	CAGCCCCATTGCTGGGCTTT
ABL1_455	AGCCCCATTGCTGGGCTTTG
ABL1_456	ATTGCTGGGCTTTGGGGACT
ABL1_457	CTGGGCTTTGGGGACTTGGC
ABL1_458	TGGGCTTTGGGGACTTGGCT
ABL1_459	GGCTGGGTCAGCTGTGTCCA
ABL1_460	GCTGGGTCAGCTGTGTCCAA
ABL1_461	CTGGGTCAGCTGTGTCCAAG
ABL1_462	TGGGTCAGCTGTGTCCAAGG
ABL1_463	GTGCCCCGTTGCTGATGTCT
ABL1_464	GTCTCGGCCCTCTTCCTCGC
ABL1_465	TCGCCGGCCCCTCTGCGCTC
ABL1_466	CGGCCCCTCTGCGCTCCGGC
ABL1_467	CCGGCTGGCCGTCCATCTCC
ABL1_468	CTGGCCGTCCATCTCCCGGA
ABL1_469	CCGGAAGGAGCTGCTGCGTT
ABL1_470	CGGAAGGAGCTGCTGCGTTT
ABL1_471	AAGGAGCTGCTGCGTTTGGG
ABL1_472	AGGAGCTGCTGCGTTTGGGA
ABL1_473	GGAGCTGCTGCGTTTGGGAG
ABL1_474	CTGCTGCGTTTGGGAGGGGT
ABL1_475	TGCTGCGTTTGGGAGGGGTT
ABL1_476	GCTGCGTTTGGGAGGGGTTG
ABL1_477	CTTCTTCTTCTTCTTGATCA
ABL1_478	GATCAAGGCGCTGAACAAGT
ABL1_479	CAAGTTGGTCTTTTTGTCTT
ABL1_480	AAGTTGGTCTTTTTGTCTTT
ABL1_481	AGTTGGTCTTTTTGTCTTTG
ABL1_482	TCTTTTTGTCTTTGGGGAGA
ABL1_483	GAAGGCGCTCATCTTCATTC
ABL1_484	TCTTCATTCAGGCCGCCCTC
ABL1_485	CTTCATTCAGGCCGCCCTCC
ABL1_486	TTCATTCAGGCCGCCCTCCG
ABL1_487	TCATTCAGGCCGCCCTCCGG
ABL1_488	GGGGGACCTCGCTCTTTTCG
ABL1_489	GGGGACCTCGCTCTTTTCGA
ABL1_490	CGCTCTTTTCGAGGGAGCAA
ABL1_491	TCGAGGGAGCAATGGAGACA
ABL1_492	GGGAGCAATGGAGACACGGC
ABL1_493	ATGGAGACACGGCAGGCTCA
ABL1_494	ACGGCAGGCTCATGGTCCAG
ABL1_495	TCTCCCTGGCCCTTGGAGTG
ABL1_496	CCCTTGGAGTGAGGCATCTC
ABL1_497	AGGCATCTCAGGCACGTCAG
ABL1_498	TCTGTGCTCTGCAGCTCTCC
ABL1_499	GTGCTCTGCAGCTCTCCTGG
ABL1_500	TCTCCTGGAGGTCCTCGTCT
ABL1_501	CCTGGAGGTCCTCGTCTTGG
ABL1_502	CTGGAGGTCCTCGTCTTGGT
ABL1_503	CTCGTCTTGGTGGGCAGCTC
ABL1_504	TCGTCTTGGTGGGCAGCTCT
ABL1_505	CGTCTTGGTGGGCAGCTCTG
ABL1_506	CAGCTCTGGGGCCTGCAGCA
ABL1_507	GCAAGGTACTCACAGCCCCA
ABL1_508	CGTCTGAGATACTGGATTCC
ABL1_509	TTCCTGGAACATTGTTTCAA
ABL1_510	GGAACATTGTTTCAAAGGCT
ABL1_511	ACATTGTTTCAAAGGCTTGG
ABL1_512	GGCTTGGTGGATTTCAGCAA
ABL1_513	TTGGTGGATTTCAGCAAAGG
ABL1_514	TGGTGGATTTCAGCAAAGGA
ABL1_515	GGATTTCAGCAAAGGAGGGC
ABL1_516	AGCAAAGGAGGGCCGGTCAG
ABL1_517	GCAAAGGAGGGCCGGTCAGA
ABL1_518	ATGAGTTCATAGACCTTCTC
ABL1_519	TGAGTTCATAGACCTTCTCT
ABL1_520	ACCTTCTCTGGGCAGCCTTC
ABL1_521	CCTTCTCTGGGCAGCCTTCT
ABL1_522	AGCCTTCTGGGCGCTCCATG
ABL1_523	TCTCTAGCAGCTCATACACC
ABL1_524	CTCTAGCAGCTCATACACCT
ABL1_525	GCAGCTCATACACCTGGGAC
ABL1_526	ACCTGGGACAGGTCAATTCC
ABL1_527	CCTGGGACAGGTCAATTCCC
ABL1_528	GACAGGTCAATTCCCGGGTA
ABL1_529	ACAGGTCAATTCCCGGGTAA
ABL1_530	CAGGTCAATTCCCGGGTAAG
ABL1_531	CGGGTAAGGGGACATGCCAT
ABL1_532	CTTGATGGAGAACTTGTTGT
ABL1_533	TGGAGAACTTGTTGTAGGCC
ABL1_534	CTTGTTGTAGGCCAGGCTCT
ABL1_535	TTGTTGTAGGCCAGGCTCTC
ABL1_536	CTCGGGTGCAGTCCATTTGA
ABL1_537	TCGGGTGCAGTCCATTTGAT
ABL1_538	CGGGTGCAGTCCATTTGATG
ABL1_539	AGTCCATTTGATGGGGAACT
ABL1_540	TGGGGAACTTGGCTCCAGCA
ABL1_541	GGGGAACTTGGCTCCAGCAT
ABL1_542	GGCTCCAGCATGGGCTGTGT
ABL1_543	CCCCTGTCATCAACCTGCTC
ABL1_544	AATCAGCTACCTTCACCAAG
ABL1_545	CCAAGTGGTTCTCCCCTACC
ABL1_546	TCTCCCCTACCAGGCAGTTT
ABL1_547	CTCCCCTACCAGGCAGTTTC
ABL1_548	GGATGAAGTTTTTCTTCTCC
ABL1_549	TTTCTTCTCCAGGTACTCCA
ABL1_550	CATGGCTGACGAGATCTGAG
ABL1_551	GGCCATGTACAGCAGCACCA
ABL1_552	CCACGGCGTTCACCTCCTGC
ABL1_553	CCTGCCGGTTGCACTCCCTC
ABL1_554	TGCACTCCCTCAGGTAGTCC
ABL1_555	ACTCCCTCAGGTAGTCCAGG
ABL1_556	GTAGTCCAGGAGGTTCCCGT
ABL1_557	AACTCAGTGATGATATAGAA
ABL1_558	ACTCAGTGATGATATAGAAC
ABL1_559	CTCAGTGATGATATAGAACG
ABL1_560	TCAGTGATGATATAGAACGG
ABL1_561	TGATATAGAACGGGGGCTCC
ABL1_562	GATATAGAACGGGGGCTCCC
ABL1_563	CAAGGAGCTGCACCAGGTTA
ABL1_564	CAAGAACTCTTCCACCTCCA
ABL1_565	AGGTCTTCACGGCCACCGTC
ABL1_566	CCTCGTACACCTCCCCGTAC
ABL1_567	CCCGCCCAGCTTGTGCTTCA
ABL1_568	CATCTCCCACTTGTCGTAGT
ABL1_569	ATCTCCCACTTGTCGTAGTT
ABL1_570	TCTCCCACTTGTCGTAGTTG
ABL1_571	CTCCCACTTGTCGTAGTTGG
ABL1_572	GGGGGACACACCATAGACAG
ABL1_573	GGGGACACACCATAGACAGT
ABL1_574	ACAGTGGGCTTGTTGCGCTT
ABL1_575	CAGTGGGCTTGTTGCGCTTT
ABL1_576	AGTGGGCTTGTTGCGCTTTG
ABL1_577	GGCTTGTTGCGCTTTGGGGC
ABL1_578	TGCGCTTTGGGGCTGGATAA
ABL1_579	TGGGGCTGGATAATGGAGCG
ABL1_580	GAGCGTGGTGATGAGCCCGT
ABL1_581	TGAATGATGATGAACCAACT
ABL1_582	GATGATGAACCAACTCGGCC
ABL1_583	ATGATGAACCAACTCGGCCA
ABL1_584	ACTCGGCCAGGGTGTTGAAG
ABL1_585	CAGGGTGTTGAAGCGGCTCT
ABL1_586	GGTGTTGAAGCGGCTCTCGG
ABL1_587	AAGCAGTGTTGATCCTGTAA
ABL1_588	CCCTTCGTATCTCAGCGAGA
ABL1_589	ATCTCAGCGAGATGGACCTC
ABL1_590	AGCGAGATGGACCTCTGGCC
ABL1_591	GCTGCTCAGCAGATACTCAG
ABL1_592	GCAGATACTCAGCGGCATTG
ABL1_593	CAGATACTCAGCGGCATTGC
ABL1_594	TCAGCGGCATTGCGGGACAC
ABL1_595	CATTGCGGGACACAGGCCCA
ABL1_596	GGACACAGGCCCATGGTACC
ABL1_597	TGTTTCTCCAGACTGTTGAC
ABL1_598	ACTGGCGTGATGTAGTTGCT
ABL1_599	CTGGCGTGATGTAGTTGCTT
ABL1_600	AGTTGCTTGGGACCCAGCCT
ABL1_601	GACCCAGCCTTGGCCATTTT
ABL1_602	AGCCTTGGCCATTTTTGGTT
ABL1_603	GCCTTGGCCATTTTTGGTTT
[truncated: 210 more rows]
