# Supplementary material for: Target identification of small molecules using large-scale CRISPR-Cas mutagenesis scanning of essential genes
Source: Nat Commun. 2018 Feb 5;9:502. doi: 10.1038/s41467-017-02349-8 (PMC5799254; doi:10.1038/s41467-017-02349-8)
Supplement: Supplementary file 4 — Supplementary Data 2 [file 41467_2017_2349_MOESM4_ESM.xlsx]

## Sheet: Ispinesib-screen-results
		Maxiprep DNA Pool							Puromycin (1 µg/mL) 5d			Ispinesib (10 nM) 14d						vs. Puro 3d	vs. Maxiprep
sgRNA ID	sgRNA Sequence	F.Read count	R.Read count	Average	Log2	RPM	F.Read count	R.Read count	Average	Log2	RPM	F.Read count	R.Read count	Average	Log2	%	RPM	Log2 (Adj. RPM Fold Change)	Log2 (Adj. RPM Fold Change)	Cut Site
KIF11_156	ACGTGGAATTATACCAGCCA	92	64	78	6.30378	165.23	199	138	168.5	7.40514	206.459	445423	437182	441302	18.7514	0.664003	664003	11.6441	11.9638	KIF11-A133
KIF11_19	ACCTAATGAAGAGTATACCT	7	8	7.5	3.08746	15.8875	4	0	2	1.58496	2.45055	4025	3920	3972.5	11.9562	0.0059772	5977.2	10.7587	8.46761	KIF11-T126
KIF11_152	CTCTCAGAAACATCAGATGA	26	25	25.5	4.72792	54.0176	36	140	88	6.47573	107.824	59465	57681	58573	15.838	0.0881315	88131.5	9.66153	10.6456	KIF11-S175
KIF11_157	CGTGGAATTATACCAGCCAA	37	58	47.5	5.59991	100.621	35	1090	562.5	9.13827	689.218	130588	124665	127626	16.9616	0.192032	192032	8.12009	10.8839	KIF11-A133
CTRL0056	GTGCACAACACGATCCACGA	197	186	191.5	7.58871	405.661	256	505	380.5	8.57554	466.218	6490	6321	6405.5	12.6453	0.009638	9638	4.36672	4.56698
CTRL0083	GGAACATAGGAGCACGTAGT	43	48	45.5	5.53916	96.3843	78	76	77	6.2854	94.3463	951	967	959	9.90689	0.00144295	1442.95	3.9207	3.89019
TUBB_208	GTAGAAACGTGGCATGGGGG	917	899	908	9.82814	1923.45	1889	341	1115	10.1241	1366.18	11642	11554	11598	13.5017	0.0174509	17450.9	3.6741	3.18086
KIF11_20	TTTGAGAAACTTACTGATAA	9	8	8.5	3.24793	18.0059	8	32	20	4.39232	24.5055	2	404	203	7.67243	0.000305443	305.443	3.58674	4.0111
PAK4_82	CTCATGACGTGGCCCCTAAC	198	192	195	7.61471	413.076	522	245	383.5	8.58684	469.894	3800	3692	3746	11.8715	0.0056364	5636.4	3.58156	3.76706
KIF11_18	CACCTAATGAAGAGTATACC	11	11	11	3.58496	23.3017	23	2	12.5	3.75489	15.316	95	95	95	6.58496	0.000142941	142.941	3.14112	2.56635
ABL1_9	GCATCTGACTTTGAGCCTCA	105	114	109.5	6.7879	231.958	338	617	477.5	8.90238	585.07	3065	2937	3001	11.5517	0.00451544	4515.44	2.94604	4.27704
H2BFM2_53	TGGTCACGCGCTTGGTGTAA	320	242	281	8.13955	595.253	362	417	389.5	8.60918	477.245	2369	2325	2347	11.1972	0.0035314	3531.4	2.88483	2.56665
ABL1_231	GCCCGAGCCAGGAGGCGGCC	88	302	195	7.61471	413.076	89	191	140	7.13955	171.539	0	1477	738.5	9.53041	0.00111118	1111.18	2.6884	1.42542
KIF11_34	GATAAGAGAGCTCGGGAAGC	78	74	76	6.26679	160.994	141	160	150.5	7.24317	184.404	642	637	639.5	9.32305	0.00096222	962.22	2.37719	2.57193
ABL1_232	CCCGAGCCAGGAGGCGGCCG	213	31	122	6.94251	258.437	524	401	462.5	8.85643	566.691	1506	7	756.5	9.5651	0.00113826	1138.26	1.00492	2.13464
ABL1_406	TGGAGTCAGGTTGGGCGGGC	697	670	683.5	9.41891	1447.88	1454	211	832.5	9.70304	1020.04	834	819	826.5	9.69262	0.00124359	1243.59	0.285625	-0.219273
ABL1_66	ATCACTGAGTTCATGACCTA	50	52	51	5.70044	108.035	0	0	0	0	0	0	0	0	0	0	0	0	-6.76865
KIF11_13	AATTCTGGATGAAGTTATTA	4	4	4	2.32193	8.47335	0	0	0	0	0	0	0	0	0	0	0	0	-3.24387
XPO1_109	TTTATTAATGGTTAGTCGAA	9	8	8.5	3.24793	18.0059	0	0	0	0	0	0	0	0	0	0	0	0	-4.24837
XPO1_64	TGGTCTCAAAAATATATCCC	10	7	8.5	3.24793	18.0059	0	0	0	0	0	0	0	0	0	0	0	0	-4.24837
XPO1_82	GTGGTGAATTGCTTATACCA	46	42	44	5.49185	93.2068	0	0	0	0	0	0	0	0	0	0	0	0	-6.55776
XPO1_91	ACTTTTATCAGTGATATTGT	2	2	2	1.58496	4.23667	0	0	0	0	0	0	0	0	0	0	0	0	-2.38865
TUBB_3	TGGGGCCGAGGTGGGCGAAT	481	333	407	8.67243	862.163	470	0	235	7.88264	287.94	136	129	132.5	7.0607	0.000199365	199.365	-0.528137	-2.107
Actin-Beta_78	TCTTCTCGCGGTTGGCCTTG	1194	1142	1168	10.1911	2474.22	2008	718	1363	10.4136	1670.05	750	725	737.5	9.52845	0.00110968	1109.68	-0.58932	-1.15612
KIF11_27	TAGAAAAGGGGGCAGCAAAA	195	205	200	7.65105	423.667	504	217	360.5	8.49785	441.712	191	195	193	7.59991	0.000290396	290.396	-0.603387	-0.543351
PAK4_367	TGGATGGAGGTGATGCAGGC	123	132	127.5	7.00562	270.088	1	0	0.5	0.584963	0.612638	0	0	0	0	0	0	-0.689423	-8.08262
Actin-Beta_104	CTGGGGCGCCCCACGATGGA	226	230	228	7.8392	482.981	134	38	86	6.44294	105.374	0	69	34.5	5.14975	5.19102e-05	51.9102	-1.00752	-3.19333
Actin-Beta_10	GGAAGGTGGACAGCGAGGCC	338	341	339.5	8.41151	719.175	501	0	250.5	7.97441	306.932	88	85	86.5	6.45121	0.000130152	130.152	-1.23137	-2.45711
ERCC3_92	TTTGCTCATAGAAGTCAAAC	2	1	1.5	1.32193	3.1775	0	4	2	1.58496	2.45055	0	0	0	0	0	0	-1.78683	-2.06264
XPO1_126	TCAAATATCATGTACATAGT	8	6	7	3	14.8284	2	2	2	1.58496	2.45055	0	0	0	0	0	0	-1.78683	-3.98444
XPO1_47	TTCGACTAACCATTAATAAA	16	17	16.5	4.12928	34.9526	2	2	2	1.58496	2.45055	0	0	0	0	0	0	-1.78683	-5.16802
XPO1_81	TATCAACTTATTAGATAATG	0	0	0	0	0	4	0	2	1.58496	2.45055	0	0	0	0	0	0	-1.78683	0
XPO1_92	GTGATATTGTTGGAGCAAGT	43	48	45.5	5.53916	96.3843	0	4	2	1.58496	2.45055	0	0	0	0	0	0	-1.78683	-6.60562
KIF11_5	GGAGAAGGGGAAGAACATCC	108	108	108	6.76818	228.78	2	3	2.5	1.80735	3.06319	0	0	0	0	0	0	-2.02261	-7.84411
RPS3a_25	CATTGGAAAAGACATAGAAA	10	10	10	3.45943	21.1834	3	2	2.5	1.80735	3.06319	0	0	0	0	0	0	-2.02261	-4.47141
RPS3a_22	CCAAATCCGGAAGAAGATGA	57	50	53.5	5.76818	113.331	4	2	3	2	3.67583	0	0	0	0	0	0	-2.22522	-6.83707
XPO1_56	TTGATCATGTTCCTTAAGAA	7	7	7	3	14.8284	0	6	3	2	3.67583	0	0	0	0	0	0	-2.22522	-3.98444
ERCC3_5	GCGCCTTGCTCCGCGATGAG	367	346	356.5	8.4818	755.187	903	689	796	9.63844	975.32	114	110	112	6.82018	0.00016852	168.52	-2.5259	-2.15729
XPO1_117	AAGCTTCACAATCAAGTGAA	2	2	2	1.58496	4.23667	8	0	4	2.32193	4.90111	0	0	0	0	0	0	-2.56099	-2.38865
XPO1_115	AAATTTGTATAAGAATATGA	3	3	3	2	6.35501	7	2	4.5	2.45943	5.51375	0	0	0	0	0	0	-2.70349	-2.87873
XPO1_58	AGTCGAATATTGGTATTTAA	7	7	7	3	14.8284	2	7	4.5	2.45943	5.51375	0	0	0	0	0	0	-2.70349	-3.98444
XPO1_110	TAGTCGAATGGCTAAACCAG	122	117	119.5	6.91289	253.141	10	0	5	2.58496	6.12638	0	0	0	0	0	0	-2.83317	-7.98949
XPO1_28	GTTCGCATACTTCTAATCAA	14	16	15	4	31.775	10	0	5	2.58496	6.12638	0	0	0	0	0	0	-2.83317	-5.03453
XPO1_63	AATCAATGTGCTGATTAATT	4	3	3.5	2.16993	7.41418	0	10	5	2.58496	6.12638	0	0	0	0	0	0	-2.83317	-3.07282
ABL1_592	GCAGATACTCAGCGGCATTG	246	233	239.5	7.90989	507.342	516	937	726.5	9.5068	890.164	80	75	77.5	6.29462	0.00011661	116.61	-2.92168	-2.11179
XPO1_84	AGAAGTACTGACACATTTAA	7	9	8	3.16993	16.9467	11	0	5.5	2.70044	6.73902	0	0	0	0	0	0	-2.95215	-4.16565
XPO1_89	CAAGGTGGAAGATTCTTCCA	2	2	2	1.58496	4.23667	0	11	5.5	2.70044	6.73902	0	0	0	0	0	0	-2.95215	-2.38865
ABL1_324	TGGCAACGTGGAGGGAACGG	791	820	805.5	9.65553	1706.32	1510	155	832.5	9.70304	1020.04	83	81	82	6.37504	0.000123381	123.381	-3.03721	-3.7789
ERCC3_137	GGAAACGGGCGTGCACGTTC	59	177	118	6.89482	249.964	4	8	6	2.80735	7.35166	0	0	0	0	0	0	-3.06206	-7.97134
RPS3a_6	ATGTTCAATATAAGAAATAT	0	0	0	0	0	0	13	6.5	2.90689	7.9643	0	0	0	0	0	0	-3.16419	0
ABL1_93	CTCCATCAAGTCCGACGTCT	311	358	334.5	8.39017	708.584	690	34	362	8.50383	443.55	29	29	29	4.90689	4.36347e-05	43.6347	-3.31611	-3.99074
PAK4_351	TTTTCCTGGCGGGCACGGGC	14	19	16.5	4.12928	34.9526	8	8	8	3.16993	9.80222	0	0	0	0	0	0	-3.43326	-5.16802
XPO1_112	TTGGTTGTAGAGAATGATCA	15	16	15.5	4.04439	32.8342	2	14	8	3.16993	9.80222	0	0	0	0	0	0	-3.43326	-5.08041
XPO1_61	AGAGAGACATTTCGAAACAT	18	15	16.5	4.12928	34.9526	14	2	8	3.16993	9.80222	0	0	0	0	0	0	-3.43326	-5.16802
ABL1_346	CTCTCCCGGCTGGCTGGGCT	440	417	428.5	8.74651	907.707	798	23	410.5	8.68475	502.976	30	29	29.5	4.93074	4.4387e-05	44.387	-3.473	-4.32346
PAK4_378	GATCAGGCTCTGCCACTGGC	52	172	112	6.82018	237.254	17	0	8.5	3.24793	10.4149	0	0	0	0	0	0	-3.51284	-7.89635
RPS3a_17	GTTGATGTCAAGACTACCGA	74	75	74.5	6.2384	157.816	0	17	8.5	3.24793	10.4149	0	0	0	0	0	0	-3.51284	-7.31121
XPO1_154	GAACTTTTTCTTACTACTTC	9	8	8.5	3.24793	18.0059	17	0	8.5	3.24793	10.4149	0	0	0	0	0	0	-3.51284	-4.24837
XPO1_155	TACACAGTTTAAACTTGTTT	2	1	1.5	1.32193	3.1775	0	17	8.5	3.24793	10.4149	0	0	0	0	0	0	-3.51284	-2.06264
XPO1_18	AAAAAGTTCGTTCTATGTTC	11	6	8.5	3.24793	18.0059	17	0	8.5	3.24793	10.4149	0	0	0	0	0	0	-3.51284	-4.24837
XPO1_19	AAAACAGCATCAAATATTTG	4	4	4	2.32193	8.47335	0	17	8.5	3.24793	10.4149	0	0	0	0	0	0	-3.51284	-3.24387
XPO1_103	AGAAAAAAGATTAAATCTCA	10	9	9.5	3.39232	20.1242	2	17	9.5	3.39232	11.6401	0	0	0	0	0	0	-3.65994	-4.40082
XPO1_70	TAAATGCTTAGATTTGACTT	3	3	3	2	6.35501	17	2	9.5	3.39232	11.6401	0	0	0	0	0	0	-3.65994	-2.87873
ERCC3_41	GGTAAAATTCAGGAGACATA	20	23	21.5	4.49185	45.5442	16	4	10	3.45943	12.2528	0	0	0	0	0	0	-3.72822	-5.54053
KIF11_33	AGCTGTTGATAAGAGAGCTC	23	20	21.5	4.49185	45.5442	19	1	10	3.45943	12.2528	0	0	0	0	0	0	-3.72822	-5.54053
PAK4_336	CCTCGCTGTGACCGGCGAAC	114	106	110	6.79442	233.017	33	5	19	4.32193	23.2803	1	0	0.5	0.584963	7.52322e-07	0.752322	-3.79244	-7.0612
PAK4_294	AGGCCGGGAGGAGGAGGAGG	318	348	333	8.3837	705.406	13	10	11.5	3.64386	14.0907	0	0	0	0	0	0	-3.91559	-9.46435
TUBB_11	GAGGTGATCAGTGATGAACA	22	23	22.5	4.55459	47.6626	2	21	11.5	3.64386	14.0907	0	0	0	0	0	0	-3.91559	-5.60474
Actin-Beta_105	TGGGGCGCCCCACGATGGAG	427	418	422.5	8.72622	894.997	1361	64	712.5	9.47877	873.01	72	1	36.5	5.22882	5.49195e-05	54.9195	-3.96623	-4.00207
ERCC3_24	ATGAAGATGGTGTTAATTTT	6	10	8	3.16993	16.9467	9	15	12	3.70044	14.7033	0	0	0	0	0	0	-3.973	-4.16565
KIF11_110	TGATCAAGGAGATGTTCACG	37	36	36.5	5.22882	77.3193	4	20	12	3.70044	14.7033	0	0	0	0	0	0	-3.973	-6.2913
XPO1_171	GAGAGAAATAGCCCTACGGC	13	12	12.5	3.75489	26.4792	0	24	12	3.70044	14.7033	0	0	0	0	0	0	-3.973	-4.78027
KIF11_12	AAGTGTTGTTTGTCCAATTC	26	27	26.5	4.78136	56.1359	25	0	12.5	3.75489	15.316	0	0	0	0	0	0	-4.02821	-5.83633
KIF11_28	ATGAAAGAAACTACGATTGA	12	10	11	3.58496	23.3017	2	23	12.5	3.75489	15.316	0	0	0	0	0	0	-4.02821	-4.60299
XPO1_106	TCTTGAATACTGGAATCATT	11	11	11	3.58496	23.3017	11	14	12.5	3.75489	15.316	0	0	0	0	0	0	-4.02821	-4.60299
XPO1_67	AAATCTGAGCAATGTTTCCA	50	47	48.5	5.62936	102.739	14	11	12.5	3.75489	15.316	0	0	0	0	0	0	-4.02821	-6.69682
TUBB_100	CCTCGCCTGTGTACCAGTGG	325	303	314	8.29921	665.158	12	14	13	3.80735	15.9286	0	0	0	0	0	0	-4.08139	-9.37972
XPO1_9	AGAAAGATTTGGTTGTTAAC	20	21	20.5	4.42626	43.4259	19	7	13	3.80735	15.9286	0	0	0	0	0	0	-4.08139	-5.47333
XPO1_164	AATCTTTCTTCAGGAATATG	0	0	0	0	0	8	19	13.5	3.85798	16.5412	0	0	0	0	0	0	-4.13268	0
KIF11_8	AAAGAAGTTAGTGTACGAAC	12	11	11.5	3.64386	24.3609	0	1923	961.5	9.91064	1178.1	44	44	44	5.49185	6.62043e-05	66.2043	-4.13299	1.40595
XPO1_90	AACAAGAATGGCCCAAACAT	136	146	141	7.14975	298.685	21	7	14	3.90689	17.1539	0	0	0	0	0	0	-4.18221	-8.22731
ERCC3_39	ACATATTCCCGGTAAAATTC	8	7	7.5	3.08746	15.8875	27	2	14.5	3.9542	17.7665	0	0	0	0	0	0	-4.23009	-4.07789
XPO1_83	AATTGCTTATACCATGGAGA	30	30	30	4.9542	63.5501	8	21	14.5	3.9542	17.7665	0	0	0	0	0	0	-4.23009	-6.01235
ABL1_141	CAAAGCCCAGCAATGGGGCT	29	42	35.5	5.18982	75.201	25	6	15.5	4.04439	18.9918	0	0	0	0	0	0	-4.32134	-6.25174
KIF11_40	AGAATCCTCCAGGATTCTCT	0	0	0	0	0	0	31	15.5	4.04439	18.9918	0	0	0	0	0	0	-4.32134	0
XPO1_2	TCATGTGGATTAAAGATGCC	28	24	26	4.75489	55.0768	25	6	15.5	4.04439	18.9918	0	0	0	0	0	0	-4.32134	-5.80933
XPO1_79	GCTAACATTGTCATAATTGC	11	12	11.5	3.64386	24.3609	5	26	15.5	4.04439	18.9918	0	0	0	0	0	0	-4.32134	-4.66453
PAK4_273	CAGCTGGGGCTCTGAGGCGT	55	58	56.5	5.84549	119.686	8	24	16	4.08746	19.6044	0	0	0	0	0	0	-4.36488	-6.91511
XPO1_94	GAAGTATTTGATTTCTCTAG	15	14	14.5	3.9542	30.7159	27	5	16	4.08746	19.6044	0	0	0	0	0	0	-4.36488	-4.98713
XPO1_13	AAAACAAGTTTAAACTGTGT	1	1	1	1	2.11834	11	24	17.5	4.20945	21.4423	0	0	0	0	0	0	-4.48815	-1.64078
KIF11_54	GCAGAAGCTCAGGATATTTT	10	9	9.5	3.39232	20.1242	18	18	18	4.24793	22.055	0	0	0	0	0	0	-4.52701	-4.40082
PAK4_272	CCAGCTGGGGCTCTGAGGCG	3	3	3	2	6.35501	0	36	18	4.24793	22.055	0	0	0	0	0	0	-4.52701	-2.87873
XPO1_160	TCTTGCATATATGTTTAATT	11	10	10.5	3.52356	22.2425	24	12	18	4.24793	22.055	0	0	0	0	0	0	-4.52701	-4.5387
XPO1_6	CTTAAATGTTCCTTGAAAGC	2	2	2	1.58496	4.23667	2	34	18	4.24793	22.055	0	0	0	0	0	0	-4.52701	-2.38865
XPO1_167	AAGTAAAGCTCTTTGTGACA	6	11	8.5	3.24793	18.0059	35	2	18.5	4.2854	22.6676	0	0	0	0	0	0	-4.56484	-4.24837
XPO1_145	GAAACTTTAAAGTTAATATC	0	0	0	0	0	0	38	19	4.32193	23.2803	0	0	0	0	0	0	-4.60171	0
TUBB_204	TTTTTTGTAGAAACGTGGCA	18	16	17	4.16993	36.0117	1	38	19.5	4.35755	23.8929	0	0	0	0	0	0	-4.63766	-5.20991
XPO1_40	GAAATGCCTGCGGCATTTTT	1	2	1.5	1.32193	3.1775	28	11	19.5	4.35755	23.8929	0	0	0	0	0	0	-4.63766	-2.06264
XPO1_133	TCATACGTTTTATGAAGCTG	35	27	31	5	65.6684	13	28	20.5	4.42626	25.1182	0	0	0	0	0	0	-4.70698	-6.05893
XPO1_118	ATCAAGTGAATGGTACAGAG	39	41	40	5.35755	84.7335	0	42	21	4.45943	25.7308	0	0	0	0	0	0	-4.74043	-6.42179
ABL1_331	GGGCTGATGGGGGTCCCCGA	44	42	43	5.45943	91.0885	122	985	553.5	9.11504	678.191	17	15	16	4.08746	2.40743e-05	24.0743	-4.75954	-1.87681
XPO1_55	TACCAACAACATATAATGAA	8	9	8.5	3.24793	18.0059	43	0	21.5	4.49185	26.3435	0	0	0	0	0	0	-4.77312	-4.24837
KIF11_23	AGTCTATCAAATTTTAGAAA	4	4	4	2.32193	8.47335	28	16	22	4.52356	26.9561	0	0	0	0	0	0	-4.80509	-3.24387
ERCC3_87	AAGTCATATTCTGCCAACAG	57	48	52.5	5.74147	111.213	39	6	22.5	4.55459	27.5687	0	0	0	0	0	0	-4.83637	-6.81009
XPO1_88	AAAATGTGATAAAAACAAGG	11	12	11.5	3.64386	24.3609	29	16	22.5	4.55459	27.5687	0	0	0	0	0	0	-4.83637	-4.66453
XPO1_143	GAAGTATGCGAACTGTAAAA	20	17	18.5	4.2854	39.1892	65	51	58	5.88264	71.0661	1	1	1	1	1.50464e-06	1.50464	-4.84664	-4.00413
XPO1_3	CATGTGGATTAAAGATGCCA	22	31	26.5	4.78136	56.1359	18	28	23	4.58496	28.1814	0	0	0	0	0	0	-4.86698	-5.83633
XPO1_85	TAAAGGAGCATCCTGATGCT	12	13	12.5	3.75489	26.4792	16	30	23	4.58496	28.1814	0	0	0	0	0	0	-4.86698	-4.78027
PAK4_353	TGGCGGGCACGGGCGGGCGG	68	69	68.5	6.11894	145.106	47	0	23.5	4.61471	28.794	0	0	0	0	0	0	-4.89695	-7.19087
XPO1_153	ATAATTGTCAACAAGTTAGG	14	16	15	4	31.775	23	24	23.5	4.61471	28.794	0	0	0	0	0	0	-4.89695	-5.03453
ABL1_41	GTTGGTTCATCATCATTCAA	27	24	25.5	4.72792	54.0176	21	27	24	4.64386	29.4066	0	0	0	0	0	0	-4.92631	-5.78182
XPO1_20	CCCTAACTTGTTGACAATTA	18	14	16	4.08746	33.8934	25	23	24	4.64386	29.4066	0	0	0	0	0	0	-4.92631	-5.12488
XPO1_69	AAAAAACACACAAAAATATC	9	9	9	3.32193	19.065	28	22	25	4.70044	30.6319	0	0	0	0	0	0	-4.98331	-4.32661
Actin-Beta_169	TCATCACCATTGGCAATGAG	70	68	69	6.12928	146.165	31	20	25.5	4.72792	31.2446	0	0	0	0	0	0	-5.01098	-7.20129
ERCC3_23	TATGAAGATGGTGTTAATTT	14	8	11	3.58496	23.3017	3	48	25.5	4.72792	31.2446	0	0	0	0	0	0	-5.01098	-4.60299
RPS3a_13	AACTGCCTGACTAACTTCCA	132	128	130	7.03342	275.384	52	0	26	4.75489	31.8572	0	0	0	0	0	0	-5.03814	-8.11053
H2BFM2_16	AACCGCCGTGGGGACAGCTT	350	231	290.5	8.18735	615.377	504	323	413.5	8.69523	506.652	9	10	9.5	3.39232	1.42941e-05	14.2941	-5.05279	-5.33276
ERCC3_103	TAGAAATCTGTGAGAGAGGT	9	11	10	3.45943	21.1834	17	37	27	4.80735	33.0825	0	0	0	0	0	0	-5.09096	-4.47141
RPS3a_38	CATGGAGAGGATAAATAGAT	10	12	11	3.58496	23.3017	30	24	27	4.80735	33.0825	0	0	0	0	0	0	-5.09096	-4.60299
XPO1_130	ATGCCGCAGGCATTTCGTTC	15	14	14.5	3.9542	30.7159	4	50	27	4.80735	33.0825	0	0	0	0	0	0	-5.09096	-4.98713
XPO1_134	CATACGTTTTATGAAGCTGT	26	28	27	4.80735	57.1951	13	41	27	4.80735	33.0825	0	0	0	0	0	0	-5.09096	-5.86283
ABL1_454	CAGCCCCATTGCTGGGCTTT	41	42	41.5	5.40939	87.911	39	16	27.5	4.83289	33.6951	0	0	0	0	0	0	-5.11666	-6.47429
XPO1_11	TCACAACAGAAAAGATATGC	12	13	12.5	3.75489	26.4792	26	29	27.5	4.83289	33.6951	0	0	0	0	0	0	-5.11666	-4.78027
XPO1_170	AAGAGAGAGAAATAGCCCTA	17	16	16.5	4.12928	34.9526	37	18	27.5	4.83289	33.6951	0	0	0	0	0	0	-5.11666	-5.16802
XPO1_21	GCCATAGTACTAAGCACTTC	10	12	11	3.58496	23.3017	41	14	27.5	4.83289	33.6951	0	0	0	0	0	0	-5.11666	-4.60299
XPO1_43	AGTGAGCTCTCAAAAAACGT	93	98	95.5	6.59246	202.301	51	4	27.5	4.83289	33.6951	0	0	0	0	0	0	-5.11666	-7.66747
KIF11_122	TTGCTTTTGTGACTCAACCA	153	152	152.5	7.26209	323.046	33	109	71	6.16993	86.9947	1	1	1	1	1.50464e-06	1.50464	-5.13474	-7.01545
XPO1_119	TGAATGGTACAGAGTGGTCA	55	59	57	5.85798	120.745	87	12	49.5	5.65821	60.6512	1	0	0.5	0.584963	7.52322e-07	0.752322	-5.13679	-6.11845
XPO1_162	ATAAGTACATCATTAAATCC	8	8	8	3.16993	16.9467	28	28	28	4.85798	34.3078	0	0	0	0	0	0	-5.14191	-4.16565
Actin-Beta_181	AAGTACTCCGTGTGGATCGG	130	139	134.5	7.08215	284.916	55	2	28.5	4.88264	34.9204	0	0	0	0	0	0	-5.16673	-8.15945
XPO1_104	AAATCTCAGGGAAACTCTTA	14	14	14	3.90689	29.6567	28	29	28.5	4.88264	34.9204	0	0	0	0	0	0	-5.16673	-4.93813
XPO1_12	ATGTTTGAAAGCCCAAATGA	34	35	34.5	5.14975	73.0826	17	40	28.5	4.88264	34.9204	0	0	0	0	0	0	-5.16673	-6.21106
XPO1_161	ATGTTTAATTTGGTTGAAGA	13	12	12.5	3.75489	26.4792	40	17	28.5	4.88264	34.9204	0	0	0	0	0	0	-5.16673	-4.78027
KIF11_116	TTCCTGTTCCCTTTCATTTA	45	46	45.5	5.53916	96.3843	47	11	29	4.90689	35.533	0	0	0	0	0	0	-5.19113	-6.60562
RPS3a_12	CTGATTACTGAAGATGTTCA	6	4	5	2.58496	10.5917	6	52	29	4.90689	35.533	0	0	0	0	0	0	-5.19113	-3.53502
PAK4_203	GAAGGCGGGAGATGAGCTCT	217	656	436.5	8.77314	924.654	35	69	52	5.72792	63.7144	0	1	0.5	0.584963	7.52322e-07	0.752322	-5.20675	-9.04506
RPS3a_42	TGATTTCCATCATCTTCTTC	21	19	20	4.39232	42.3667	60	0	30	4.9542	36.7583	0	0	0	0	0	0	-5.23872	-5.43852
RPS3a_45	TCCGGATTTGGCGGACCTGT	81	91	86	6.44294	182.177	60	0	30	4.9542	36.7583	0	0	0	0	0	0	-5.23872	-7.51709
XPO1_39	CGAAATGCCTGCGGCATTTT	31	33	32	5.04439	67.7868	45	15	30	4.9542	36.7583	0	0	0	0	0	0	-5.23872	-6.10406
PAK4_62	GGGGTCCCCAGGAGTCCTCC	721	687	704	9.46148	1491.31	2007	651	1329	10.3772	1628.39	28	27	27.5	4.83289	4.13777e-05	41.3777	-5.26489	-5.1381
KIF11_21	TTCAGTCAAAGTGTCTCTGT	41	40	40.5	5.37504	85.7926	95	14	54.5	5.79442	66.7776	0	1	0.5	0.584963	7.52322e-07	0.752322	-5.27347	-5.63023
Actin-Beta_21	GGCAATGCCAGGGTACATGG	176	190	183	7.52356	387.656	63	0	31.5	5.02237	38.5962	0	0	0	0	0	0	-5.30729	-8.60235
RPS3a_27	CTCATGGAGCTTCATGGTGA	53	53	53	5.75489	112.272	35	28	31.5	5.02237	38.5962	0	0	0	0	0	0	-5.30729	-6.82365
ABL1_581	TGAATGATGATGAACCAACT	11	9	10	3.45943	21.1834	6	59	32.5	5.06609	39.8215	0	0	0	0	0	0	-5.35126	-4.47141
XPO1_8	CATATTCCTGAAGAAAGATT	5	4	4.5	2.45943	9.53251	0	65	32.5	5.06609	39.8215	0	0	0	0	0	0	-5.35126	-3.39678
RPS3a_37	CTAACGAAGACATCATGGAG	82	77	79.5	6.33092	168.408	66	0	33	5.08746	40.4341	0	0	0	0	0	0	-5.37275	-7.40436
XPO1_165	TGTGGCTAATCTCCTTAAGT	52	50	51	5.70044	108.035	66	0	33	5.08746	40.4341	0	0	0	0	0	0	-5.37275	-6.76865
KIF11_76	TGATAAACTCAATGGCAACC	60	63	61.5	5.96578	130.278	68	0	34	5.12928	41.6594	0	0	0	0	0	0	-5.41479	-7.03648
KIF11_115	AACTTGAAGCCTCACAACAT	107	95	101	6.67243	213.952	89	32	60.5	5.94251	74.1293	1	0	0.5	0.584963	7.52322e-07	0.752322	-5.42203	-6.9386
KIF11_49	ATCAGCTTTGGAAAGTACTG	75	77	76	6.26679	160.994	37	32	34.5	5.14975	42.2721	0	0	0	0	0	0	-5.43536	-7.33979
XPO1_114	TAAATTTGTATAAGAATATG	3	4	3.5	2.16993	7.41418	58	11	34.5	5.14975	42.2721	0	0	0	0	0	0	-5.43536	-3.07282
RPS3a_36	CTTTTCTAACGAAGACATCA	25	22	23.5	4.61471	49.7809	38	32	35	5.16993	42.8847	0	0	0	0	0	0	-5.45565	-5.66621
XPO1_105	TTAAAATTTGTCTTGAATAC	18	18	18	4.24793	38.1301	12	59	35.5	5.18982	43.4973	0	0	0	0	0	0	-5.47565	-5.29021
XPO1_116	TAAGAATATGAGGGAAACAT	7	5	6	2.80735	12.71	7	65	36	5.20945	44.11	0	0	0	0	0	0	-5.49537	-3.77716
RPS3a_1	AAGAACAAGCGCCTTACGAA	70	64	67	6.08746	141.929	36	37	36.5	5.22882	44.7226	0	0	0	0	0	0	-5.51484	-7.15915
RPS3a_24	GACAAATGACTTGAAAGAAG	20	19	19.5	4.35755	41.3076	0	73	36.5	5.22882	44.7226	0	0	0	0	0	0	-5.51484	-5.40284
ABL1_133	AGGGCCGAGACATCAGCAAC	202	200	201	7.65821	425.786	14	60	37	5.24793	45.3352	0	0	0	0	0	0	-5.53404	-8.73737
KIF11_145	CATGAGGTGTTCTTTCTACA	28	25	26.5	4.78136	56.1359	42	32	37	5.24793	45.3352	0	0	0	0	0	0	-5.53404	-5.83633
TUBB_123	GGTGAGGTATCGGCCGTGGC	112	448	280	8.13443	593.134	20	55	37.5	5.26679	45.9479	0	0	0	0	0	0	-5.55299	-9.21465
XPO1_57	TGAGTACGCAAGTCGAATAT	70	59	64.5	6.03342	136.633	69	7	38	5.2854	46.5605	0	0	0	0	0	0	-5.57169	-7.10468
XPO1_65	GGTCTCAAAAATATATCCCA	3	98	50.5	5.6865	106.976	0	76	38	5.2854	46.5605	0	0	0	0	0	0	-5.57169	-6.75457
KIF11_52	TTCCAAACTGGATCGTAAGA	19	20	19.5	4.35755	41.3076	30	47	38.5	5.30378	47.1732	0	0	0	0	0	0	-5.59016	-5.40284
XPO1_72	ACAATATCACTGATAAAAGT	0	0	0	0	0	29	50	39.5	5.33985	48.3984	0	0	0	0	0	0	-5.62639	0
XPO1_68	TCCAAGGTTGCATGTACAAG	108	112	110	6.79442	233.017	68	12	40	5.35755	49.0111	0	0	0	0	0	0	-5.64418	-7.87047
H2BFM2_58	CGATGCGGTCCAATATGTCA	30	33	31.5	5.02237	66.7276	17	64	40.5	5.37504	49.6237	0	0	0	0	0	0	-5.66174	-6.08167
KIF11_85	CTTAATGAAACCATAAAAAT	6	5	5.5	2.70044	11.6509	10	71	40.5	5.37504	49.6237	0	0	0	0	0	0	-5.66174	-3.66116
XPO1_51	TGTTGACTTCCAGAAAGCAA	73	70	71.5	6.17991	151.461	75	6	40.5	5.37504	49.6237	0	0	0	0	0	0	-5.66174	-7.2523
KIF11_75	AAACACTCTGATAAACTCAA	9	8	8.5	3.24793	18.0059	4	78	41	5.39232	50.2364	0	0	0	0	0	0	-5.6791	-4.24837
TUBB_36	GAGAGCTGTGACTGCCTGCA	236	246	241	7.91886	510.519	39	43	41	5.39232	50.2364	0	0	0	0	0	0	-5.6791	-8.99864
XPO1_122	AATACATTGTGTTGGGCAAT	19	19	19	4.32193	40.2484	6	77	41.5	5.40939	50.849	0	0	0	0	0	0	-5.69624	-5.36627
Actin-Beta_135	CGTCACCAACTGGGACGACA	75	74	74.5	6.2384	157.816	68	16	42	5.42626	51.4616	0	0	0	0	0	0	-5.71319	-7.31121
CTRL0029	GATCACCTGCATTCGTACAC	32	33	32.5	5.06609	68.8459	68	16	42	5.42626	51.4616	0	0	0	0	0	0	-5.71319	-6.1261
KIF11_74	TAACCAAGAAGGTACAAAAT	3	2	2.5	1.80735	5.29584	32	52	42	5.42626	51.4616	0	0	0	0	0	0	-5.71319	-2.6544
XPO1_152	CATAATTGTCAACAAGTTAG	15	16	15.5	4.04439	32.8342	41	43	42	5.42626	51.4616	0	0	0	0	0	0	-5.71319	-5.08041
KIF11_161	GAATTGGACAAACAACACTT	15	15	15	4	31.775	25	60	42.5	5.44294	52.0743	0	0	0	0	0	0	-5.72994	-5.03453
TUBB_140	GCATAAAGAAATGGAGACGT	12	9	10.5	3.52356	22.2425	8	77	42.5	5.44294	52.0743	0	0	0	0	0	0	-5.72994	-4.5387
XPO1_59	TTACAAATTGTTCTTCATAT	4	3	3.5	2.16993	7.41418	26	59	42.5	5.44294	52.0743	0	0	0	0	0	0	-5.72994	-3.07282
XPO1_77	ATAAGTTGATATCCAGTTTT	9	12	10.5	3.52356	22.2425	0	85	42.5	5.44294	52.0743	0	0	0	0	0	0	-5.72994	-4.5387
XPO1_96	CATTGCTCAGATTTCTGAAC	60	58	59	5.90689	124.982	85	0	42.5	5.44294	52.0743	0	0	0	0	0	0	-5.72994	-6.97707
ABL1_213	CCGAGGAGTCCAGAGTGAGG	113	115	114	6.84549	241.49	147	8	77.5	6.29462	94.959	1	0	0.5	0.584963	7.52322e-07	0.752322	-5.77508	-7.11252
XPO1_101	GTTTCTCTGCACCTTTCTTA	35	26	30.5	4.97728	64.6093	58	30	44	5.49185	53.9122	0	0	0	0	0	0	-5.77905	-6.03583
XPO1_137	TGTTACTCCCTAATCAAGTG	15	13	14	3.90689	29.6567	39	49	44	5.49185	53.9122	0	0	0	0	0	0	-5.77905	-4.93813
ABL1_267	ACAAACTGGAGAATAATCTC	11	10	10.5	3.52356	22.2425	0	89	44.5	5.50779	54.5248	0	0	0	0	0	0	-5.79506	-4.5387
KIF11_88	TCTGGAACAGGATCTGAAAC	48	45	46.5	5.56986	98.5027	85	4	44.5	5.50779	54.5248	0	0	0	0	0	0	-5.79506	-6.63666
XPO1_146	CTTTAAAGTTAATATCTGGT	22	23	22.5	4.55459	47.6626	23	66	44.5	5.50779	54.5248	0	0	0	0	0	0	-5.79506	-5.60474
TUBB_95	ATCCTCCTCCTCTTCTGCGG	237	220	228.5	7.84235	484.04	91	0	45.5	5.53916	55.7501	0	0	0	0	0	0	-5.82655	-8.92196
XPO1_36	TACTATCCCACACTTGATTA	26	33	29.5	4.93074	62.4909	51	40	45.5	5.53916	55.7501	0	0	0	0	0	0	-5.82655	-5.98848
Actin-Beta_131	GACGAGGCCCAGAGCAAGAG	417	413	415	8.70044	879.11	91	1	46	5.55459	56.3627	0	0	0	0	0	0	-5.84204	-9.78154
PAK4_322	GCCGACATCAGGCCCGGAGA	48	479	263.5	8.04712	558.182	53	39	46	5.55459	56.3627	0	0	0	0	0	0	-5.84204	-9.12717
Actin-Beta_150	CACACTGTGCCCATCTACGA	46	51	48.5	5.62936	102.739	17	80	48.5	5.62936	59.4259	0	0	0	0	0	0	-5.9171	-6.69682
ERCC3_174	TTCTGATCAAGTTTCATGAA	14	12	13	3.80735	27.5384	10	87	48.5	5.62936	59.4259	0	0	0	0	0	0	-5.9171	-4.83483
PAK4_290	GGCTCGGGTGGGAGGCCGGG	49	52	50.5	5.6865	106.976	94	3	48.5	5.62936	59.4259	0	0	0	0	0	0	-5.9171	-6.75457
TUBB_7	ATTGGGATCCCTCCAGGTCA	140	130	135	7.08746	285.975	34	64	49	5.64386	60.0386	0	0	0	0	0	0	-5.93165	-8.16478
XPO1_113	AGTTGTGAGAGAATTCATGA	22	21	21.5	4.49185	45.5442	2	96	49	5.64386	60.0386	0	0	0	0	0	0	-5.93165	-5.54053
XPO1_54	ATACCAACAACATATAATGA	10	10	10	3.45943	21.1834	13	86	49.5	5.65821	60.6512	0	0	0	0	0	0	-5.94606	-4.47141
TUBB_176	AAGGTATTCATGATGCGATC	8	9	8.5	3.24793	18.0059	29	71	50	5.67243	61.2638	0	0	0	0	0	0	-5.96032	-4.24837
XPO1_60	TCACACCAGCAATCTCAGTG	254	246	250	7.97154	529.584	98	2	50	5.67243	61.2638	0	0	0	0	0	0	-5.96032	-9.05144
XPO1_86	GACAAGAGTCGACACAATTT	65	66	65.5	6.05528	138.751	88	12	50	5.67243	61.2638	0	0	0	0	0	0	-5.96032	-7.12672
XPO1_87	TGGAAAATGTGATAAAAACA	9	7	8	3.16993	16.9467	11	89	50	5.67243	61.2638	0	0	0	0	0	0	-5.96032	-4.16565
ERCC3_29	GACGTAGGTCCGTAGATATA	4	8	6	2.80735	12.71	0	101	50.5	5.6865	61.8765	0	0	0	0	0	0	-5.97445	-3.77716
RPS3a_15	CCGTGACAAAATGTGTTCCA	172	178	175	7.45943	370.709	21	80	50.5	5.6865	61.8765	0	0	0	0	0	0	-5.97445	-8.53803
TUBB_142	AAGAAATGGAGACGTGGGAA	56	65	60.5	5.94251	128.159	24	77	50.5	5.6865	61.8765	0	0	0	0	0	0	-5.97445	-7.01301
ERCC3_15	GGATACCAGTGAGTAGAAAA	0	0	0	0	0	21	82	51.5	5.71425	63.1018	0	0	0	0	0	0	-6.00229	0
KIF11_62	AATGATTTTATCCCCAACTG	62	66	64	6.02237	135.574	37	67	52	5.72792	63.7144	0	0	0	0	0	0	-6.01601	-7.09353
PAK4_352	TCCTGGCGGGCACGGGCGGG	66	65	65.5	6.05528	138.751	85	19	52	5.72792	63.7144	0	0	0	0	0	0	-6.01601	-7.12672
KIF11_87	GCTTAATTGCTTTCTGGAAC	49	47	48	5.61471	101.68	150	193	171.5	7.43045	210.135	2	1	1.5	1.32193	2.25697e-06	2.25697	-6.01849	-4.97848
ERCC3_198	CAGAGATTCTTGGTAGATCA	21	18	19.5	4.35755	41.3076	22	83	52.5	5.74147	64.327	0	0	0	0	0	0	-6.02961	-5.40284
KIF11_104	GGAAGAAACTACAGAGCACT	33	32	32.5	5.06609	68.8459	35	70	52.5	5.74147	64.327	0	0	0	0	0	0	-6.02961	-6.1261
KIF11_6	GAAGGGGAAGAACATCCAGG	71	74	72.5	6.19967	153.579	41	64	52.5	5.74147	64.327	0	0	0	0	0	0	-6.02961	-7.2722
RPS3a_44	TCATCTTCTTCCGGATTTGG	96	92	94	6.56986	199.124	65	40	52.5	5.74147	64.327	0	0	0	0	0	0	-6.02961	-7.64475
ABL1_57	AGCTGGGCGGGGGCCAGTAC	105	117	111	6.80735	235.135	28	79	53.5	5.76818	65.5523	0	0	0	0	0	0	-6.05642	-7.88347
XPO1_108	AACATTTTGATGTTCCTCCC	26	11	18.5	4.2854	39.1892	77	30	53.5	5.76818	65.5523	0	0	0	0	0	0	-6.05642	-5.32874
KIF11_50	GAAACTACAAAAGATGTATC	2	2	2	1.58496	4.23667	0	108	54	5.78136	66.165	0	0	0	0	0	0	-6.06964	-2.38865
RPS3a_14	CCTGACTAACTTCCATGGCA	134	120	127	7	269.029	92	16	54	5.78136	66.165	0	0	0	0	0	0	-6.06964	-8.07697
TUBB_94	GAAATCCTCCTCCTCTTCTG	213	209	211	7.72792	446.969	109	0	54.5	5.79442	66.7776	0	0	0	0	0	0	-6.08274	-8.80726
XPO1_144	AAGTATGCGAACTGTAAAAA	7	7	7	3	14.8284	31	78	54.5	5.79442	66.7776	0	0	0	0	0	0	-6.08274	-3.98444
ERCC3_177	TATCTACGGACCTACGTCTC	10	9	9.5	3.39232	20.1242	1	109	55	5.80735	67.3902	0	0	0	0	0	0	-6.09572	-4.40082
XPO1_99	AAGTGCCTCACTGAGATTGC	100	94	97	6.61471	205.479	74	36	55	5.80735	67.3902	0	0	0	0	0	0	-6.09572	-7.68985
ABL1_529	ACAGGTCAATTCCCGGGTAA	24	40	32	5.04439	67.7868	6	105	55.5	5.82018	68.0029	0	0	0	0	0	0	-6.10858	-6.10406
Actin-Beta_113	GAAGCCGGCCTTGCACATGC	2	2	2	1.58496	4.23667	0	111	55.5	5.82018	68.0029	0	0	0	0	0	0	-6.10858	-2.38865
ERCC3_102	GTCTTAGAAATCTGTGAGAG	23	25	24	4.64386	50.8401	56	55	55.5	5.82018	68.0029	0	0	0	0	0	0	-6.10858	-5.696
RPS3a_26	GGAAAGCTCATGGAGCTTCA	18	20	19	4.32193	40.2484	112	0	56	5.83289	68.6155	0	0	0	0	0	0	-6.12134	-5.36627
ABL1_557	AACTCAGTGATGATATAGAA	2	1	1.5	1.32193	3.1775	0	113	56.5	5.84549	69.2281	0	0	0	0	0	0	-6.13398	-2.06264
RPS3a_10	ATTGCATCTGATGGTCTCAA	97	107	102	6.6865	216.07	113	0	56.5	5.84549	69.2281	0	0	0	0	0	0	-6.13398	-7.76202
XPO1_29	CTGCAGAAATATTTTCACTG	56	46	51	5.70044	108.035	82	31	56.5	5.84549	69.2281	0	0	0	0	0	0	-6.13398	-6.76865
TUBB_84	GGACGAGATGGAGTTCACCG	222	213	217.5	7.77149	460.738	87	27	57	5.85798	69.8408	0	0	0	0	0	0	-6.14651	-8.85093
XPO1_30	TCTTCCAAGCTGAATTACAA	36	31	33.5	5.10852	70.9643	52	62	57	5.85798	69.8408	0	0	0	0	0	0	-6.14651	-6.16921
ABL1_165	ATGGGGCCAAGGACACGGAG	113	106	109.5	6.7879	231.958	115	0	57.5	5.87036	70.4534	0	0	0	0	0	0	-6.15893	-7.86393
XPO1_74	ATAAAAGTTGGCCAATGTTT	14	10	12	3.70044	25.42	44	72	58	5.88264	71.0661	0	0	0	0	0	0	-6.17125	-4.72356
RPS3a_11	GCTGATTACTGAAGATGTTC	85	76	80.5	6.34873	170.526	82	36	59	5.90689	72.2913	0	0	0	0	0	0	-6.19557	-7.42228
TUBB_39	CAGCTGACCCACTCACTGGG	158	149	153.5	7.27146	325.165	108	10	59	5.90689	72.2913	0	0	0	0	0	0	-6.19557	-8.34946
PAK4_296	GGAGGAGGAGGAGGAGGACT	130	873	501.5	8.97298	1062.35	116	3	59.5	5.91886	72.904	0	0	0	0	0	0	-6.20758	-10.0544
TUBB_24	AGTCTGGGGCAGGTAACAAC	31	26	28.5	4.88264	60.3726	7	113	60	5.93074	73.5166	0	0	0	0	0	0	-6.21949	-5.93952
XPO1_97	ATTTCTGAACTGGATTCCCC	46	36	41	5.39232	86.8518	3	117	60	5.93074	73.5166	0	0	0	0	0	0	-6.21949	-6.457
Actin-Beta_23	ACAGCACTGTGTTGGCGTAC	17	12	14.5	3.9542	30.7159	27	94	60.5	5.94251	74.1293	0	0	0	0	0	0	-6.2313	-4.98713
ERCC3_31	TCGAATGGCATATTCCTTTA	4	5	4.5	2.45943	9.53251	36	85	60.5	5.94251	74.1293	0	0	0	0	0	0	-6.2313	-3.39678
XPO1_27	AGAACTGCATCCAACAGAGG	251	60	155.5	7.29002	329.401	98	23	60.5	5.94251	74.1293	0	0	0	0	0	0	-6.2313	-8.36808
XPO1_76	TTATAGGACTGGCAACTCTC	72	72	72	6.18982	152.52	118	3	60.5	5.94251	74.1293	0	0	0	0	0	0	-6.2313	-7.26229
RPS3a_33	GCTAAAGTTGAACGAGCTGA	121	117	119	6.90689	252.082	106	17	61.5	5.96578	75.3545	0	0	0	0	0	0	-6.25464	-7.98346
ABL1_552	CCACGGCGTTCACCTCCTGC	102	92	97	6.61471	205.479	153	64	108.5	6.77479	132.943	1	0	0.5	0.584963	7.52322e-07	0.752322	-6.2562	-6.88058
TUBB_132	CTCGATACTGCTGGCTTCCA	249	244	246.5	7.95128	522.17	515	365	440	8.78463	539.122	4	4	4	2.32193	6.01858e-06	6.01858	-6.26596	-6.21996
RPS3a_2	AACAAGCGCCTTACGAAAGG	97	102	99.5	6.65105	210.774	54	70	62	5.97728	75.9672	0	0	0	0	0	0	-6.26617	-7.72639
KIF11_146	ATGAGGTGTTCTTTCTACAA	17	17	17	4.16993	36.0117	0	125	62.5	5.98868	76.5798	0	0	0	0	0	0	-6.27761	-5.20991
KIF11_65	AGAAAATACCATTTGTTCCT	3	3	3	2	6.35501	13	112	62.5	5.98868	76.5798	0	0	0	0	0	0	-6.27761	-2.87873
ERCC3_85	TTAGGTCAATGTTGATATCA	2	1	1.5	1.32193	3.1775	0	126	63	6	77.1924	0	0	0	0	0	0	-6.28896	-2.06264
KIF11_108	TTTAGCATCATTAACAGCTC	16	14	15	4	31.775	0	127	63.5	6.01123	77.8051	0	0	0	0	0	0	-6.30022	-5.03453
KIF11_26	CTATCAAATTTTAGAAAAGG	5	7	6	2.80735	12.71	77	246	161.5	7.3443	197.882	1	1	1	1	1.50464e-06	1.50464	-6.31116	-2.45255
ABL1_116	TCGAAAAGAGCGAGGTCCCC	130	134	132	7.05528	279.62	115	13	64	6.02237	78.4177	0	0	0	0	0	0	-6.31139	-8.13248
KIF11_63	TTTCAAGACTTCATTGACAG	27	29	28	4.85798	59.3134	110	18	64	6.02237	78.4177	0	0	0	0	0	0	-6.31139	-5.91441
ERCC3_34	TGGCAAGCTCTAAATTTGTT	48	49	48.5	5.62936	102.739	4	125	64.5	6.03342	79.0304	0	0	0	0	0	0	-6.32248	-6.69682
PAK4_154	TCAAAGCCATGAAGATGATT	16	13	14.5	3.9542	30.7159	2	128	65	6.04439	79.643	0	0	0	0	0	0	-6.33348	-4.98713
TUBB_35	AGAGAGCTGTGACTGCCTGC	84	56	70	6.14975	148.284	82	48	65	6.04439	79.643	0	0	0	0	0	0	-6.33348	-7.22191
XPO1_123	TGGGCAATAGGCTCCATTAG	88	83	85.5	6.43463	181.118	88	43	65.5	6.05528	80.2556	0	0	0	0	0	0	-6.3444	-7.50873
XPO1_50	AAATATAGCTGTCTCCTGGG	56	55	55.5	5.82018	117.568	43	88	65.5	6.05528	80.2556	0	0	0	0	0	0	-6.3444	-6.88957
ABL1_606	AATCATACAGTGCAACGAAA	23	22	22.5	4.55459	47.6626	13	119	66	6.06609	80.8683	0	0	0	0	0	0	-6.35523	-5.60474
ERCC3_94	TAGAAGTCAAACAGGTCCAT	30	39	34.5	5.14975	73.0826	20	113	66.5	6.07682	81.4809	0	0	0	0	0	0	-6.36599	-6.21106
PAK4_311	TCGGGTAGGTGTTAAAGGGC	64	77	70.5	6.15987	149.343	108	25	66.5	6.07682	81.4809	0	0	0	0	0	0	-6.36599	-7.23211
PAK4_349	CCCATTTTCCTGGCGGGCAC	38	72	55	5.80735	116.509	123	10	66.5	6.07682	81.4809	0	0	0	0	0	0	-6.36599	-6.87662
ABL1_193	TCCAAAACCCCTCCGGCGGC	97	96	96.5	6.60733	204.419	106	28	67	6.08746	82.0936	0	0	0	0	0	0	-6.37666	-7.68243
ERCC3_99	TGGATCTGTCACTCGGGAAG	157	161	159	7.32193	336.816	134	0	67	6.08746	82.0936	0	0	0	0	0	0	-6.37666	-8.40009
TUBB_101	GCCTGTGTACCAGTGGAGGA	102	111	106.5	6.74819	225.603	30	104	67	6.08746	82.0936	0	0	0	0	0	0	-6.37666	-7.82402
XPO1_35	ATACTATCCCACACTTGATT	53	38	45.5	5.53916	96.3843	77	58	67.5	6.09803	82.7062	0	0	0	0	0	0	-6.38726	-6.60562
RPS3a_34	TAAACAGATTCTTGGACTGG	40	41	40.5	5.37504	85.7926	106	30	68	6.10852	83.3188	0	0	0	0	0	0	-6.39778	-6.4395
XPO1_111	GGCTAAACCAGAGGAAGTAT	50	52	51	5.70044	108.035	56	80	68	6.10852	83.3188	0	0	0	0	0	0	-6.39778	-6.76865
ERCC3_80	TCTTCTCCTGATAGGGTCTG	91	84	87.5	6.46761	185.354	137	0	68.5	6.11894	83.9315	0	0	0	0	0	0	-6.40823	-7.54191
KIF11_166	TTCTTCTTCGCAGACGAATT	40	42	41	5.39232	86.8518	30	107	68.5	6.11894	83.9315	0	0	0	0	0	0	-6.40823	-6.457
PAK4_114	CGTGCGCAGCTCGGGCAAGC	100	98	99	6.64386	209.715	135	2	68.5	6.11894	83.9315	0	0	0	0	0	0	-6.40823	-7.71915
XPO1_138	GTTACTCCCTAATCAAGTGT	46	46	46	5.55459	97.4435	60	77	68.5	6.11894	83.9315	0	0	0	0	0	0	-6.40823	-6.62122
XPO1_46	TCTACAACCAATACTTCCTC	27	27	27	4.80735	57.1951	66	176	121	6.93074	148.259	0	1	0.5	0.584963	7.52322e-07	0.752322	-6.4124	-5.05356
ERCC3_178	ATCTACGGACCTACGTCTCA	70	58	64	6.02237	135.574	0	139	69.5	6.13955	85.1567	0	0	0	0	0	0	-6.42889	-7.09353
ERCC3_88	AGTCATATTCTGCCAACAGA	31	37	34	5.12928	72.0234	50	89	69.5	6.13955	85.1567	0	0	0	0	0	0	-6.42889	-6.19029
KIF11_136	GTTCTTGTGTTTTATTTTGC	27	25	26	4.75489	55.0768	98	41	69.5	6.13955	85.1567	0	0	0	0	0	0	-6.42889	-5.80933
PAK4_266	CGGCGGGGGTGCAGGCTGGA	188	225	206.5	7.69697	437.437	38	101	69.5	6.13955	85.1567	0	0	0	0	0	0	-6.42889	-8.77622
TUBB_153	GCAGGTGGTGACACCACTCA	20	23	21.5	4.49185	45.5442	0	139	69.5	6.13955	85.1567	0	0	0	0	0	0	-6.42889	-5.54053
XPO1_62	TTCGAAACATTGGAACATTC	22	19	20.5	4.42626	43.4259	84	55	69.5	6.13955	85.1567	0	0	0	0	0	0	-6.42889	-5.47333
H2BFM2_35	GCCGTGCGACTGCTGCTGCC	168	747	457.5	8.84078	969.139	8	132	70	6.14975	85.7694	0	0	0	0	0	0	-6.43911	-9.92205
KIF11_78	AGTTTATTTTTCTGAACAGT	17	12	14.5	3.9542	30.7159	53	87	70	6.14975	85.7694	0	0	0	0	0	0	-6.43911	-4.98713
Actin-Beta_174	GCCAACACAGTGCTGTCTGG	154	159	156.5	7.29921	331.52	58	83	70.5	6.15987	86.382	0	0	0	0	0	0	-6.44926	-8.3773
PAK4_333	GAGCCCTCCCTGGAAGACTT	74	89	81.5	6.36632	172.644	97	44	70.5	6.15987	86.382	0	0	0	0	0	0	-6.44926	-7.43999
Actin-Beta_114	GCCGTTGTCGACGACGAGCG	62	59	60.5	5.94251	128.159	107	249	178	7.48382	218.099	1	1	1	1	1.50464e-06	1.50464	-6.45084	-5.6884
ERCC3_81	ATAGGGTCTGAGGACAGCTG	169	135	152	7.25739	321.987	123	20	71.5	6.17991	87.6073	0	0	0	0	0	0	-6.46935	-8.33533
TUBB_108	TGAAGGTGACTGCCATCTTG	213	218	215.5	7.75822	456.502	124	19	71.5	6.17991	87.6073	0	0	0	0	0	0	-6.46935	-8.83763
PAK4_380	CCGTGAACTTCTGCTCGTGC	138	124	131	7.04439	277.502	126	18	72	6.18982	88.2199	0	0	0	0	0	0	-6.47929	-8.12154
Actin-Beta_112	GGCATCGTCGCCCGCGAAGC	86	80	83	6.39232	175.822	76	69	72.5	6.19967	88.8326	0	0	0	0	0	0	-6.48917	-7.46615
XPO1_1	ATTTCTTCTGGAATCTCATG	3	2	2.5	1.80735	5.29584	0	145	72.5	6.19967	88.8326	0	0	0	0	0	0	-6.48917	-2.6544
XPO1_80	GCTTGATTTCAGCCAAAAAC	64	63	63.5	6.01123	134.514	145	0	72.5	6.19967	88.8326	0	0	0	0	0	0	-6.48917	-7.0823
XPO1_93	AAGTCTCTGTCAAAATAATA	8	7	7.5	3.08746	15.8875	0	145	72.5	6.19967	88.8326	0	0	0	0	0	0	-6.48917	-4.07789
ERCC3_84	TTTAGGTCAATGTTGATATC	8	7	7.5	3.08746	15.8875	10	136	73	6.20945	89.4452	0	0	0	0	0	0	-6.49897	-4.07789
KIF11_111	TCAGTTCTTACCAGTGTTGA	35	29	32	5.04439	67.7868	14	132	73	6.20945	89.4452	0	0	0	0	0	0	-6.49897	-6.10406
ABL1_261	CAGCCACAGCGCAGTGCTGG	107	112	109.5	6.7879	231.958	48	99	73.5	6.21917	90.0579	0	0	0	0	0	0	-6.50871	-7.86393
KIF11_60	AGAAAGTAAAACTGTACTAC	2	2	2	1.58496	4.23667	0	147	73.5	6.21917	90.0579	0	0	0	0	0	0	-6.50871	-2.38865
KIF11_77	CAGTTTATTTTTCTGAACAG	4	4	4	2.32193	8.47335	13	134	73.5	6.21917	90.0579	0	0	0	0	0	0	-6.50871	-3.24387
TUBB_193	AGGTTCTAGATCCACCAGGA	33	31	32	5.04439	67.7868	17	130	73.5	6.21917	90.0579	0	0	0	0	0	0	-6.50871	-6.10406
RPS3a_5	ATCCATTTTCTAAGAAAGAT	1	2	1.5	1.32193	3.1775	0	148	74	6.22882	90.6705	0	0	0	0	0	0	-6.51839	-2.06264
XPO1_172	AAACGTCAAATGTCTGTCCC	93	91	92	6.53916	194.887	149	0	74.5	6.2384	91.2831	0	0	0	0	0	0	-6.528	-7.61388
ABL1_18	GCTATAATCACAATGGGGAA	35	34	34.5	5.14975	73.0826	74	76	75	6.24793	91.8958	0	0	0	0	0	0	-6.53754	-6.21106
KIF11_138	GAGTTTAACAGTTAATATTT	7	6	6.5	2.90689	13.7692	3	147	75	6.24793	91.8958	0	0	0	0	0	0	-6.53754	-3.88452
ERCC3_123	AGACTGCTGAAAGCAGTGGT	14	15	14.5	3.9542	30.7159	12	139	75.5	6.25739	92.5084	0	0	0	0	0	0	-6.54702	-4.98713
ERCC3_215	GCACCATGAGTTCTATGTCT	71	293	182	7.5157	385.537	1	150	75.5	6.25739	92.5084	0	0	0	0	0	0	-6.54702	-8.59446
ERCC3_67	GCAGCCGATGGGCTTGTCCT	119	120	119.5	6.91289	253.141	86	65	75.5	6.25739	92.5084	0	0	0	0	0	0	-6.54702	-7.98949
KIF11_141	TACGCCCTCCAAGAGAATCC	278	273	275.5	8.11114	583.602	95	56	75.5	6.25739	92.5084	0	0	0	0	0	0	-6.54702	-9.19131
KIF11_51	ATCTGGTCTCCATTCCAAAC	57	58	57.5	5.87036	121.804	122	30	76	6.26679	93.1211	0	0	0	0	0	0	-6.55645	-6.94022
XPO1_102	TAGAAAAAAGATTAAATCTC	3	2	2.5	1.80735	5.29584	4	148	76	6.26679	93.1211	0	0	0	0	0	0	-6.55645	-2.6544
XPO1_127	CACGTTTTTTGAGAGCTCAC	94	83	88.5	6.48382	187.473	193	75	134	7.07682	164.187	0	1	0.5	0.584963	7.52322e-07	0.752322	-6.55869	-6.74894
CTRL0048	GCAACTATTGGAATACGTGA	35	33	34	5.12928	72.0234	70	83	76.5	6.27612	93.7337	0	0	0	0	0	0	-6.56581	-6.19029
KIF11_154	TTTCTCAAAAATTTGATGAA	1	2	1.5	1.32193	3.1775	0	153	76.5	6.27612	93.7337	0	0	0	0	0	0	-6.56581	-2.06264
XPO1_71	ATTTTGACAGAGACTTTCGC	94	85	89.5	6.49985	189.591	149	4	76.5	6.27612	93.7337	0	0	0	0	0	0	-6.56581	-7.57434
CTRL0098	GTATACTAGCTAACCACACG	27	25	26	4.75489	55.0768	15	139	77	6.2854	94.3463	0	0	0	0	0	0	-6.57511	-5.80933
ERCC3_108	AAGCGGCATTCTCGGATCAC	258	258	258	8.01681	546.531	34	120	77	6.2854	94.3463	0	0	0	0	0	0	-6.57511	-9.0968
ABL1_50	CATCACCATGAAGCACAAGC	71	56	63.5	6.01123	134.514	78	77	77.5	6.29462	94.959	0	0	0	0	0	0	-6.58435	-7.0823
ABL1_509	TTCCTGGAACATTGTTTCAA	22	23	22.5	4.55459	47.6626	10	146	78	6.30378	95.5716	0	0	0	0	0	0	-6.59353	-5.60474
H2BFM2_12	GAGGGTGCCGAGGCTCCCGC	64	67	65.5	6.05528	138.751	103	53	78	6.30378	95.5716	0	0	0	0	0	0	-6.59353	-7.12672
TUBB_21	GGATCTAGAACCTGGGACCA	87	88	87.5	6.46761	185.354	100	56	78	6.30378	95.5716	0	0	0	0	0	0	-6.59353	-7.54191
ABL1_13	CGTTGCACTGTATGATTTTG	51	55	53	5.75489	112.272	112	45	78.5	6.31288	96.1842	0	0	0	0	0	0	-6.60265	-6.82365
ABL1_80	CTGCCCGAAACTGCCTGGTA	240	243	241.5	7.92184	511.578	94	63	78.5	6.31288	96.1842	0	0	0	0	0	0	-6.60265	-9.00163
Actin-Beta_9	CTGCTGGAAGGTGGACAGCG	66	68	67	6.08746	141.929	3	154	78.5	6.31288	96.1842	0	0	0	0	0	0	-6.60265	-7.15915
KIF11_11	GATTGGCTGACAAGAGCTCA	148	152	150	7.2384	317.75	96	63	79.5	6.33092	97.4095	0	0	0	0	0	0	-6.62073	-8.31628
XPO1_120	AAAATTTGAATACATTGTGT	38	29	33.5	5.10852	70.9643	23	136	79.5	6.33092	97.4095	0	0	0	0	0	0	-6.62073	-6.16921
ABL1_135	AGACATCAGCAACGGGGCAC	149	143	146	7.19967	309.277	185	97	141	7.14975	172.764	0	1	0.5	0.584963	7.52322e-07	0.752322	-6.63172	-7.46815
ABL1_33	TCCATCTCGCTGAGATACGA	76	71	73.5	6.21917	155.698	98	63	80.5	6.34873	98.6348	0	0	0	0	0	0	-6.63858	-7.29184
XPO1_53	GGAGAGGCAGATGTAGAGAA	96	95	95.5	6.59246	202.301	138	23	80.5	6.34873	98.6348	0	0	0	0	0	0	-6.63858	-7.66747
Actin-Beta_141	AGCCATGTACGTTGCTATCC	139	135	137	7.10852	290.212	203	81	142	7.15987	173.989	1	0	0.5	0.584963	7.52322e-07	0.752322	-6.64186	-7.37666
PAK4_310	GCCCTCGGGTAGGTGTTAAA	36	68	52	5.72792	110.154	138	24	81	6.35755	99.2474	0	0	0	0	0	0	-6.64742	-6.79641
ERCC3_40	CGGTAAAATTCAGGAGACAT	66	58	62	5.97728	131.337	142	144	143	7.16993	175.215	1	0	0.5	0.584963	7.52322e-07	0.752322	-6.65192	-6.2388
ERCC3_218	ACATGGAGTACCACTCATCG	33	33	33	5.08746	69.9051	88	75	81.5	6.36632	99.8601	0	0	0	0	0	0	-6.65621	-6.14782
ERCC3_22	TGAATGAGGACATTTGCTTC	64	69	66.5	6.07682	140.869	108	55	81.5	6.36632	99.8601	0	0	0	0	0	0	-6.65621	-7.14842
RPS3a_47	CAGACGAAGCAAGTAACCAT	83	83	83	6.39232	175.822	43	120	81.5	6.36632	99.8601	0	0	0	0	0	0	-6.65621	-7.46615
ABL1_423	CCCGTGGACTGCAAGTCCCG	46	46	46	5.55459	97.4435	28	136	82	6.37504	100.473	0	0	0	0	0	0	-6.66495	-6.62122
ERCC3_172	TATGTCTCCTGAATTTTACC	55	52	53.5	5.76818	113.331	57	107	82	6.37504	100.473	0	0	0	0	0	0	-6.66495	-6.83707
Actin-Beta_38	GCTCTTCTCCAGGGAGGAGC	51	51	51	5.70044	108.035	117	48	82.5	6.3837	101.085	0	0	0	0	0	0	-6.67363	-6.76865
ABL1_53	CCATGAAGCACAAGCTGGGC	68	68	68	6.10852	144.047	12	154	83	6.39232	101.698	0	0	0	0	0	0	-6.68226	-7.18038
RPS3a_9	AATTGCATCTGATGGTCTCA	72	45	58.5	5.89482	123.923	36	130	83	6.39232	101.698	0	0	0	0	0	0	-6.68226	-6.96489
TUBB_175	GGGTGAAGGCACCACACTGA	150	141	145.5	7.19476	308.218	96	70	83	6.39232	101.698	0	0	0	0	0	0	-6.68226	-8.27248
TUBB_80	CCTCCACTGGTACACAGGCG	56	44	50	5.67243	105.917	40	129	84.5	6.41785	103.536	0	0	0	0	0	0	-6.70785	-6.74035
KIF11_131	TATTATTAAACAGACTATTC	21	22	21.5	4.49185	45.5442	33	137	85	6.42626	104.149	0	0	0	0	0	0	-6.71629	-5.54053
TUBB_20	TCCTGGTGGATCTAGAACCT	74	88	81	6.35755	171.585	150	20	85	6.42626	104.149	0	0	0	0	0	0	-6.71629	-7.43117
TUBB_27	GGCCAAAGGCCACTACACAG	134	132	133	7.06609	281.739	49	122	85.5	6.43463	104.761	0	0	0	0	0	0	-6.72467	-8.14333
XPO1_156	TTGTTTTGGATTCCATCATT	72	64	68	6.10852	144.047	129	42	85.5	6.43463	104.761	0	0	0	0	0	0	-6.72467	-7.18038
KIF11_149	TCTTATCAACAGCTCCAGAA	47	52	49.5	5.65821	104.858	41	131	86	6.44294	105.374	0	0	0	0	0	0	-6.733	-6.72598
KIF11_39	TAAACTAACTAGAATCCTCC	15	13	14	3.90689	29.6567	37	135	86	6.44294	105.374	0	0	0	0	0	0	-6.733	-4.93813
PAK4_40	CCGGTTCGCCGGTCACAGCG	87	88	87.5	6.46761	185.354	97	75	86	6.44294	105.374	0	0	0	0	0	0	-6.733	-7.54191
ABL1_563	CAAGGAGCTGCACCAGGTTA	191	194	192.5	7.59619	407.78	333	102	217.5	7.77149	266.498	0	2	1	1	1.50464e-06	1.50464	-6.73878	-7.35057
TUBB_29	CTACACAGAGGGCGCCGAGC	85	84	84.5	6.41785	178.999	191	113	152	7.25739	186.242	0	1	0.5	0.584963	7.52322e-07	0.752322	-6.73949	-6.68258
Actin-Beta_5	GCGGTGGACGATGGAGGGGC	129	317	223	7.80735	472.389	239	860	549.5	9.1046	673.29	3	4	3.5	2.16993	5.26625e-06	5.26625	-6.74962	-6.23928
Actin-Beta_184	GCAGATGTGGATCAGCAAGC	66	67	66.5	6.07682	140.869	11	164	87.5	6.46761	107.212	0	0	0	0	0	0	-6.75771	-7.14842
ERCC3_2	TCCTAAAGCGCTTGAAGAGC	69	70	69.5	6.13955	147.224	89	86	87.5	6.46761	107.212	0	0	0	0	0	0	-6.75771	-7.21164
PAK4_228	CAGCTTGCCCGAGCTGCGCA	30	32	31	5	65.6684	80	95	87.5	6.46761	107.212	0	0	0	0	0	0	-6.75771	-6.05893
RPS3a_46	CTGTTGGTGCTGAGCATAAG	111	109	110	6.79442	233.017	166	9	87.5	6.46761	107.212	0	0	0	0	0	0	-6.75771	-7.87047
XPO1_163	TAACAACCAAATCTTTCTTC	11	11	11	3.58496	23.3017	14	162	88	6.47573	107.824	0	0	0	0	0	0	-6.76586	-4.60299
ABL1_84	TTGGTGAAGGTAGCTGATTT	53	56	54.5	5.79442	115.449	117	60	88.5	6.48382	108.437	0	0	0	0	0	0	-6.77396	-6.86356
TUBB_209	TAGAAACGTGGCATGGGGGA	234	284	259	8.02237	548.649	447	0	223.5	7.81057	273.849	2	0	1	1	1.50464e-06	1.50464	-6.77789	-7.77776
ABL1_299	GCCCTTGGTGATGGCGCCGC	50	52	51	5.70044	108.035	140	38	89	6.49185	109.05	0	0	0	0	0	0	-6.78201	-6.76865
KIF11_112	CAGTTCTTACCAGTGTTGAT	39	48	43.5	5.47573	92.1476	40	139	89.5	6.49985	109.662	0	0	0	0	0	0	-6.79002	-6.54145
KIF11_17	CTTTTACAATGGAAGGTGAA	10	9	9.5	3.39232	20.1242	12	167	89.5	6.49985	109.662	0	0	0	0	0	0	-6.79002	-4.40082
TUBB_105	AGATGCGCTTGAAGAGCTCC	137	129	133	7.06609	281.739	136	43	89.5	6.49985	109.662	0	0	0	0	0	0	-6.79002	-8.14333
XPO1_10	TGGTTGTTAACTGGATTTCC	98	88	93	6.55459	197.005	165	14	89.5	6.49985	109.662	0	0	0	0	0	0	-6.79002	-7.6294
ABL1_537	TCGGGTGCAGTCCATTTGAT	144	226	185	7.53916	391.892	34	146	90	6.50779	110.275	0	0	0	0	0	0	-6.79798	-8.61799
ABL1_34	CCATCTCGCTGAGATACGAA	30	37	33.5	5.10852	70.9643	113	68	90.5	6.5157	110.888	0	0	0	0	0	0	-6.80591	-6.16921
KIF11_10	TAGTGTACGAACTGGAGGAT	82	85	83.5	6.40088	176.881	0	181	90.5	6.5157	110.888	0	0	0	0	0	0	-6.80591	-7.47477
XPO1_121	AAATTTGAATACATTGTGTT	40	42	41	5.39232	86.8518	131	50	90.5	6.5157	110.888	0	0	0	0	0	0	-6.80591	-6.457
XPO1_52	ACTTCCAGAAAGCAACGGAG	156	151	153.5	7.27146	325.165	52	130	91	6.52356	111.5	0	0	0	0	0	0	-6.81378	-8.34946
KIF11_135	TTCTTGCAAATGTTTTTGAG	26	22	24	4.64386	50.8401	42	141	91.5	6.53138	112.113	0	0	0	0	0	0	-6.82162	-5.696
ABL1_199	CCACAAGGAAGAAGCTGGAA	60	64	62	5.97728	131.337	90	94	92	6.53916	112.725	0	0	0	0	0	0	-6.82941	-7.04807
ERCC3_122	AAGACTGCTGAAAGCAGTGG	24	20	22	4.52356	46.6034	17	167	92	6.53916	112.725	0	0	0	0	0	0	-6.82941	-5.57299
PAK4_284	GCTGGGGGCACCTCGGGCTC	127	131	129	7.02237	273.265	464	0	232	7.86419	284.264	1	1	1	1	1.50464e-06	1.50464	-6.83155	-6.77482
ABL1_482	TCTTTTTGTCTTTGGGGAGA	20	16	18	4.24793	38.1301	149	316	232.5	7.86728	284.877	1	1	1	1	1.50464e-06	1.50464	-6.83464	-3.9656
ERCC3_93	ATAGAAGTCAAACAGGTCCA	86	75	80.5	6.34873	170.526	100	85	92.5	6.54689	113.338	0	0	0	0	0	0	-6.83716	-7.42228
TUBB_99	TGCCCTCGCCTGTGTACCAG	296	291	293.5	8.20212	621.732	183	2	92.5	6.54689	113.338	0	0	0	0	0	0	-6.83716	-9.28247
Actin-Beta_162	GAAGCTGTGCTACGTCGCCC	350	351	350.5	8.45738	742.477	103	83	93	6.55459	113.951	0	0	0	0	0	0	-6.84487	-9.53814
ERCC3_68	GATGGGCTTGTCCTTGGCAT	282	278	280	8.13443	593.134	154	33	93.5	6.56224	114.563	0	0	0	0	0	0	-6.85254	-9.21465
TUBB_26	GCAGGTAACAACTGGGCCAA	30	32	31	5	65.6684	13	174	93.5	6.56224	114.563	0	0	0	0	0	0	-6.85254	-6.05893
RPS3a_8	ACGCTCGTCACCAGGACCCA	483	450	466.5	8.86882	988.204	157	31	94	6.56986	115.176	0	0	0	0	0	0	-6.86017	-9.95012
TUBB_71	GTCTGTGACATCCCACCTCG	344	306	325	8.34873	688.459	35	154	94.5	6.57743	115.789	0	0	0	0	0	0	-6.86776	-9.42932
ABL1_64	GAAGAAATACAGCCTGACGG	25	23	24	4.64386	50.8401	54	136	95	6.58496	116.401	0	0	0	0	0	0	-6.8753	-5.696
H2BFM2_50	GGCCATCTGGATGTCCCGGG	10	8	9	3.32193	19.065	50	140	95	6.58496	116.401	0	0	0	0	0	0	-6.8753	-4.32661
ABL1_523	TCTCTAGCAGCTCATACACC	114	81	97.5	6.62205	206.538	97	94	95.5	6.59246	117.014	0	0	0	0	0	0	-6.88281	-7.69723
Actin-Beta_182	GTGGATCGGCGGCTCCATCC	268	296	282	8.14466	597.371	113	78	95.5	6.59246	117.014	0	0	0	0	0	0	-6.88281	-9.2249
ERCC3_52	GTATGGTGTGCACTTCATCC	114	111	112.5	6.82655	238.313	156	35	95.5	6.59246	117.014	0	0	0	0	0	0	-6.88281	-7.90275
KIF11_137	TTTGCAGGTCAGATTTACAC	75	71	73	6.20945	154.639	128	63	95.5	6.59246	117.014	0	0	0	0	0	0	-6.88281	-7.28206
PAK4_151	GGGGATAATGGTGATTGAGA	57	54	55.5	5.82018	117.568	189	2	95.5	6.59246	117.014	0	0	0	0	0	0	-6.88281	-6.88957
ABL1_87	GCCTGAGCAGGTTGATGACA	29	251	140	7.13955	296.567	20	172	96	6.59991	117.627	0	0	0	0	0	0	-6.89028	-8.21707
RPS3a_29	AGTAGTTCTGGAAAAGCCAC	100	91	95.5	6.59246	202.301	88	104	96	6.59991	117.627	0	0	0	0	0	0	-6.89028	-7.66747
TUBB_55	ACCACCTGCCTCCGTTTCCC	78	67	72.5	6.19967	153.579	60	132	96	6.59991	117.627	0	0	0	0	0	0	-6.89028	-7.2722
ERCC3_36	TCTAAATTTGTTGGGGTTCA	46	37	41.5	5.40939	87.911	145	48	96.5	6.60733	118.239	0	0	0	0	0	0	-6.89772	-6.47429
TUBB_42	CTGACCCACTCACTGGGCGG	17	8	12.5	3.75489	26.4792	27	166	96.5	6.60733	118.239	0	0	0	0	0	0	-6.89772	-4.78027
XPO1_17	GTGGAATAGCAAGGAATGCT	52	57	54.5	5.79442	115.449	42	151	96.5	6.60733	118.239	0	0	0	0	0	0	-6.89772	-6.86356
XPO1_132	CATTTCGTTCAGGTTCAGGT	174	181	177.5	7.47978	376.005	186	8	97	6.61471	118.852	0	0	0	0	0	0	-6.90511	-8.55844
Actin-Beta_154	ATCCTGCGTCTGGACCTGGC	47	41	44	5.49185	93.2068	31	164	97.5	6.62205	119.465	0	0	0	0	0	0	-6.91246	-6.55776
TUBB_187	GCCCTCTGTGTAGTGGCCTT	40	44	42	5.42626	88.9701	122	73	97.5	6.62205	119.465	0	0	0	0	0	0	-6.91246	-6.49137
PAK4_232	CTTGATGAAGTTGTCCAGGT	120	120	120	6.91886	254.2	209	431	320	8.32643	392.089	1	2	1.5	1.32193	2.25697e-06	2.25697	-6.91518	-6.29196
PAK4_117	TGGACCTGCGCAAGCAGCAG	9	11	10	3.45943	21.1834	2	194	98	6.62936	120.077	0	0	0	0	0	0	-6.91978	-4.47141
KIF11_55	GAATAGTCTGTTTAATAATA	7	7	7	3	14.8284	11	186	98.5	6.63662	120.69	0	0	0	0	0	0	-6.92706	-3.98444
PAK4_344	GCCGTGGTGGCCGGCTCCTC	21	23	22	4.52356	46.6034	130	67	98.5	6.63662	120.69	0	0	0	0	0	0	-6.92706	-5.57299
KIF11_98	TGGATTGTTCATCAATTGGC	34	28	31	5	65.6684	0	198	99	6.64386	121.302	0	0	0	0	0	0	-6.93431	-6.05893
KIF11_97	GTGGATTGTTCATCAATTGG	186	201	193.5	7.60363	409.898	77	122	99.5	6.65105	121.915	0	0	0	0	0	0	-6.94152	-8.68264
TUBB_166	CTACCAACTGATGGACGGAG	180	161	170.5	7.42206	361.176	117	82	99.5	6.65105	121.915	0	0	0	0	0	0	-6.94152	-8.50055
XPO1_41	AAGTATCACAAGCCATATCC	19	15	17	4.16993	36.0117	8	191	99.5	6.65105	121.915	0	0	0	0	0	0	-6.94152	-5.20991
Actin-Beta_185	AAGCAGGAGTATGACGAGTC	130	131	130.5	7.03892	276.443	191	9	100	6.65821	122.528	0	0	0	0	0	0	-6.94869	-8.11605
XPO1_149	ACCAGAAGTGCTTAGTACTA	26	29	27.5	4.83289	58.2543	36	164	100	6.65821	122.528	0	0	0	0	0	0	-6.94869	-5.88885
ERCC3_90	CCAACAGAGGGTACTCCAGG	213	202	207.5	7.7039	439.555	113	89	101	6.67243	123.753	0	0	0	0	0	0	-6.96293	-8.78318
RPS3a_28	CATGGTGAAGGCAGTAGTTC	138	136	137	7.10852	290.212	184	18	101	6.67243	123.753	0	0	0	0	0	0	-6.96293	-8.18593
XPO1_24	ATGAGAACTGCATCCAACAG	146	123	134.5	7.08215	284.916	163	39	101	6.67243	123.753	0	0	0	0	0	0	-6.96293	-8.15945
ABL1_205	AAAGCAGGCTCAGGTGCACC	75	64	69.5	6.13955	147.224	129	74	101.5	6.67948	124.366	0	0	0	0	0	0	-6.97	-7.21164
ERCC3_25	TGAAGATGGTGTTAATTTTG	50	52	51	5.70044	108.035	114	90	102	6.6865	124.978	0	0	0	0	0	0	-6.97703	-6.76865
KIF11_158	TCCCAGGTATACTCTTCATT	25	22	23.5	4.61471	49.7809	71	133	102	6.6865	124.978	0	0	0	0	0	0	-6.97703	-5.66621
KIF11_59	ACCATTACTACAGTAGCACT	43	39	41	5.39232	86.8518	18	186	102	6.6865	124.978	0	0	0	0	0	0	-6.97703	-6.457
Actin-Beta_158	CGGCTACAGCTTCACCACCA	353	305	329	8.36632	696.933	141	64	102.5	6.69349	125.591	0	0	0	0	0	0	-6.98403	-9.44694
TUBB_164	CAGTATTCTCTACCAACTGA	6	6	6	2.80735	12.71	49	156	102.5	6.69349	125.591	0	0	0	0	0	0	-6.98403	-3.77716
XPO1_159	TATGAGGAATGTCGCAGATA	95	95	95	6.58496	201.242	177	28	102.5	6.69349	125.591	0	0	0	0	0	0	-6.98403	-7.65994
CTRL0005	GTGGTAGAATAACGTATTAC	9	8	8.5	3.24793	18.0059	17	189	103	6.70044	126.204	0	0	0	0	0	0	-6.99099	-4.24837
KIF11_129	GGTATCTAATGCAGAGACAC	23	26	24.5	4.67243	51.8992	7	199	103	6.70044	126.204	0	0	0	0	0	0	-6.99099	-5.72518
RPS3a_41	GTCATTTGTCTGCACCTCTC	90	101	95.5	6.59246	202.301	180	26	103	6.70044	126.204	0	0	0	0	0	0	-6.99099	-7.66747
TUBB_157	AAGGTGGTTCAGATCCCCGT	222	226	224	7.81378	474.507	187	19	103	6.70044	126.204	0	0	0	0	0	0	-6.99099	-8.89332
Actin-Beta_137	CTTCTACAATGAGCTGCGTG	76	74	75	6.24793	158.875	157	50	103.5	6.70736	126.816	0	0	0	0	0	0	-6.99793	-7.3208
KIF11_119	TTTTCCTGGACACTACTAAG	121	116	118.5	6.90087	251.023	207	0	103.5	6.70736	126.816	0	0	0	0	0	0	-6.99793	-7.97741
KIF11_42	TCCTCCAGGATTCTCTTGGA	32	36	34	5.12928	72.0234	32	175	103.5	6.70736	126.816	0	0	0	0	0	0	-6.99793	-6.19029
PAK4_370	GATGCAGGCGGGGTCGACGA	265	809	537	9.07146	1137.55	201	6	103.5	6.70736	126.816	0	0	0	0	0	0	-6.99793	-10.153
XPO1_14	ACAAGTTTAAACTGTGTAGG	6	7	6.5	2.90689	13.7692	28	179	103.5	6.70736	126.816	0	0	0	0	0	0	-6.99793	-3.88452
ERCC3_30	GTCGAATGGCATATTCCTTT	177	165	171	7.42626	362.236	379	144	261.5	8.03617	320.41	1	1	1	1	1.50464e-06	1.50464	-7.00367	-7.18016
ERCC3_62	GGTGTGGCCCAGCATGGAGT	448	444	446	8.80413	944.778	464	59	261.5	8.03617	320.41	1	1	1	1	1.50464e-06	1.50464	-7.00367	-8.56075
ABL1_517	GCAAAGGAGGGCCGGTCAGA	13	31	22	4.52356	46.6034	76	132	104	6.71425	127.429	0	0	0	0	0	0	-7.00483	-5.57299
XPO1_124	TAGTGGAGCAATGCATGAAG	80	85	82.5	6.3837	174.763	92	116	104	6.71425	127.429	0	0	0	0	0	0	-7.00483	-7.45749
ABL1_243	CCACAGTCCGCCAAGCCGTC	273	243	258	8.01681	546.531	90	119	104.5	6.7211	128.041	0	0	0	0	0	0	-7.01169	-9.0968
ABL1_426	CTCCGTGTCCTTGGCCCCAT	201	242	221.5	7.79766	469.212	185	24	104.5	6.7211	128.041	0	0	0	0	0	0	-7.01169	-8.87717
Actin-Beta_66	GATGCCAGTGGTACGGCCAG	268	268	268	8.07146	567.714	108	101	104.5	6.7211	128.041	0	0	0	0	0	0	-7.01169	-9.15156
TUBB_85	CTCTGAGTATCAGCAGTACC	51	43	47	5.58496	99.5618	140	69	104.5	6.7211	128.041	0	0	0	0	0	0	-7.01169	-6.65194
ERCC3_135	TGCGAAAGATGTTTGGAAAC	79	77	78	6.30378	165.23	161	49	105	6.72792	128.654	0	0	0	0	0	0	-7.01852	-7.37704
KIF11_29	GGAGAAGAGCTTGTTAAAAT	16	15	15.5	4.04439	32.8342	85	125	105	6.72792	128.654	0	0	0	0	0	0	-7.01852	-5.08041
XPO1_26	GAGAACTGCATCCAACAGAG	417	604	510.5	8.99859	1081.41	123	88	105.5	6.73471	129.267	0	0	0	0	0	0	-7.02532	-10.08
KIF11_24	GTCTATCAAATTTTAGAAAA	5	6	5.5	2.70044	11.6509	0	213	106.5	6.74819	130.492	0	0	0	0	0	0	-7.03883	-3.66116
PAK4_281	CTCCAGGGCTGGGGGCACCT	66	45	55.5	5.82018	117.568	147	66	106.5	6.74819	130.492	0	0	0	0	0	0	-7.03883	-6.88957
CTRL0066	GAGGTGATCGATTAAGTACA	8	11	9.5	3.39232	20.1242	5	210	107.5	6.76155	131.717	0	0	0	0	0	0	-7.05221	-4.40082
ABL1_36	CTCGCTGAGATACGAAGGGA	116	138	127	7	269.029	133	410	271.5	8.09011	332.663	1	1	1	1	1.50464e-06	1.50464	-7.05764	-6.75236
Actin-Beta_22	GCCGCCAGACAGCACTGTGT	521	467	494	8.95128	1046.46	133	83	108	6.76818	132.33	0	0	0	0	0	0	-7.05886	-10.0327
KIF11_22	AGAAATTACAGTACACAACA	20	14	17	4.16993	36.0117	17	201	109	6.78136	133.555	0	0	0	0	0	0	-7.07205	-5.20991
RPS3a_20	CTCTTATGCTCAGCACCAAC	123	111	117	6.88264	247.845	141	77	109	6.78136	133.555	0	0	0	0	0	0	-7.07205	-7.95911
PAK4_303	CCCCCGCTGATGGCCCGTTA	214	284	249	7.96578	527.466	189	32	110.5	6.8009	135.393	0	0	0	0	0	0	-7.09163	-9.04567
Actin-Beta_136	GGGACGACATGGAGAAAATC	84	79	81.5	6.36632	172.644	163	59	111	6.80735	136.006	0	0	0	0	0	0	-7.09809	-7.43999
TUBB_10	CAGGGGTTCGAGACCATCCT	119	150	134.5	7.08215	284.916	153	69	111	6.80735	136.006	0	0	0	0	0	0	-7.09809	-8.15945
ABL1_485	CTTCATTCAGGCCGCCCTCC	184	204	194	7.60733	410.957	67	156	111.5	6.81378	136.618	0	0	0	0	0	0	-7.10453	-8.68635
H2BFM2_66	GTGAACCTGCTTCAGCACCC	9	65	37	5.24793	78.3785	0	223	111.5	6.81378	136.618	0	0	0	0	0	0	-7.10453	-6.31068
KIF11_117	TCTCTTGAGATATTTTTTCC	19	16	17.5	4.20945	37.0709	43	180	111.5	6.81378	136.618	0	0	0	0	0	0	-7.10453	-5.25062
KIF11_68	GACAGAGAGATTCTGTGCTT	61	58	59.5	5.91886	126.041	125	98	111.5	6.81378	136.618	0	0	0	0	0	0	-7.10453	-6.98915
RPS3a_18	TTGCTTCGTCTGTTCTGTGT	215	210	212.5	7.73809	450.147	169	54	111.5	6.81378	136.618	0	0	0	0	0	0	-7.10453	-8.81745
XPO1_158	GGGCTTTCAAACATACTATG	48	48	48	5.61471	101.68	164	59	111.5	6.81378	136.618	0	0	0	0	0	0	-7.10453	-6.68201
TUBB_168	CAACTGATGGACGGAGAGGG	189	183	186	7.54689	394.011	173	51	112	6.82018	137.231	0	0	0	0	0	0	-7.11094	-8.62575
ERCC3_100	ATCTGTCACTCGGGAAGTGG	171	146	158.5	7.31741	335.756	191	34	112.5	6.82655	137.844	0	0	0	0	0	0	-7.11732	-8.39556
KIF11_41	ATCCTCCAGGATTCTCTTGG	69	60	64.5	6.03342	136.633	134	91	112.5	6.82655	137.844	0	0	0	0	0	0	-7.11732	-7.10468
RPS3a_4	CTTACGAAAGGCGGCAAAAA	41	41	41	5.39232	86.8518	33	192	112.5	6.82655	137.844	0	0	0	0	0	0	-7.11732	-6.457
RPS3a_48	CCATGGAACACATTTTGTCA	144	130	137	7.10852	290.212	224	1	112.5	6.82655	137.844	0	0	0	0	0	0	-7.11732	-8.18593
CTRL0047	GTATGAGTCAAGCTAATGCG	46	47	46.5	5.56986	98.5027	72	325	198.5	7.64024	243.217	0	1	0.5	0.584963	7.52322e-07	0.752322	-7.12275	-5.8274
XPO1_15	ACTGTGTAGGTGGAATAGCA	71	75	73	6.20945	154.639	71	155	113	6.83289	138.456	0	0	0	0	0	0	-7.12367	-7.28206
ERCC3_73	GATCTGGCTGTCGTCAATGG	259	272	265.5	8.05799	562.418	207	20	113.5	6.8392	139.069	0	0	0	0	0	0	-7.12999	-9.13806
RPS3a_39	ATGTCTTTTCCAATGCTGTC	60	58	59	5.90689	124.982	136	91	113.5	6.8392	139.069	0	0	0	0	0	0	-7.12999	-6.97707
RPS3a_16	TGTGTTCCATGGTCAAAAAA	20	20	20	4.39232	42.3667	86	142	114	6.84549	139.682	0	0	0	0	0	0	-7.13629	-5.43852
ERCC3_38	TTTTGATTGCCACATATTCC	85	78	81.5	6.36632	172.644	70	159	114.5	6.85175	140.294	0	0	0	0	0	0	-7.14256	-7.43999
CTRL0007	GATACACGAAGCATCACTAG	64	67	65.5	6.05528	138.751	102	128	115	6.85798	140.907	0	0	0	0	0	0	-7.1488	-7.12672
PAK4_269	GCAGGCTGGAGGGGCCAGCT	81	259	170	7.41785	360.117	73	157	115	6.85798	140.907	0	0	0	0	0	0	-7.1488	-8.49632
TUBB_9	TCAGGGGTTCGAGACCATCC	231	193	212	7.73471	449.087	0	230	115	6.85798	140.907	0	0	0	0	0	0	-7.1488	-8.81406
ABL1_475	TGCTGCGTTTGGGAGGGGTT	523	542	532.5	9.05934	1128.01	145	86	115.5	6.86419	141.519	0	0	0	0	0	0	-7.15502	-10.1408
KIF11_121	TTGTCTTCAGGTCTTCAGTT	52	49	50.5	5.6865	106.976	143	89	116	6.87036	142.132	0	0	0	0	0	0	-7.1612	-6.75457
KIF11_140	GTGAGTTTCTGATTCACTTC	6	8	7	3	14.8284	10	222	116	6.87036	142.132	0	0	0	0	0	0	-7.1612	-3.98444
KIF11_25	TCTATCAAATTTTAGAAAAG	5	5	5	2.58496	10.5917	0	232	116	6.87036	142.132	0	0	0	0	0	0	-7.1612	-3.53502
TUBB_60	GTATCGAGCTCTCACAGTGC	161	155	158	7.31288	334.697	132	100	116	6.87036	142.132	0	0	0	0	0	0	-7.1612	-8.39102
KIF11_86	GACTAAGCTTAATTGCTTTC	3	3	3	2	6.35501	7	227	117	6.88264	143.357	0	0	0	0	0	0	-7.1735	-2.87873
ABL1_70	GAACCTCCTGGACTACCTGA	144	133	138.5	7.12412	293.39	330	263	296.5	8.21675	363.295	1	1	1	1	1.50464e-06	1.50464	-7.18436	-6.87698
KIF11_143	GTTAGTTTAGATTCTCGATA	27	29	28	4.85798	59.3134	76	161	118.5	6.90087	145.195	0	0	0	0	0	0	-7.19175	-5.91441
KIF11_9	GAAGTTAGTGTACGAACTGG	45	47	46	5.55459	97.4435	45	192	118.5	6.90087	145.195	0	0	0	0	0	0	-7.19175	-6.62122
PAK4_4	CTTCGAGCACCGCGTGCACA	33	24	28.5	4.88264	60.3726	31	206	118.5	6.90087	145.195	0	0	0	0	0	0	-7.19175	-5.93952
CTRL0060	GAGCTAGTAGGACGCAAGAC	161	163	162	7.34873	343.171	217	21	119	6.90689	145.808	0	0	0	0	0	0	-7.19779	-8.42698
KIF11_153	GTTTCTCAAAAATTTGATGA	16	14	15	4	31.775	66	172	119	6.90689	145.808	0	0	0	0	0	0	-7.19779	-5.03453
ABL1_10	GTCTGAGTGAAGCCGCTCGT	245	234	239.5	7.90989	507.342	392	28	210	7.7211	257.308	1	0	0.5	0.584963	7.52322e-07	0.752322	-7.20368	-8.18039
ERCC3_193	TTTCTACTCACTGGTATCCC	30	27	28.5	4.88264	60.3726	34	205	119.5	6.91289	146.421	0	0	0	0	0	0	-7.20379	-5.93952
ERCC3_91	CCAGGTGGATGCAACGTTTC	143	147	145	7.18982	307.159	188	51	119.5	6.91289	146.421	0	0	0	0	0	0	-7.20379	-8.26753
XPO1_49	GGCAAATATAGCTGTCTCCT	61	63	62	5.97728	131.337	149	90	119.5	6.91289	146.421	0	0	0	0	0	0	-7.20379	-7.04807
ABL1_170	CCTCGGGACTTGCAGTCCAC	70	69	69.5	6.13955	147.224	94	146	120	6.91886	147.033	0	0	0	0	0	0	-7.20978	-7.21164
KIF11_56	TAATATGGAAGAATTAATTA	0	0	0	0	0	0	240	120	6.91886	147.033	0	0	0	0	0	0	-7.20978	0
PAK4_247	TGGCTCCCGCTGTGGTGAGC	88	89	88.5	6.48382	187.473	28	212	120	6.91886	147.033	0	0	0	0	0	0	-7.20978	-7.55821
KIF11_70	GAAACCACTTAGTAGTGTCC	22	19	20.5	4.42626	43.4259	46	195	120.5	6.92481	147.646	0	0	0	0	0	0	-7.21574	-5.47333
XPO1_78	CAAGCAGCTGACGAGCTGCA	95	98	96.5	6.60733	204.419	163	78	120.5	6.92481	147.646	0	0	0	0	0	0	-7.21574	-7.68243
ERCC3_77	TGCAGCAGTCACACCAACCA	205	275	240	7.91289	508.401	394	32	213	7.74147	260.984	1	0	0.5	0.584963	7.52322e-07	0.752322	-7.22407	-8.18339
KIF11_162	ACACTAACTTCTTTTCGTAC	2	1	1.5	1.32193	3.1775	38	205	121.5	6.93664	148.871	0	0	0	0	0	0	-7.22758	-2.06264
PAK4_166	GGTGCGGTTCTGGCGCATGA	203	571	387	8.59991	819.796	75	168	121.5	6.93664	148.871	0	0	0	0	0	0	-7.22758	-9.68088
KIF11_48	AGAATATATCACATCAGCTT	42	40	41	5.39232	86.8518	69	175	122	6.94251	149.484	0	0	0	0	0	0	-7.23346	-6.457
KIF11_80	GGTATCTTCCTTAAATGAAA	7	7	7	3	14.8284	63	182	122.5	6.94837	150.096	0	0	0	0	0	0	-7.23933	-3.98444
ERCC3_56	GAGCCACTCCATGACTCGCT	259	236	247.5	7.9571	524.288	398	219	308.5	8.2738	377.998	1	1	1	1	1.50464e-06	1.50464	-7.24144	-7.71236
CTRL0100	GAGCACTTGCATGAGGCGGT	76	83	79.5	6.33092	168.408	56	190	123	6.9542	150.709	0	0	0	0	0	0	-7.24516	-7.40436
TUBB_31	GGTTGATTCTGTCCTGGATG	209	206	207.5	7.7039	439.555	246	0	123	6.9542	150.709	0	0	0	0	0	0	-7.24516	-8.78318
XPO1_147	TTTAAAGTTAATATCTGGTT	18	22	20	4.39232	42.3667	91	155	123	6.9542	150.709	0	0	0	0	0	0	-7.24516	-5.43852
CTRL0064	GCCATTCGGCGCGGCACTTC	103	89	96	6.59991	203.36	167	81	124	6.96578	151.934	0	0	0	0	0	0	-7.25677	-7.67497
PAK4_332	TGAGCCCTCCCTGGAAGACT	165	136	150.5	7.24317	318.81	211	37	124	6.96578	151.934	0	0	0	0	0	0	-7.25677	-8.32107
ABL1_37	AAGGGAGGGTGTACCATTAC	40	38	39	5.32193	82.6151	78	171	124.5	6.97154	152.547	0	0	0	0	0	0	-7.26254	-6.38569
PAK4_278	GGTCCCAGCACTCCAGGGCT	177	439	308	8.27146	652.448	89	160	124.5	6.97154	152.547	0	0	0	0	0	0	-7.26254	-9.35193
TUBB_6	AATTGGGATCCCTCCAGGTC	69	53	61	5.9542	129.219	73	177	125	6.97728	153.16	0	0	0	0	0	0	-7.26828	-7.02479
Actin-Beta_24	TGTTGGCGTACAGGTCTTTG	218	213	215.5	7.75822	456.502	265	365	315	8.30378	385.962	1	1	1	1	1.50464e-06	1.50464	-7.27144	-7.51303
CTRL0030	GCACACCTAGATATCGAATG	130	124	127	7	269.029	123	128	125.5	6.98299	153.772	0	0	0	0	0	0	-7.274	-8.07697
ABL1_437	GCCGGTGGCTAGGCGGCTGC	24	24	24	4.64386	50.8401	9	243	126	6.98868	154.385	0	0	0	0	0	0	-7.2797	-5.696
TUBB_75	GGAGCTCTTCAAGCGCATCT	55	48	51.5	5.71425	109.094	58	194	126	6.98868	154.385	0	0	0	0	0	0	-7.2797	-6.7826
ERCC3_89	CTGCCAACAGAGGGTACTCC	185	169	177	7.47573	374.946	232	22	127	7	155.61	0	0	0	0	0	0	-7.29103	-8.55438
TUBB_103	AGTGGAGGAAGGCCTTCCGG	159	159	159	7.32193	336.816	49	205	127	7	155.61	0	0	0	0	0	0	-7.29103	-8.40009
ABL1_118	AAAGAGCGAGGTCCCCCGGA	89	113	101	6.67243	213.952	195	60	127.5	7.00562	156.223	0	0	0	0	0	0	-7.29667	-7.74787
PAK4_36	AGAGGGGGCCCAGGGAAGGC	194	198	196	7.62205	415.194	431	212	321.5	8.33316	393.927	1	1	1	1	1.50464e-06	1.50464	-7.30083	-7.37651
ABL1_604	TGTGATTATAGCCTAAGACC	26	21	23.5	4.61471	49.7809	61	195	128	7.01123	156.835	0	0	0	0	0	0	-7.30228	-5.66621
ERCC3_86	CAGGGTTGACAGAATCATTC	38	41	39.5	5.33985	83.6743	94	163	128.5	7.01681	157.448	0	0	0	0	0	0	-7.30787	-6.40385
TUBB_19	ATCCTGGTGGATCTAGAACC	45	30	37.5	5.26679	79.4376	87	170	128.5	7.01681	157.448	0	0	0	0	0	0	-7.30787	-6.3298
ABL1_285	TTTGTTGATGGCCTCTCGGA	185	181	183	7.52356	387.656	249	9	129	7.02237	158.061	0	0	0	0	0	0	-7.31343	-8.60235
PAK4_334	GAAGACTTGGGCCTCTTCTC	97	95	96	6.59991	203.36	220	38	129	7.02237	158.061	0	0	0	0	0	0	-7.31343	-7.67497
ABL1_163	CTGCGTTCCCCATGGGGCCA	262	261	261.5	8.03617	553.945	580	70	325	8.34873	398.215	1	1	1	1	1.50464e-06	1.50464	-7.31642	-7.7916
CTRL0084	GTCATCATTATGGCGTAAGG	86	92	89	6.49185	188.532	204	55	129.5	7.02791	158.673	0	0	0	0	0	0	-7.31898	-7.5663
XPO1_151	CCATAATTGTCAACAAGTTA	4	5	4.5	2.45943	9.53251	2	257	129.5	7.02791	158.673	0	0	0	0	0	0	-7.31898	-3.39678
RPS3a_40	AGTCATTTGTCTGCACCTCT	103	76	89.5	6.49985	189.591	260	0	130	7.03342	159.286	0	0	0	0	0	0	-7.3245	-7.57434
H2BFM2_79	CGTGGCGCCTGCGGGAGCCT	78	76	77	6.2854	163.112	157	104	130.5	7.03892	159.899	0	0	0	0	0	0	-7.33001	-7.35854
KIF11_15	CACTGGAAAAACTTTTACAA	19	17	18	4.24793	38.1301	54	208	131	7.04439	160.511	0	0	0	0	0	0	-7.33549	-5.29021
ERCC3_82	TAGGGTCTGAGGACAGCTGT	161	183	172	7.43463	364.354	258	5	131.5	7.04985	161.124	0	0	0	0	0	0	-7.34095	-8.51315
KIF11_37	AATCCCTGTTGACTTTGGGA	99	76	87.5	6.46761	185.354	0	263	131.5	7.04985	161.124	0	0	0	0	0	0	-7.34095	-7.54191
ERCC3_194	ACTGGTATCCCAGGACACAC	137	141	139	7.12928	294.449	250	14	132	7.05528	161.737	0	0	0	0	0	0	-7.34639	-8.20676
KIF11_95	GCCATCTGTAGATGCTGGTG	38	40	39	5.32193	82.6151	57	207	132	7.05528	161.737	0	0	0	0	0	0	-7.34639	-6.38569
TUBB_131	CTGTGAGAGCTCGATACTGC	77	73	75	6.24793	158.875	55	209	132	7.05528	161.737	0	0	0	0	0	0	-7.34639	-7.3208
TUBB_194	AGATCCACCAGGATGGCACG	283	269	276	8.11374	584.661	200	64	132	7.05528	161.737	0	0	0	0	0	0	-7.34639	-9.19392
ERCC3_97	TACCCTGTGGATCTGTCACT	174	149	161.5	7.3443	342.111	172	494	333	8.3837	408.017	1	1	1	1	1.50464e-06	1.50464	-7.35141	-7.09793
ABL1_432	AGAGCGCAGGAAGCGCTTGC	14	11	12.5	3.75489	26.4792	67	198	132.5	7.0607	162.349	0	0	0	0	0	0	-7.35182	-4.78027
ERCC3_79	CGCAAGCTCTTCTCCTGATA	93	126	109.5	6.7879	231.958	262	3	132.5	7.0607	162.349	0	0	0	0	0	0	-7.35182	-7.86393
PAK4_314	CACTGGCCAGACCAGCAGGC	76	64	70	6.14975	148.284	87	178	132.5	7.0607	162.349	0	0	0	0	0	0	-7.35182	-7.22191
ABL1_94	CTTTGGGAAATTGCTACCTA	81	78	79.5	6.33092	168.408	131	135	133	7.06609	162.962	0	0	0	0	0	0	-7.35722	-7.40436
ERCC3_117	TGCCGCTTAAGAAACTCTGA	87	79	83	6.39232	175.822	171	96	133.5	7.07146	163.574	0	0	0	0	0	0	-7.3626	-7.46615
XPO1_136	GAAGCTGTGGGGTACATGAT	158	149	153.5	7.27146	325.165	264	3	133.5	7.07146	163.574	0	0	0	0	0	0	-7.3626	-8.34946
ABL1_268	CAAACTGGAGAATAATCTCC	1	1	1	1	2.11834	16	252	134	7.07682	164.187	0	0	0	0	0	0	-7.36796	-1.64078
TUBB_160	GTGTGGTCAGCTTCAGAGTG	218	219	218.5	7.77808	462.857	246	23	134.5	7.08215	164.8	0	0	0	0	0	0	-7.3733	-8.85753
ABL1_460	GCTGGGTCAGCTGTGTCCAA	113	457	285	8.15987	603.726	148	122	135	7.08746	165.412	0	0	0	0	0	0	-7.37862	-9.24014
ABL1_5	GTGGGCTGCAAATCCAAGAA	75	399	237	7.89482	502.046	73	197	135	7.08746	165.412	0	0	0	0	0	0	-7.37862	-8.97455
KIF11_102	GAGGCATTAACACACTGGAG	77	69	73	6.20945	154.639	37	233	135	7.08746	165.412	0	0	0	0	0	0	-7.37862	-7.28206
ABL1_575	CAGTGGGCTTGTTGCGCTTT	221	280	250.5	7.97441	530.643	137	338	237.5	7.89785	291.003	0	1	0.5	0.584963	7.52322e-07	0.752322	-7.38057	-8.24505
ERCC3_63	CAGCATGGAGTAGGTGCTAA	88	98	93	6.55459	197.005	96	175	135.5	7.09276	166.025	0	0	0	0	0	0	-7.38392	-7.6294
KIF11_123	TGACTCAACCAAGGAACAAA	23	26	24.5	4.67243	51.8992	26	245	135.5	7.09276	166.025	0	0	0	0	0	0	-7.38392	-5.72518
KIF11_148	GACCCTTCCCAAAGTCAACA	128	139	133.5	7.07146	282.798	252	19	135.5	7.09276	166.025	0	0	0	0	0	0	-7.38392	-8.14872
PAK4_13	TGCATCACCTCCATCCAGCC	207	153	180	7.49985	381.301	335	348	341.5	8.41996	418.432	1	1	1	1	1.50464e-06	1.50464	-7.38769	-7.25396
XPO1_37	TTCAAAATTTCATCAATAAA	4	4	4	2.32193	8.47335	3	269	136	7.09803	166.638	0	0	0	0	0	0	-7.3892	-3.24387
ABL1_290	CGGCCTCCAGCACTGCGCTG	224	217	220.5	7.79116	467.093	207	66	136.5	7.10329	167.25	0	0	0	0	0	0	-7.39447	-8.87065
KIF11_144	GATTCTCGATAAGGAACATG	19	19	19	4.32193	40.2484	3	270	136.5	7.10329	167.25	0	0	0	0	0	0	-7.39447	-5.36627
PAK4_295	GGGAGGAGGAGGAGGAGGAC	901	902	901.5	9.81778	1909.68	179	95	137	7.10852	167.863	0	0	0	0	0	0	-7.39971	-10.8999
ABL1_83	AGGGGAGAACCACTTGGTGA	82	82	82	6.37504	173.704	191	84	137.5	7.11374	168.476	0	0	0	0	0	0	-7.40493	-7.44877
TUBB_112	ACGAGGTGGGATGTCACAGA	133	145	139	7.12928	294.449	71	204	137.5	7.11374	168.476	0	0	0	0	0	0	-7.40493	-8.20676
ABL1_239	CAAGCCCAGCCAGCCGGGAG	276	225	250.5	7.97441	530.643	413	280	346.5	8.44087	424.558	1	1	1	1	1.50464e-06	1.50464	-7.40861	-7.72971
Actin-Beta_146	ATCGTGATGGACTCCGGTGA	160	141	150.5	7.24317	318.81	186	91	138.5	7.12412	169.701	0	0	0	0	0	0	-7.41533	-8.32107
PAK4_315	ACTGGCCAGACCAGCAGGCT	153	153	153	7.26679	324.106	78	199	138.5	7.12412	169.701	0	0	0	0	0	0	-7.41533	-8.34476
PAK4_189	TGCAGGTTCTTCAGTCGGGG	201	185	193	7.59991	408.839	544	362	453	8.82655	555.05	1	2	1.5	1.32193	2.25697e-06	2.25697	-7.41554	-6.97538
Actin-Beta_118	GGCTCCGGCATGTGCAAGGC	229	217	223	7.80735	472.389	171	107	139	7.12928	170.313	0	0	0	0	0	0	-7.4205	-8.88688
CTRL0063	GAGAACTGCCAGTTCTCGAT	10	9	9.5	3.39232	20.1242	8	270	139	7.12928	170.313	0	0	0	0	0	0	-7.4205	-4.40082
PAK4_354	CGGGCACGGGCGGGCGGCGG	115	103	109	6.78136	230.899	242	36	139	7.12928	170.313	0	0	0	0	0	0	-7.4205	-7.85735
Actin-Beta_133	AGCACGGCATCGTCACCAAC	209	146	177.5	7.47978	376.005	228	51	139.5	7.13443	170.926	0	0	0	0	0	0	-7.42565	-8.55844
ABL1_219	GAGTCGCCAGGGAGGGACAA	124	459	291.5	8.19229	617.495	133	147	140	7.13955	171.539	0	0	0	0	0	0	-7.43078	-9.27262
Actin-Beta_160	CTTCACCACCACGGCCGAGC	177	186	181.5	7.51175	384.478	193	87	140	7.13955	171.539	0	0	0	0	0	0	-7.43078	-8.59051
Actin-Beta_173	TACGCCAACACAGTGCTGTC	79	69	74	6.22882	156.757	121	159	140	7.13955	171.539	0	0	0	0	0	0	-7.43078	-7.30156
Actin-Beta_61	CCTCGTAGATGGGCACAGTG	185	170	177.5	7.47978	376.005	257	25	141	7.14975	172.764	0	0	0	0	0	0	-7.44099	-8.55844
ERCC3_173	TGAATTTTACCGGGAATATG	8	9	8.5	3.24793	18.0059	16	266	141	7.14975	172.764	0	0	0	0	0	0	-7.44099	-4.24837
ABL1_12	TCCAAGGAAAACCTTCTCGC	169	154	161.5	7.3443	342.111	265	18	141.5	7.15482	173.377	0	0	0	0	0	0	-7.44606	-8.42253
Actin-Beta_126	CCTCCATCGTGGGGCGCCCC	90	93	91.5	6.53138	193.828	227	56	141.5	7.15482	173.377	0	0	0	0	0	0	-7.44606	-7.60606
Actin-Beta_147	TCGTGATGGACTCCGGTGAC	113	131	122	6.94251	258.437	10	273	141.5	7.15482	173.377	0	0	0	0	0	0	-7.44606	-8.01924
ERCC3_96	GGGATGTCAGATTTACCCTG	89	81	85	6.42626	180.059	126	157	141.5	7.15482	173.377	0	0	0	0	0	0	-7.44606	-7.50031
TUBB_167	TACCAACTGATGGACGGAGA	63	79	71	6.16993	150.402	32	251	141.5	7.15482	173.377	0	0	0	0	0	0	-7.44606	-7.24224
RPS3a_35	AGCACCTGTCTCGTCCCCAG	291	273	282	8.14466	597.371	231	53	142	7.15987	173.989	0	0	0	0	0	0	-7.45112	-9.2249
KIF11_31	AGTGAAAACATTGGCCGTTC	219	205	212	7.73471	449.087	438	61	249.5	7.96867	305.707	1	0	0.5	0.584963	7.52322e-07	0.752322	-7.45145	-8.00479
TUBB_207	TTTGTAGAAACGTGGCATGG	203	185	194	7.60733	410.957	285	0	142.5	7.16491	174.602	0	0	0	0	0	0	-7.45617	-8.68635
TUBB_83	AGGCGAGGGCATGGACGAGA	521	513	517	9.01681	1095.18	145	140	142.5	7.16491	174.602	0	0	0	0	0	0	-7.45617	-10.0983
Actin-Beta_132	CTGAAGTACCCCATCGAGCA	193	188	190.5	7.5812	403.543	300	201	250.5	7.97441	306.932	1	0	0.5	0.584963	7.52322e-07	0.752322	-7.4572	-7.85088
PAK4_366	CTGGATGGAGGTGATGCAGG	145	153	149	7.22882	315.632	167	120	143.5	7.17493	175.827	0	0	0	0	0	0	-7.4662	-8.30666
XPO1_95	TCCACTTGTACATGCAACCT	180	164	172	7.43463	364.354	128	159	143.5	7.17493	175.827	0	0	0	0	0	0	-7.4662	-8.51315
ABL1_128	CAGCCGGAGCGCAGAGGGGC	235	240	237.5	7.89785	503.105	503	436	469.5	8.87805	575.268	2	1	1.5	1.32193	2.25697e-06	2.25697	-7.46707	-7.27405
PAK4_355	GGGCACGGGCGGGCGGCGGC	110	109	109.5	6.7879	231.958	215	73	144	7.17991	176.44	0	0	0	0	0	0	-7.47119	-7.86393
ABL1_608	TACAGTGCAACGAAAAGGTT	10	10	10	3.45943	21.1834	6	283	144.5	7.18488	177.053	0	0	0	0	0	0	-7.47616	-4.47141
KIF11_130	GGTCTTATGTACTTCTAGCA	27	25	26	4.75489	55.0768	19	270	144.5	7.18488	177.053	0	0	0	0	0	0	-7.47616	-5.80933
CTRL0059	GTCGGTGATCCAACGTATCG	138	139	138.5	7.12412	293.39	153	137	145	7.18982	177.665	0	0	0	0	0	0	-7.48111	-8.20158
ABL1_411	TCATTCTTTTTCACCAGCCT	66	64	65	6.04439	137.692	39	252	145.5	7.19476	178.278	0	0	0	0	0	0	-7.48605	-7.11574
KIF11_113	TATAAATAACTTTTCCTCTG	33	31	32	5.04439	67.7868	238	53	145.5	7.19476	178.278	0	0	0	0	0	0	-7.48605	-6.10406
XPO1_22	ACTTCTGGTTCTCTAGCAGC	122	94	108	6.76818	228.78	265	26	145.5	7.19476	178.278	0	0	0	0	0	0	-7.48605	-7.84411
ERCC3_98	ACCCTGTGGATCTGTCACTC	181	180	180.5	7.50383	382.36	292	0	146	7.19967	178.89	0	0	0	0	0	0	-7.49097	-8.58256
ABL1_160	TCCGCCTCCTGCGTTCCCCA	563	387	475	8.89482	1006.21	624	112	368	8.52748	450.902	1	1	1	1	1.50464e-06	1.50464	-7.49526	-8.65154
PAK4_292	GGTGGGAGGCCGGGAGGAGG	370	371	370.5	8.53722	784.844	677	60	368.5	8.52943	451.515	1	1	1	1	1.50464e-06	1.50464	-7.49721	-8.29349
ERCC3_47	CAGTCAAACCCAGCTTACAG	92	79	85.5	6.43463	181.118	249	489	369	8.53138	452.127	1	1	1	1	1.50464e-06	1.50464	-7.49917	-6.18412
ABL1_408	GGTTGGGCGGGCTGGAGCCC	156	209	182.5	7.51964	386.596	395	123	259	8.02237	317.347	1	0	0.5	0.584963	7.52322e-07	0.752322	-7.50519	-7.78914
ABL1_137	AAGTCCCCAAAGCCCAGCAA	167	120	143.5	7.17493	303.981	128	167	147.5	7.21432	180.728	0	0	0	0	0	0	-7.50564	-8.25258
ABL1_286	CAAACTTGTTCCTCATTTGC	39	43	41	5.39232	86.8518	134	161	147.5	7.21432	180.728	0	0	0	0	0	0	-7.50564	-6.457
ABL1_449	GACTCCCGGAGGGCTCCATT	51	252	151.5	7.25267	320.928	31	264	147.5	7.21432	180.728	0	0	0	0	0	0	-7.50564	-8.33059
CTRL0075	GTATGGTGAGTAGTCGCTTG	164	166	165	7.37504	349.526	262	33	147.5	7.21432	180.728	0	0	0	0	0	0	-7.50564	-8.45338
KIF11_94	CAAGAGCCATCTGTAGATGC	53	54	53.5	5.76818	113.331	78	217	147.5	7.21432	180.728	0	0	0	0	0	0	-7.50564	-6.83707
TUBB_121	CCACGGTGAGGTATCGGCCG	243	233	238	7.90087	504.164	208	87	147.5	7.21432	180.728	0	0	0	0	0	0	-7.50564	-8.98061
XPO1_4	TCTCTTCATCAGCCTGCCGT	294	216	255	8	540.176	116	179	147.5	7.21432	180.728	0	0	0	0	0	0	-7.50564	-9.07995
ABL1_293	CTGCTCGGAGTTCCTAGAGA	125	114	119.5	6.91289	253.141	437	306	371.5	8.5411	455.19	1	1	1	1	1.50464e-06	1.50464	-7.50889	-6.66488
KIF11_69	AGAGAGATTCTGTGCTTTGG	86	88	87	6.45943	184.295	248	48	148	7.21917	181.341	0	0	0	0	0	0	-7.5105	-7.53368
ABL1_436	CCTCCTCGCCGGTGGCTAGG	96	89	92.5	6.54689	195.946	165	132	148.5	7.224	181.954	0	0	0	0	0	0	-7.51533	-7.62166
Actin-Beta_20	GTCGGCAATGCCAGGGTACA	88	93	90.5	6.5157	191.709	132	166	149	7.22882	182.566	0	0	0	0	0	0	-7.52016	-7.59028
TUBB_122	CGGTGAGGTATCGGCCGTGG	322	330	326	8.35315	690.578	205	93	149	7.22882	182.566	0	0	0	0	0	0	-7.52016	-9.43375
ERCC3_139	AAACGGGCGTGCACGTTCGG	54	23	38.5	5.30378	81.556	173	126	149.5	7.23362	183.179	0	0	0	0	0	0	-7.52496	-6.3673
TUBB_201	TCCCCGTGGTAGGTGCCGGT	209	166	187.5	7.55842	397.188	86	215	150.5	7.24317	184.404	0	0	0	0	0	0	-7.53453	-8.63731
TUBB_79	GCCTTCCTCCACTGGTACAC	399	359	379	8.56986	802.85	65	237	151	7.24793	185.017	0	0	0	0	0	0	-7.53929	-9.65078
H2BFM2_87	CTTTGGGCTCCTGGATGCTC	284	265	274.5	8.10591	581.483	529	230	379.5	8.57175	464.993	1	1	1	1	1.50464e-06	1.50464	-7.53956	-7.86147
ABL1_587	AAGCAGTGTTGATCCTGTAA	47	53	50	5.67243	105.917	97	206	151.5	7.25267	185.629	0	0	0	0	0	0	-7.54403	-6.74035
PAK4_337	TGTGACCGGCGAACCGGCCT	207	190	198.5	7.64024	420.49	228	75	151.5	7.25267	185.629	0	0	0	0	0	0	-7.54403	-8.71935
Actin-Beta_88	CAGCAGCACGGGGTGCTCCT	57	54	55.5	5.82018	117.568	45	259	152	7.25739	186.242	0	0	0	0	0	0	-7.54876	-6.88957
PAK4_264	GGGGCGGCGGGGGTGCAGGC	84	40	62	5.97728	131.337	274	30	152	7.25739	186.242	0	0	0	0	0	0	-7.54876	-7.04807
XPO1_169	AGACACTTCTGATTTGTTTT	29	27	28	4.85798	59.3134	180	124	152	7.25739	186.242	0	0	0	0	0	0	-7.54876	-5.91441
KIF11_16	GGAAAAACTTTTACAATGGA	3	3	3	2	6.35501	13	292	152.5	7.26209	186.855	0	0	0	0	0	0	-7.55347	-2.87873
ERCC3_159	GTGGCTCAAGACCCAGGAGT	107	533	320	8.32643	677.868	46	260	153	7.26679	187.467	0	0	0	0	0	0	-7.55817	-9.40699
ERCC3_78	TCGCAAGCTCTTCTCCTGAT	176	112	144	7.17991	305.04	194	112	153	7.26679	187.467	0	0	0	0	0	0	-7.55817	-8.25758
ABL1_124	CCGGGAGATGGACGGCCAGC	132	127	129.5	7.02791	274.325	304	234	269	8.07682	329.6	1	0	0.5	0.584963	7.52322e-07	0.752322	-7.55967	-7.29572
PAK4_373	GCGGGGTCGACGAGGGGCTT	30	325	177.5	7.47978	376.005	489	49	269	8.07682	329.6	1	0	0.5	0.584963	7.52322e-07	0.752322	-7.55967	-7.74917
H2BFM2_42	TGAGGGCGGCATTCGTGCCC	233	195	214	7.74819	453.324	386	386	386	8.59619	472.957	1	1	1	1	1.50464e-06	1.50464	-7.56401	-7.50297
ABL1_42	GGTTCATCATCATTCAACGG	83	82	82.5	6.3837	174.763	175	134	154.5	7.28077	189.305	0	0	0	0	0	0	-7.57217	-7.45749
PAK4_50	AGTGGTGACAGGCGACGGGC	222	181	201.5	7.66178	426.845	11	298	154.5	7.28077	189.305	0	0	0	0	0	0	-7.57217	-8.74094
ABL1_455	AGCCCCATTGCTGGGCTTTG	52	50	51	5.70044	108.035	310	0	155	7.2854	189.918	0	0	0	0	0	0	-7.57681	-6.76865
PAK4_161	GCTGCTGAAGCACCCATTCC	151	149	150	7.2384	317.75	183	127	155	7.2854	189.918	0	0	0	0	0	0	-7.57681	-8.31628
PAK4_282	TCCAGGGCTGGGGGCACCTC	101	108	104.5	6.7211	221.366	287	23	155	7.2854	189.918	0	0	0	0	0	0	-7.57681	-7.79679
CTRL0042	GAGATTCCGATGTAACGTAC	20	19	19.5	4.35755	41.3076	16	295	155.5	7.29002	190.531	0	0	0	0	0	0	-7.58143	-5.40284
PAK4_107	CTGGACAACTTCATCAAGAT	47	44	45.5	5.53916	96.3843	131	180	155.5	7.29002	190.531	0	0	0	0	0	0	-7.58143	-6.60562
ERCC3_32	CATGAAACTTGATCAGAAAC	18	14	16	4.08746	33.8934	50	734	392	8.61839	480.309	1	1	1	1	1.50464e-06	1.50464	-7.58621	-3.80028
ERCC3_189	GTCAGGAAGCCCAAAGGCTA	63	64	63.5	6.01123	134.514	145	875	510	8.99718	624.891	1	2	1.5	1.32193	2.25697e-06	2.25697	-7.58624	-5.37877
Actin-Beta_25	GTCCACGTCACACTTCATGA	278	272	275	8.10852	582.543	1	312	156.5	7.29921	191.756	0	0	0	0	0	0	-7.59063	-9.18869
ABL1_63	GTGGAAGAAATACAGCCTGA	79	75	77	6.2854	163.112	198	116	157	7.30378	192.368	0	0	0	0	0	0	-7.59521	-7.35854
Actin-Beta_145	ACTGGCATCGTGATGGACTC	230	224	227	7.83289	480.862	166	148	157	7.30378	192.368	0	0	0	0	0	0	-7.59521	-8.91248
KIF11_66	GTTGAGTCACAAAAGCAATG	39	48	43.5	5.47573	92.1476	43	271	157	7.30378	192.368	0	0	0	0	0	0	-7.59521	-6.54145
XPO1_44	TTCATGCATTGCTCCACTAA	63	58	60.5	5.94251	128.159	85	229	157	7.30378	192.368	0	0	0	0	0	0	-7.59521	-7.01301
Actin-Beta_47	GCTCGGTGAGGATCTTCATG	117	162	139.5	7.13443	295.508	36	279	157.5	7.30834	192.981	0	0	0	0	0	0	-7.59977	-8.21193
H2BFM2_67	TGAACCTGCTTCAGCACCCG	66	5	35.5	5.18982	75.201	81	234	157.5	7.30834	192.981	0	0	0	0	0	0	-7.59977	-6.25174
PAK4_146	CGCTGGTCGGCACGCCCTAC	311	296	303.5	8.2503	642.915	264	51	157.5	7.30834	192.981	0	0	0	0	0	0	-7.59977	-9.33073
CTRL0089	GACTAATGGACCAAGTCAGT	58	64	61	5.9542	129.219	59	257	158	7.31288	193.594	0	0	0	0	0	0	-7.60432	-7.02479
PAK4_357	CGGCGGGCTGTCTCTCCGCA	242	230	236	7.88874	499.927	542	13	277.5	8.12153	340.014	1	0	0.5	0.584963	7.52322e-07	0.752322	-7.60442	-8.15919
ABL1_585	CAGGGTGTTGAAGCGGCTCT	121	114	117.5	6.88874	248.905	162	155	158.5	7.31741	194.206	0	0	0	0	0	0	-7.60886	-7.96523
ERCC3_21	CATGGGATGAGATCTGAATG	43	46	44.5	5.50779	94.266	125	192	158.5	7.31741	194.206	0	0	0	0	0	0	-7.60886	-6.57389
CTRL0044	GCGTTAGTCACTTAGCTCGA	111	106	108.5	6.77479	229.84	184	134	159	7.32193	194.819	0	0	0	0	0	0	-7.61338	-7.85075
XPO1_33	GGGGTGTCCAACAGCTTTGC	229	215	222	7.8009	470.271	540	19	279.5	8.13186	342.465	1	0	0.5	0.584963	7.52322e-07	0.752322	-7.61475	-8.07114
KIF11_36	AATCAATCCCTGTTGACTTT	32	29	30.5	4.97728	64.6093	16	303	159.5	7.32643	195.432	0	0	0	0	0	0	-7.61788	-6.03583
PAK4_307	GGTGGTCCGTGTCAGCCCTC	120	141	130.5	7.03892	276.443	256	63	159.5	7.32643	195.432	0	0	0	0	0	0	-7.61788	-8.11605
TUBB_50	GACCTATTGCATTGACAACG	108	97	102.5	6.69349	217.13	113	206	159.5	7.32643	195.432	0	0	0	0	0	0	-7.61788	-7.76904
PAK4_268	TGCAGGCTGGAGGGGCCAGC	218	169	193.5	7.60363	409.898	291	29	160	7.33092	196.044	0	0	0	0	0	0	-7.62238	-8.68264
XPO1_45	CATATTCTTATACAAATTTA	1	1	1	1	2.11834	0	320	160	7.33092	196.044	0	0	0	0	0	0	-7.62238	-1.64078
PAK4_340	TGCCTTCCCTGGGCCCCCTC	521	493	507	8.98868	1074	730	76	403	8.65821	493.787	1	1	1	1	1.50464e-06	1.50464	-7.62606	-8.74551
PAK4_345	CCTCTGGCATCCCATTTTCC	135	129	132	7.05528	279.62	297	24	160.5	7.33539	196.657	0	0	0	0	0	0	-7.62685	-8.13248
ABL1_549	TTTCTTCTCCAGGTACTCCA	88	84	86	6.44294	182.177	190	132	161	7.33985	197.27	0	0	0	0	0	0	-7.63132	-7.51709
PAK4_122	ATGTACAACAGCTACCTGGT	25	25	25	4.70044	52.9584	67	255	161	7.33985	197.27	0	0	0	0	0	0	-7.63132	-5.75378
XPO1_129	AAATAGCCCAAAAATGCCGC	132	117	124.5	6.97154	263.733	238	84	161	7.33985	197.27	0	0	0	0	0	0	-7.63132	-8.04839
CTRL0046	GGATAGGTGACCTTAGTACG	107	107	107	6.75489	226.662	327	239	283	8.14975	346.753	0	1	0.5	0.584963	7.52322e-07	0.752322	-7.63265	-7.02148
ERCC3_134	TTGCGAAAGATGTTTGGAAA	40	38	39	5.32193	82.6151	83	241	162	7.34873	198.495	0	0	0	0	0	0	-7.64021	-6.38569
ERCC3_44	CCACAATTTTGTCATCTTCG	181	162	171.5	7.43045	363.295	252	72	162	7.34873	198.495	0	0	0	0	0	0	-7.64021	-8.50896
ABL1_35	TCTCGCTGAGATACGAAGGG	115	92	103.5	6.70736	219.248	210	115	162.5	7.35315	199.108	0	0	0	0	0	0	-7.64463	-7.78298
KIF11_124	TTCAGTATAGACACCACAGT	47	37	42	5.42626	88.9701	20	305	162.5	7.35315	199.108	0	0	0	0	0	0	-7.64463	-6.49137
KIF11_82	ACAGGAACTTCACAACTTAT	12	11	11.5	3.64386	24.3609	19	306	162.5	7.35315	199.108	0	0	0	0	0	0	-7.64463	-4.66453
TUBB_33	TGTCCTGGATGTGGTACGGA	255	253	254	7.99435	538.058	211	114	162.5	7.35315	199.108	0	0	0	0	0	0	-7.64463	-9.0743
ABL1_233	GAGCCAGGAGGCGGCCGGGG	52	59	55.5	5.82018	117.568	187	139	163	7.35755	199.72	0	0	0	0	0	0	-7.64904	-6.88957
H2BFM2_43	GAGGGCGGCATTCGTGCCCT	72	105	88.5	6.48382	187.473	224	103	163.5	7.36194	200.333	0	0	0	0	0	0	-7.65344	-7.55821
Actin-Beta_161	GGAAATCGTGCGTGACATTA	119	110	114.5	6.85175	242.55	142	680	411	8.6865	503.589	1	1	1	1	1.50464e-06	1.50464	-7.65436	-6.60347
TUBB_97	ACTGCTGATACTCAGAGACG	52	45	48.5	5.62936	102.739	0	328	164	7.36632	200.945	0	0	0	0	0	0	-7.65782	-6.69682
ABL1_54	CATGAAGCACAAGCTGGGCG	202	212	207	7.70044	438.496	308	21	164.5	7.37069	201.558	0	0	0	0	0	0	-7.66219	-8.77971
CTRL0016	GCAGCTCGTGTGTCGTACTC	5	5	5	2.58496	10.5917	0	329	164.5	7.37069	201.558	0	0	0	0	0	0	-7.66219	-3.53502
ERCC3_145	GGAAAGCCCAGTTCAAGATG	116	108	112	6.82018	237.254	233	96	164.5	7.37069	201.558	0	0	0	0	0	0	-7.66219	-7.89635
KIF11_64	GATCAAAAAAAGGAACTAGA	5	5	5	2.58496	10.5917	6	323	164.5	7.37069	201.558	0	0	0	0	0	0	-7.66219	-3.53502
KIF11_92	GATGTAGAAGAGGCAGTTCT	38	262	150	7.2384	317.75	1	328	164.5	7.37069	201.558	0	0	0	0	0	0	-7.66219	-8.31628
TUBB_139	GGCATAAAGAAATGGAGACG	67	67	67	6.08746	141.929	125	204	164.5	7.37069	201.558	0	0	0	0	0	0	-7.66219	-7.15915
KIF11_71	AAATTTTGTGCTGATTCTGA	32	31	31.5	5.02237	66.7276	122	208	165	7.37504	202.171	0	0	0	0	0	0	-7.66655	-6.08167
ABL1_222	CCCCCACCAGCAGCCTCTGC	126	87	106.5	6.74819	225.603	178	651	414.5	8.6987	507.877	1	1	1	1	1.50464e-06	1.50464	-7.66657	-6.49942
ABL1_300	GCGCCGCTGGCGATCCGCTC	213	201	207	7.70044	438.496	449	381	415	8.70044	508.49	1	1	1	1	1.50464e-06	1.50464	-7.6683	-7.4551
CTRL0034	GGATACGGTGCGTCAATCTA	73	64	68.5	6.11894	145.106	114	217	165.5	7.37938	202.783	0	0	0	0	0	0	-7.67089	-7.19087
KIF11_45	TGAAAAAATTGGTGCTGTTG	76	84	80	6.33985	169.467	143	188	165.5	7.37938	202.783	0	0	0	0	0	0	-7.67089	-7.41335
TUBB_189	GGTCTAAAGATCTGGCCAAA	136	143	139.5	7.13443	295.508	218	113	165.5	7.37938	202.783	0	0	0	0	0	0	-7.67089	-8.21193
KIF11_4	CGAAGAAGAAAGAGGAGAAG	271	33	152	7.25739	321.987	119	213	166	7.3837	203.396	0	0	0	0	0	0	-7.67522	-8.33533
ABL1_173	TTGACTCGTCCACATTTGGA	123	131	127	7	269.029	148	185	166.5	7.38802	204.009	0	0	0	0	0	0	-7.67954	-8.07697
H2BFM2_14	GGCGCCACGCCAACCGCCGT	185	351	268	8.07146	567.714	176	157	166.5	7.38802	204.009	0	0	0	0	0	0	-7.67954	-9.15156
PAK4_155	CAAAGCCATGAAGATGATTC	9	11	10	3.45943	21.1834	5	329	167	7.39232	204.621	0	0	0	0	0	0	-7.68385	-4.47141
CTRL0019	GCAGCTCGACCTCAAGCCGT	30	27	28.5	4.88264	60.3726	38	297	167.5	7.3966	205.234	0	0	0	0	0	0	-7.68814	-5.93952
RPS3a_49	CATGGAACACATTTTGTCAC	98	103	100.5	6.66534	212.893	331	4	167.5	7.3966	205.234	0	0	0	0	0	0	-7.68814	-7.74074
XPO1_73	GATAAAAGTTGGCCAATGTT	64	67	65.5	6.05528	138.751	220	115	167.5	7.3966	205.234	0	0	0	0	0	0	-7.68814	-7.12672
ABL1_447	TGAGCCCCCGGACTCCCGGA	69	85	77	6.2854	163.112	216	626	421	8.7211	515.842	1	1	1	1	1.50464e-06	1.50464	-7.68897	-6.03393
KIF11_133	TGCCTTCTTACGATCCAGTT	160	147	153.5	7.27146	325.165	190	146	168	7.40088	205.847	0	0	0	0	0	0	-7.69242	-8.34946
ABL1_602	AGCCTTGGCCATTTTTGGTT	90	61	75.5	6.25739	159.934	175	162	168.5	7.40514	206.459	0	0	0	0	0	0	-7.69668	-7.33033
TUBB_92	TTTCGGTGAGGAGGCCGAAG	191	204	197.5	7.633	418.371	304	33	168.5	7.40514	206.459	0	0	0	0	0	0	-7.69668	-8.71208
ABL1_366	CGGCGGGGCAGGTTTGAGCC	175	307	241	7.91886	510.519	721	127	424	8.73132	519.517	1	1	1	1	1.50464e-06	1.50464	-7.6992	-7.67404
TUBB_185	CAGGACAGAATCAACCAGCT	109	101	105	6.72792	222.425	60	279	169.5	7.41363	207.684	0	0	0	0	0	0	-7.70518	-7.80365
Actin-Beta_175	GGCGGCACCACCATGTACCC	521	486	503.5	8.97871	1066.58	149	192	170.5	7.42206	208.91	0	0	0	0	0	0	-7.71363	-10.0601
Actin-Beta_2	GCATTTGCGGTGGACGATGG	586	582	584	9.19229	1237.11	37	304	170.5	7.42206	208.91	0	0	0	0	0	0	-7.71363	-10.2739
Actin-Beta_119	CATGTGCAAGGCCGGCTTCG	398	374	386	8.59619	817.678	718	141	429.5	8.74987	526.256	1	1	1	1	1.50464e-06	1.50464	-7.71776	-8.35255
ABL1_120	CCAAACGCAGCAGCTCCTTC	121	92	106.5	6.74819	225.603	169	174	171.5	7.43045	210.135	0	0	0	0	0	0	-7.72202	-7.82402
Actin-Beta_80	GCGGTTGGCCTTGGGGTTCA	14	508	261	8.03342	552.886	134	209	171.5	7.43045	210.135	0	0	0	0	0	0	-7.72202	-9.11344
ERCC3_18	CCTTTGGGCTTCCTGACGCC	56	56	56	5.83289	118.627	44	299	171.5	7.43045	210.135	0	0	0	0	0	0	-7.72202	-6.9024
PAK4_113	ATCGCCACCGTGCGCAGCTC	229	242	235.5	7.8857	498.868	338	5	171.5	7.43045	210.135	0	0	0	0	0	0	-7.72202	-8.9654
XPO1_157	TGTTTTGGATTCCATCATTT	11	18	14.5	3.9542	30.7159	183	420	301.5	8.24079	369.421	1	0	0.5	0.584963	7.52322e-07	0.752322	-7.72375	-4.17787
ABL1_109	CAGAGCTGCCCACCAAGACG	147	138	142.5	7.16491	301.863	338	526	432	8.75822	529.32	2	0	1	1	1.50464e-06	1.50464	-7.72611	-6.91792
PAK4_309	AGCCCTCGGGTAGGTGTTAA	166	135	150.5	7.24317	318.81	265	79	172	7.43463	210.748	0	0	0	0	0	0	-7.7262	-8.32107
RPS3a_32	AAAGCCACTGGGGACGAGAC	278	269	273.5	8.10066	579.365	321	23	172	7.43463	210.748	0	0	0	0	0	0	-7.7262	-9.18082
TUBB_119	GGAAGACAGCAGCCACGGTG	249	241	245	7.94251	518.992	128	216	172	7.43463	210.748	0	0	0	0	0	0	-7.7262	-9.02235
TUBB_195	CATTGTAGTACACAGAGATG	8	10	9	3.32193	19.065	14	330	172	7.43463	210.748	0	0	0	0	0	0	-7.7262	-4.32661
TUBB_87	GGATGCCACCGCAGAAGAGG	214	205	209.5	7.71768	443.792	203	141	172	7.43463	210.748	0	0	0	0	0	0	-7.7262	-8.79699
ABL1_65	AGAGATCAAACACCCTAACC	98	89	93.5	6.56224	198.064	345	0	172.5	7.43879	211.36	0	0	0	0	0	0	-7.73037	-7.63709
ERCC3_26	TGGGGTTGTGCTTGAAATTC	209	207	208	7.70736	440.614	336	9	172.5	7.43879	211.36	0	0	0	0	0	0	-7.73037	-8.78664
PAK4_280	TCCCAGCACTCCAGGGCTGG	111	39	75	6.24793	158.875	345	0	172.5	7.43879	211.36	0	0	0	0	0	0	-7.73037	-7.3208
ABL1_612	TTTCACTGGGTCCAGCGAGA	184	169	176.5	7.47168	373.886	305	562	433.5	8.76321	531.158	1	1	1	1	1.50464e-06	1.50464	-7.7311	-7.2257
ABL1_477	CTTCTTCTTCTTCTTGATCA	67	66	66.5	6.07682	140.869	140	206	173	7.44294	211.973	0	0	0	0	0	0	-7.73453	-7.14842
ERCC3_11	CATCCAGGTCAGTGGCTGCC	132	119	125.5	6.98299	265.851	241	105	173	7.44294	211.973	0	0	0	0	0	0	-7.73453	-8.05989
KIF11_127	ACATGAGTAGACACATTTTC	20	21	20.5	4.42626	43.4259	63	283	173	7.44294	211.973	0	0	0	0	0	0	-7.73453	-5.47333
TUBB_89	GCAGAAGAGGAGGAGGATTT	79	87	83	6.39232	175.822	277	69	173	7.44294	211.973	0	0	0	0	0	0	-7.73453	-7.46615
ERCC3_207	TGACCTGGATGCCGAGGAGG	367	382	374.5	8.55267	793.317	466	143	304.5	8.25503	373.097	1	0	0.5	0.584963	7.52322e-07	0.752322	-7.738	-8.8243
ABL1_245	CACGTTGCCATCAGCATCCT	193	181	187	7.55459	396.129	209	138	173.5	7.44708	212.586	0	0	0	0	0	0	-7.73867	-8.63346
ERCC3_167	TGGATTTAAATTTTCTGATT	18	18	18	4.24793	38.1301	83	264	173.5	7.44708	212.586	0	0	0	0	0	0	-7.73867	-5.29021
XPO1_100	ATTCGACTTGCGTACTCAAA	51	54	52.5	5.74147	111.213	115	232	173.5	7.44708	212.586	0	0	0	0	0	0	-7.73867	-6.81009
XPO1_31	CTTCCAAGCTGAATTACAAA	28	30	29	4.90689	61.4318	17	330	173.5	7.44708	212.586	0	0	0	0	0	0	-7.73867	-5.96421
ABL1_458	TGGGCTTTGGGGACTTGGCT	409	405	407	8.67243	862.163	770	102	436	8.77149	534.221	1	1	1	1	1.50464e-06	1.50464	-7.73938	-8.42888
ABL1_28	CTGAGTATCTGCTGAGCAGC	72	68	70	6.14975	148.284	231	117	174	7.45121	213.198	0	0	0	0	0	0	-7.7428	-7.22191
PAK4_245	ACTCGCTGTGGCTCCCGCTG	600	573	586.5	9.19845	1242.4	821	54	437.5	8.77643	536.059	1	1	1	1	1.50464e-06	1.50464	-7.74433	-8.95547
ERCC3_65	AATGGCAACGGAGCAGCCGA	220	157	188.5	7.56605	399.306	214	135	174.5	7.45533	213.811	0	0	0	0	0	0	-7.74692	-8.64496
ABL1_98	GGTGTATGAGCTGCTAGAGA	81	84	82.5	6.3837	174.763	253	97	175	7.45943	214.423	0	0	0	0	0	0	-7.75103	-7.45749
XPO1_38	GAACCTGAACGAAATGCCTG	114	117	115.5	6.86419	244.668	1	349	175	7.45943	214.423	0	0	0	0	0	0	-7.75103	-7.94057
Actin-Beta_122	CGCGGGCGACGATGCCCCCC	156	181	168.5	7.40514	356.94	309	42	175.5	7.46352	215.036	0	0	0	0	0	0	-7.75513	-8.48357
H2BFM2_39	GAAGATGGGCAAGCTCGCCG	195	195	195	7.61471	413.076	320	31	175.5	7.46352	215.036	0	0	0	0	0	0	-7.75513	-8.69375
KIF11_61	GACTGATCTTCTAAGTTCAC	35	37	36	5.20945	76.2601	51	300	175.5	7.46352	215.036	0	0	0	0	0	0	-7.75513	-6.27165
PAK4_101	AGTATCCCATGAGCAGTTCC	121	118	119.5	6.91289	253.141	173	178	175.5	7.46352	215.036	0	0	0	0	0	0	-7.75513	-7.98949
KIF11_114	CTTAGTCAAACCAATTTTTA	21	24	22.5	4.55459	47.6626	82	270	176	7.46761	215.649	0	0	0	0	0	0	-7.75921	-5.60474
XPO1_135	ATACGTTTTATGAAGCTGTG	132	126	129	7.02237	273.265	351	1	176	7.46761	215.649	0	0	0	0	0	0	-7.75921	-8.09943
Actin-Beta_30	AAGGCTGGAAGAGTGCCTCA	216	223	219.5	7.78463	464.975	337	16	176.5	7.47168	216.261	0	0	0	0	0	0	-7.76329	-8.86411
PAK4_100	GAGTATCCCATGAGCAGTTC	183	174	178.5	7.48784	378.123	245	108	176.5	7.47168	216.261	0	0	0	0	0	0	-7.76329	-8.56652
ABL1_29	CTGCTGAGCAGCGGGATCAA	5	5	5	2.58496	10.5917	27	327	177	7.47573	216.874	0	0	0	0	0	0	-7.76735	-3.53502
KIF11_79	GGGTATCTTCCTTAAATGAA	37	38	37.5	5.26679	79.4376	48	306	177	7.47573	216.874	0	0	0	0	0	0	-7.76735	-6.3298
ABL1_99	GCTAGAGAAGGACTACCGCA	162	154	158	7.31288	334.697	324	31	177.5	7.47978	217.487	0	0	0	0	0	0	-7.7714	-8.39102
ABL1_114	ATGCCTCACTCCAAGGGCCA	172	184	178	7.48382	377.064	322	34	178	7.48382	218.099	0	0	0	0	0	0	-7.77544	-8.56249
KIF11_134	TCTTACGATCCAGTTTGGAA	34	31	32.5	5.06609	68.8459	0	356	178	7.48382	218.099	0	0	0	0	0	0	-7.77544	-6.1261
KIF11_72	TGATTCTGATGGCTTCTCAC	106	97	101.5	6.67948	215.011	8	348	178	7.48382	218.099	0	0	0	0	0	0	-7.77544	-7.75496
PAK4_375	GGCGAGCCGACTCCTCGATC	209	203	206	7.69349	436.377	339	18	178.5	7.48784	218.712	0	0	0	0	0	0	-7.77947	-8.77273
RPS3a_31	TAGTTCTGGAAAAGCCACTG	298	94	196	7.62205	415.194	351	6	178.5	7.48784	218.712	0	0	0	0	0	0	-7.77947	-8.70111
ERCC3_136	TGGAAACGGGCGTGCACGTT	154	142	148	7.21917	313.514	271	87	179	7.49185	219.325	0	0	0	0	0	0	-7.78349	-8.29698
TUBB_148	GGTCAGCATTGAGCTGGCCA	48	59	53.5	5.76818	113.331	96	262	179	7.49185	219.325	0	0	0	0	0	0	-7.78349	-6.83707
XPO1_128	CCATGATGGAGTCCAGGATA	153	145	149	7.22882	315.632	358	0	179	7.49185	219.325	0	0	0	0	0	0	-7.78349	-8.30666
TUBB_16	CGGGGACAGCGACCTGCAGC	231	224	227.5	7.83605	481.922	125	235	180	7.49985	220.55	0	0	0	0	0	0	-7.79149	-8.91565
Actin-Beta_179	CTGAGCGCAAGTACTCCGTG	96	87	91.5	6.53138	193.828	158	203	180.5	7.50383	221.162	0	0	0	0	0	0	-7.79547	-7.60606
ERCC3_43	CAGTTGGCTTCGTAGAGCTT	94	95	94.5	6.57743	200.183	131	230	180.5	7.50383	221.162	0	0	0	0	0	0	-7.79547	-7.65236
TUBB_134	TGGCTTCCACGGCTGGTGAG	329	273	301	8.2384	637.619	304	58	181	7.50779	221.775	0	0	0	0	0	0	-7.79944	-9.31881
PAK4_168	GCGCATGAGGGGCACGATGC	113	108	110.5	6.8009	234.076	107	256	181.5	7.51175	222.388	0	0	0	0	0	0	-7.80341	-7.87698
KIF11_32	GAGCTGTTGATAAGAGAGCT	67	63	65	6.04439	137.692	55	309	182	7.5157	223	0	0	0	0	0	0	-7.80736	-7.11574
ABL1_74	CCGGCAGGAGGTGAACGCCG	93	93	93	6.55459	197.005	201	164	182.5	7.51964	223.613	0	0	0	0	0	0	-7.8113	-7.6294
KIF11_151	TGTAACAGAGAAAACTGAGT	18	23	20.5	4.42626	43.4259	9	356	182.5	7.51964	223.613	0	0	0	0	0	0	-7.8113	-5.47333
TUBB_200	GTCCCCGTGGTAGGTGCCGG	444	480	462	8.85487	978.672	229	413	321	8.33092	393.314	1	0	0.5	0.584963	7.52322e-07	0.752322	-7.81393	-9.12689
TUBB_58	CGTCTCCATTTCTTTATGCC	79	71	75	6.24793	158.875	142	224	183	7.52356	224.226	0	0	0	0	0	0	-7.81523	-7.3208
H2BFM2_37	ACTGCTGCTGCCGGGGAAGA	380	252	316	8.30834	669.394	651	273	462	8.85487	566.078	1	1	1	1	1.50464e-06	1.50464	-7.8228	-8.06426
Actin-Beta_52	AGCCAGGTCCAGACGCAGGA	171	171	171	7.42626	362.236	109	259	184	7.53138	225.451	0	0	0	0	0	0	-7.82305	-8.50476
ABL1_115	TTGCTCCCTCGAAAAGAGCG	114	124	119	6.90689	252.082	207	162	184.5	7.53528	226.064	0	0	0	0	0	0	-7.82695	-7.98346
ABL1_117	AAAAGAGCGAGGTCCCCCGG	127	126	126.5	6.99435	267.97	299	70	184.5	7.53528	226.064	0	0	0	0	0	0	-7.82695	-8.0713
ABL1_607	ATACAGTGCAACGAAAAGGT	58	54	56	5.83289	118.627	160	209	184.5	7.53528	226.064	0	0	0	0	0	0	-7.82695	-6.9024
CTRL0093	GACTTGTATGTGGCTTACGG	132	131	131.5	7.04985	278.561	252	117	184.5	7.53528	226.064	0	0	0	0	0	0	-7.82695	-8.12702
PAK4_234	GAAGTTGTCCAGGTAGGAGC	62	299	180.5	7.50383	382.36	18	351	184.5	7.53528	226.064	0	0	0	0	0	0	-7.82695	-8.58256
XPO1_25	TGAGAACTGCATCCAACAGA	59	78	68.5	6.11894	145.106	61	308	184.5	7.53528	226.064	0	0	0	0	0	0	-7.82695	-7.19087
Actin-Beta_11	GGTGGACAGCGAGGCCAGGA	237	236	236.5	7.89178	500.987	29	341	185	7.53916	226.676	0	0	0	0	0	0	-7.83084	-8.97151
PAK4_192	GAATCATCTTCATGGCTTTG	50	48	49	5.64386	103.798	63	307	185	7.53916	226.676	0	0	0	0	0	0	-7.83084	-6.71147
PAK4_49	CAGTGGTGACAGGCGACGGG	94	84	89	6.49185	188.532	181	189	185	7.53916	226.676	0	0	0	0	0	0	-7.83084	-7.5663
ABL1_605	GCTTAGAGTGTTATCTCCAC	30	31	30.5	4.97728	64.6093	70	301	185.5	7.54303	227.289	0	0	0	0	0	0	-7.83472	-6.03583
ABL1_593	CAGATACTCAGCGGCATTGC	28	30	29	4.90689	61.4318	34	338	186	7.54689	227.902	0	0	0	0	0	0	-7.83858	-5.96421
RPS3a_53	TACCAATCTTTCTTAGAAAA	6	6	6	2.80735	12.71	14	358	186	7.54689	227.902	0	0	0	0	0	0	-7.83858	-3.77716
PAK4_110	CAAGATTGGCGAGGGCTCCA	178	167	172.5	7.43879	365.413	202	734	468	8.87344	573.43	1	1	1	1	1.50464e-06	1.50464	-7.84138	-7.19272
ABL1_97	CCCGGGAATTGACCTGTCCC	176	177	176.5	7.47168	373.886	258	115	186.5	7.55075	228.514	0	0	0	0	0	0	-7.84244	-8.55031
PAK4_259	CCCAGGAACAGCAGGGGCGG	15	15	15	4	31.775	9	365	187	7.55459	229.127	0	0	0	0	0	0	-7.84629	-5.03453
PAK4_289	TCGGGCTCGGGTGGGAGGCC	196	236	216	7.76155	457.561	331	43	187	7.55459	229.127	0	0	0	0	0	0	-7.84629	-8.84097
TUBB_82	CTGGTACACAGGCGAGGGCA	185	184	184.5	7.53528	390.833	358	16	187	7.55459	229.127	0	0	0	0	0	0	-7.84629	-8.6141
TUBB_70	ACAGCAGCTACTTTGTGGAA	143	139	141	7.14975	298.685	115	260	187.5	7.55842	229.739	0	0	0	0	0	0	-7.85012	-8.22731
ERCC3_105	CCCCTTCAGAGTTTCTTAAG	22	21	21.5	4.49185	45.5442	95	281	188	7.56224	230.352	0	0	0	0	0	0	-7.85395	-5.54053
TUBB_128	TCTTGGCATCGAAGACCTGC	44	18	31	5	65.6684	4	372	188	7.56224	230.352	0	0	0	0	0	0	-7.85395	-6.05893
TUBB_210	AGGGTCTCGCTTTGTTGCCC	263	247	255	8	540.176	67	309	188	7.56224	230.352	0	0	0	0	0	0	-7.85395	-9.07995
ABL1_489	GGGGACCTCGCTCTTTTCGA	114	108	111	6.80735	235.135	193	184	188.5	7.56605	230.965	0	0	0	0	0	0	-7.85776	-7.88347
ERCC3_60	CCCAGGACCTTTTGGTGGTG	193	175	184	7.53138	389.774	310	67	188.5	7.56605	230.965	0	0	0	0	0	0	-7.85776	-8.61019
PAK4_219	ACAGGGCCTGCAGCACTGCA	155	153	154	7.27612	326.224	195	182	188.5	7.56605	230.965	0	0	0	0	0	0	-7.85776	-8.35413
PAK4_42	TTCGCCGGTCACAGCGAGGC	49	47	48	5.61471	101.68	51	326	188.5	7.56605	230.965	0	0	0	0	0	0	-7.85776	-6.68201
ERCC3_1	TTCCTAAAGCGCTTGAAGAG	51	49	50	5.67243	105.917	94	284	189	7.56986	231.577	0	0	0	0	0	0	-7.86157	-6.74035
Actin-Beta_58	ACGCAGGATGGCATGGGGGA	219	246	232.5	7.86728	492.513	238	141	189.5	7.57365	232.19	0	0	0	0	0	0	-7.86536	-8.94695
TUBB_212	ATGGTCTCGAACCCCTGACC	209	198	203.5	7.67596	431.082	216	163	189.5	7.57365	232.19	0	0	0	0	0	0	-7.86536	-8.75516
CTRL0001	GTAGCGAACGTGTCCGGCGT	331	334	332.5	8.38154	704.347	537	416	476.5	8.89936	583.844	1	1	1	1	1.50464e-06	1.50464	-7.8673	-8.13758
ABL1_111	GCCTGAGATGCCTCACTCCA	667	618	642.5	9.3298	1361.03	971	269	620	9.27845	759.672	1	2	1.5	1.32193	2.25697e-06	2.25697	-7.8676	-8.70802
Actin-Beta_35	GCAGCTCGTAGCTCTTCTCC	5	6	5.5	2.70044	11.6509	0	380	190	7.57743	232.803	0	0	0	0	0	0	-7.86915	-3.66116
H2BFM2_64	CCTGGGAAAGGCTGAGGCCC	136	139	137.5	7.11374	291.271	365	15	190	7.57743	232.803	0	0	0	0	0	0	-7.86915	-8.19116
PAK4_35	GGCCAGAGGGGGCCCAGGGA	37	35	36	5.20945	76.2601	74	306	190	7.57743	232.803	0	0	0	0	0	0	-7.86915	-6.27165
PAK4_350	ATTTTCCTGGCGGGCACGGG	152	156	154	7.27612	326.224	379	1	190	7.57743	232.803	0	0	0	0	0	0	-7.86915	-8.35413
ERCC3_121	TCTAAGACTGCTGAAAGCAG	15	15	15	4	31.775	39	342	190.5	7.5812	233.415	0	0	0	0	0	0	-7.87292	-5.03453
TUBB_30	CGAGCTGGTTGATTCTGTCC	290	287	288.5	8.17742	611.14	284	97	190.5	7.5812	233.415	0	0	0	0	0	0	-7.87292	-9.25772
ABL1_129	GGAGCGCAGAGGGGCCGGCG	114	113	113.5	6.8392	240.431	351	31	191	7.58496	234.028	0	0	0	0	0	0	-7.87669	-7.91547
PAK4_208	GCCGACCAGCGACTTCCTTC	127	587	357	8.48382	756.246	67	315	191	7.58496	234.028	0	0	0	0	0	0	-7.87669	-9.56462
ABL1_315	AGACGGCTGGTCCCCTGCCA	307	323	315	8.30378	667.276	649	601	625	9.29002	765.798	2	1	1.5	1.32193	2.25697e-06	2.25697	-7.87917	-7.68077
PAK4_293	GGGAGGCCGGGAGGAGGAGG	414	407	410.5	8.68475	869.577	292	91	191.5	7.58871	234.641	0	0	0	0	0	0	-7.88044	-9.76583
ABL1_463	GTGCCCCGTTGCTGATGTCT	459	467	463	8.85798	980.79	836	126	481	8.91289	589.358	1	1	1	1	1.50464e-06	1.50464	-7.88084	-8.61466
ERCC3_141	CAGAAAACGCTGTCTGGTGC	61	41	51	5.70044	108.035	120	264	192	7.59246	235.253	0	0	0	0	0	0	-7.88419	-6.76865
PAK4_201	CTCTGGCCCGTAGGGAAGGC	140	136	138	7.11894	292.33	305	79	192	7.59246	235.253	0	0	0	0	0	0	-7.88419	-8.19638
PAK4_365	GGGCTGGATGGAGGTGATGC	108	98	103	6.70044	218.189	141	243	192	7.59246	235.253	0	0	0	0	0	0	-7.88419	-7.77603
TUBB_37	CTTCCAGCTGACCCACTCAC	216	156	186	7.54689	394.011	288	96	192	7.59246	235.253	0	0	0	0	0	0	-7.88419	-8.62575
KIF11_142	GCCCTCCAAGAGAATCCTGG	217	218	217.5	7.77149	460.738	59	326	192.5	7.59619	235.866	0	0	0	0	0	0	-7.88793	-8.85093
PAK4_185	GCGGTCCAGGAAGCCCTTCA	68	137	102.5	6.69349	217.13	331	54	192.5	7.59619	235.866	0	0	0	0	0	0	-7.88793	-7.76904
XPO1_142	CACCCCTTTGTAATTCAGCT	129	118	123.5	6.96	261.615	340	45	192.5	7.59619	235.866	0	0	0	0	0	0	-7.88793	-8.0368
ABL1_161	CCGCCTCCTGCGTTCCCCAT	318	394	356	8.47978	754.128	298	89	193.5	7.60363	237.091	0	0	0	0	0	0	-7.89537	-9.56058
ERCC3_133	AAGAGCTTGCGAAAGATGTT	71	72	71.5	6.17991	151.461	173	214	193.5	7.60363	237.091	0	0	0	0	0	0	-7.89537	-7.2523
PAK4_226	CGCGCCTCTGCTGCTTGCGC	199	184	191.5	7.58871	405.661	339	48	193.5	7.60363	237.091	0	0	0	0	0	0	-7.89537	-8.66768
CTRL0058	GTAAGATGCTGCTCACCGTG	224	216	220	7.7879	466.034	514	458	486	8.92778	595.485	2	0	1	1	1.50464e-06	1.50464	-7.89574	-7.54278
ABL1_524	CTCTAGCAGCTCATACACCT	71	81	76	6.26679	160.994	274	114	194	7.60733	237.704	0	0	0	0	0	0	-7.89908	-7.33979
Actin-Beta_110	TGGAGGGGAAGACGGCCCGG	369	376	372.5	8.54496	789.08	366	22	194	7.60733	237.704	0	0	0	0	0	0	-7.89908	-9.62586
PAK4_233	TGAAGTTGTCCAGGTAGGAG	168	173	170.5	7.42206	361.176	310	78	194	7.60733	237.704	0	0	0	0	0	0	-7.89908	-8.50055
PAK4_316	CTGGCCAGACCAGCAGGCTG	126	125	125.5	6.98299	265.851	292	96	194	7.60733	237.704	0	0	0	0	0	0	-7.89908	-8.05989
ABL1_95	CTATGGCATGTCCCCTTACC	120	107	113.5	6.8392	240.431	386	3	194.5	7.61102	238.316	0	0	0	0	0	0	-7.90278	-7.91547
Actin-Beta_67	TGGTACGGCCAGAGGCGTAC	18	16	17	4.16993	36.0117	71	318	194.5	7.61102	238.316	0	0	0	0	0	0	-7.90278	-5.20991
ABL1_198	CTCCCCCACAAGGAAGAAGC	109	113	111	6.80735	235.135	136	254	195	7.61471	238.929	0	0	0	0	0	0	-7.90646	-7.88347
ABL1_599	CTGGCGTGATGTAGTTGCTT	155	184	169.5	7.41363	359.058	340	50	195	7.61471	238.929	0	0	0	0	0	0	-7.90646	-8.49209
ABL1_71	ACTACCTGAGGGAGTGCAAC	116	113	114.5	6.85175	242.55	122	268	195	7.61471	238.929	0	0	0	0	0	0	-7.90646	-7.92807
Actin-Beta_39	GGAGGAGCTGGAAGCAGCCG	163	161	162	7.34873	343.171	269	121	195	7.61471	238.929	0	0	0	0	0	0	-7.90646	-8.42698
PAK4_43	GCCGGTCACAGCGAGGCGGG	31	35	33	5.08746	69.9051	23	367	195	7.61471	238.929	0	0	0	0	0	0	-7.90646	-6.14782
PAK4_67	GTCGGCACCCCCCAGCCTGC	51	53	52	5.72792	110.154	86	304	195	7.61471	238.929	0	0	0	0	0	0	-7.90646	-6.79641
H2BFM2_49	CACGGCCATCTGGATGTCCC	118	124	121	6.93074	256.319	123	268	195.5	7.61839	239.542	0	0	0	0	0	0	-7.91014	-8.00741
PAK4_76	GCCCTTTAACACCTACCCGA	142	127	134.5	7.08215	284.916	328	63	195.5	7.61839	239.542	0	0	0	0	0	0	-7.91014	-8.15945
Actin-Beta_99	TGAGGATGCCTCTCTTGCTC	242	186	214	7.74819	453.324	286	401	343.5	8.42836	420.883	0	1	0.5	0.584963	7.52322e-07	0.752322	-7.91143	-8.01831
H2BFM2_5	GGAGGAAGGCCAGAGCATCC	162	168	165	7.37504	349.526	243	740	491.5	8.94398	602.224	1	1	1	1	1.50464e-06	1.50464	-7.91194	-7.12877
KIF11_38	ATCCCTGTTGACTTTGGGAA	71	96	83.5	6.40088	176.881	51	341	196	7.62205	240.154	0	0	0	0	0	0	-7.91381	-7.47477
TUBB_102	ACCAGTGGAGGAAGGCCTTC	151	140	145.5	7.19476	308.218	271	122	196.5	7.62571	240.767	0	0	0	0	0	0	-7.91747	-8.27248
TUBB_25	GTCTGGGGCAGGTAACAACT	17	21	19	4.32193	40.2484	99	294	196.5	7.62571	240.767	0	0	0	0	0	0	-7.91747	-5.36627
XPO1_148	AAATTTTGTTCCCCCTCTGT	133	120	126.5	6.99435	267.97	314	79	196.5	7.62571	240.767	0	0	0	0	0	0	-7.91747	-8.0713
ERCC3_195	ATCCCAGGACACACAGGAAA	103	107	105	6.72792	222.425	110	284	197	7.62936	241.38	0	0	0	0	0	0	-7.92112	-7.80365
KIF11_99	GGATTGTTCATCAATTGGCG	198	205	201.5	7.66178	426.845	221	173	197	7.62936	241.38	0	0	0	0	0	0	-7.92112	-8.74094
ABL1_68	CATGACCTACGGGAACCTCC	187	169	178	7.48382	377.064	325	70	197.5	7.633	241.992	0	0	0	0	0	0	-7.92477	-8.56249
ERCC3_206	CACTGACCTGGATGCCGAGG	200	193	196.5	7.62571	416.253	116	279	197.5	7.633	241.992	0	0	0	0	0	0	-7.92477	-8.70478
PAK4_225	TCTCCACCACATTCTCGTGC	382	363	372.5	8.54496	789.08	371	24	197.5	7.633	241.992	0	0	0	0	0	0	-7.92477	-9.62586
TUBB_124	GTGAGGTATCGGCCGTGGCG	580	624	602	9.23601	1275.24	344	52	198	7.63662	242.605	0	0	0	0	0	0	-7.9284	-10.3177
ABL1_123	AGCTCCTTCCGGGAGATGGA	74	71	72.5	6.19967	153.579	52	345	198.5	7.64024	243.217	0	0	0	0	0	0	-7.93202	-7.2722
PAK4_317	TGGCCAGACCAGCAGGCTGG	471	452	461.5	8.85331	977.612	356	41	198.5	7.64024	243.217	0	0	0	0	0	0	-7.93202	-9.93459
ERCC3_113	GAAGATGCTGGATTACATCA	23	23	23	4.58496	48.7217	68	330	199	7.64386	243.83	0	0	0	0	0	0	-7.93564	-5.6358
PAK4_115	GCGCAGCTCGGGCAAGCTGG	80	82	81	6.35755	171.585	81	317	199	7.64386	243.83	0	0	0	0	0	0	-7.93564	-7.43117
PAK4_383	ACGCGGTGCTCGAAGTTGGA	149	150	149.5	7.23362	316.691	276	122	199	7.64386	243.83	0	0	0	0	0	0	-7.93564	-8.31148
PAK4_153	ATGGTGATTGAGATGGTGGA	131	145	138	7.11894	292.33	311	88	199.5	7.64746	244.443	0	0	0	0	0	0	-7.93924	-8.19638
TUBB_51	AAGCTGACCACACCAACCTA	236	194	215	7.75489	455.442	264	135	199.5	7.64746	244.443	0	0	0	0	0	0	-7.93924	-8.83429
ABL1_185	AGTAACGCCTCCCCCCAGGC	46	47	46.5	5.56986	98.5027	148	252	200	7.65105	245.055	0	0	0	0	0	0	-7.94284	-6.63666
TUBB_211	TCTCGCTTTGTTGCCCAGGA	279	282	280.5	8.13699	594.193	4	396	200	7.65105	245.055	0	0	0	0	0	0	-7.94284	-9.21721
TUBB_52	AGCTGACCACACCAACCTAC	253	245	249	7.96578	527.466	13	387	200	7.65105	245.055	0	0	0	0	0	0	-7.94284	-9.04567
ABL1_92	TCTCCATCAAGTCCGACGTC	273	192	232.5	7.86728	492.513	398	3	200.5	7.65464	245.668	0	0	0	0	0	0	-7.94643	-8.94695
KIF11_57	ATGGAAGAATTAATTAAGGA	4	3	3.5	2.16993	7.41418	0	402	201	7.65821	246.281	0	0	0	0	0	0	-7.95001	-3.07282
PAK4_251	GCTGTGGTGAGCGGGGGCCA	233	650	441.5	8.78953	935.246	75	327	201	7.65821	246.281	0	0	0	0	0	0	-7.95001	-9.87074
ABL1_126	ACGGCCAGCCGGAGCGCAGA	210	219	214.5	7.75154	454.383	146	257	201.5	7.66178	246.893	0	0	0	0	0	0	-7.95358	-8.83094
H2BFM2_33	CACCTCCCGGGACATCCAGA	111	102	106.5	6.74819	225.603	241	163	202	7.66534	247.506	0	0	0	0	0	0	-7.95714	-7.82402
TUBB_49	CACCCTCTCCGTCCATCAGT	528	497	512.5	9.00422	1085.65	282	122	202	7.66534	247.506	0	0	0	0	0	0	-7.95714	-10.0857
TUBB_86	CCAGGATGCCACCGCAGAAG	294	273	283.5	8.15228	600.548	276	128	202	7.66534	247.506	0	0	0	0	0	0	-7.95714	-9.23254
KIF11_147	TGACCCTTCCCAAAGTCAAC	101	78	89.5	6.49985	189.591	200	205	202.5	7.66888	248.119	0	0	0	0	0	0	-7.96069	-7.57434
ABL1_174	AGGGCACAAAAGTGAGAAGC	136	136	136	7.09803	288.094	388	18	203	7.67243	248.731	0	0	0	0	0	0	-7.96423	-8.17539
KIF11_165	TTCCGCTCTGCCAAATTAAA	103	106	104.5	6.7211	221.366	158	248	203	7.67243	248.731	0	0	0	0	0	0	-7.96423	-7.79679
RPS3a_43	CCATCATCTTCTTCCGGATT	133	125	129	7.02237	273.265	342	64	203	7.67243	248.731	0	0	0	0	0	0	-7.96423	-8.09943
ABL1_548	GGATGAAGTTTTTCTTCTCC	13	12	12.5	3.75489	26.4792	18	389	203.5	7.67596	249.344	0	0	0	0	0	0	-7.96777	-4.78027
Actin-Beta_124	GCCGTCTTCCCCTCCATCGT	249	792	520.5	9.02652	1102.59	237	171	204	7.67948	249.957	0	0	0	0	0	0	-7.97129	-10.108
H2BFM2_41	GGCAAGCTCGCCGAGGCCCA	117	133	125	6.97728	264.792	281	128	204.5	7.68299	250.569	0	0	0	0	0	0	-7.97481	-8.05415
H2BFM2_8	CGAAGGCCCAGAAGCAGAAG	149	148	148.5	7.224	314.573	219	191	205	7.6865	251.182	0	0	0	0	0	0	-7.97832	-8.30183
ABL1_304	GATCCGCTCTGGAGGCTGGC	91	98	94.5	6.57743	200.183	220	191	205.5	7.69	251.794	0	0	0	0	0	0	-7.98182	-7.65236
Actin-Beta_183	TGTCCACCTTCCAGCAGATG	351	322	336.5	8.39874	712.82	57	354	205.5	7.69	251.794	0	0	0	0	0	0	-7.98182	-9.47942
CTRL0051	GTCAGCCATCGGATAGAGAT	188	194	191	7.58496	404.602	336	75	205.5	7.69	251.794	0	0	0	0	0	0	-7.98182	-8.66392
ERCC3_154	CACCACCAAAAGGTCCTGGG	110	111	110.5	6.8009	234.076	168	243	205.5	7.69	251.794	0	0	0	0	0	0	-7.98182	-7.87698
H2BFM2_48	GCACGGCCATCTGGATGTCC	151	152	151.5	7.25267	320.928	240	173	206.5	7.69697	253.02	0	0	0	0	0	0	-7.9888	-8.33059
ABL1_418	TTACTGTGCCTCGGGTCACC	228	214	221	7.79442	468.152	194	220	207	7.70044	253.632	0	0	0	0	0	0	-7.99227	-8.87391
CTRL0036	GCACTGTCAGTGCAACGATA	23	21	22	4.52356	46.6034	81	333	207	7.70044	253.632	0	0	0	0	0	0	-7.99227	-5.57299
PAK4_21	GGACGAGTTTGAGAACATGT	141	134	137.5	7.11374	291.271	213	201	207	7.70044	253.632	0	0	0	0	0	0	-7.99227	-8.19116
Actin-Beta_178	GCAGAAGGAGATCACTGCCC	174	173	173.5	7.44708	367.531	265	463	364	8.51175	446.001	0	1	0.5	0.584963	7.52322e-07	0.752322	-7.99487	-7.71638
ABL1_164	TCCCCATGGGGCCAAGGACA	387	382	384.5	8.59059	814.5	415	0	207.5	7.7039	254.245	0	0	0	0	0	0	-7.99574	-9.67154
ABL1_558	ACTCAGTGATGATATAGAAC	7	7	7	3	14.8284	0	415	207.5	7.7039	254.245	0	0	0	0	0	0	-7.99574	-3.98444
PAK4_382	GTGCACGCGGTGCTCGAAGT	203	203	203	7.67243	430.022	385	31	208	7.70736	254.858	0	0	0	0	0	0	-7.9992	-8.75162
RPS3a_50	CACGGGTAAGATCCATGCCA	243	231	237	7.89482	502.046	52	365	208.5	7.71081	255.47	0	0	0	0	0	0	-8.00265	-8.97455
PAK4_359	ACTCGTCCAGCAGCAGCGTG	649	485	567	9.14975	1201.1	730	3	366.5	8.5216	449.064	1	0	0.5	0.584963	7.52322e-07	0.752322	-8.00472	-9.42207
ABL1_147	ATGGAGCCCTCCGGGAGTCC	128	133	130.5	7.03892	276.443	46	372	209	7.71425	256.083	0	0	0	0	0	0	-8.00609	-8.11605
ABL1_186	CAGGCTGGTGAAAAAGAATG	13	15	14	3.90689	29.6567	7	411	209	7.71425	256.083	0	0	0	0	0	0	-8.00609	-4.93813
ABL1_276	AAATCAGTGACATAGTGCAG	87	88	87.5	6.46761	185.354	92	326	209	7.71425	256.083	0	0	0	0	0	0	-8.00609	-7.54191
Actin-Beta_90	CACACGCAGCTCATTGTAGA	158	150	154	7.27612	326.224	340	78	209	7.71425	256.083	0	0	0	0	0	0	-8.00609	-8.35413
ERCC3_64	GGAGTAGGTGCTAATGGCAA	159	164	161.5	7.3443	342.111	165	253	209	7.71425	256.083	0	0	0	0	0	0	-8.00609	-8.42253
PAK4_347	TGGCATCCCATTTTCCTGGC	113	105	109	6.78136	230.899	273	145	209	7.71425	256.083	0	0	0	0	0	0	-8.00609	-7.85735
CTRL0099	GAATCGGAATAGTTGATTCG	8	7	7.5	3.08746	15.8875	53	999	526	9.04166	644.496	1	1	1	1	1.50464e-06	1.50464	-8.00966	-2.75328
PAK4_173	GGCCCTGCCTTGGCCAGGAA	527	494	510.5	8.99859	1081.41	620	432	526	9.04166	644.496	1	1	1	1	1.50464e-06	1.50464	-8.00966	-8.75543
ABL1_390	CAGCTTCTTCCTTGTGGGGG	216	212	214	7.74819	453.324	464	272	368	8.52748	450.902	1	0	0.5	0.584963	7.52322e-07	0.752322	-8.0106	-8.01831
ERCC3_37	GTACAGCAAGATTCGTTTCT	99	97	98	6.62936	207.597	129	291	210	7.7211	257.308	0	0	0	0	0	0	-8.01295	-7.70457
CTRL0014	GCGGTGTATGACAACCGCCG	0	0	0	0	0	0	421	210.5	7.72451	257.921	0	0	0	0	0	0	-8.01637	0
H2BFM2_30	CGCCACCGAGGCTGGTCAGC	92	91	91.5	6.53138	193.828	141	280	210.5	7.72451	257.921	0	0	0	0	0	0	-8.01637	-7.60606
TUBB_174	GTGTCAGACACTTTGGGTGA	88	95	91.5	6.53138	193.828	176	245	210.5	7.72451	257.921	0	0	0	0	0	0	-8.01637	-7.60606
ERCC3_61	TTTGGTGGTGTGGCCCAGCA	446	427	436.5	8.77314	924.654	724	335	529.5	9.05121	648.784	1	1	1	1	1.50464e-06	1.50464	-8.01921	-8.52972
ABL1_479	CAAGTTGGTCTTTTTGTCTT	53	45	49	5.64386	103.798	120	302	211	7.72792	258.533	0	0	0	0	0	0	-8.01978	-6.71147
ERCC3_190	AGGAAGCCCAAAGGCTAGGG	68	71	69.5	6.13955	147.224	128	295	211.5	7.73132	259.146	0	0	0	0	0	0	-8.02318	-7.21164
PAK4_297	GAGGAGGAGGAGGAGGACTG	1128	1360	1244	10.2819	2635.21	293	130	211.5	7.73132	259.146	0	0	0	0	0	0	-8.02318	-11.3643
Actin-Beta_19	GCATCCTGTCGGCAATGCCA	103	125	114	6.84549	241.49	196	228	212	7.73471	259.759	0	0	0	0	0	0	-8.02657	-7.92178
PAK4_134	TGCAGTGCTGCAGGCCCTGT	155	152	153.5	7.27146	325.165	213	211	212	7.73471	259.759	0	0	0	0	0	0	-8.02657	-8.34946
PAK4_130	GTGGTCATGGAGTTCCTGGA	60	60	60	5.93074	127.1	104	321	212.5	7.73809	260.371	0	0	0	0	0	0	-8.02996	-7.00113
ABL1_431	AGGAGGCGGAGCAAGAGCGC	440	432	436	8.77149	923.595	605	141	373	8.54689	457.028	1	0	0.5	0.584963	7.52322e-07	0.752322	-8.03003	-9.04341
ABL1_397	CCACGGTGACCTGCCGCCGG	49	41	45	5.52356	95.3251	149	598	373.5	8.54882	457.641	1	0	0.5	0.584963	7.52322e-07	0.752322	-8.03195	-5.78057
Actin-Beta_65	CCATCACGATGCCAGTGGTA	248	257	252.5	7.98584	534.88	409	17	213	7.74147	260.984	0	0	0	0	0	0	-8.03333	-9.06577
PAK4_120	GGAGATGTACAACAGCTACC	15	18	16.5	4.12928	34.9526	21	405	213	7.74147	260.984	0	0	0	0	0	0	-8.03333	-5.16802
H2BFM2_18	CCGCCGTGGGGACAGCTTCG	555	560	557.5	9.12541	1180.97	1255	143	699	9.45121	856.469	2	1	1.5	1.32193	2.25697e-06	2.25697	-8.04041	-8.50345
Actin-Beta_13	CACACGGAGTACTTGCGCTC	140	140	140	7.13955	296.567	77	352	214.5	7.75154	262.822	0	0	0	0	0	0	-8.04342	-8.21707
CTRL0017	GCGCCTTAAGAGTACTCATC	126	127	126.5	6.99435	267.97	309	120	214.5	7.75154	262.822	0	0	0	0	0	0	-8.04342	-8.0713
Actin-Beta_59	GAGGGCATACCCCTCGTAGA	42	40	41	5.39232	86.8518	133	297	215	7.75489	263.435	0	0	0	0	0	0	-8.04677	-6.457
KIF11_164	ATCACATTCTACTATTGAAT	0	2	1	1	2.11834	15	415	215	7.75489	263.435	0	0	0	0	0	0	-8.04677	-1.64078
ABL1_100	TACCGCATGGAGCGCCCAGA	239	229	234	7.87652	495.691	428	3	215.5	7.75822	264.047	0	0	0	0	0	0	-8.05011	-8.9562
Actin-Beta_6	GCTTGCTGATCCACATCTGC	86	84	85	6.42626	180.059	3	428	215.5	7.75822	264.047	0	0	0	0	0	0	-8.05011	-7.50031
TUBB_206	TTTTGTAGAAACGTGGCATG	35	34	34.5	5.14975	73.0826	127	304	215.5	7.75822	264.047	0	0	0	0	0	0	-8.05011	-6.21106
Actin-Beta_177	CATTGCCGACAGGATGCAGA	223	232	227.5	7.83605	481.922	335	97	216	7.76155	264.66	0	0	0	0	0	0	-8.05344	-8.91565
ERCC3_192	CAATGCCTTTTTCTACTCAC	104	90	97	6.61471	205.479	122	310	216	7.76155	264.66	0	0	0	0	0	0	-8.05344	-7.68985
PAK4_83	GGCCCCTAACGGGCCATCAG	25	29	27	4.80735	57.1951	57	375	216	7.76155	264.66	0	0	0	0	0	0	-8.05344	-5.86283
ABL1_159	ACCGGCGAGGAGGAGGGCGG	125	127	126	6.98868	266.91	105	328	216.5	7.76487	265.272	0	0	0	0	0	0	-8.05676	-8.06561
PAK4_305	CCGTTAGGGGCCACGTCATG	230	233	231.5	7.86109	490.395	425	8	216.5	7.76487	265.272	0	0	0	0	0	0	-8.05676	-8.94074
ABL1_386	CCTTTCCAGCTTCTTCCTTG	112	98	105	6.72792	222.425	283	808	545.5	9.09408	668.389	1	1	1	1	1.50464e-06	1.50464	-8.06209	-6.47904
ABL1_446	CTGAGCCCCCGGACTCCCGG	188	163	175.5	7.46352	371.768	343	92	217.5	7.77149	266.498	0	0	0	0	0	0	-8.06338	-8.54213
PAK4_131	GTCATGGAGTTCCTGGAAGG	126	137	131.5	7.04985	278.561	370	65	217.5	7.77149	266.498	0	0	0	0	0	0	-8.06338	-8.12702
TUBB_1	TGGGAGATGTGGGGCCGAGG	477	359	418	8.71081	885.465	416	19	217.5	7.77149	266.498	0	0	0	0	0	0	-8.06338	-9.79192
ERCC3_112	AGAAGATGCTGGATTACATC	18	17	17.5	4.20945	37.0709	21	415	218	7.77479	267.11	0	0	0	0	0	0	-8.06668	-5.25062
ABL1_413	ATTCTTTTTCACCAGCCTGG	317	291	304	8.25267	643.974	628	138	383	8.58496	469.281	1	0	0.5	0.584963	7.52322e-07	0.752322	-8.06811	-8.52383
TUBB_117	CCTTCATGGACATCCGACCA	237	220	228.5	7.84235	484.04	177	260	218.5	7.77808	267.723	0	0	0	0	0	0	-8.06998	-8.92196
PAK4_138	CGCCCAGGGCGTCATCCACC	184	170	177	7.47573	374.946	332	106	219	7.78136	268.336	0	0	0	0	0	0	-8.07326	-8.55438
PAK4_148	CTCATCTCCCGCCTTCCCTA	305	259	282	8.14466	597.371	418	20	219	7.78136	268.336	0	0	0	0	0	0	-8.07326	-9.2249
CTRL0037	GCGATCCTCAAGTATGCTCA	223	226	224.5	7.81698	475.567	383	56	219.5	7.78463	268.948	0	0	0	0	0	0	-8.07654	-8.89653
TUBB_91	GGAGGAGGATTTCGGTGAGG	377	386	381.5	8.57932	808.145	724	47	385.5	8.59432	472.344	1	0	0.5	0.584963	7.52322e-07	0.752322	-8.07748	-8.85099
CTRL0013	GAAGTGACGTCGATTCGATA	220	225	222.5	7.80413	471.33	327	113	220	7.7879	269.561	0	0	0	0	0	0	-8.07981	-8.88365
PAK4_159	GGTGCGAGACCCTGCCCAGC	141	171	156	7.29462	330.461	332	110	221	7.79442	270.786	0	0	0	0	0	0	-8.08633	-8.37269
ERCC3_214	GGCACCATGAGTTCTATGTC	355	327	341	8.41785	722.353	479	297	388	8.60363	475.407	0	1	0.5	0.584963	7.52322e-07	0.752322	-8.08678	-8.68929
CTRL0077	GGTCCTGGCGAGGAGCCTTG	112	102	107	6.75489	226.662	415	28	221.5	7.79766	271.399	0	0	0	0	0	0	-8.08958	-7.83075
PAK4_109	AACTTCATCAAGATTGGCGA	53	57	55	5.80735	116.509	115	329	222	7.8009	272.011	0	0	0	0	0	0	-8.09282	-6.87662
PAK4_152	GATAATGGTGATTGAGATGG	85	86	85.5	6.43463	181.118	190	255	222.5	7.80413	272.624	0	0	0	0	0	0	-8.09605	-7.50873
KIF11_107	ACAGATGGCTCTTGACTTAG	131	126	128.5	7.01681	272.206	241	205	223	7.80735	273.237	0	0	0	0	0	0	-8.09928	-8.09385
ABL1_391	TTCCTTGTGGGGGAGGCCCG	531	524	527.5	9.04576	1117.42	1000	121	560.5	9.13314	686.768	1	1	1	1	1.50464e-06	1.50464	-8.10117	-8.80264
ABL1_154	CAGCCGCCTAGCCACCGGCG	95	85	90	6.50779	190.65	145	302	223.5	7.81057	273.849	0	0	0	0	0	0	-8.1025	-7.58233
TUBB_179	CTTCTCGGATCTTGCTGATA	150	144	147	7.20945	311.395	266	181	223.5	7.81057	273.849	0	0	0	0	0	0	-8.1025	-8.28723
ABL1_47	GTCCCCCAACTACGACAAGT	260	312	286	8.16491	605.844	653	474	563.5	9.14083	690.444	1	1	1	1	1.50464e-06	1.50464	-8.10886	-7.92058
CTRL0085	GCGACTAGCGCCATGAGCGG	241	232	236.5	7.89178	500.987	386	63	224.5	7.81698	275.075	0	0	0	0	0	0	-8.10891	-8.97151
KIF11_43	GCTGCAGCCCGTGAGAAAAA	80	82	81	6.35755	171.585	213	236	224.5	7.81698	275.075	0	0	0	0	0	0	-8.10891	-7.43117
PAK4_133	CGTGTGCCTTGCAGTGCTGC	164	162	163	7.35755	345.289	200	249	224.5	7.81698	275.075	0	0	0	0	0	0	-8.10891	-8.43583
PAK4_135	CCTGTCGGTGCTCCACGCCC	337	248	292.5	8.19722	619.613	255	194	224.5	7.81698	275.075	0	0	0	0	0	0	-8.10891	-9.27755
PAK4_64	CGGGACAAACGCCCCCTCTC	118	102	110	6.79442	233.017	244	205	224.5	7.81698	275.075	0	0	0	0	0	0	-8.10891	-7.87047
ABL1_143	AATGGGGCTGGGGTCCCCAA	53	50	51.5	5.71425	109.094	90	703	396.5	8.63481	485.822	1	0	0.5	0.584963	7.52322e-07	0.752322	-8.11798	-5.97333
Actin-Beta_81	CGGTTGGCCTTGGGGTTCAG	603	519	561	9.13443	1188.39	666	127	396.5	8.63481	485.822	1	0	0.5	0.584963	7.52322e-07	0.752322	-8.11798	-9.40673
CTRL0081	GAGGCAAGCCGTTAGGTGTA	49	49	49	5.64386	103.798	75	377	226	7.82655	276.913	0	0	0	0	0	0	-8.11849	-6.71147
H2BFM2_47	GCAGCAGTCGCACGGCCATC	223	224	223.5	7.81057	473.448	265	187	226	7.82655	276.913	0	0	0	0	0	0	-8.11849	-8.89011
PAK4_116	GCTGGTGGCCGTCAAGAAGA	97	104	100.5	6.66534	212.893	257	195	226	7.82655	276.913	0	0	0	0	0	0	-8.11849	-7.74074
PAK4_274	AGCTGGGGCTCTGAGGCGTG	214	203	208.5	7.71081	441.673	436	16	226	7.82655	276.913	0	0	0	0	0	0	-8.11849	-8.7901
ABL1_518	ATGAGTTCATAGACCTTCTC	19	17	18	4.24793	38.1301	35	418	226.5	7.82972	277.525	0	0	0	0	0	0	-8.12166	-5.29021
ABL1_568	CATCTCCCACTTGTCGTAGT	186	177	181.5	7.51175	384.478	311	142	226.5	7.82972	277.525	0	0	0	0	0	0	-8.12166	-8.59051
Actin-Beta_180	CGCAAGTACTCCGTGTGGAT	175	156	165.5	7.37938	350.585	350	103	226.5	7.82972	277.525	0	0	0	0	0	0	-8.12166	-8.45773
ABL1_59	GGGCGGGGGCCAGTACGGGG	134	114	124	6.96578	262.674	311	143	227	7.83289	278.138	0	0	0	0	0	0	-8.12483	-8.04261
ERCC3_74	TGGTGGACCACATCTTGAAC	71	52	61.5	5.96578	130.278	113	341	227	7.83289	278.138	0	0	0	0	0	0	-8.12483	-7.03648
PAK4_9	TCACGGGGCTGCCCCGCCAG	276	203	239.5	7.90989	507.342	444	10	227	7.83289	278.138	0	0	0	0	0	0	-8.12483	-8.98965
TUBB_48	ACCCAAAGTGTCTGACACCG	156	148	152	7.25739	321.987	89	365	227	7.83289	278.138	0	0	0	0	0	0	-8.12483	-8.33533
XPO1_75	CAGATGACGTCTTGATAATG	42	40	41	5.39232	86.8518	147	307	227	7.83289	278.138	0	0	0	0	0	0	-8.12483	-6.457
ABL1_504	TCGTCTTGGTGGGCAGCTCT	258	277	267.5	8.06878	566.655	13	787	400	8.64746	490.111	0	1	0.5	0.584963	7.52322e-07	0.752322	-8.13064	-8.3396
ERCC3_57	CATGACTCGCTCGGCCTCCC	279	265	272	8.09276	576.188	413	43	228	7.8392	279.363	0	0	0	0	0	0	-8.13115	-9.1729
H2BFM2_44	GGCATTCGTGCCCTGGGCCT	187	183	185	7.53916	391.892	419	382	400.5	8.64926	490.723	1	0	0.5	0.584963	7.52322e-07	0.752322	-8.13244	-7.80872
ABL1_112	CCTGAGATGCCTCACTCCAA	128	133	130.5	7.03892	276.443	441	361	401	8.65105	491.336	1	0	0.5	0.584963	7.52322e-07	0.752322	-8.13423	-7.30678
H2BFM2_24	CCAGGGCCTCAGCCTTTCCC	305	283	294	8.20457	622.791	427	30	228.5	7.84235	279.976	0	0	0	0	0	0	-8.1343	-9.28492
PAK4_74	GGGCGAAACTGGCAGCTGGC	96	94	95	6.58496	201.242	197	260	228.5	7.84235	279.976	0	0	0	0	0	0	-8.1343	-7.65994
KIF11_2	TGCGAAGAAGAAAGAGGAGA	63	58	60.5	5.94251	128.159	1	457	229	7.84549	280.588	0	0	0	0	0	0	-8.13744	-7.01301
TUBB_192	TCCCAGGTTCTAGATCCACC	153	136	144.5	7.18488	306.1	215	243	229	7.84549	280.588	0	0	0	0	0	0	-8.13744	-8.26256
XPO1_98	TTTCTGAACTGGATTCCCCT	122	124	123	6.9542	260.555	311	147	229	7.84549	280.588	0	0	0	0	0	0	-8.13744	-8.03097
ERCC3_95	AGAAGTCAAACAGGTCCATG	380	380	380	8.57365	804.968	767	37	402	8.65464	492.561	1	0	0.5	0.584963	7.52322e-07	0.752322	-8.13782	-8.84531
ABL1_4	GGTGGGCTGCAAATCCAAGA	426	403	414.5	8.6987	878.051	792	360	576	9.17243	705.76	0	2	1	1	1.50464e-06	1.50464	-8.14047	-8.4552
ABL1_526	ACCTGGGACAGGTCAATTCC	49	39	44	5.49185	93.2068	64	395	229.5	7.84862	281.201	0	0	0	0	0	0	-8.14058	-6.55776
Actin-Beta_117	CAACGGCTCCGGCATGTGCA	275	266	270.5	8.08481	573.01	460	0	230	7.85175	281.814	0	0	0	0	0	0	-8.14371	-9.16493
PAK4_14	GCATCACCTCCATCCAGCCC	152	714	433	8.76155	917.24	59	401	230	7.85175	281.814	0	0	0	0	0	0	-8.14371	-9.84273
ERCC3_130	CCACCTGGAGTACCCTCTGT	274	257	265.5	8.05799	562.418	475	681	578	9.17742	708.21	1	1	1	1	1.50464e-06	1.50464	-8.14546	-7.81346
ABL1_204	CCCACCAGCAAAGCAGGCTC	249	245	247	7.9542	523.229	427	34	230.5	7.85487	282.426	0	0	0	0	0	0	-8.14683	-9.03405
ABL1_532	CTTGATGGAGAACTTGTTGT	68	68	68	6.10852	144.047	167	294	230.5	7.85487	282.426	0	0	0	0	0	0	-8.14683	-7.18038
PAK4_379	ATCAGGCTCTGCCACTGGCG	191	69	130	7.03342	275.384	450	11	230.5	7.85487	282.426	0	0	0	0	0	0	-8.14683	-8.11053
TUBB_138	CAAAGCCAGGCATAAAGAAA	22	25	23.5	4.61471	49.7809	85	376	230.5	7.85487	282.426	0	0	0	0	0	0	-8.14683	-5.66621
TUBB_177	AGGTATTCATGATGCGATCA	84	91	87.5	6.46761	185.354	133	328	230.5	7.85487	282.426	0	0	0	0	0	0	-8.14683	-7.54191
Actin-Beta_134	GCACGGCATCGTCACCAACT	224	249	236.5	7.89178	500.987	452	10	231	7.85798	283.039	0	0	0	0	0	0	-8.14995	-8.97151
ABL1_500	TCTCCTGGAGGTCCTCGTCT	403	375	389	8.60733	824.033	653	158	405.5	8.66711	496.85	0	1	0.5	0.584963	7.52322e-07	0.752322	-8.1503	-8.87904
ABL1_319	GGATGCTGATGGCAACGTGG	566	559	562.5	9.13827	1191.56	917	244	580.5	9.18364	711.273	1	1	1	1	1.50464e-06	1.50464	-8.15168	-8.89525
Actin-Beta_155	TGCGTCTGGACCTGGCTGGC	235	191	213	7.74147	451.206	305	158	231.5	7.86109	283.652	0	0	0	0	0	0	-8.15305	-8.82084
CTRL0006	GTCATACATGGATAAGGCTA	24	24	24	4.64386	50.8401	83	380	231.5	7.86109	283.652	0	0	0	0	0	0	-8.15305	-5.696
ERCC3_72	GCAGATCTGGCTGTCGTCAA	91	89	90	6.50779	190.65	144	319	231.5	7.86109	283.652	0	0	0	0	0	0	-8.15305	-7.58233
TUBB_183	GGGTCAGCTGGAAGCCCTGC	59	59	59	5.90689	124.982	1	462	231.5	7.86109	283.652	0	0	0	0	0	0	-8.15305	-6.97707
Actin-Beta_41	CATCTCTTGCTCGAAGTCCA	101	119	110	6.79442	233.017	199	265	232	7.86419	284.264	0	0	0	0	0	0	-8.15616	-7.87047
PAK4_137	ACGCCCAGGGCGTCATCCAC	74	63	68.5	6.11894	145.106	63	401	232	7.86419	284.264	0	0	0	0	0	0	-8.15616	-7.19087
RPS3a_3	CCTTACGAAAGGCGGCAAAA	4	4	4	2.32193	8.47335	33	431	232	7.86419	284.264	0	0	0	0	0	0	-8.15616	-3.24387
ERCC3_101	TCTGTCACTCGGGAAGTGGA	186	203	194.5	7.61102	412.016	429	36	232.5	7.86728	284.877	0	0	0	0	0	0	-8.15925	-8.69006
H2BFM2_56	GGCCAGCTGACCAGCCTCGG	285	254	269.5	8.07948	570.892	314	151	232.5	7.86728	284.877	0	0	0	0	0	0	-8.15925	-9.1596
ABL1_240	AAGCCCAGCCAGCCGGGAGA	191	231	211	7.72792	446.969	318	148	233	7.87036	285.49	0	0	0	0	0	0	-8.16234	-8.80726
Actin-Beta_163	CCTGGACTTCGAGCAAGAGA	169	168	168.5	7.40514	356.94	262	204	233	7.87036	285.49	0	0	0	0	0	0	-8.16234	-8.48357
PAK4_348	TCCCATTTTCCTGGCGGGCA	288	271	279.5	8.13186	592.075	460	6	233	7.87036	285.49	0	0	0	0	0	0	-8.16234	-9.21207
ERCC3_75	GGTGGACCACATCTTGAACT	122	136	129	7.02237	273.265	378	89	233.5	7.87344	286.102	0	0	0	0	0	0	-8.16542	-8.09943
ABL1_223	CCCCACCAGCAGCCTCTGCA	131	142	136.5	7.10329	289.153	371	802	586.5	9.19845	718.625	1	1	1	1	1.50464e-06	1.50464	-8.1665	-6.85606
Actin-Beta_172	CTCCATCATGAAGTGTGACG	203	198	200.5	7.65464	424.726	192	276	234	7.87652	286.715	0	0	0	0	0	0	-8.1685	-8.73378
ERCC3_204	AGTCCTGGCAGCCACTGACC	121	106	113.5	6.8392	240.431	37	433	235	7.88264	287.94	0	0	0	0	0	0	-8.17463	-7.91547
ERCC3_147	CCGGTTCACCTCCGATGCCA	647	587	617	9.27146	1307.01	686	494	590	9.20701	722.913	1	1	1	1	1.50464e-06	1.50464	-8.17507	-9.02856
ABL1_441	GCTGGACTTCTTCCACAGGT	53	265	159	7.32193	336.816	25	446	235.5	7.8857	288.553	0	0	0	0	0	0	-8.17768	-8.40009
ABL1_190	GACATCATGGAGTCCAGCCC	174	193	183.5	7.52748	388.715	309	163	236	7.88874	289.165	0	0	0	0	0	0	-8.18073	-8.60627
CTRL0027	GCATGGAGGAGCGTCGCAGA	520	543	531.5	9.05664	1125.9	985	201	593	9.21432	726.589	1	1	1	1	1.50464e-06	1.50464	-8.18237	-8.81353
ABL1_536	CTCGGGTGCAGTCCATTTGA	227	179	203	7.67243	430.022	417	56	236.5	7.89178	289.778	0	0	0	0	0	0	-8.18377	-8.75162
TUBB_41	GCTGACCCACTCACTGGGCG	70	77	73.5	6.21917	155.698	253	220	236.5	7.89178	289.778	0	0	0	0	0	0	-8.18377	-7.29184
Actin-Beta_152	CCCCCATGCCATCCTGCGTC	56	49	52.5	5.74147	111.213	155	319	237	7.89482	290.391	0	0	0	0	0	0	-8.18681	-6.81009
TUBB_125	TGAGGTATCGGCCGTGGCGG	487	160	323.5	8.34207	685.282	459	15	237	7.89482	290.391	0	0	0	0	0	0	-8.18681	-9.42266
TUBB_145	TGTTGACTGCCAACTTGCGG	119	113	116	6.87036	245.727	208	266	237	7.89482	290.391	0	0	0	0	0	0	-8.18681	-7.94677
ABL1_67	TCACTGAGTTCATGACCTAC	76	70	73	6.20945	154.639	219	256	237.5	7.89785	291.003	0	0	0	0	0	0	-8.18984	-7.28206
ERCC3_59	GGCCTCCCAGGACCTTTTGG	149	129	139	7.12928	294.449	413	62	237.5	7.89785	291.003	0	0	0	0	0	0	-8.18984	-8.20676
ABL1_226	GCCTCTGCAGGGAAGGCTGG	93	85	89	6.49185	188.532	119	357	238	7.90087	291.616	0	0	0	0	0	0	-8.19286	-7.5663
ERCC3_146	TTGACGACAGCCAGATCTGC	101	91	96	6.59991	203.36	83	393	238	7.90087	291.616	0	0	0	0	0	0	-8.19286	-7.67497
ABL1_24	ACAGTCTGGAGAAACACTCC	53	52	52.5	5.74147	111.213	26	451	238.5	7.90388	292.229	0	0	0	0	0	0	-8.19588	-6.81009
ABL1_496	CCCTTGGAGTGAGGCATCTC	208	198	203	7.67243	430.022	363	114	238.5	7.90388	292.229	0	0	0	0	0	0	-8.19588	-8.75162
Actin-Beta_93	GGTGACGATGCCGTGCTCGA	685	681	683	9.41785	1446.82	999	560	779.5	9.60825	955.103	2	1	1.5	1.32193	2.25697e-06	2.25697	-8.19749	-8.79614
Actin-Beta_49	TGAGGTAGTCAGTCAGGTCC	244	256	250	7.97154	529.584	161	317	239	7.90689	292.841	0	0	0	0	0	0	-8.19889	-9.05144
ABL1_313	TGAAGGCGGTGGAAGACGGC	298	308	303	8.24793	641.856	470	10	240	7.91289	294.066	0	0	0	0	0	0	-8.2049	-9.32835
Actin-Beta_143	TACGCCTCTGGCCGTACCAC	145	130	137.5	7.11374	291.271	146	334	240	7.91289	294.066	0	0	0	0	0	0	-8.2049	-8.19116
Actin-Beta_44	GATTTCCCGCTCGGCCGTGG	292	278	285	8.15987	603.726	63	420	241.5	7.92184	295.904	0	0	0	0	0	0	-8.21385	-9.24014
XPO1_150	GCCATAATTGTCAACAAGTT	70	68	69	6.12928	146.165	152	332	242	7.92481	296.517	0	0	0	0	0	0	-8.21683	-7.20129
XPO1_23	CTTCTGGTTCTCTAGCAGCT	159	124	141.5	7.15482	299.745	339	145	242	7.92481	296.517	0	0	0	0	0	0	-8.21683	-8.2324
ABL1_490	CGCTCTTTTCGAGGGAGCAA	214	213	213.5	7.74483	452.265	413	72	242.5	7.92778	297.13	0	0	0	0	0	0	-8.2198	-8.82421
Actin-Beta_29	GAAGGCTGGAAGAGTGCCTC	419	419	419	8.71425	887.583	387	98	242.5	7.92778	297.13	0	0	0	0	0	0	-8.2198	-9.79536
XPO1_168	TCAAGATATTCCTGCTTTCA	8	10	9	3.32193	19.065	37	448	242.5	7.92778	297.13	0	0	0	0	0	0	-8.2198	-4.32661
TUBB_32	ATTCTGTCCTGGATGTGGTA	198	202	200	7.65105	423.667	294	192	243	7.93074	297.742	0	0	0	0	0	0	-8.22276	-8.73019
PAK4_346	CTGGCATCCCATTTTCCTGG	145	140	142.5	7.16491	301.863	400	87	243.5	7.93369	298.355	0	0	0	0	0	0	-8.22571	-8.24252
ERCC3_71	CGGAGGTGAACCGGCAGATC	214	214	214	7.74819	453.324	377	111	244	7.93664	298.968	0	0	0	0	0	0	-8.22866	-8.82758
PAK4_197	AGGGGTGGCTCGTTGAAGTA	101	121	111	6.80735	235.135	113	375	244	7.93664	298.968	0	0	0	0	0	0	-8.22866	-7.88347
TUBB_130	AAGACCTGCTGGGTGAGTTC	99	104	101.5	6.67948	215.011	235	253	244	7.93664	298.968	0	0	0	0	0	0	-8.22866	-7.75496
XPO1_131	CAGGCATTTCGTTCAGGTTC	161	157	159	7.32193	336.816	263	225	244	7.93664	298.968	0	0	0	0	0	0	-8.22866	-8.40009
XPO1_42	CAGTGAGCTCTCAAAAAACG	77	72	74.5	6.2384	157.816	219	269	244	7.93664	298.968	0	0	0	0	0	0	-8.22866	-7.31121
ABL1_614	TTCCTTGGAGTTCCAACGAG	133	126	129.5	7.02791	274.325	178	311	244.5	7.93958	299.58	0	0	0	0	0	0	-8.23161	-8.10499
CTRL0038	GCTAATATCGACACGGCCGC	92	84	88	6.47573	186.414	283	206	244.5	7.93958	299.58	0	0	0	0	0	0	-8.23161	-7.55008
ABL1_1	GTTGGAGATCTGCCTGAAGC	105	99	102	6.6865	216.07	185	305	245	7.94251	300.193	0	0	0	0	0	0	-8.23454	-7.76202
ABL1_192	TGACTCCAAAACCCCTCCGG	86	76	81	6.35755	171.585	160	330	245	7.94251	300.193	0	0	0	0	0	0	-8.23454	-7.43117
ABL1_310	TGATATGAGAGGGATGAAGG	106	106	106	6.74147	224.544	97	393	245	7.94251	300.193	0	0	0	0	0	0	-8.23454	-7.81726
CTRL0028	GTAGCGCGCGTAGGAGTGGC	216	214	215	7.75489	455.442	332	158	245	7.94251	300.193	0	0	0	0	0	0	-8.23454	-8.83429
KIF11_81	TTCCTTAAATGAAAGGGAAC	3	3	3	2	6.35501	0	490	245	7.94251	300.193	0	0	0	0	0	0	-8.23454	-2.87873
ABL1_589	ATCTCAGCGAGATGGACCTC	96	93	94.5	6.57743	200.183	59	432	245.5	7.94544	300.805	0	0	0	0	0	0	-8.23748	-7.65236
PAK4_277	GGGTCCCAGCACTCCAGGGC	617	575	596	9.22159	1262.53	845	17	431	8.75489	528.094	1	0	0.5	0.584963	7.52322e-07	0.752322	-8.23811	-9.49397
ABL1_311	TATGAGAGGGATGAAGGCGG	183	198	190.5	7.5812	403.543	255	238	246.5	7.95128	302.031	0	0	0	0	0	0	-8.24332	-8.66015
ABL1_108	GGCTGTGAGTACCTTGCTGC	175	167	171	7.42626	362.236	321	173	247	7.9542	302.643	0	0	0	0	0	0	-8.24623	-8.50476
ABL1_26	AGAAACACTCCTGGTACCAT	75	70	72.5	6.19967	153.579	50	444	247	7.9542	302.643	0	0	0	0	0	0	-8.24623	-7.2722
ABL1_409	GGGCGGGCTGGAGCCCGGGC	35	37	36	5.20945	76.2601	10	484	247	7.9542	302.643	0	0	0	0	0	0	-8.24623	-6.27165
CTRL0068	GCGCTACGGAATCATACGTT	161	151	156	7.29462	330.461	395	99	247	7.9542	302.643	0	0	0	0	0	0	-8.24623	-8.37269
PAK4_99	TGGCCCCCGCTCACCACAGC	133	139	136	7.09803	288.094	284	210	247	7.9542	302.643	0	0	0	0	0	0	-8.24623	-8.17539
ABL1_72	CCTGAGGGAGTGCAACCGGC	11	11	11	3.58496	23.3017	16	479	247.5	7.9571	303.256	0	0	0	0	0	0	-8.24914	-4.60299
CTRL0053	GGTCCTGTCGTATGCTTGCA	288	280	284	8.15482	601.608	414	81	247.5	7.9571	303.256	0	0	0	0	0	0	-8.24914	-9.23508
PAK4_300	AGGAGGACTGGGGGATGGCC	592	581	586.5	9.19845	1242.4	1245	0	622.5	9.28425	762.735	1	1	1	1	1.50464e-06	1.50464	-8.25232	-8.95547
ERCC3_107	TAAGCGGCATTCTCGGATCA	203	175	189	7.56986	400.366	237	260	248.5	7.9629	304.481	0	0	0	0	0	0	-8.25494	-8.64877
ERCC3_20	CTGACGCCTGGAGCCACCAT	208	249	228.5	7.84235	484.04	217	280	248.5	7.9629	304.481	0	0	0	0	0	0	-8.25494	-8.92196
PAK4_321	TGCCGACATCAGGCCCGGAG	261	232	246.5	7.95128	522.17	269	228	248.5	7.9629	304.481	0	0	0	0	0	0	-8.25494	-9.03114
ABL1_472	AGGAGCTGCTGCGTTTGGGA	163	171	167	7.39232	353.762	131	367	249	7.96578	305.094	0	0	0	0	0	0	-8.25783	-8.47071
TUBB_90	AGAGGAGGAGGATTTCGGTG	375	403	389	8.60733	824.033	430	68	249	7.96578	305.094	0	0	0	0	0	0	-8.25783	-9.68831
KIF11_84	TGAGAAATCAGATGGACGTA	67	65	66	6.06609	139.81	1	498	249.5	7.96867	305.707	0	0	0	0	0	0	-8.26072	-7.13761
PAK4_169	ATGAGGGGCACGATGCTGGC	216	213	214.5	7.75154	454.383	223	276	249.5	7.96867	305.707	0	0	0	0	0	0	-8.26072	-8.83094
TUBB_76	AGTTCACTGCCATGTTCCGC	302	280	291	8.18982	616.436	234	265	249.5	7.96867	305.707	0	0	0	0	0	0	-8.26072	-9.27015
ABL1_82	CCTGGTAGGGGAGAACCACT	198	196	197	7.62936	417.312	307	193	250	7.97154	306.319	0	0	0	0	0	0	-8.26359	-8.70844
XPO1_48	GGGCAAATATAGCTGTCTCC	347	311	329	8.36632	696.933	500	0	250	7.97154	306.319	0	0	0	0	0	0	-8.26359	-9.44694
ABL1_619	CAGATAACAGCTGGAGGACG	231	224	227.5	7.83605	481.922	419	83	251	7.97728	307.545	0	0	0	0	0	0	-8.26933	-8.91565
TUBB_147	AGGTCAGCATTGAGCTGGCC	66	57	61.5	5.96578	130.278	48	454	251	7.97728	307.545	0	0	0	0	0	0	-8.26933	-7.03648
H2BFM2_17	ACCGCCGTGGGGACAGCTTC	266	264	265	8.05528	561.359	138	365	251.5	7.98014	308.157	0	0	0	0	0	0	-8.2722	-9.13535
KIF11_7	GGGGAAGAACATCCAGGTGG	285	294	289.5	8.18239	613.258	66	438	252	7.98299	308.77	0	0	0	0	0	0	-8.27505	-9.2627
TUBB_154	GGTGGTGACACCACTCATGG	60	64	62	5.97728	131.337	68	436	252	7.98299	308.77	0	0	0	0	0	0	-8.27505	-7.04807
CTRL0009	GATCCATGTAATGCGTTCGA	94	95	94.5	6.57743	200.183	91	414	252.5	7.98584	309.382	0	0	0	0	0	0	-8.2779	-7.65236
PAK4_335	GCCACCCGCCTCGCTGTGAC	360	161	260.5	8.03067	551.827	671	216	443.5	8.79604	543.41	1	0	0.5	0.584963	7.52322e-07	0.752322	-8.27928	-8.30142
ABL1_230	AGCCCGAGCCAGGAGGCGGC	250	207	228.5	7.84235	484.04	344	162	253	7.98868	309.995	0	0	0	0	0	0	-8.28075	-8.92196
ABL1_513	TTGGTGGATTTCAGCAAAGG	108	87	97.5	6.62205	206.538	374	132	253	7.98868	309.995	0	0	0	0	0	0	-8.28075	-7.69723
PAK4_194	ATCATCTTCATGGCTTTGAG	121	118	119.5	6.91289	253.141	308	198	253	7.98868	309.995	0	0	0	0	0	0	-8.28075	-7.98949
ABL1_492	GGGAGCAATGGAGACACGGC	102	97	99.5	6.65105	210.774	159	348	253.5	7.99152	310.608	0	0	0	0	0	0	-8.28359	-7.72639
ABL1_516	AGCAAAGGAGGGCCGGTCAG	364	347	355.5	8.47776	753.069	686	204	445	8.8009	545.248	1	0	0.5	0.584963	7.52322e-07	0.752322	-8.28415	-8.74928
ERCC3_175	TGATCAAGTTTCATGAAAGG	42	40	41	5.39232	86.8518	54	454	254	7.99435	311.22	0	0	0	0	0	0	-8.28642	-6.457
TUBB_68	TGGTCGGATGTCCATGAAGG	88	89	88.5	6.48382	187.473	20	488	254	7.99435	311.22	0	0	0	0	0	0	-8.28642	-7.55821
ABL1_530	CAGGTCAATTCCCGGGTAAG	111	130	120.5	6.92481	255.26	356	153	254.5	7.99718	311.833	0	0	0	0	0	0	-8.28925	-8.00146
ABL1_314	AAGACGGCTGGTCCCCTGCC	104	55	79.5	6.33092	168.408	121	389	255	8	312.446	0	0	0	0	0	0	-8.29207	-7.40436
TUBB_197	GCTGCAGGTCGCTGTCCCCG	59	58	58.5	5.89482	123.923	0	510	255	8	312.446	0	0	0	0	0	0	-8.29207	-6.96489
ABL1_209	TGCACCAGGGGGCACCAGCA	161	117	139	7.12928	294.449	141	370	255.5	8.00282	313.058	0	0	0	0	0	0	-8.29489	-8.20676
TUBB_180	CTGTGCCCCCGCCCAGTGAG	294	229	261.5	8.03617	553.945	335	176	255.5	8.00282	313.058	0	0	0	0	0	0	-8.29489	-9.1162
ABL1_55	ATGAAGCACAAGCTGGGCGG	91	98	94.5	6.57743	200.183	332	180	256	8.00562	313.671	0	0	0	0	0	0	-8.2977	-7.65236
CTRL0015	GTACCGCGCCTGAAGTTCGC	176	170	173	7.44294	366.472	343	169	256	8.00562	313.671	0	0	0	0	0	0	-8.2977	-8.52149
H2BFM2_59	CATAGAATCCATGACACTCA	60	58	59	5.90689	124.982	99	413	256	8.00562	313.671	0	0	0	0	0	0	-8.2977	-6.97707
ABL1_103	AGCCTTTGAAACAATGTTCC	45	45	45	5.52356	95.3251	90	423	256.5	8.00843	314.284	0	0	0	0	0	0	-8.30051	-6.58984
CTRL0086	GGCGAAGTTCGACATGACAC	300	282	291	8.18982	616.436	397	116	256.5	8.00843	314.284	0	0	0	0	0	0	-8.30051	-9.27015
H2BFM2_75	GAAGCTGTCCCCACGGCGGT	160	170	165	7.37504	349.526	344	169	256.5	8.00843	314.284	0	0	0	0	0	0	-8.30051	-8.45338
XPO1_141	GTGAGAGCCTGCAAAGCTGT	309	304	306.5	8.26444	649.27	318	195	256.5	8.00843	314.284	0	0	0	0	0	0	-8.30051	-9.3449
H2BFM2_21	TTTCCCCCGGGTGCTGAAGC	113	111	112	6.82018	237.254	324	190	257	8.01123	314.896	0	0	0	0	0	0	-8.30331	-7.89635
PAK4_2	GTTTGGGAAGAGGAAGAAGC	66	70	68	6.10852	144.047	103	411	257	8.01123	314.896	0	0	0	0	0	0	-8.30331	-7.18038
H2BFM2_13	AGGCGCCACGCCAACCGCCG	329	155	242	7.92481	512.637	556	346	451	8.82018	552.6	0	1	0.5	0.584963	7.52322e-07	0.752322	-8.30343	-8.19534
H2BFM2_54	GGTCACGCGCTTGGTGTAAT	326	380	353	8.46761	747.773	731	561	646	9.33762	791.529	2	0	1	1	1.50464e-06	1.50464	-8.30571	-8.22378
Actin-Beta_18	TGCATCCTGTCGGCAATGCC	148	103	125.5	6.98299	265.851	84	431	257.5	8.01402	315.509	0	0	0	0	0	0	-8.3061	-8.05989
TUBB_152	GCCAGGGAAACGGAGGCAGG	303	307	305	8.25739	646.093	333	182	257.5	8.01402	315.509	0	0	0	0	0	0	-8.3061	-9.33783
XPO1_125	GGATTATGTGAACAGAAAAG	8	9	8.5	3.24793	18.0059	0	516	258	8.01681	316.121	0	0	0	0	0	0	-8.30889	-4.24837
ABL1_168	GAGGTCAGTCACGCTGCCTC	85	90	87.5	6.46761	185.354	194	324	259	8.02237	317.347	0	0	0	0	0	0	-8.31446	-7.54191
ABL1_580	GAGCGTGGTGATGAGCCCGT	311	296	303.5	8.2503	642.915	412	107	259.5	8.02514	317.959	0	0	0	0	0	0	-8.31723	-9.33073
KIF11_155	AAAATTTGATGAAGGGTACG	26	27	26.5	4.78136	56.1359	47	473	260	8.02791	318.572	0	0	0	0	0	0	-8.32	-5.83633
PAK4_183	CTCGCACCAGCAGGCGGTCC	29	26	27.5	4.83289	58.2543	130	390	260	8.02791	318.572	0	0	0	0	0	0	-8.32	-5.88885
ABL1_188	TGAGGTCTTCAAAGACATCA	8	7	7.5	3.08746	15.8875	0	521	260.5	8.03067	319.185	0	0	0	0	0	0	-8.32276	-4.07789
RPS3a_21	ACCAACAGGTCCGCCAAATC	258	249	253.5	7.99152	536.998	437	84	260.5	8.03067	319.185	0	0	0	0	0	0	-8.32276	-9.07146
TUBB_67	CCGTGGTCGGATGTCCATGA	232	231	231.5	7.86109	490.395	132	389	260.5	8.03067	319.185	0	0	0	0	0	0	-8.32276	-8.94074
CTRL0092	GTAACCTCTCGAGCGATAGA	97	95	96	6.59991	203.36	213	309	261	8.03342	319.797	0	0	0	0	0	0	-8.32552	-7.67497
KIF11_89	TTATTTATACCCATCAACAC	24	26	25	4.70044	52.9584	23	500	261.5	8.03617	320.41	0	0	0	0	0	0	-8.32827	-5.75378
ABL1_554	TGCACTCCCTCAGGTAGTCC	181	182	181.5	7.51175	384.478	333	191	262	8.03892	321.023	0	0	0	0	0	0	-8.33102	-8.59051
KIF11_132	CCTGAGCTTCTGCATTGTGT	272	267	269.5	8.07948	570.892	457	67	262	8.03892	321.023	0	0	0	0	0	0	-8.33102	-9.1596
ABL1_444	AGACCGGAAGCCTGAGCCCC	361	351	356	8.47978	754.128	697	618	657.5	9.36304	805.62	1	1	1	1	1.50464e-06	1.50464	-8.33114	-8.23597
ABL1_75	CGCCGTGGTGCTGCTGTACA	445	450	447.5	8.80896	947.956	880	40	460	8.84862	563.627	1	0	0.5	0.584963	7.52322e-07	0.752322	-8.33189	-9.08093
PAK4_25	CCCGTGCCCGCCAGGAAAAT	185	197	191	7.58496	404.602	734	187	460.5	8.85019	564.24	1	0	0.5	0.584963	7.52322e-07	0.752322	-8.33345	-7.85465
Actin-Beta_1	GAAGCATTTGCGGTGGACGA	264	264	264	8.04985	559.241	3	522	262.5	8.04166	321.635	0	0	0	0	0	0	-8.33376	-9.1299
ERCC3_156	AGGCCGAGCGAGTCATGGAG	320	307	313.5	8.29692	664.099	319	206	262.5	8.04166	321.635	0	0	0	0	0	0	-8.33376	-9.37742
H2BFM2_65	GGTGAACCTGCTTCAGCACC	66	66	66	6.06609	139.81	94	431	262.5	8.04166	321.635	0	0	0	0	0	0	-8.33376	-7.13761
KIF11_73	CTCAGAAATTTTAACCAAGA	32	33	32.5	5.06609	68.8459	122	403	262.5	8.04166	321.635	0	0	0	0	0	0	-8.33376	-6.1261
TUBB_74	TGGCAATAGCACAGCCATCC	270	260	265	8.05528	561.359	321	204	262.5	8.04166	321.635	0	0	0	0	0	0	-8.33376	-9.13535
PAK4_283	GGCTGGGGGCACCTCGGGCT	615	549	582	9.18735	1232.87	1314	8	661	9.37069	809.908	1	1	1	1	1.50464e-06	1.50464	-8.33879	-8.94437
ERCC3_10	CTCCTCGGCATCCAGGTCAG	153	149	151	7.24793	319.869	292	235	263.5	8.04712	322.86	0	0	0	0	0	0	-8.33923	-8.32584
ABL1_598	ACTGGCGTGATGTAGTTGCT	165	133	149	7.22882	315.632	229	299	264	8.04985	323.473	0	0	0	0	0	0	-8.34196	-8.30666
ABL1_534	CTTGTTGTAGGCCAGGCTCT	211	193	202	7.66534	427.904	529	0	264.5	8.05257	324.086	0	0	0	0	0	0	-8.34468	-8.74451
Actin-Beta_33	CATTGCCAATGGTGATGACC	121	121	121	6.93074	256.319	71	458	264.5	8.05257	324.086	0	0	0	0	0	0	-8.34468	-8.00741
PAK4_339	CTCGGCTGCCTGCCTTCCCT	309	347	328	8.36194	694.814	472	57	264.5	8.05257	324.086	0	0	0	0	0	0	-8.34468	-9.44256
ERCC3_76	ATGCAGCAGTCACACCAACC	488	366	427	8.74147	904.53	741	188	464.5	8.86264	569.141	0	1	0.5	0.584963	7.52322e-07	0.752322	-8.34591	-9.01335
PAK4_328	GTTTGTCCCGGGAGGACTCC	441	424	432.5	8.75989	916.181	828	102	465	8.86419	569.754	1	0	0.5	0.584963	7.52322e-07	0.752322	-8.34746	-9.03179
H2BFM2_76	TGTCCCCACGGCGGTTGGCG	257	361	309	8.27612	654.566	469	462	465.5	8.86573	570.366	1	0	0.5	0.584963	7.52322e-07	0.752322	-8.349	-8.54733
ERCC3_208	CCTGGATGCCGAGGAGGAGG	345	354	349.5	8.45327	740.359	369	162	265.5	8.05799	325.311	0	0	0	0	0	0	-8.3501	-9.53403
TUBB_64	CCACGGCCGATACCTCACCG	212	197	204.5	7.68299	433.2	142	389	265.5	8.05799	325.311	0	0	0	0	0	0	-8.3501	-8.76222
PAK4_235	AAGTTGTCCAGGTAGGAGCG	411	187	299	8.22882	633.383	654	278	466	8.86728	570.979	1	0	0.5	0.584963	7.52322e-07	0.752322	-8.35055	-8.49994
ABL1_196	GTCACCGTGGCCCCTGCCTC	326	318	322	8.33539	682.104	468	64	266	8.0607	325.924	0	0	0	0	0	0	-8.35281	-9.41596
RPS3a_30	GTAGTTCTGGAAAAGCCACT	44	274	159	7.32193	336.816	11	522	266.5	8.0634	326.536	0	0	0	0	0	0	-8.35551	-8.40009
CTRL0057	GCACAATGTTGACGTAAGTG	73	76	74.5	6.2384	157.816	85	449	267	8.06609	327.149	0	0	0	0	0	0	-8.35821	-7.31121
TUBB_54	CTTGTCTCAGCCACCATGAG	146	128	137	7.10852	290.212	212	322	267	8.06609	327.149	0	0	0	0	0	0	-8.35821	-8.18593
TUBB_22	ACCATGGACTCTGTTCGCTC	394	374	384	8.58871	813.441	923	418	670.5	9.39124	821.548	1	1	1	1	1.50464e-06	1.50464	-8.35935	-8.34506
ABL1_266	CCGAGAGGCCATCAACAAAC	60	60	60	5.93074	127.1	148	387	267.5	8.06878	327.762	0	0	0	0	0	0	-8.3609	-7.00113
KIF11_101	AAACAGAGGCATTAACACAC	43	35	39	5.32193	82.6151	44	491	267.5	8.06878	327.762	0	0	0	0	0	0	-8.3609	-6.38569
TUBB_165	ATTCTCTACCAACTGATGGA	33	31	32	5.04439	67.7868	30	505	267.5	8.06878	327.762	0	0	0	0	0	0	-8.3609	-6.10406
ABL1_353	CTCCTGGCTCGGGCTCTGCG	147	114	130.5	7.03892	276.443	206	734	470	8.87958	575.88	1	0	0.5	0.584963	7.52322e-07	0.752322	-8.36286	-7.30678
PAK4_374	GGTCGACGAGGGGCTTGGGC	237	233	235	7.88264	497.809	536	0	268	8.07146	328.374	0	0	0	0	0	0	-8.36358	-8.96234
Actin-Beta_75	CTGGGTCATCTTCTCGCGGT	207	209	208	7.70736	440.614	447	495	471	8.88264	577.105	0	1	0.5	0.584963	7.52322e-07	0.752322	-8.36592	-7.97737
ABL1_456	ATTGCTGGGCTTTGGGGACT	161	151	156	7.29462	330.461	391	146	268.5	8.07414	328.987	0	0	0	0	0	0	-8.36626	-8.37269
ABL1_603	GCCTTGGCCATTTTTGGTTT	46	60	53	5.75489	112.272	170	368	269	8.07682	329.6	0	0	0	0	0	0	-8.36894	-6.82365
Actin-Beta_72	GGATAGCAACGTACATGGCT	83	262	172.5	7.43879	365.413	48	490	269	8.07682	329.6	0	0	0	0	0	0	-8.36894	-8.51733
PAK4_341	CCCTGGGCCCCCTCTGGCCG	210	207	208.5	7.71081	441.673	514	24	269	8.07682	329.6	0	0	0	0	0	0	-8.36894	-8.7901
RPS3a_23	GATGGAAATCATGACCCGAG	115	116	115.5	6.86419	244.668	19	519	269	8.07682	329.6	0	0	0	0	0	0	-8.36894	-7.94057
TUBB_171	GGCATTGTAGGGCTCGACCA	300	297	298.5	8.22641	632.323	194	344	269	8.07682	329.6	0	0	0	0	0	0	-8.36894	-9.3068
Actin-Beta_54	GTCCAGACGCAGGATGGCAT	116	616	366	8.51964	775.311	22	517	269.5	8.07948	330.212	0	0	0	0	0	0	-8.37161	-9.60049
ERCC3_183	CTCATTCAGATCTCATCCCA	115	109	112	6.82018	237.254	114	425	269.5	8.07948	330.212	0	0	0	0	0	0	-8.37161	-7.89635
CTRL0012	GAATCTACCGCAGCGGTTCG	242	232	237	7.89482	502.046	407	133	270	8.08215	330.825	0	0	0	0	0	0	-8.37428	-8.97455
ERCC3_149	CATTAGCACCTACTCCATGC	85	75	80	6.33985	169.467	100	440	270	8.08215	330.825	0	0	0	0	0	0	-8.37428	-7.41335
ABL1_183	AGGTCTGACCAGGTGACCCG	168	174	171	7.42626	362.236	219	322	270.5	8.08481	331.437	0	0	0	0	0	0	-8.37694	-8.50476
ABL1_90	GAGCCAAGTTCCCCATCAAA	211	208	209.5	7.71768	443.792	513	28	270.5	8.08481	331.437	0	0	0	0	0	0	-8.37694	-8.79699
ABL1_369	GTGCTTGTGCCTCCTCACTC	439	411	425	8.73471	900.293	749	203	476	8.89785	583.232	0	1	0.5	0.584963	7.52322e-07	0.752322	-8.38113	-9.00658
ABL1_119	GAGCGAGGTCCCCCGGAGGG	133	136	134.5	7.08215	284.916	381	162	271.5	8.09011	332.663	0	0	0	0	0	0	-8.38225	-8.15945
ABL1_302	TGGCGATCCGCTCTGGAGGC	192	185	188.5	7.56605	399.306	345	198	271.5	8.09011	332.663	0	0	0	0	0	0	-8.38225	-8.64496
ABL1_321	TGATGGCAACGTGGAGGGAA	194	183	188.5	7.56605	399.306	321	222	271.5	8.09011	332.663	0	0	0	0	0	0	-8.38225	-8.64496
ABL1_443	TCTTCCACAGGTGGGGAGAC	78	79	78.5	6.31288	166.289	172	371	271.5	8.09011	332.663	0	0	0	0	0	0	-8.38225	-7.3862
XPO1_5	CTCTTCATCAGCCTGCCGTA	228	221	224.5	7.81698	475.567	505	39	272	8.09276	333.275	0	0	0	0	0	0	-8.38489	-8.89653
ABL1_525	GCAGCTCATACACCTGGGAC	108	95	101.5	6.67948	215.011	169	376	272.5	8.0954	333.888	0	0	0	0	0	0	-8.38753	-7.75496
ABL1_539	AGTCCATTTGATGGGGAACT	81	82	81.5	6.36632	172.644	327	218	272.5	8.0954	333.888	0	0	0	0	0	0	-8.38753	-7.43999
ERCC3_106	AGTTTCTTAAGCGGCATTCT	48	48	48	5.61471	101.68	157	388	272.5	8.0954	333.888	0	0	0	0	0	0	-8.38753	-6.68201
ERCC3_14	AGCCATTTCCTGTGTGTCCT	191	226	208.5	7.71081	441.673	475	70	272.5	8.0954	333.888	0	0	0	0	0	0	-8.38753	-8.7901
Actin-Beta_157	ATGAAGATCCTCACCGAGCG	104	100	102	6.6865	216.07	57	489	273	8.09803	334.501	0	0	0	0	0	0	-8.39017	-7.76202
ERCC3_166	GTGGATTTAAATTTTCTGAT	85	85	85	6.42626	180.059	298	662	480	8.90989	588.133	1	0	0.5	0.584963	7.52322e-07	0.752322	-8.39318	-6.69105
PAK4_230	GGCGATGCACACGATGCCCG	49	50	49.5	5.65821	104.858	38	510	274	8.10329	335.726	0	0	0	0	0	0	-8.39543	-6.72598
ERCC3_8	CCCAGCCACCACCTCCTCCT	458	407	432.5	8.75989	916.181	962	0	481	8.91289	589.358	1	0	0.5	0.584963	7.52322e-07	0.752322	-8.39618	-9.03179
H2BFM2_25	GGGCCTCAGCCTTTCCCAGG	217	197	207	7.70044	438.496	317	232	274.5	8.10591	336.339	0	0	0	0	0	0	-8.39805	-8.77971
ABL1_30	CGGGATCAATGGCAGCTTCT	186	176	181	7.50779	383.419	496	54	275	8.10852	336.951	0	0	0	0	0	0	-8.40067	-8.58654
ABL1_401	GCCGGAGGGGTTTTGGAGTC	86	81	83.5	6.40088	176.881	216	334	275	8.10852	336.951	0	0	0	0	0	0	-8.40067	-7.47477
Actin-Beta_102	GTGCCTGGGGCGCCCCACGA	206	206	206	7.69349	436.377	441	109	275	8.10852	336.951	0	0	0	0	0	0	-8.40067	-8.77273
H2BFM2_3	TTCCTCTGAGACAACCTCGG	205	186	195.5	7.61839	414.135	534	17	275.5	8.11114	337.564	0	0	0	0	0	0	-8.40328	-8.69744
ABL1_86	GGCCTGAGCAGGTTGATGAC	167	156	161.5	7.3443	342.111	170	382	276	8.11374	338.176	0	0	0	0	0	0	-8.40589	-8.42253
ERCC3_220	ACCCGCTCTTCAAGCGCTTT	123	108	115.5	6.86419	244.668	255	298	276.5	8.11634	338.789	0	0	0	0	0	0	-8.4085	-7.94057
XPO1_140	CCTGAAACAGTCAAGCAGCT	88	86	87	6.45943	184.295	18	535	276.5	8.11634	338.789	0	0	0	0	0	0	-8.4085	-7.53368
ABL1_167	GGAGGTCAGTCACGCTGCCT	708	689	698.5	9.45018	1479.66	1049	339	694	9.44087	850.342	1	1	1	1	1.50464e-06	1.50464	-8.40899	-9.20742
PAK4_324	CGACATCAGGCCCGGAGAGG	587	594	590.5	9.20823	1250.88	1386	4	695	9.44294	851.567	1	1	1	1	1.50464e-06	1.50464	-8.41106	-8.96527
ABL1_279	CTGAAGTCCTGAGTGGCCGC	239	244	241.5	7.92184	511.578	380	174	277	8.11894	339.402	0	0	0	0	0	0	-8.41109	-9.00163
ABL1_32	GTGAGAGCAGTCCTGGCCAG	334	337	335.5	8.39446	710.702	282	272	277	8.11894	339.402	0	0	0	0	0	0	-8.41109	-9.47513
KIF11_126	CAGTATAGACACCACAGTTG	133	133	133	7.06609	281.739	122	432	277	8.11894	339.402	0	0	0	0	0	0	-8.41109	-8.14333
PAK4_111	AAGATTGGCGAGGGCTCCAC	294	280	287	8.16993	607.963	437	117	277	8.11894	339.402	0	0	0	0	0	0	-8.41109	-9.25021
PAK4_33	ACCACGGCCAGAGGGGGCCC	209	159	184	7.53138	389.774	273	281	277	8.11894	339.402	0	0	0	0	0	0	-8.41109	-8.61019
RPS3a_19	AAAAACGCAACAATCAGATA	41	44	42.5	5.44294	90.0293	125	429	277	8.11894	339.402	0	0	0	0	0	0	-8.41109	-6.50826
ABL1_15	GTCTTAGGCTATAATCACAA	33	34	33.5	5.10852	70.9643	119	436	277.5	8.12153	340.014	0	0	0	0	0	0	-8.41369	-6.16921
XPO1_32	TTCCAAGCTGAATTACAAAG	103	108	105.5	6.73471	223.485	241	314	277.5	8.12153	340.014	0	0	0	0	0	0	-8.41369	-7.81047
ABL1_39	CGAGAGCCGCTTCAACACCC	164	144	154	7.27612	326.224	378	178	278	8.12412	340.627	0	0	0	0	0	0	-8.41628	-8.35413
CTRL0031	GTTGATCAACGCGCTTCGCG	68	67	67.5	6.09803	142.988	248	308	278	8.12412	340.627	0	0	0	0	0	0	-8.41628	-7.1698
PAK4_270	CAGGCTGGAGGGGCCAGCTG	230	99	164.5	7.37069	348.466	542	14	278	8.12412	340.627	0	0	0	0	0	0	-8.41628	-8.44901
ABL1_503	CTCGTCTTGGTGGGCAGCTC	153	106	129.5	7.02791	274.325	155	822	488.5	8.93517	598.548	0	1	0.5	0.584963	7.52322e-07	0.752322	-8.41846	-7.29572
Actin-Beta_94	GTGACGATGCCGTGCTCGAT	205	861	533	9.0607	1129.07	85	472	278.5	8.1267	341.24	0	0	0	0	0	0	-8.41886	-10.1422
XPO1_16	GGTGGAATAGCAAGGAATGC	212	215	213.5	7.74483	452.265	407	150	278.5	8.1267	341.24	0	0	0	0	0	0	-8.41886	-8.82421
PAK4_38	GGAAGGCAGGCAGCCGAGGC	180	159	169.5	7.41363	359.058	521	37	279	8.12928	341.852	0	0	0	0	0	0	-8.42144	-8.49209
ABL1_142	AAAGCCCAGCAATGGGGCTG	61	61	61	5.9542	129.219	146	413	279.5	8.13186	342.465	0	0	0	0	0	0	-8.42402	-7.02479
TUBB_161	TGCGGAAGCAGATATCATAG	82	72	77	6.2854	163.112	187	372	279.5	8.13186	342.465	0	0	0	0	0	0	-8.42402	-7.35854
CTRL0054	GCCGCAATATATGCGGTAAG	8	6	7	3	14.8284	17	543	280	8.13443	343.078	0	0	0	0	0	0	-8.42659	-3.98444
TUBB_162	GCGGAAGCAGATATCATAGA	15	25	20	4.39232	42.3667	25	535	280	8.13443	343.078	0	0	0	0	0	0	-8.42659	-5.43852
Actin-Beta_40	CCATCTCTTGCTCGAAGTCC	281	262	271.5	8.09011	575.128	277	284	280.5	8.13699	343.69	0	0	0	0	0	0	-8.42916	-9.17025
ABL1_96	TATGGCATGTCCCCTTACCC	169	166	167.5	7.3966	354.821	195	367	281	8.13955	344.303	0	0	0	0	0	0	-8.43172	-8.47501
Actin-Beta_15	TCTTCATTGTGCTGGGTGCC	318	248	283	8.14975	599.489	384	1027	705.5	9.46455	864.433	1	1	1	1	1.50464e-06	1.50464	-8.43267	-7.90539
ABL1_420	GCCCTCTTCCGAGGCAGAGC	100	99	99.5	6.65105	210.774	236	327	281.5	8.14211	344.915	0	0	0	0	0	0	-8.43428	-7.72639
ABL1_237	CGCTGCCAAGCCCAGCCAGC	125	75	100	6.65821	211.834	166	398	282	8.14466	345.528	0	0	0	0	0	0	-8.43683	-7.73358
ERCC3_69	GGGCTTGTCCTTGGCATCGG	183	180	181.5	7.51175	384.478	333	231	282	8.14466	345.528	0	0	0	0	0	0	-8.43683	-8.59051
Actin-Beta_36	CAGCTCGTAGCTCTTCTCCA	5	4	4.5	2.45943	9.53251	0	565	282.5	8.1472	346.141	0	0	0	0	0	0	-8.43938	-3.39678
CTRL0094	GTCACTGTGGTCGAACATGT	313	309	311	8.2854	658.803	524	469	496.5	8.95855	608.35	1	0	0.5	0.584963	7.52322e-07	0.752322	-8.44186	-8.55662
KIF11_67	TTTGCAAGTTAATGAATCTT	10	8	9	3.32193	19.065	0	566	283	8.14975	346.753	0	0	0	0	0	0	-8.44192	-4.32661
PAK4_157	GGGCTTCCTGGACCGCCTGC	45	33	39	5.32193	82.6151	138	428	283	8.14975	346.753	0	0	0	0	0	0	-8.44192	-6.38569
TUBB_44	CTGGGCGGGGGCACAGGCTC	252	233	242.5	7.92778	513.697	311	255	283	8.14975	346.753	0	0	0	0	0	0	-8.44192	-9.00758
TUBB_190	ACCTGAGCGAACAGAGTCCA	256	248	252	7.98299	533.821	293	274	283.5	8.15228	347.366	0	0	0	0	0	0	-8.44446	-9.06291
ABL1_364	GGCTGCTGGTGGGGGCGGCG	684	653	668.5	9.38694	1416.11	1667	185	926	9.85643	1134.61	2	1	1.5	1.32193	2.25697e-06	2.25697	-8.44572	-8.76521
ABL1_588	CCCTTCGTATCTCAGCGAGA	129	122	125.5	6.98299	265.851	133	1291	712	9.47776	872.397	1	1	1	1	1.50464e-06	1.50464	-8.44589	-6.73529
ABL1_438	GCGGCTGCTGGTCAGCGTGC	130	146	138	7.11894	292.33	135	433	284	8.15482	347.979	0	0	0	0	0	0	-8.447	-8.19638
H2BFM2_91	AGAGGAAGCCTCAGCCATGG	355	360	357.5	8.48583	757.305	565	432	498.5	8.96434	610.801	1	0	0.5	0.584963	7.52322e-07	0.752322	-8.44765	-8.75737
ABL1_105	CTGGGGAAACAAGGCGTCCG	172	138	155	7.2854	328.342	260	309	284.5	8.15735	348.591	0	0	0	0	0	0	-8.44953	-8.36344
ABL1_221	GGGACAAGGGGAAATTGTCC	92	94	93	6.55459	197.005	171	398	284.5	8.15735	348.591	0	0	0	0	0	0	-8.44953	-7.6294
ABL1_421	ACTTTTGTGCCCTCCAAATG	194	181	187.5	7.55842	397.188	295	274	284.5	8.15735	348.591	0	0	0	0	0	0	-8.44953	-8.63731
ABL1_197	TGCCTCGGGCCTCCCCCACA	348	323	335.5	8.39446	710.702	406	165	285.5	8.16239	349.817	0	0	0	0	0	0	-8.45457	-9.47513
CTRL0067	GTCACTCGCAGACGCCTAAC	285	284	284.5	8.15735	602.667	462	109	285.5	8.16239	349.817	0	0	0	0	0	0	-8.45457	-9.23761
TUBB_159	CAGATCCCCGTAGGTTGGTG	263	272	267.5	8.06878	566.655	405	166	285.5	8.16239	349.817	0	0	0	0	0	0	-8.45457	-9.14887
ERCC3_211	CCGAGGAGGAGGTGGTGGCT	297	340	318.5	8.31967	674.69	141	862	501.5	8.97298	614.476	0	1	0.5	0.584963	7.52322e-07	0.752322	-8.45629	-8.59095
ABL1_301	CCGCTGGCGATCCGCTCTGG	250	228	239	7.90689	506.282	280	292	286	8.16491	350.429	0	0	0	0	0	0	-8.45709	-8.98665
PAK4_79	TGACACGGACCACCCATCCC	221	224	222.5	7.80413	471.33	31	541	286	8.16491	350.429	0	0	0	0	0	0	-8.45709	-8.88365
KIF11_160	ATAATAACTTCATCCAGAAT	11	8	9.5	3.39232	20.1242	16	557	286.5	8.16742	351.042	0	0	0	0	0	0	-8.4596	-4.40082
Actin-Beta_73	GATAGCAACGTACATGGCTG	238	59	148.5	7.224	314.573	424	150	287	8.16993	351.654	0	0	0	0	0	0	-8.46211	-8.30183
KIF11_120	GGGTCTGCTTTATTGTCTTC	49	44	46.5	5.56986	98.5027	188	386	287	8.16993	351.654	0	0	0	0	0	0	-8.46211	-6.63666
Actin-Beta_168	GACGGCCAGGTCATCACCAT	171	162	166.5	7.38802	352.703	234	341	287.5	8.17243	352.267	0	0	0	0	0	0	-8.46462	-8.46639
ABL1_176	AGCCGGCTCTGCCTCGGAAG	112	94	103	6.70044	218.189	233	343	288	8.17493	352.88	0	0	0	0	0	0	-8.46712	-7.77603
ABL1_501	CCTGGAGGTCCTCGTCTTGG	366	311	338.5	8.40727	717.057	395	181	288	8.17493	352.88	0	0	0	0	0	0	-8.46712	-9.48795
ABL1_52	ACCATGAAGCACAAGCTGGG	175	179	177	7.47573	374.946	355	221	288	8.17493	352.88	0	0	0	0	0	0	-8.46712	-8.55438
ERCC3_6	CTCCATGTACACAGTGTCGT	192	179	185.5	7.54303	392.951	259	317	288	8.17493	352.88	0	0	0	0	0	0	-8.46712	-8.62187
ABL1_187	GAATGAGGAAGCTGCTGATG	217	217	217	7.76818	459.679	645	366	505.5	8.98442	619.378	0	1	0.5	0.584963	7.52322e-07	0.752322	-8.46773	-8.03835
ABL1_546	TCTCCCCTACCAGGCAGTTT	234	193	213.5	7.74483	452.265	347	230	288.5	8.17742	353.492	0	0	0	0	0	0	-8.46961	-8.82421
H2BFM2_57	GACCAGCCTCGGTGGCGATG	427	409	418	8.71081	885.465	410	167	288.5	8.17742	353.492	0	0	0	0	0	0	-8.46961	-9.79192
ABL1_375	GGGCCCTTGCTGGTGCCCCC	8	7	7.5	3.08746	15.8875	57	521	289	8.17991	354.105	0	0	0	0	0	0	-8.4721	-4.07789
KIF11_58	GGATGGCAGCTCAAAGCAAA	87	96	91.5	6.53138	193.828	309	269	289	8.17991	354.105	0	0	0	0	0	0	-8.4721	-7.60606
Actin-Beta_62	CTCGTAGATGGGCACAGTGT	104	110	107	6.75489	226.662	204	375	289.5	8.18239	354.718	0	0	0	0	0	0	-8.47459	-7.83075
KIF11_150	TTGTAACAGAGAAAACTGAG	26	24	25	4.70044	52.9584	0	579	289.5	8.18239	354.718	0	0	0	0	0	0	-8.47459	-5.75378
TUBB_63	GCTGCCTGTGACCCCCGCCA	707	377	542	9.08481	1148.14	270	309	289.5	8.18239	354.718	0	0	0	0	0	0	-8.47459	-10.1663
ABL1_296	ACAGCGCCTCGGTGCTGTCC	33	36	34.5	5.14975	73.0826	24	556	290	8.18488	355.33	0	0	0	0	0	0	-8.47707	-6.21106
PAK4_249	GCTCCCGCTGTGGTGAGCGG	114	25	69.5	6.13955	147.224	398	184	291	8.18982	356.556	0	0	0	0	0	0	-8.48202	-7.21164
ABL1_19	TGTGAAGCCCAAACCAAAAA	75	84	79.5	6.33092	168.408	123	460	291.5	8.19229	357.168	0	0	0	0	0	0	-8.48449	-7.40436
TUBB_135	GGCTTCCACGGCTGGTGAGA	78	475	276.5	8.11634	585.72	78	505	291.5	8.19229	357.168	0	0	0	0	0	0	-8.48449	-9.19653
PAK4_327	GAGGGGGCGTTTGTCCCGGG	235	240	237.5	7.89785	503.105	795	228	511.5	9.00141	626.729	0	1	0.5	0.584963	7.52322e-07	0.752322	-8.48473	-8.16831
Actin-Beta_108	GATGGAGGGGAAGACGGCCC	77	250	163.5	7.36194	346.348	14	570	292	8.19476	357.781	0	0	0	0	0	0	-8.48696	-8.44024
PAK4_54	GAAGAGGCCCAAGTCTTCCA	42	58	50	5.67243	105.917	239	789	514	9.00843	629.792	1	0	0.5	0.584963	7.52322e-07	0.752322	-8.49175	-5.93108
Actin-Beta_27	TGGAGTTGAAGGTAGTTTCG	197	220	208.5	7.71081	441.673	173	414	293.5	8.20212	359.619	0	0	0	0	0	0	-8.49433	-8.7901
H2BFM2_29	GACCGCATCGCCACCGAGGC	139	127	133	7.06609	281.739	299	288	293.5	8.20212	359.619	0	0	0	0	0	0	-8.49433	-8.14333
ABL1_283	ATTATTCTCCAGTTTGTTGA	8	8	8	3.16993	16.9467	56	532	294	8.20457	360.231	0	0	0	0	0	0	-8.49678	-4.16565
TUBB_34	CCTGGATGTGGTACGGAAGG	326	335	330.5	8.37287	700.11	359	229	294	8.20457	360.231	0	0	0	0	0	0	-8.49678	-9.4535
ABL1_439	GCGTGCTGGACTTCTTCCAC	282	289	285.5	8.16239	604.785	538	51	294.5	8.20701	360.844	0	0	0	0	0	0	-8.49922	-9.24266
PAK4_287	GCACCTCGGGCTCGGGTGGG	180	183	181.5	7.51175	384.478	396	193	294.5	8.20701	360.844	0	0	0	0	0	0	-8.49922	-8.59051
ABL1_292	GCTGTGGCTGGCCATCTGCT	328	334	331	8.37504	701.169	803	677	740	9.53333	906.705	1	1	1	1	1.50464e-06	1.50464	-8.50147	-8.13107
Actin-Beta_46	AGCTGTAGCCGCGCTCGGTG	92	96	94	6.56986	199.124	181	409	295	8.20945	361.457	0	0	0	0	0	0	-8.50166	-7.64475
TUBB_156	TCATGGTGGCTGAGACAAGG	163	167	165	7.37504	349.526	146	446	296	8.21432	362.682	0	0	0	0	0	0	-8.50653	-8.45338
ABL1_387	CTTTCCAGCTTCTTCCTTGT	45	35	40	5.35755	84.7335	88	506	297	8.21917	363.907	0	0	0	0	0	0	-8.51139	-6.42179
PAK4_313	GCCCCACTGGCCAGACCAGC	104	98	101	6.67243	213.952	454	140	297	8.21917	363.907	0	0	0	0	0	0	-8.51139	-7.74787
ABL1_88	CCTGAGCAGGTTGATGACAG	283	72	177.5	7.47978	376.005	518	77	297.5	8.22159	364.52	0	0	0	0	0	0	-8.51381	-8.55844
ERCC3_199	GATCACGAAACTCGCTGGCA	172	167	169.5	7.41363	359.058	274	321	297.5	8.22159	364.52	0	0	0	0	0	0	-8.51381	-8.49209
ABL1_347	CACAGCATCAACCAGACTCG	332	294	313	8.29462	663.039	544	53	298.5	8.22641	365.745	0	0	0	0	0	0	-8.51863	-9.37512
PAK4_57	AAGTCTTCCAGGGAGGGCTC	86	59	72.5	6.19967	153.579	179	418	298.5	8.22641	365.745	0	0	0	0	0	0	-8.51863	-7.2722
Actin-Beta_60	AGGGCATACCCCTCGTAGAT	8	10	9	3.32193	19.065	27	571	299	8.22882	366.358	0	0	0	0	0	0	-8.52104	-4.32661
Actin-Beta_130	GGATTCCTATGTGGGCGACG	290	262	276	8.11374	584.661	511	88	299.5	8.23122	366.97	0	0	0	0	0	0	-8.52345	-9.19392
Actin-Beta_64	GGAGTCCATCACGATGCCAG	217	200	208.5	7.71081	441.673	180	419	299.5	8.23122	366.97	0	0	0	0	0	0	-8.52345	-8.7901
ERCC3_163	CGTGCAGGCCCACTGTAAGC	109	74	91.5	6.53138	193.828	153	446	299.5	8.23122	366.97	0	0	0	0	0	0	-8.52345	-7.60606
Actin-Beta_109	ATGGAGGGGAAGACGGCCCG	215	65	140	7.13955	296.567	350	250	300	8.23362	367.583	0	0	0	0	0	0	-8.52585	-8.21707
TUBB_146	TGCGGAGGTCAGCATTGAGC	222	224	223	7.80735	472.389	197	403	300	8.23362	367.583	0	0	0	0	0	0	-8.52585	-8.88688
ABL1_519	TGAGTTCATAGACCTTCTCT	9	8	8.5	3.24793	18.0059	63	538	300.5	8.23601	368.196	0	0	0	0	0	0	-8.52824	-4.24837
TUBB_184	CCTCCTTCCGTACCACATCC	597	507	552	9.11114	1169.32	332	269	300.5	8.23601	368.196	0	0	0	0	0	0	-8.52824	-10.1927
ABL1_106	TGGGGAAACAAGGCGTCCGT	215	209	212	7.73471	449.087	198	404	301	8.2384	368.808	0	0	0	0	0	0	-8.53063	-8.81406
CTRL0049	GTTACCTTCGCTCGTCTATA	106	94	100	6.65821	211.834	259	343	301	8.2384	368.808	0	0	0	0	0	0	-8.53063	-7.73358
ABL1_412	CATTCTTTTTCACCAGCCTG	183	167	175	7.45943	370.709	504	100	302	8.24317	370.034	0	0	0	0	0	0	-8.53541	-8.53803
ABL1_461	CTGGGTCAGCTGTGTCCAAG	373	71	222	7.8009	470.271	556	48	302	8.24317	370.034	0	0	0	0	0	0	-8.53541	-8.88041
ABL1_60	CCAGTACGGGGAGGTGTACG	272	239	255.5	8.00282	541.235	407	197	302	8.24317	370.034	0	0	0	0	0	0	-8.53541	-9.08277
ABL1_617	CAGATGCTACTGGCCGCTGA	198	146	172	7.43463	364.354	320	284	302	8.24317	370.034	0	0	0	0	0	0	-8.53541	-8.51315
PAK4_7	CAGCACGAGCAGAAGTTCAC	117	123	120	6.91886	254.2	83	521	302	8.24317	370.034	0	0	0	0	0	0	-8.53541	-7.99549
ERCC3_150	ATTAGCACCTACTCCATGCT	55	57	56	5.83289	118.627	69	536	302.5	8.24555	370.646	0	0	0	0	0	0	-8.53779	-6.9024
Actin-Beta_71	TGGATAGCAACGTACATGGC	38	22	30	4.9542	63.5501	30	577	303.5	8.2503	371.872	0	0	0	0	0	0	-8.54253	-6.01235
PAK4_227	GCGCAGGTCCATCTTCTTGA	283	288	285.5	8.16239	604.785	499	109	304	8.25267	372.484	0	0	0	0	0	0	-8.5449	-9.24266
PAK4_41	GTTCGCCGGTCACAGCGAGG	82	84	83	6.39232	175.822	113	495	304	8.25267	372.484	0	0	0	0	0	0	-8.5449	-7.46615
ABL1_465	TCGCCGGCCCCTCTGCGCTC	456	425	440.5	8.78627	933.127	838	229	533.5	9.06205	653.685	1	0	0.5	0.584963	7.52322e-07	0.752322	-8.54539	-9.05821
PAK4_187	CTTGTGCAGGTTCTTCAGTC	39	31	35	5.16993	74.1418	7	602	304.5	8.25503	373.097	0	0	0	0	0	0	-8.54727	-6.23154
CTRL0033	GCCGACCAACGTCAGCGGTA	157	169	163	7.35755	345.289	295	315	305	8.25739	373.709	0	0	0	0	0	0	-8.54963	-8.43583
PAK4_343	CCCCCTCTGGCCGTGGTGGC	75	76	75.5	6.25739	159.934	98	512	305	8.25739	373.709	0	0	0	0	0	0	-8.54963	-7.33033
Actin-Beta_140	CGAGGCCCCCCTGAACCCCA	377	355	366	8.51964	775.311	404	207	305.5	8.25974	374.322	0	0	0	0	0	0	-8.55199	-9.60049
CTRL0088	GCGGAGAGCATTGACCTCAT	212	222	217	7.76818	459.679	500	111	305.5	8.25974	374.322	0	0	0	0	0	0	-8.55199	-8.84762
ERCC3_131	TGTTGGCAGAATATGACTTC	46	48	47	5.58496	99.5618	95	516	305.5	8.25974	374.322	0	0	0	0	0	0	-8.55199	-6.65194
Actin-Beta_91	GCAGCTCATTGTAGAAGGTG	70	74	72	6.18982	152.52	28	584	306	8.26209	374.935	0	0	0	0	0	0	-8.55434	-7.26229
PAK4_190	GGTTCTTCAGTCGGGGTGGC	196	191	193.5	7.60363	409.898	435	177	306	8.26209	374.935	0	0	0	0	0	0	-8.55434	-8.68264
PAK4_211	GGGCACTTCCTTGCTCACCT	193	200	196.5	7.62571	416.253	435	177	306	8.26209	374.935	0	0	0	0	0	0	-8.55434	-8.70478
ABL1_559	CTCAGTGATGATATAGAACG	23	27	25	4.70044	52.9584	35	578	306.5	8.26444	375.547	0	0	0	0	0	0	-8.55669	-5.75378
PAK4_256	CAGGGGGCCCAGGAACAGCA	163	167	165	7.37504	349.526	33	580	306.5	8.26444	375.547	0	0	0	0	0	0	-8.55669	-8.45338
ERCC3_153	CCACACCACCAAAAGGTCCT	131	135	133	7.06609	281.739	167	448	307.5	8.26913	376.773	0	0	0	0	0	0	-8.56137	-8.14333
PAK4_326	GGAGAGGGGGCGTTTGTCCC	119	129	124	6.96578	262.674	615	0	307.5	8.26913	376.773	0	0	0	0	0	0	-8.56137	-8.04261
Actin-Beta_120	ATGTGCAAGGCCGGCTTCGC	278	294	286	8.16491	605.844	473	143	308	8.27146	377.385	0	0	0	0	0	0	-8.56371	-9.24518
Actin-Beta_144	CCGTACCACTGGCATCGTGA	192	186	189	7.56986	400.366	268	348	308	8.27146	377.385	0	0	0	0	0	0	-8.56371	-8.64877
H2BFM2_92	CTCAGCCATGGCGGAAGCAG	164	167	165.5	7.37938	350.585	350	267	308.5	8.2738	377.998	0	0	0	0	0	0	-8.56605	-8.45773
PAK4_37	CCAGGGAAGGCAGGCAGCCG	231	221	226	7.82655	478.744	506	111	308.5	8.2738	377.998	0	0	0	0	0	0	-8.56605	-8.90612
ABL1_203	GTGACCCCCACCAGCAAAGC	151	138	144.5	7.18488	306.1	559	59	309	8.27612	378.611	0	0	0	0	0	0	-8.56838	-8.26256
XPO1_139	GTGGGATAGTATAATCCAGC	8	7	7.5	3.08746	15.8875	1	617	309	8.27612	378.611	0	0	0	0	0	0	-8.56838	-4.07789
ABL1_289	GAACGTGTAGAGGTTTTTGC	63	63	63	6	133.455	109	510	309.5	8.27845	379.223	0	0	0	0	0	0	-8.5707	-7.07098
PAK4_231	CAATCTTGATGAAGTTGTCC	45	44	44.5	5.50779	94.266	121	498	309.5	8.27845	379.223	0	0	0	0	0	0	-8.5707	-6.57389
ABL1_514	TGGTGGATTTCAGCAAAGGA	67	93	80	6.33985	169.467	133	487	310	8.28077	379.836	0	0	0	0	0	0	-8.57303	-7.41335
PAK4_78	CTGACACGGACCACCCATCC	179	136	157.5	7.30834	333.638	179	442	310.5	8.28309	380.449	0	0	0	0	0	0	-8.57534	-8.38646
XPO1_34	CCAAGCTGCTTGACTGTTTC	308	282	295	8.20945	624.909	620	1	310.5	8.28309	380.449	0	0	0	0	0	0	-8.57534	-9.28981
ABL1_284	CCAGTTTGTTGATGGCCTCT	237	234	235.5	7.8857	498.868	490	132	311	8.2854	381.061	0	0	0	0	0	0	-8.57766	-8.9654
ABL1_49	CAAGTGGGAGATGGAACGCA	193	209	201	7.65821	425.786	511	111	311	8.2854	381.061	0	0	0	0	0	0	-8.57766	-8.73737
ABL1_40	CTTCAACACCCTGGCCGAGT	149	140	144.5	7.18488	306.1	346	278	312	8.29002	382.286	0	0	0	0	0	0	-8.58228	-8.26256
ABL1_433	GCCACCGCCCTCCTCCTCGC	342	310	326	8.35315	690.578	521	103	312	8.29002	382.286	0	0	0	0	0	0	-8.58228	-9.43375
ABL1_78	TCTTGCTGCCCGAAACTGCC	386	344	365	8.5157	773.193	598	26	312	8.29002	382.286	0	0	0	0	0	0	-8.58228	-9.59655
ERCC3_13	AAGCCATTTCCTGTGTGTCC	200	140	170	7.41785	360.117	313	311	312	8.29002	382.286	0	0	0	0	0	0	-8.58228	-8.49632
KIF11_83	GACATCACTGAGAAATCAGA	23	19	21	4.45943	44.4851	8	616	312	8.29002	382.286	0	0	0	0	0	0	-8.58228	-5.50732
ERCC3_27	ATCCTTTCCCCCTGAGACGT	352	314	333	8.3837	705.406	619	478	548.5	9.10198	672.064	0	1	0.5	0.584963	7.52322e-07	0.752322	-8.58533	-8.65509
KIF11_109	GTTTCCTTTTCAGCTGATCA	116	103	109.5	6.7879	231.958	327	299	313	8.29462	383.512	0	0	0	0	0	0	-8.58688	-7.86393
PAK4_129	CTGGGTGGTCATGGAGTTCC	171	168	169.5	7.41363	359.058	227	399	313	8.29462	383.512	0	0	0	0	0	0	-8.58688	-8.49209
PAK4_384	GTGCTCGAAGTTGGACGGCG	368	355	361.5	8.50184	765.779	626	0	313	8.29462	383.512	0	0	0	0	0	0	-8.58688	-9.58267
H2BFM2_22	GGTGCTGAAGCAGGTTCACC	37	35	36	5.20945	76.2601	102	525	313.5	8.29692	384.124	0	0	0	0	0	0	-8.58918	-6.27165
PAK4_218	CTGGGCGTGGAGCACCGACA	185	206	195.5	7.61839	414.135	307	320	313.5	8.29692	384.124	0	0	0	0	0	0	-8.58918	-8.69744
H2BFM2_31	AGCGCGTGACCATCACCTCC	363	257	310	8.28077	656.684	527	101	314	8.29921	384.737	0	0	0	0	0	0	-8.59147	-9.36125
PAK4_323	CCGACATCAGGCCCGGAGAG	641	218	429.5	8.74987	909.826	617	11	314	8.29921	384.737	0	0	0	0	0	0	-8.59147	-9.83103
ABL1_510	GGAACATTGTTTCAAAGGCT	31	26	28.5	4.88264	60.3726	43	587	315	8.30378	385.962	0	0	0	0	0	0	-8.59605	-5.93952
ERCC3_3	GAGCGGGTGTACATGTTTGC	445	445	445	8.8009	942.66	628	2	315	8.30378	385.962	0	0	0	0	0	0	-8.59605	-9.88212
PAK4_167	GTGCGGTTCTGGCGCATGAG	467	106	286.5	8.16742	606.903	954	155	554.5	9.11764	679.416	1	0	0.5	0.584963	7.52322e-07	0.752322	-8.60101	-8.43843
H2BFM2_11	CAGAAGAGGCGAGGGTGCCG	353	380	366.5	8.5216	776.37	518	115	316.5	8.31061	387.8	0	0	0	0	0	0	-8.60289	-9.60246
TUBB_172	GACCACGGTGTCAGACACTT	571	548	559.5	9.13057	1185.21	1259	329	794	9.63481	972.87	1	1	1	1	1.50464e-06	1.50464	-8.60298	-8.88754
Actin-Beta_85	GGGGGCCTCGGTCAGCAGCA	1146	1056	1101	10.1059	2332.29	2023	520	1271.5	10.3134	1557.94	2	2	2	1.58496	3.00929e-06	3.00929	-8.603	-9.1848
ABL1_48	CAACTACGACAAGTGGGAGA	35	36	35.5	5.18982	75.201	84	550	317	8.31288	388.413	0	0	0	0	0	0	-8.60516	-6.25174
CTRL0004	GCTTGAGCACATACGCGAAT	180	183	181.5	7.51175	384.478	403	231	317	8.31288	388.413	0	0	0	0	0	0	-8.60516	-8.59051
ERCC3_144	CAGCTGTTTCTGTGGAGCAG	206	203	204.5	7.68299	433.2	506	128	317	8.31288	388.413	0	0	0	0	0	0	-8.60516	-8.76222
ABL1_596	GGACACAGGCCCATGGTACC	130	137	133.5	7.07146	282.798	251	384	317.5	8.31515	389.025	0	0	0	0	0	0	-8.60742	-8.14872
CTRL0095	GTACTCCAATCCGCGATGAC	187	178	182.5	7.51964	386.596	358	277	317.5	8.31515	389.025	0	0	0	0	0	0	-8.60742	-8.59841
TUBB_214	TCTCGAACCCCTGACCTGGA	203	190	196.5	7.62571	416.253	549	86	317.5	8.31515	389.025	0	0	0	0	0	0	-8.60742	-8.70478
KIF11_128	TCCAAGTGCTACTGTAGTAA	29	30	29.5	4.93074	62.4909	45	591	318	8.31741	389.638	0	0	0	0	0	0	-8.60969	-5.98848
ABL1_76	CACTCAGATCTCGTCAGCCA	385	350	367.5	8.52552	778.489	636	1	318.5	8.31967	390.251	0	0	0	0	0	0	-8.61195	-9.60638
ERCC3_138	GAAACGGGCGTGCACGTTCG	173	95	134	7.07682	283.857	260	379	319.5	8.32418	391.476	0	0	0	0	0	0	-8.61646	-8.15409
PAK4_81	CCTCATGACGTGGCCCCTAA	251	222	236.5	7.89178	500.987	603	36	319.5	8.32418	391.476	0	0	0	0	0	0	-8.61646	-8.97151
TUBB_93	CGGTGAGGAGGCCGAAGAGG	257	275	266	8.0607	563.478	257	382	319.5	8.32418	391.476	0	0	0	0	0	0	-8.61646	-9.14077
TUBB_57	CCGCAAGTTGGCAGTCAACA	191	188	189.5	7.57365	401.425	372	749	560.5	9.13314	686.768	1	0	0.5	0.584963	7.52322e-07	0.752322	-8.61651	-7.84331
H2BFM2_1	CGCTGCTTCCGCCATGGCTG	296	294	295	8.20945	624.909	534	106	320	8.32643	392.089	0	0	0	0	0	0	-8.61871	-9.28981
ABL1_157	CTAGCCACCGGCGAGGAGGA	86	89	87.5	6.46761	185.354	131	510	320.5	8.32867	392.701	0	0	0	0	0	0	-8.62096	-7.54191
PAK4_94	CCACGCCTCAGAGCCCCAGC	146	133	139.5	7.13443	295.508	365	277	321	8.33092	393.314	0	0	0	0	0	0	-8.6232	-8.21193
Actin-Beta_77	ATCTTCTCGCGGTTGGCCTT	243	253	248	7.96	525.347	110	533	321.5	8.33316	393.927	0	0	0	0	0	0	-8.62544	-9.03987
PAK4_139	TCGATCCTGCTGACCCATGA	382	372	377	8.56224	798.613	412	231	321.5	8.33316	393.927	0	0	0	0	0	0	-8.62544	-9.64316
PAK4_55	GAGGCCCAAGTCTTCCAGGG	635	573	604	9.24079	1279.48	1305	308	806.5	9.65732	988.186	2	0	1	1	1.50464e-06	1.50464	-8.62549	-8.99786
ABL1_212	CCGCCGAGGAGTCCAGAGTG	265	259	262	8.03892	555.004	602	43	322.5	8.33762	395.152	0	0	0	0	0	0	-8.62991	-9.11895
ABL1_565	AGGTCTTCACGGCCACCGTC	346	332	339	8.40939	718.116	518	128	323	8.33985	395.764	0	0	0	0	0	0	-8.63214	-9.49008
CTRL0055	GCGCACGTATAATCCTGCGT	77	72	74.5	6.2384	157.816	50	596	323	8.33985	395.764	0	0	0	0	0	0	-8.63214	-7.31121
TUBB_56	CAATGCTGACCTCCGCAAGT	327	307	317	8.31288	671.513	561	85	323	8.33985	395.764	0	0	0	0	0	0	-8.63214	-9.39342
KIF11_91	GGATGTAGAAGAGGCAGTTC	226	234	230	7.85175	487.217	509	138	323.5	8.34207	396.377	0	0	0	0	0	0	-8.63436	-8.93138
ERCC3_171	CTATGTCTCCTGAATTTTAC	24	22	23	4.58496	48.7217	49	599	324	8.3443	396.99	0	0	0	0	0	0	-8.63659	-5.6358
ABL1_225	GCAGCCTCTGCAGGGAAGGC	56	58	57	5.85798	120.745	137	514	325.5	8.35094	398.828	0	0	0	0	0	0	-8.64323	-6.92772
PAK4_241	CCACCAGCTGCAGGGCAGCC	107	96	101.5	6.67948	215.011	276	376	326	8.35315	399.44	0	0	0	0	0	0	-8.64544	-7.75496
ABL1_528	GACAGGTCAATTCCCGGGTA	261	259	260	8.02791	550.768	641	12	326.5	8.35535	400.053	0	0	0	0	0	0	-8.64765	-9.10792
H2BFM2_7	CAAAGAGGCCAACTCCACGA	101	96	98.5	6.63662	208.656	128	526	327	8.35755	400.666	0	0	0	0	0	0	-8.64985	-7.71188
PAK4_165	TGGTGCGGTTCTGGCGCATG	250	192	221	7.79442	468.152	389	266	327.5	8.35975	401.278	0	0	0	0	0	0	-8.65205	-8.87391
ABL1_136	GGCACTGGCTTTCACCCCCT	473	423	448	8.81057	949.015	1110	533	821.5	9.68387	1006.57	1	1	1	1	1.50464e-06	1.50464	-8.65205	-8.5672
PAK4_103	CCGGGCTGCCCTGCAGCTGG	169	169	169	7.40939	357.999	264	392	328	8.36194	401.891	0	0	0	0	0	0	-8.65425	-8.48784
PAK4_171	GCTGGCAGGCGGCCCTGCCT	65	60	62.5	5.98868	132.396	122	536	329	8.36632	403.116	0	0	0	0	0	0	-8.65863	-7.05957
TUBB_13	GACCCCACCGGCACCTACCA	1225	1113	1169	10.1923	2476.34	299	359	329	8.36632	403.116	0	0	0	0	0	0	-8.65863	-11.2746
TUBB_182	CGCCCAGTGAGTGGGTCAGC	100	92	96	6.59991	203.36	158	500	329	8.36632	403.116	0	0	0	0	0	0	-8.65863	-7.67497
PAK4_181	GGGCAGGGTCTCGCACCAGC	9	7	8	3.16993	16.9467	0	660	330	8.37069	404.341	0	0	0	0	0	0	-8.66299	-4.16565
PAK4_30	AGCCGGCCACCACGGCCAGA	158	145	151.5	7.25267	320.928	7	653	330	8.37069	404.341	0	0	0	0	0	0	-8.66299	-8.33059
ABL1_166	GGGCCAAGGACACGGAGTGG	161	161	161	7.33985	341.052	356	305	330.5	8.37287	404.954	0	0	0	0	0	0	-8.66517	-8.41807
ERCC3_9	CCACCTCCTCCTCGGCATCC	623	548	585.5	9.19599	1240.29	1082	79	580.5	9.18364	711.273	1	0	0.5	0.584963	7.52322e-07	0.752322	-8.66702	-9.46835
ABL1_194	CCTCCGGCGGCAGGTCACCG	6	7	6.5	2.90689	13.7692	12	650	331	8.37504	405.567	0	0	0	0	0	0	-8.66735	-3.88452
CTRL0011	GTTCGACTCGCGTGACCGTA	143	150	146.5	7.20457	310.336	162	500	331	8.37504	405.567	0	0	0	0	0	0	-8.66735	-8.28233
CTRL0074	GAATGGCAATTACGGCTGAT	37	31	34	5.12928	72.0234	136	526	331	8.37504	405.567	0	0	0	0	0	0	-8.66735	-6.19029
ERCC3_53	GCACTTCATCCAGGATCATG	186	181	183.5	7.52748	388.715	270	392	331	8.37504	405.567	0	0	0	0	0	0	-8.66735	-8.60627
ABL1_316	CTGGTCCCCTGCCAGGGCCG	155	150	152.5	7.26209	323.046	212	1451	831.5	9.70131	1018.82	1	1	1	1	1.50464e-06	1.50464	-8.66949	-7.01545
ABL1_497	AGGCATCTCAGGCACGTCAG	376	353	364.5	8.51373	772.134	528	137	332.5	8.38154	407.405	0	0	0	0	0	0	-8.67386	-9.59457
ABL1_274	CTTCAGCAAGCTCCTCAGTT	217	199	208	7.70736	440.614	633	534	583.5	9.19106	714.949	0	1	0.5	0.584963	7.52322e-07	0.752322	-8.67445	-7.97737
PAK4_27	AAATGGGATGCCAGAGGAGC	164	169	166.5	7.38802	352.703	398	268	333	8.3837	408.017	0	0	0	0	0	0	-8.67602	-8.46639
TUBB_104	GAAGGCCTTCCGGCGGAACA	98	96	97	6.61471	205.479	143	523	333	8.3837	408.017	0	0	0	0	0	0	-8.67602	-7.68985
CTRL0078	GAAGATAAGTCGCTGTCTCG	119	118	118.5	6.90087	251.023	272	395	333.5	8.38586	408.63	0	0	0	0	0	0	-8.67818	-7.97741
TUBB_23	TCTGTTCGCTCAGGTCCTTT	292	276	284	8.15482	601.608	483	184	333.5	8.38586	408.63	0	0	0	0	0	0	-8.67818	-9.23508
ERCC3_209	GGATGCCGAGGAGGAGGTGG	390	408	399	8.64386	845.216	404	264	334	8.38802	409.243	0	0	0	0	0	0	-8.68033	-9.72488
TUBB_8	TTGGGATCCCTCCAGGTCAG	581	565	573	9.16491	1213.81	1507	170	838.5	9.71339	1027.39	1	1	1	1	1.50464e-06	1.50464	-8.68157	-8.92191
PAK4_174	GCCCTGCCTTGGCCAGGAAT	143	153	148	7.21917	313.514	309	360	334.5	8.39017	409.855	0	0	0	0	0	0	-8.68249	-8.29698
TUBB_198	CAGGTCGCTGTCCCCGTGGT	22	22	22	4.52356	46.6034	2	667	334.5	8.39017	409.855	0	0	0	0	0	0	-8.68249	-5.57299
ABL1_511	ACATTGTTTCAAAGGCTTGG	60	63	61.5	5.96578	130.278	117	553	335	8.39232	410.468	0	0	0	0	0	0	-8.68464	-7.03648
ABL1_574	ACAGTGGGCTTGTTGCGCTT	320	231	275.5	8.11114	583.602	746	935	840.5	9.71682	1029.85	1	1	1	1	1.50464e-06	1.50464	-8.68501	-7.8667
ABL1_368	GTCCCTCCCTGGCGACTCAG	178	156	167	7.39232	353.762	325	347	336	8.3966	411.693	0	0	0	0	0	0	-8.68893	-8.47071
ABL1_43	CATCATTCAACGGTGGCCGA	226	221	223.5	7.81057	473.448	441	232	336.5	8.39874	412.306	0	0	0	0	0	0	-8.69107	-8.89011
Actin-Beta_31	GGAAGAGTGCCTCAGGGCAG	180	178	179	7.49185	379.182	260	413	336.5	8.39874	412.306	0	0	0	0	0	0	-8.69107	-8.57055
ERCC3_49	CTTACAGTGGGCCTGCACGA	208	203	205.5	7.69	435.318	189	484	336.5	8.39874	412.306	0	0	0	0	0	0	-8.69107	-8.76924
ABL1_89	GACACCTACACAGCCCATGC	128	116	122	6.94251	258.437	137	537	337	8.40088	412.918	0	0	0	0	0	0	-8.6932	-8.01924
Actin-Beta_139	GCACCCCGTGCTGCTGACCG	528	507	517.5	9.0182	1096.24	570	104	337	8.40088	412.918	0	0	0	0	0	0	-8.6932	-10.0997
Actin-Beta_176	TGTACCCTGGCATTGCCGAC	193	189	191	7.58496	404.602	417	257	337	8.40088	412.918	0	0	0	0	0	0	-8.6932	-8.66392
ABL1_354	TCCTGGCTCGGGCTCTGCGA	287	316	301.5	8.24079	638.678	357	319	338	8.40514	414.144	0	0	0	0	0	0	-8.69747	-9.3212
ABL1_556	GTAGTCCAGGAGGTTCCCGT	129	129	129	7.02237	273.265	312	366	339	8.40939	415.369	0	0	0	0	0	0	-8.70172	-8.09943
ABL1_610	AAGGTTGGGGTCATTTTCAC	101	90	95.5	6.59246	202.301	305	373	339	8.40939	415.369	0	0	0	0	0	0	-8.70172	-7.66747
ERCC3_51	GAGCACCCTTCGGAACATCT	352	326	339	8.40939	718.116	664	14	339	8.40939	415.369	0	0	0	0	0	0	-8.70172	-9.49008
H2BFM2_32	GCGCGTGACCATCACCTCCC	231	281	256	8.00562	542.294	540	138	339	8.40939	415.369	0	0	0	0	0	0	-8.70172	-9.08559
PAK4_97	CCTGCTGTTCCTGGGCCCCC	222	214	218	7.77479	461.797	561	117	339	8.40939	415.369	0	0	0	0	0	0	-8.70172	-8.85424
TUBB_109	ACTGCCATCTTGAGGCCACG	234	213	223.5	7.81057	473.448	216	462	339	8.40939	415.369	0	0	0	0	0	0	-8.70172	-8.89011
Actin-Beta_76	CATCTTCTCGCGGTTGGCCT	384	336	360	8.49586	762.601	578	101	339.5	8.41151	415.982	0	0	0	0	0	0	-8.70384	-9.57668
ABL1_348	TGGCTTTTGTCTTTGCGCCC	244	236	240	7.91289	508.401	744	448	596	9.22159	730.265	1	0	0.5	0.584963	7.52322e-07	0.752322	-8.70498	-8.18339
H2BFM2_9	GCCCAGAAGCAGAAGAGGCG	795	775	785	9.61839	1662.89	1694	11	852.5	9.73725	1044.55	1	1	1	1	1.50464e-06	1.50464	-8.70544	-9.37574
ERCC3_110	ATTCTCGGATCACGGGGTCC	243	223	233	7.87036	493.572	364	316	340	8.41363	416.594	0	0	0	0	0	0	-8.70596	-8.95004
PAK4_255	CCAGGGGGCCCAGGAACAGC	139	123	131	7.04439	277.502	353	327	340	8.41363	416.594	0	0	0	0	0	0	-8.70596	-8.12154
Actin-Beta_82	GGTTGGCCTTGGGGTTCAGG	1182	1493	1337.5	10.3864	2833.28	480	202	341	8.41785	417.819	0	0	0	0	0	0	-8.71018	-11.4688
TUBB_78	GCCGGAAGGCCTTCCTCCAC	117	119	118	6.89482	249.964	149	534	341.5	8.41996	418.432	0	0	0	0	0	0	-8.71229	-7.97134
ABL1_453	CCAGCCCCATTGCTGGGCTT	80	64	72	6.18982	152.52	122	562	342	8.42206	419.045	0	0	0	0	0	0	-8.7144	-7.26229
Actin-Beta_83	GTTGGCCTTGGGGTTCAGGG	943	276	609.5	9.25385	1291.13	450	234	342	8.42206	419.045	0	0	0	0	0	0	-8.7144	-10.3355
ABL1_238	GCTGCCAAGCCCAGCCAGCC	81	116	98.5	6.63662	208.656	225	461	343	8.42626	420.27	0	0	0	0	0	0	-8.7186	-7.71188
ABL1_322	GATGGCAACGTGGAGGGAAC	131	492	311.5	8.28771	659.862	6	680	343	8.42626	420.27	0	0	0	0	0	0	-8.7186	-9.3682
ABL1_440	TGCTGGACTTCTTCCACAGG	102	91	96.5	6.60733	204.419	126	560	343	8.42626	420.27	0	0	0	0	0	0	-8.7186	-7.68243
ABL1_484	TCTTCATTCAGGCCGCCCTC	319	241	280	8.13443	593.134	466	220	343	8.42626	420.27	0	0	0	0	0	0	-8.7186	-9.21465
ABL1_46	TGTCCCCCAACTACGACAAG	406	293	349.5	8.45327	740.359	580	107	343.5	8.42836	420.883	0	0	0	0	0	0	-8.7207	-9.53403
Actin-Beta_100	GAGGATGCCTCTCTTGCTCT	164	185	174.5	7.45533	369.65	314	374	344	8.43045	421.495	0	0	0	0	0	0	-8.72279	-8.53391
ABL1_282	CCGGGCAGATCTGAAGCTCC	344	335	339.5	8.41151	719.175	569	120	344.5	8.43254	422.108	0	0	0	0	0	0	-8.72488	-9.4922
ABL1_483	GAAGGCGCTCATCTTCATTC	129	126	127.5	7.00562	270.088	284	405	344.5	8.43254	422.108	0	0	0	0	0	0	-8.72488	-8.08262
PAK4_338	CCTCGGCTGCCTGCCTTCCC	348	259	303.5	8.2503	642.915	531	160	345.5	8.43671	423.333	0	0	0	0	0	0	-8.72905	-9.33073
ABL1_252	CCTCCAGAGCGGATCGCCAG	241	228	234.5	7.87958	496.75	309	383	346	8.43879	423.946	0	0	0	0	0	0	-8.73114	-8.95928
ABL1_269	CCGGGAGCTTCAGATCTGCC	269	251	260	8.02791	550.768	575	117	346	8.43879	423.946	0	0	0	0	0	0	-8.73114	-9.10792
CTRL0071	GATCCTGATCCGGCGGCGCG	113	107	110	6.79442	233.017	180	512	346	8.43879	423.946	0	0	0	0	0	0	-8.73114	-7.87047
H2BFM2_80	ACCCTCGCCTCTTCTGCTTC	711	516	613.5	9.26327	1299.6	692	0	346	8.43879	423.946	0	0	0	0	0	0	-8.73114	-10.345
PAK4_286	GGGGCACCTCGGGCTCGGGT	183	184	183.5	7.52748	388.715	438	254	346	8.43879	423.946	0	0	0	0	0	0	-8.73114	-8.60627
TUBB_155	CACTCATGGTGGCTGAGACA	212	207	209.5	7.71768	443.792	305	388	346.5	8.44087	424.558	0	0	0	0	0	0	-8.73321	-8.79699
Actin-Beta_116	CTCGTCGTCGACAACGGCTC	390	356	373	8.54689	790.14	578	116	347	8.44294	425.171	0	0	0	0	0	0	-8.73529	-9.62779
H2BFM2_23	GTGCTGAAGCAGGTTCACCA	13	16	14.5	3.9542	30.7159	17	678	347.5	8.44501	425.784	0	0	0	0	0	0	-8.73736	-4.98713
H2BFM2_4	TCTGAGACAACCTCGGAGGA	137	127	132	7.05528	279.62	293	403	348	8.44708	426.396	0	0	0	0	0	0	-8.73943	-8.13248
TUBB_137	CTGGTGAGAGGGGCAAAGCC	130	131	130.5	7.03892	276.443	303	393	348	8.44708	426.396	0	0	0	0	0	0	-8.73943	-8.11605
CTRL0050	GTACCGAGCACCACAGGCCG	265	254	259.5	8.02514	549.708	557	141	349	8.45121	427.622	0	0	0	0	0	0	-8.74356	-9.10514
TUBB_81	CTCCACTGGTACACAGGCGA	131	133	132	7.05528	279.62	144	555	349.5	8.45327	428.234	0	0	0	0	0	0	-8.74562	-8.13248
TUBB_12	GAACATGGCATCGACCCCAC	220	212	216	7.76155	457.561	165	535	350	8.45533	428.847	0	0	0	0	0	0	-8.74768	-8.84097
ABL1_540	TGGGGAACTTGGCTCCAGCA	232	169	200.5	7.65464	424.726	357	871	614	9.26444	752.32	0	1	0.5	0.584963	7.52322e-07	0.752322	-8.74785	-7.92452
H2BFM2_82	CTTCTGCTTCTGGGCCTTCG	217	196	206.5	7.69697	437.437	449	252	350.5	8.45738	429.46	0	0	0	0	0	0	-8.74973	-8.77622
ABL1_248	CAGCATCCTCGGCCCTGGCA	202	239	220.5	7.79116	467.093	85	617	351	8.45943	430.072	0	0	0	0	0	0	-8.75179	-8.87065
Actin-Beta_8	GATCCACATCTGCTGGAAGG	212	212	212	7.73471	449.087	33	669	351	8.45943	430.072	0	0	0	0	0	0	-8.75179	-8.81406
CTRL0039	GGAGATGCATCGAAGTCGAT	144	128	136	7.09803	288.094	275	1488	881.5	9.78545	1080.08	1	1	1	1	1.50464e-06	1.50464	-8.75365	-6.85079
Actin-Beta_127	GATGGTGGGCATGGGTCAGA	186	198	192	7.59246	406.721	218	485	351.5	8.46148	430.685	0	0	0	0	0	0	-8.75383	-8.67144
TUBB_149	CATTGAGCTGGCCAGGGAAA	313	321	317	8.31288	671.513	568	135	351.5	8.46148	430.685	0	0	0	0	0	0	-8.75383	-9.39342
ABL1_470	CGGAAGGAGCTGCTGCGTTT	109	142	125.5	6.98299	265.851	393	311	352	8.46352	431.297	0	0	0	0	0	0	-8.75588	-8.05989
ABL1_562	GATATAGAACGGGGGCTCCC	29	26	27.5	4.83289	58.2543	109	595	352	8.46352	431.297	0	0	0	0	0	0	-8.75588	-5.88885
H2BFM2_78	GCGGTTGGCGTGGCGCCTGC	0	0	0	0	0	0	704	352	8.46352	431.297	0	0	0	0	0	0	-8.75588	0
ABL1_189	AGACATCATGGAGTCCAGCC	200	166	183	7.52356	387.656	277	429	353	8.46761	432.523	0	0	0	0	0	0	-8.75996	-8.60235
PAK4_73	AGTGGGGCGAAACTGGCAGC	130	125	127.5	7.00562	270.088	207	499	353	8.46761	432.523	0	0	0	0	0	0	-8.75996	-8.08262
Actin-Beta_26	ACACTTCATGATGGAGTTGA	23	24	23.5	4.61471	49.7809	41	666	353.5	8.46964	433.135	0	0	0	0	0	0	-8.762	-5.66621
ERCC3_58	CTCGGCCTCCCAGGACCTTT	315	278	296.5	8.21675	628.087	540	167	353.5	8.46964	433.135	0	0	0	0	0	0	-8.762	-9.29712
TUBB_28	GCCAAAGGCCACTACACAGA	27	19	23	4.58496	48.7217	58	649	353.5	8.46964	433.135	0	0	0	0	0	0	-8.762	-5.6358
ABL1_303	CGATCCGCTCTGGAGGCTGG	493	453	473	8.88874	1001.97	672	569	620.5	9.27961	760.284	1	0	0.5	0.584963	7.52322e-07	0.752322	-8.76302	-9.1608
TUBB_111	CCATCTTGAGGCCACGAGGT	265	263	264	8.04985	559.241	417	824	620.5	9.27961	760.284	1	0	0.5	0.584963	7.52322e-07	0.752322	-8.76302	-8.32064
ABL1_14	CTGTATGATTTTGTGGCCAG	139	131	135	7.08746	285.975	568	141	354.5	8.47371	434.361	0	0	0	0	0	0	-8.76607	-8.16478
CTRL0082	GCGGATCCAGATCTCATTCG	146	230	188	7.56224	398.247	590	121	355.5	8.47776	435.586	0	0	0	0	0	0	-8.77012	-8.64114
ERCC3_162	AAGGGTGCTCACCATCGTGC	75	76	75.5	6.25739	159.934	93	618	355.5	8.47776	435.586	0	0	0	0	0	0	-8.77012	-7.33033
ABL1_312	GGGATGAAGGCGGTGGAAGA	272	270	271	8.08746	574.069	437	275	356	8.47978	436.199	0	0	0	0	0	0	-8.77214	-9.16759
ABL1_531	CGGGTAAGGGGACATGCCAT	172	168	170	7.41785	360.117	458	255	356.5	8.4818	436.811	0	0	0	0	0	0	-8.77417	-8.49632
CTRL0076	GTGTAATTGCGTCTAGTCGG	265	268	266.5	8.0634	564.537	461	252	356.5	8.4818	436.811	0	0	0	0	0	0	-8.77417	-9.14348
TUBB_129	CTTGGCATCGAAGACCTGCT	190	202	196	7.62205	415.194	202	511	356.5	8.4818	436.811	0	0	0	0	0	0	-8.77417	-8.70111
ABL1_191	ACCTGACTCCAAAACCCCTC	164	160	162	7.34873	343.171	258	456	357	8.48382	437.424	0	0	0	0	0	0	-8.77618	-8.42698
PAK4_377	CGATCAGGCTCTGCCACTGG	365	352	358.5	8.48985	759.424	714	0	357	8.48382	437.424	0	0	0	0	0	0	-8.77618	-9.57066
ABL1_325	AACGTGGAGGGAACGGGGGC	393	260	326.5	8.35535	691.637	571	144	357.5	8.48583	438.037	0	0	0	0	0	0	-8.7782	-9.43596
ABL1_508	CGTCTGAGATACTGGATTCC	201	196	198.5	7.64024	420.49	414	301	357.5	8.48583	438.037	0	0	0	0	0	0	-8.7782	-8.71935
ERCC3_33	CTGGCAAGCTCTAAATTTGT	54	46	50	5.67243	105.917	70	645	357.5	8.48583	438.037	0	0	0	0	0	0	-8.7782	-6.74035
Actin-Beta_43	CACGATTTCCCGCTCGGCCG	231	204	217.5	7.77149	460.738	204	512	358	8.48784	438.649	0	0	0	0	0	0	-8.78021	-8.85093
RPS3a_7	TTGGAAAGACGCTCGTCACC	285	264	274.5	8.10591	581.483	504	212	358	8.48784	438.649	0	0	0	0	0	0	-8.78021	-9.18607
CTRL0069	GGTAGGACCTCACGGCGCGC	275	254	264.5	8.05257	560.3	435	282	358.5	8.48985	439.262	0	0	0	0	0	0	-8.78222	-9.13263
ABL1_214	AAGCACTCCTCTGAGTCGCC	203	156	179.5	7.49586	380.241	301	417	359	8.49185	439.874	0	0	0	0	0	0	-8.78422	-8.57456
H2BFM2_2	GGCTTCCTCTGAGACAACCT	231	230	230.5	7.85487	488.277	635	83	359	8.49185	439.874	0	0	0	0	0	0	-8.78422	-8.93451
KIF11_96	GGTGTGGATTGTTCATCAAT	105	97	101	6.67243	213.952	164	554	359	8.49185	439.874	0	0	0	0	0	0	-8.78422	-7.74787
PAK4_229	CTTGCCCGAGCTGCGCACGG	157	147	152	7.25739	321.987	302	416	359	8.49185	439.874	0	0	0	0	0	0	-8.78422	-8.33533
ABL1_335	GGCTTGGCGGACTGTGGCTT	323	328	325.5	8.35094	689.519	507	212	359.5	8.49386	440.487	0	0	0	0	0	0	-8.78623	-9.43154
PAK4_39	GGCAGCCGAGGCCGGTTCGC	360	356	358	8.48784	758.365	424	295	359.5	8.49386	440.487	0	0	0	0	0	0	-8.78623	-9.56865
RPS3a_52	TTTCTTATATTGAACATAGC	11	10	10.5	3.52356	22.2425	34	685	359.5	8.49386	440.487	0	0	0	0	0	0	-8.78623	-4.5387
ABL1_533	TGGAGAACTTGTTGTAGGCC	207	218	212.5	7.73809	450.147	439	281	360	8.49586	441.1	0	0	0	0	0	0	-8.78823	-8.81745
Actin-Beta_55	TCCAGACGCAGGATGGCATG	691	185	438	8.77808	927.831	482	239	360.5	8.49785	441.712	0	0	0	0	0	0	-8.79023	-9.85927
PAK4_195	ATCTTCATGGCTTTGAGGGG	243	241	242	7.92481	512.637	518	203	360.5	8.49785	441.712	0	0	0	0	0	0	-8.79023	-9.00461
ABL1_491	TCGAGGGAGCAATGGAGACA	152	155	153.5	7.27146	325.165	192	530	361	8.49985	442.325	0	0	0	0	0	0	-8.79222	-8.34946
ABL1_550	CATGGCTGACGAGATCTGAG	182	176	179	7.49185	379.182	377	345	361	8.49985	442.325	0	0	0	0	0	0	-8.79222	-8.57055
Actin-Beta_103	CCTGGGGCGCCCCACGATGG	149	110	129.5	7.02791	274.325	304	418	361	8.49985	442.325	0	0	0	0	0	0	-8.79222	-8.10499
ABL1_323	ATGGCAACGTGGAGGGAACG	642	275	458.5	8.84392	971.257	993	276	634.5	9.31175	777.438	1	0	0.5	0.584963	7.52322e-07	0.752322	-8.79517	-9.11593
ABL1_172	TTTGACTCGTCCACATTTGG	134	122	128	7.01123	271.147	338	386	362	8.50383	443.55	0	0	0	0	0	0	-8.7962	-8.08824
ERCC3_151	TGCTGGGCCACACCACCAAA	269	265	267	8.06609	565.596	500	224	362	8.50383	443.55	0	0	0	0	0	0	-8.7962	-9.14618
Actin-Beta_111	GGAGGGGAAGACGGCCCGGG	512	532	522	9.03067	1105.77	322	403	362.5	8.50581	444.163	0	0	0	0	0	0	-8.79819	-10.1121
ERCC3_216	CACCATGAGTTCTATGTCTG	292	54	173	7.44294	366.472	725	0	362.5	8.50581	444.163	0	0	0	0	0	0	-8.79819	-8.52149
ABL1_332	GATGGGGGTCCCCGACGGCT	131	126	128.5	7.01681	272.206	276	450	363	8.50779	444.776	0	0	0	0	0	0	-8.80017	-8.09385
H2BFM2_27	TTCTATGATCCATGACATAT	6	6	6	2.80735	12.71	25	701	363	8.50779	444.776	0	0	0	0	0	0	-8.80017	-3.77716
ERCC3_181	GACCTACGTCTCAGGGGGAA	241	250	245.5	7.94544	520.052	478	249	363.5	8.50978	445.388	0	0	0	0	0	0	-8.80216	-9.02528
TUBB_47	CATCATGAATACCTTCAGTG	30	29	29.5	4.93074	62.4909	2	725	363.5	8.50978	445.388	0	0	0	0	0	0	-8.80216	-5.98848
Actin-Beta_142	GTGCTATCCCTGTACGCCTC	313	286	299.5	8.23122	634.442	426	303	364.5	8.51373	446.613	0	0	0	0	0	0	-8.80611	-9.31162
ABL1_45	CGCAACAAGCCCACTGTCTA	190	186	188	7.56224	398.247	518	212	365	8.5157	447.226	0	0	0	0	0	0	-8.80808	-8.64114
ABL1_85	TAGCTGATTTTGGCCTGAGC	225	216	220.5	7.79116	467.093	343	387	365	8.5157	447.226	0	0	0	0	0	0	-8.80808	-8.87065
ABL1_211	CACCAGCAAGGGCCCCGCCG	427	293	360	8.49586	762.601	614	117	365.5	8.51767	447.839	0	0	0	0	0	0	-8.81005	-9.57668
ERCC3_165	CCGCGAAGATGACAAAATTG	227	233	230	7.85175	487.217	340	391	365.5	8.51767	447.839	0	0	0	0	0	0	-8.81005	-8.93138
ABL1_410	CTCATTCTTTTTCACCAGCC	143	118	130.5	7.03892	276.443	291	441	366	8.51964	448.451	0	0	0	0	0	0	-8.81202	-8.11605
Actin-Beta_101	CTGGGCCTCGTCGCCCACAT	149	137	143	7.16993	302.922	275	457	366	8.51964	448.451	0	0	0	0	0	0	-8.81202	-8.24756
ABL1_256	CATCACCAAGGGCGTGGTCC	332	316	324	8.3443	686.341	521	212	366.5	8.5216	449.064	0	0	0	0	0	0	-8.81399	-9.42488
PAK4_258	GGGCCCAGGAACAGCAGGGG	262	248	255	8	540.176	568	165	366.5	8.5216	449.064	0	0	0	0	0	0	-8.81399	-9.07995
PAK4_376	CCTCGATCAGGCTCTGCCAC	244	228	236	7.88874	499.927	428	305	366.5	8.5216	449.064	0	0	0	0	0	0	-8.81399	-8.96846
TUBB_98	GTTCATGTTGCTCTCAGCCT	271	262	266.5	8.0634	564.537	653	80	366.5	8.5216	449.064	0	0	0	0	0	0	-8.81399	-9.14348
ABL1_73	GAGGGAGTGCAACCGGCAGG	68	72	70	6.14975	148.284	161	573	367	8.52356	449.677	0	0	0	0	0	0	-8.81595	-7.22191
H2BFM2_60	CCATGACACTCACGGCCTCC	330	250	290	8.18488	614.318	484	250	367	8.52356	449.677	0	0	0	0	0	0	-8.81595	-9.26519
ABL1_561	TGATATAGAACGGGGGCTCC	40	40	40	5.35755	84.7335	91	644	367.5	8.52552	450.289	0	0	0	0	0	0	-8.81791	-6.42179
PAK4_16	ACCATCGTGCGGGGCAGCAA	322	319	320.5	8.32867	678.927	605	130	367.5	8.52552	450.289	0	0	0	0	0	0	-8.81791	-9.40924
ABL1_178	GCTCTGCCTCGGAAGAGGGC	196	196	196	7.62205	415.194	447	289	368	8.52748	450.902	0	0	0	0	0	0	-8.81987	-8.70111
ABL1_466	CGGCCCCTCTGCGCTCCGGC	134	121	127.5	7.00562	270.088	222	515	368.5	8.52943	451.515	0	0	0	0	0	0	-8.82182	-8.08262
ERCC3_142	AGAAAACGCTGTCTGGTGCT	126	143	134.5	7.08215	284.916	342	395	368.5	8.52943	451.515	0	0	0	0	0	0	-8.82182	-8.15945
PAK4_10	CCAGTGGCAGAGCCTGATCG	75	76	75.5	6.25739	159.934	173	564	368.5	8.52943	451.515	0	0	0	0	0	0	-8.82182	-7.33033
ABL1_208	GCAGGCTCAGGTGCACCAGG	185	215	200	7.65105	423.667	604	134	369	8.53138	452.127	0	0	0	0	0	0	-8.82377	-8.73019
CTRL0070	GAACTGCATCTTGTTGTAGT	50	53	51.5	5.71425	109.094	140	598	369	8.53138	452.127	0	0	0	0	0	0	-8.82377	-6.7826
PAK4_150	CATCTGGTCGCTGGGGATAA	343	331	337	8.40088	713.879	896	403	649.5	9.34541	795.817	1	0	0.5	0.584963	7.52322e-07	0.752322	-8.82884	-8.67229
ABL1_429	GGCCCCATGGGGAACGCAGG	142	135	138.5	7.12412	293.39	309	432	370.5	8.53722	453.965	0	0	0	0	0	0	-8.82961	-8.20158
Actin-Beta_165	GGCTGCTTCCAGCTCCTCCC	152	145	148.5	7.224	314.573	281	460	370.5	8.53722	453.965	0	0	0	0	0	0	-8.82961	-8.30183
PAK4_358	GCTGTCTCTCCGCAGGGAGT	318	324	321	8.33092	679.986	678	63	370.5	8.53722	453.965	0	0	0	0	0	0	-8.82961	-9.41148
PAK4_87	CCTAACGGGCCATCAGCGGG	275	272	273.5	8.10066	579.365	741	0	370.5	8.53722	453.965	0	0	0	0	0	0	-8.82961	-9.18082
PAK4_306	GGGTGGTCCGTGTCAGCCCT	1006	992	999	9.96578	2116.22	1814	46	930	9.86264	1139.51	1	1	1	1	1.50464e-06	1.50464	-8.83085	-9.72335
ABL1_206	AAGCAGGCTCAGGTGCACCA	59	74	66.5	6.07682	140.869	38	704	371	8.53916	454.578	0	0	0	0	0	0	-8.83155	-7.14842
H2BFM2_68	GAACCTGCTTCAGCACCCGG	124	123	123.5	6.96	261.615	179	565	372	8.54303	455.803	0	0	0	0	0	0	-8.83543	-8.0368
PAK4_186	TCCAGGAAGCCCTTCAGGGA	107	107	107	6.75489	226.662	247	497	372	8.54303	455.803	0	0	0	0	0	0	-8.83543	-7.83075
TUBB_181	TGTGCCCCCGCCCAGTGAGT	515	539	527	9.04439	1116.36	729	15	372	8.54303	455.803	0	0	0	0	0	0	-8.83543	-10.1259
TUBB_141	AAAGAAATGGAGACGTGGGA	88	78	83	6.39232	175.822	76	669	372.5	8.54496	456.416	0	0	0	0	0	0	-8.83736	-7.46615
KIF11_103	CACACTGGAGAGGTCTAAAG	90	87	88.5	6.48382	187.473	131	615	373	8.54689	457.028	0	0	0	0	0	0	-8.83929	-7.55821
PAK4_156	GCCATCCCTGAAGGGCTTCC	79	75	77	6.2854	163.112	157	589	373	8.54689	457.028	0	0	0	0	0	0	-8.83929	-7.35854
Actin-Beta_115	GCCGCGCTCGTCGTCGACAA	463	436	449.5	8.81538	952.192	714	33	373.5	8.54882	457.641	0	0	0	0	0	0	-8.84122	-9.89662
ABL1_459	GGCTGGGTCAGCTGTGTCCA	884	871	877.5	9.7789	1858.84	1678	196	937	9.87344	1148.08	0	2	1	1	1.50464e-06	1.50464	-8.84166	-9.53636
H2BFM2_10	CCCAGAAGCAGAAGAGGCGA	174	206	190	7.57743	402.484	713	35	374	8.55075	458.254	0	0	0	0	0	0	-8.84315	-8.65637
ABL1_138	AGTCCCCAAAGCCCAGCAAT	223	244	233.5	7.87344	494.632	124	625	374.5	8.55267	458.866	0	0	0	0	0	0	-8.84507	-8.95312
TUBB_40	AGCTGACCCACTCACTGGGC	91	84	87.5	6.46761	185.354	42	707	374.5	8.55267	458.866	0	0	0	0	0	0	-8.84507	-7.54191
KIF11_3	GCGAAGAAGAAAGAGGAGAA	44	318	181	7.50779	383.419	12	738	375	8.55459	459.479	0	0	0	0	0	0	-8.84699	-8.58654
CTRL0062	GTCTTCCGGAAGCGTGTGTT	313	292	302.5	8.24555	640.797	384	367	375.5	8.55651	460.092	0	0	0	0	0	0	-8.84891	-9.32597
ABL1_61	CAGTACGGGGAGGTGTACGA	174	223	198.5	7.64024	420.49	493	259	376	8.55842	460.704	0	0	0	0	0	0	-8.85082	-8.71935
ERCC3_143	GGGCAACTCAGCTGTTTCTG	227	223	225	7.82018	476.626	464	288	376	8.55842	460.704	0	0	0	0	0	0	-8.85082	-8.89974
KIF11_118	CAACCAATTTTGTACCTTCT	46	44	45	5.52356	95.3251	103	649	376	8.55842	460.704	0	0	0	0	0	0	-8.85082	-6.58984
Actin-Beta_3	CATTTGCGGTGGACGATGGA	34	51	42.5	5.44294	90.0293	99	654	376.5	8.56033	461.317	0	0	0	0	0	0	-8.85274	-6.50826
ABL1_291	CTCCAGCACTGCGCTGTGGC	122	114	118	6.89482	249.964	146	609	377.5	8.56415	462.542	0	0	0	0	0	0	-8.85656	-7.97134
ABL1_544	AATCAGCTACCTTCACCAAG	78	72	75	6.24793	158.875	306	449	377.5	8.56415	462.542	0	0	0	0	0	0	-8.85656	-7.3208
ABL1_150	CTCCGGGAGTCCGGGGGCTC	162	158	160	7.33092	338.934	297	1029	663	9.37504	812.359	1	0	0.5	0.584963	7.52322e-07	0.752322	-8.85848	-7.59984
PAK4_261	CAGGAACAGCAGGGGCGGCG	291	289	290	8.18488	614.318	444	313	378.5	8.56796	463.767	0	0	0	0	0	0	-8.86036	-9.26519
PAK4_248	GGCTCCCGCTGTGGTGAGCG	386	463	424.5	8.73302	899.234	614	144	379	8.56986	464.38	0	0	0	0	0	0	-8.86227	-9.81416
ABL1_250	TATCAACCCGAGTGTCTCTT	111	103	107	6.75489	226.662	411	348	379.5	8.57175	464.993	0	0	0	0	0	0	-8.86416	-7.83075
ERCC3_70	CCTTGGCATCGGAGGTGAAC	387	356	371.5	8.5411	786.962	655	104	379.5	8.57175	464.993	0	0	0	0	0	0	-8.86416	-9.62198
ERCC3_114	GATGCTGGATTACATCAGGG	82	85	83.5	6.40088	176.881	231	529	380	8.57365	465.605	0	0	0	0	0	0	-8.86606	-7.47477
Actin-Beta_86	GGGGCCTCGGTCAGCAGCAC	280	928	604	9.24079	1279.48	138	623	380.5	8.57554	466.218	0	0	0	0	0	0	-8.86795	-10.3225
Actin-Beta_151	ACACTGTGCCCATCTACGAG	383	357	370	8.53528	783.785	480	282	381	8.57743	466.831	0	0	0	0	0	0	-8.86984	-9.61615
CTRL0091	GCCGACGGCAATCAGTACGC	242	244	243	7.93074	514.756	369	393	381	8.57743	466.831	0	0	0	0	0	0	-8.86984	-9.01054
H2BFM2_62	CACTCACGGCCTCCTGGGAA	250	241	245.5	7.94544	520.052	673	89	381	8.57743	466.831	0	0	0	0	0	0	-8.86984	-9.02528
PAK4_325	CGGAGAGGGGGCGTTTGTCC	179	157	168	7.40088	355.881	447	315	381	8.57743	466.831	0	0	0	0	0	0	-8.86984	-8.4793
H2BFM2_52	GGAGGTGATGGTCACGCGCT	261	266	263.5	8.04712	558.182	569	194	381.5	8.57932	467.443	0	0	0	0	0	0	-8.87173	-9.12717
CTRL0090	GCGGATTAGAGGTAATGCGG	115	128	121.5	6.93664	257.378	239	525	382	8.5812	468.056	0	0	0	0	0	0	-8.87362	-8.01334
TUBB_178	TGCGATCAGGGTATTCTTCT	131	132	131.5	7.04985	278.561	347	417	382	8.5812	468.056	0	0	0	0	0	0	-8.87362	-8.12702
PAK4_320	GGGGGTGCCGACATCAGGCC	540	531	535.5	9.06743	1134.37	1259	82	670.5	9.39124	821.548	1	0	0.5	0.584963	7.52322e-07	0.752322	-8.87469	-9.33968
ABL1_156	CCTAGCCACCGGCGAGGAGG	81	75	78	6.30378	165.23	126	639	382.5	8.58308	468.668	0	0	0	0	0	0	-8.8755	-7.37704
PAK4_112	CATCGCCACCGTGCGCAGCT	436	371	403.5	8.66	854.749	608	157	382.5	8.58308	468.668	0	0	0	0	0	0	-8.8755	-9.74104
Actin-Beta_128	GGGTCAGAAGGATTCCTATG	195	200	197.5	7.633	418.371	387	381	384	8.58871	470.506	0	0	0	0	0	0	-8.88113	-8.71208
TUBB_15	CCCCACCGGCACCTACCACG	790	731	760.5	9.5727	1611	475	293	384	8.58871	470.506	0	0	0	0	0	0	-8.88113	-10.6546
ABL1_495	TCTCCCTGGCCCTTGGAGTG	519	486	502.5	8.97585	1064.46	980	371	675.5	9.40195	827.675	1	0	0.5	0.584963	7.52322e-07	0.752322	-8.88539	-9.248
Actin-Beta_84	CTTGGGGTTCAGGGGGGCCT	355	351	353	8.46761	747.773	1064	287	675.5	9.40195	827.675	1	0	0.5	0.584963	7.52322e-07	0.752322	-8.88539	-8.73912
ABL1_573	GGGGACACACCATAGACAGT	105	96	100.5	6.66534	212.893	299	472	385.5	8.59432	472.344	0	0	0	0	0	0	-8.88675	-7.74074
Actin-Beta_138	TGAGCTGCGTGTGGCTCCCG	210	222	216	7.76155	457.561	440	331	385.5	8.59432	472.344	0	0	0	0	0	0	-8.88675	-8.84097
Actin-Beta_92	TTTCTCCATGTCGTCCCAGT	346	334	340	8.41363	720.234	615	156	385.5	8.59432	472.344	0	0	0	0	0	0	-8.88675	-9.49432
Actin-Beta_51	GGCCAGCCAGGTCCAGACGC	123	114	118.5	6.90087	251.023	76	696	386	8.59619	472.957	0	0	0	0	0	0	-8.88861	-7.97741
ERCC3_196	AAATGGCTTACTCAACCAAG	27	25	26	4.75489	55.0768	70	702	386	8.59619	472.957	0	0	0	0	0	0	-8.88861	-5.80933
ABL1_381	GCTTTGCTGGTGGGGGTCAC	408	389	398.5	8.64205	844.157	597	758	677.5	9.40621	830.125	0	1	0.5	0.584963	7.52322e-07	0.752322	-8.88965	-8.91381
ABL1_38	AGGATCAACACTGCTTCTGA	132	126	129	7.02237	273.265	276	500	388	8.60363	475.407	0	0	0	0	0	0	-8.89605	-8.09943
Actin-Beta_171	ACTCTTCCAGCCTTCCTTCC	318	288	303	8.24793	641.856	546	231	388.5	8.60548	476.02	0	0	0	0	0	0	-8.89791	-9.32835
CTRL0035	GAATCCAGTGGCGGCGACAA	449	473	461	8.85175	976.553	1363	0	681.5	9.41469	835.026	0	1	0.5	0.584963	7.52322e-07	0.752322	-8.89814	-9.12376
ABL1_566	CCTCGTACACCTCCCCGTAC	309	293	301	8.2384	637.619	649	129	389	8.60733	476.633	0	0	0	0	0	0	-8.89976	-9.31881
Actin-Beta_4	ATTTGCGGTGGACGATGGAG	519	529	524	9.03617	1110.01	104	676	390	8.61102	477.858	0	0	0	0	0	0	-8.90345	-10.1177
H2BFM2_61	CATGACACTCACGGCCTCCT	227	247	237	7.89482	502.046	484	296	390	8.61102	477.858	0	0	0	0	0	0	-8.90345	-8.97455
ERCC3_188	CGTCAGGAAGCCCAAAGGCT	166	164	165	7.37504	349.526	140	1229	684.5	9.42101	838.702	1	0	0.5	0.584963	7.52322e-07	0.752322	-8.90447	-7.64411
PAK4_239	CTGGGTCCACCACCAGCTGC	23	18	20.5	4.42626	43.4259	39	742	390.5	8.61287	478.471	0	0	0	0	0	0	-8.9053	-5.47333
ABL1_272	GACAGCAGGCAGTGGTCCAG	215	211	213	7.74147	451.206	409	374	391.5	8.61655	479.696	0	0	0	0	0	0	-8.90898	-8.82084
ABL1_77	CTCGTCAGCCATGGAGTACC	438	413	425.5	8.7364	901.352	517	266	391.5	8.61655	479.696	0	0	0	0	0	0	-8.90898	-9.81755
ABL1_175	GTGAGAAGCCGGCTCTGCCT	224	217	220.5	7.79116	467.093	366	419	392.5	8.62022	480.921	0	0	0	0	0	0	-8.91265	-8.87065
H2BFM2_86	AGTTGGCCTCTTTGGGCTCC	164	149	156.5	7.29921	331.52	310	476	393	8.62205	481.534	0	0	0	0	0	0	-8.91449	-8.3773
TUBB_205	TTTTTGTAGAAACGTGGCAT	23	16	19.5	4.35755	41.3076	24	763	393.5	8.62388	482.146	0	0	0	0	0	0	-8.91632	-5.40284
H2BFM2_20	CTTCACCCCCTATTTCCCCC	724	636	680	9.41151	1440.47	1858	119	988.5	9.95056	1211.19	1	1	1	1	1.50464e-06	1.50464	-8.91879	-9.16872
ABL1_616	GGCTCAAAGTCAGATGCTAC	155	159	157	7.30378	332.579	422	367	394.5	8.62753	483.372	0	0	0	0	0	0	-8.91997	-8.38188
KIF11_125	TCAGTATAGACACCACAGTT	14	20	17	4.16993	36.0117	50	739	394.5	8.62753	483.372	0	0	0	0	0	0	-8.91997	-5.20991
Actin-Beta_149	CCACACTGTGCCCATCTACG	159	139	149	7.22882	315.632	394	396	395	8.62936	483.984	0	0	0	0	0	0	-8.92179	-8.30666
TUBB_38	TTCCAGCTGACCCACTCACT	454	436	445	8.8009	942.66	790	0	395	8.62936	483.984	0	0	0	0	0	0	-8.92179	-9.88212
PAK4_212	TCGAGTCGCTCTTGATGTCC	180	180	180	7.49985	381.301	207	585	396	8.633	485.21	0	0	0	0	0	0	-8.92543	-8.57856
PAK4_276	CGTGGGGTCCCAGCACTCCA	268	285	276.5	8.11634	585.72	720	72	396	8.633	485.21	0	0	0	0	0	0	-8.92543	-9.19653
TUBB_173	ACCACGGTGTCAGACACTTT	114	112	113	6.83289	239.372	245	547	396	8.633	485.21	0	0	0	0	0	0	-8.92543	-7.90913
PAK4_265	GCGGCGGGGGTGCAGGCTGG	1026	1072	1049	10.0362	2222.14	1408	579	993.5	9.95783	1217.31	1	1	1	1	1.50464e-06	1.50464	-8.92606	-9.79377
TUBB_2	GGGAGATGTGGGGCCGAGGT	539	669	604	9.24079	1279.48	1353	39	696	9.44501	852.793	0	1	0.5	0.584963	7.52322e-07	0.752322	-8.92847	-9.5132
PAK4_29	GAGCCGGCCACCACGGCCAG	447	404	425.5	8.7364	901.352	755	40	397.5	8.63844	487.048	0	0	0	0	0	0	-8.93088	-9.81755
ABL1_579	TGGGGCTGGATAATGGAGCG	396	385	390.5	8.61287	827.21	706	90	398	8.64024	487.66	0	0	0	0	0	0	-8.93269	-9.69385
PAK4_19	CAGCAAAGGTGCCAAAGATG	450	98	274	8.10329	580.424	747	49	398	8.64024	487.66	0	0	0	0	0	0	-8.93269	-9.18345
ABL1_224	ACCAGCAGCCTCTGCAGGGA	74	73	73.5	6.21917	155.698	281	516	398.5	8.64205	488.273	0	0	0	0	0	0	-8.9345	-7.29184
ERCC3_104	AGTCTCTGTGATGAGCTCAG	118	118	118	6.89482	249.964	172	625	398.5	8.64205	488.273	0	0	0	0	0	0	-8.9345	-7.97134
ABL1_547	CTCCCCTACCAGGCAGTTTC	288	305	296.5	8.21675	628.087	431	367	399	8.64386	488.886	0	0	0	0	0	0	-8.9363	-9.29712
Actin-Beta_45	GGTGAAGCTGTAGCCGCGCT	334	312	323	8.33985	684.223	599	199	399	8.64386	488.886	0	0	0	0	0	0	-8.9363	-9.42043
Actin-Beta_56	CCAGACGCAGGATGGCATGG	183	202	192.5	7.59619	407.78	299	499	399	8.64386	488.886	0	0	0	0	0	0	-8.9363	-8.67518
ERCC3_19	CCTGACGCCTGGAGCCACCA	494	397	445.5	8.80252	943.719	544	254	399	8.64386	488.886	0	0	0	0	0	0	-8.9363	-9.88374
H2BFM2_6	GAGCATCCAGGAGCCCAAAG	138	135	136.5	7.10329	289.153	208	590	399	8.64386	488.886	0	0	0	0	0	0	-8.9363	-8.18067
ERCC3_152	GCCACACCACCAAAAGGTCC	815	787	801	9.64746	1696.79	1367	34	700.5	9.4543	858.307	0	1	0.5	0.584963	7.52322e-07	0.752322	-8.93776	-9.92017
ABL1_309	GGTTGATATGAGAGGGATGA	38	39	38.5	5.30378	81.556	136	663	399.5	8.64566	489.498	0	0	0	0	0	0	-8.9381	-6.3673
ABL1_425	ACTCCGTGTCCTTGGCCCCA	326	254	290	8.18488	614.318	400	399	399.5	8.64566	489.498	0	0	0	0	0	0	-8.9381	-9.26519
KIF11_14	ATTCTGGATGAAGTTATTAT	3	3	3	2	6.35501	32	767	399.5	8.64566	489.498	0	0	0	0	0	0	-8.9381	-2.87873
ABL1_25	GAGAAACACTCCTGGTACCA	118	135	126.5	6.99435	267.97	240	560	400	8.64746	490.111	0	0	0	0	0	0	-8.9399	-8.0713
ABL1_31	CGTGAGAGTGAGAGCAGTCC	276	287	281.5	8.14211	596.312	601	199	400	8.64746	490.111	0	0	0	0	0	0	-8.9399	-9.22234
KIF11_35	AAATCAATCCCTGTTGACTT	25	22	23.5	4.61471	49.7809	81	719	400	8.64746	490.111	0	0	0	0	0	0	-8.9399	-5.66621
ERCC3_140	CACTGTCAGAAAACGCTGTC	161	148	154.5	7.28077	327.283	343	458	400.5	8.64926	490.723	0	0	0	0	0	0	-8.9417	-8.3588
ERCC3_148	GATGCCAAGGACAAGCCCAT	105	99	102	6.6865	216.07	89	712	400.5	8.64926	490.723	0	0	0	0	0	0	-8.9417	-7.76202
Actin-Beta_167	CTACGAGCTGCCTGACGGCC	307	290	298.5	8.22641	632.323	681	122	401.5	8.65284	491.949	0	0	0	0	0	0	-8.94529	-9.3068
PAK4_108	CAACTTCATCAAGATTGGCG	83	70	76.5	6.27612	162.053	145	658	401.5	8.65284	491.949	0	0	0	0	0	0	-8.94529	-7.34919
TUBB_163	GGCCTCGTTGTCAATGCAAT	306	274	290	8.18488	614.318	585	218	401.5	8.65284	491.949	0	0	0	0	0	0	-8.94529	-9.26519
ABL1_262	CACAGCGCAGTGCTGGAGGC	130	131	130.5	7.03892	276.443	166	638	402	8.65464	492.561	0	0	0	0	0	0	-8.94709	-8.11605
ABL1_457	CTGGGCTTTGGGGACTTGGC	164	134	149	7.22882	315.632	423	381	402	8.65464	492.561	0	0	0	0	0	0	-8.94709	-8.30666
ABL1_265	GAACAAGTTTGCCTTCCGAG	156	158	157	7.30378	332.579	388	417	402.5	8.65642	493.174	0	0	0	0	0	0	-8.94888	-8.38188
ABL1_498	TCTGTGCTCTGCAGCTCTCC	394	382	388	8.60363	821.915	525	280	402.5	8.65642	493.174	0	0	0	0	0	0	-8.94888	-9.6846
Actin-Beta_164	CTTCGAGCAAGAGATGGCCA	215	203	209	7.71425	442.732	296	510	403	8.65821	493.787	0	0	0	0	0	0	-8.95066	-8.79355
ABL1_202	CTGGAAAGGGCAGTGCCTTA	136	140	138	7.11894	292.33	150	659	404.5	8.66356	495.625	0	0	0	0	0	0	-8.95601	-8.19638
TUBB_17	ATATGTTCCTCGTGCCATCC	359	348	353.5	8.46964	748.832	652	157	404.5	8.66356	495.625	0	0	0	0	0	0	-8.95601	-9.55042
ABL1_200	CACAAGGAAGAAGCTGGAAA	16	21	18.5	4.2854	39.1892	119	691	405	8.66534	496.237	0	0	0	0	0	0	-8.95779	-5.32874
ABL1_591	GCTGCTCAGCAGATACTCAG	69	69	69	6.12928	146.165	125	685	405	8.66534	496.237	0	0	0	0	0	0	-8.95779	-7.20129
PAK4_163	CACCCATTCCTGGCCAAGGC	130	92	111	6.80735	235.135	194	617	405.5	8.66711	496.85	0	0	0	0	0	0	-8.95957	-7.88347
ABL1_399	ACGGTGACCTGCCGCCGGAG	126	126	126	6.98868	266.91	440	372	406	8.66888	497.462	0	0	0	0	0	0	-8.96134	-8.06561
ABL1_520	ACCTTCTCTGGGCAGCCTTC	480	367	423.5	8.72962	897.116	671	141	406	8.66888	497.462	0	0	0	0	0	0	-8.96134	-9.81076
ERCC3_66	ATGGCAACGGAGCAGCCGAT	334	365	349.5	8.45327	740.359	782	31	406.5	8.67066	498.075	0	0	0	0	0	0	-8.96311	-9.53403
CTRL0080	GTCGGCGTTCTGTTGTGACT	399	380	389.5	8.60918	825.092	787	27	407	8.67243	498.688	0	0	0	0	0	0	-8.96488	-9.69016
CTRL0008	GAACGTTGGCACTACTTCAC	133	125	129	7.02237	273.265	163	652	407.5	8.67419	499.3	0	0	0	0	0	0	-8.96665	-8.09943
H2BFM2_63	CGGCCTCCTGGGAAAGGCTG	235	223	229	7.84549	485.099	315	500	407.5	8.67419	499.3	0	0	0	0	0	0	-8.96665	-8.92511
KIF11_159	AAGTTTTTCCAGTGCCAGTT	171	159	165	7.37504	349.526	444	372	408	8.67596	499.913	0	0	0	0	0	0	-8.96842	-8.45338
PAK4_105	CTGCAGCTGGTGGTGGACCC	359	364	361.5	8.50184	765.779	623	193	408	8.67596	499.913	0	0	0	0	0	0	-8.96842	-9.58267
PAK4_331	GGGACCCCCTGAGCCCTCCC	343	328	335.5	8.39446	710.702	686	130	408	8.67596	499.913	0	0	0	0	0	0	-8.96842	-9.47513
ERCC3_180	CTACGGACCTACGTCTCAGG	422	410	416	8.7039	881.228	589	847	718	9.48985	879.749	1	0	0.5	0.584963	7.52322e-07	0.752322	-8.97332	-8.97574
ABL1_20	GCCCAAACCAAAAATGGCCA	125	125	125	6.97728	264.792	369	453	411	8.6865	503.589	0	0	0	0	0	0	-8.97896	-8.05415
ABL1_308	ACACTCGGGTTGATATGAGA	17	17	17	4.16993	36.0117	81	741	411	8.6865	503.589	0	0	0	0	0	0	-8.97896	-5.20991
ABL1_131	AGAGGGGCCGGCGAGGAAGA	174	266	220	7.7879	466.034	696	127	411.5	8.68825	504.201	0	0	0	0	0	0	-8.98072	-8.86738
ABL1_422	CGAGTCAAACTGTCTTCCCG	275	268	271.5	8.09011	575.128	382	441	411.5	8.68825	504.201	0	0	0	0	0	0	-8.98072	-9.17025
H2BFM2_84	CTTCGTGGAGTTGGCCTCTT	395	345	370	8.53528	783.785	688	136	412	8.69	504.814	0	0	0	0	0	0	-8.98246	-9.61615
XPO1_66	GTCTCAAAAATATATCCCAG	114	21	67.5	6.09803	142.988	31	794	412.5	8.69174	505.427	0	0	0	0	0	0	-8.98421	-7.1698
ABL1_376	TGCACCTGAGCCTGCTTTGC	79	72	75.5	6.25739	159.934	44	782	413	8.69349	506.039	0	0	0	0	0	0	-8.98595	-7.33033
XPO1_107	TCTGCCTCTCCGTTGCTTTC	554	501	527.5	9.04576	1117.42	825	1	413	8.69349	506.039	0	0	0	0	0	0	-8.98595	-10.1272
ABL1_522	AGCCTTCTGGGCGCTCCATG	372	352	362	8.50383	766.838	714	113	413.5	8.69523	506.652	0	0	0	0	0	0	-8.9877	-9.58466
Actin-Beta_63	AGTGTGGGTGACCCCGTCAC	283	296	289.5	8.18239	613.258	503	327	415	8.70044	508.49	0	0	0	0	0	0	-8.99291	-9.2627
PAK4_368	GGATGGAGGTGATGCAGGCG	579	615	597	9.224	1264.65	1413	43	728	9.50978	892.002	1	0	0.5	0.584963	7.52322e-07	0.752322	-8.99325	-9.49639
ABL1_405	GTTTTGGAGTCAGGTTGGGC	59	64	61.5	5.96578	130.278	212	619	415.5	8.70217	509.103	0	0	0	0	0	0	-8.99464	-7.03648
PAK4_123	TGTACAACAGCTACCTGGTG	210	188	199	7.64386	421.549	182	651	416.5	8.70563	510.328	0	0	0	0	0	0	-8.9981	-8.72297
PAK4_160	AGACCCTGCCCAGCGGGCCA	297	274	285.5	8.16239	604.785	690	144	417	8.70736	510.94	0	0	0	0	0	0	-8.99983	-9.24266
ABL1_502	CTGGAGGTCCTCGTCTTGGT	201	249	225	7.82018	476.626	673	163	418	8.71081	512.166	0	0	0	0	0	0	-9.00328	-8.89974
PAK4_182	CAGGGTCTCGCACCAGCAGG	202	193	197.5	7.633	418.371	227	610	418.5	8.71253	512.778	0	0	0	0	0	0	-9.005	-8.71208
ABL1_507	GCAAGGTACTCACAGCCCCA	167	168	167.5	7.3966	354.821	313	525	419	8.71425	513.391	0	0	0	0	0	0	-9.00672	-8.47501
ERCC3_127	GTTTGACTTCTATGAGCAAA	8	9	8.5	3.24793	18.0059	2	837	419.5	8.71596	514.004	0	0	0	0	0	0	-9.00844	-4.24837
Actin-Beta_121	TCGCGGGCGACGATGCCCCC	158	123	140.5	7.14466	297.626	222	618	420	8.71768	514.616	0	0	0	0	0	0	-9.01015	-8.2222
Actin-Beta_153	TGCCATCCTGCGTCTGGACC	53	50	51.5	5.71425	109.094	37	803	420	8.71768	514.616	0	0	0	0	0	0	-9.01015	-6.7826
PAK4_381	GGTCGAAGCCCGTGTGCACG	171	173	172	7.43463	364.354	261	580	420.5	8.71939	515.229	0	0	0	0	0	0	-9.01187	-8.51315
ABL1_275	CAAGCTCCTCAGTTCGGTGA	344	331	337.5	8.40301	714.939	634	208	421	8.7211	515.842	0	0	0	0	0	0	-9.01358	-9.48369
ABL1_512	GGCTTGGTGGATTTCAGCAA	197	193	195	7.61471	413.076	879	599	739	9.53138	905.48	1	0	0.5	0.584963	7.52322e-07	0.752322	-9.01486	-7.88448
PAK4_56	AGGCCCAAGTCTTCCAGGGA	248	267	257.5	8.01402	545.472	632	211	421.5	8.72281	516.454	0	0	0	0	0	0	-9.01529	-9.094
TUBB_18	TGTTCCTCGTGCCATCCTGG	568	535	551.5	9.10983	1168.26	755	89	422	8.72451	517.067	0	0	0	0	0	0	-9.01699	-10.1914
TUBB_43	CACTCACTGGGCGGGGGCAC	269	256	262.5	8.04166	556.063	709	135	422	8.72451	517.067	0	0	0	0	0	0	-9.01699	-9.1217
TUBB_45	CGGGGGCACAGGCTCTGGAA	353	298	325.5	8.35094	689.519	642	203	422.5	8.72622	517.68	0	0	0	0	0	0	-9.0187	-9.43154
ABL1_564	CAAGAACTCTTCCACCTCCA	298	255	276.5	8.11634	585.72	567	915	741	9.53528	907.93	0	1	0.5	0.584963	7.52322e-07	0.752322	-9.01876	-8.38726
ABL1_251	AAACCCGCCAGCCTCCAGAG	586	366	476	8.89785	1008.33	1311	172	741.5	9.53625	908.543	1	0	0.5	0.584963	7.52322e-07	0.752322	-9.01973	-9.16991
ABL1_215	AGCACTCCTCTGAGTCGCCA	228	241	234.5	7.87958	496.75	540	306	423	8.72792	518.292	0	0	0	0	0	0	-9.0204	-8.95928
ABL1_613	TCCAGCGAGAAGGTTTTCCT	220	215	217.5	7.77149	460.738	521	327	424	8.73132	519.517	0	0	0	0	0	0	-9.0238	-8.85093
ABL1_317	GCCAGGGCCGAGGATGCTGA	255	255	255	8	540.176	626	223	424.5	8.73302	520.13	0	0	0	0	0	0	-9.0255	-9.07995
CTRL0021	GTGTATCTCAGCACGCTAAC	127	124	125.5	6.98299	265.851	217	632	424.5	8.73302	520.13	0	0	0	0	0	0	-9.0255	-8.05989
CTRL0073	GCGGAGCTAGAGAGCGGTCA	318	349	333.5	8.38586	706.465	640	211	425.5	8.7364	521.355	0	0	0	0	0	0	-9.02889	-9.46652
ERCC3_55	GATCATGAGGCCCCACTCCT	207	206	206.5	7.69697	437.437	518	333	425.5	8.7364	521.355	0	0	0	0	0	0	-9.02889	-8.77622
ABL1_264	TGGATTCCATCCAGCAAATG	32	30	31	5	65.6684	105	748	426.5	8.73978	522.581	0	0	0	0	0	0	-9.03227	-6.05893
Actin-Beta_106	CCCCACGATGGAGGGGAAGA	152	153	152.5	7.26209	323.046	241	612	426.5	8.73978	522.581	0	0	0	0	0	0	-9.03227	-8.34006
PAK4_220	CTGCAGCACTGCAAGGCACA	119	120	119.5	6.91289	253.141	333	522	427.5	8.74315	523.806	0	0	0	0	0	0	-9.03564	-7.98949
PAK4_144	AGTGCCCCGAAGGAAGTCGC	200	197	198.5	7.64024	420.49	317	539	428	8.74483	524.419	0	0	0	0	0	0	-9.03732	-8.71935
ERCC3_125	TCCCGAGTGACAGATCCACA	158	177	167.5	7.3966	354.821	351	1151	751	9.55459	920.183	0	1	0.5	0.584963	7.52322e-07	0.752322	-9.03808	-7.66574
H2BFM2_28	ATTGGACCGCATCGCCACCG	438	399	418.5	8.71253	886.524	579	278	428.5	8.74651	525.031	0	0	0	0	0	0	-9.039	-9.79364
ERCC3_185	TCTCATCCCATGGTGGCTCC	384	362	373	8.54689	790.14	286	574	430	8.75154	526.869	0	0	0	0	0	0	-9.04404	-9.62779
PAK4_145	CCCCGAAGGAAGTCGCTGGT	319	333	326	8.35315	690.578	655	205	430	8.75154	526.869	0	0	0	0	0	0	-9.04404	-9.43375
ABL1_297	GCTGTCCAGGACCACGCCCT	209	209	209	7.71425	442.732	421	442	431.5	8.75656	528.707	0	0	0	0	0	0	-9.04905	-8.79355
Actin-Beta_170	TGAGCGGTTCCGCTGCCCTG	569	550	559.5	9.13057	1185.21	687	176	431.5	8.75656	528.707	0	0	0	0	0	0	-9.04905	-10.2121
PAK4_104	GGCTGCCCTGCAGCTGGTGG	106	107	106.5	6.74819	225.603	140	724	432	8.75822	529.32	0	0	0	0	0	0	-9.05072	-7.82402
PAK4_360	CTCGTCCAGCAGCAGCGTGA	320	430	375	8.55459	794.376	831	33	432	8.75822	529.32	0	0	0	0	0	0	-9.05072	-9.63549
KIF11_93	ATGTAGAAGAGGCAGTTCTG	278	62	170	7.41785	360.117	519	347	433	8.76155	530.545	0	0	0	0	0	0	-9.05405	-8.49632
PAK4_299	GGAGGAGGAGGACTGGGGGA	376	395	385.5	8.59432	816.619	824	42	433	8.76155	530.545	0	0	0	0	0	0	-9.05405	-9.67528
CTRL0061	GTACGTGGAAGCTTGTGGCC	330	331	330.5	8.37287	700.11	532	335	433.5	8.76321	531.158	0	0	0	0	0	0	-9.05571	-9.4535
PAK4_53	AGAAGAGGCCCAAGTCTTCC	95	77	86	6.44294	182.177	153	717	435	8.76818	532.995	0	0	0	0	0	0	-9.06068	-7.51709
PAK4_176	CTTCAGCAGCTCGGCTGCCG	149	147	148	7.21917	313.514	266	605	435.5	8.76984	533.608	0	0	0	0	0	0	-9.06234	-8.29698
ABL1_394	GTGGGGGAGGCCCGAGGCAG	1176	1218	1197	10.2264	2535.65	2400	2416	2408	11.2342	2950.47	3	3	3	2	4.51393e-06	4.51393	-9.06413	-8.84563
CTRL0052	GTACGGCACTCCTAGCCGCT	147	139	143	7.16993	302.922	348	525	436.5	8.77314	534.833	0	0	0	0	0	0	-9.06564	-8.24756
TUBB_62	CTTCGATGCCAAGAACATGA	134	118	126	6.98868	266.91	155	718	436.5	8.77314	534.833	0	0	0	0	0	0	-9.06564	-8.06561
KIF11_106	TCCACACCAGCATCTACAGA	224	213	218.5	7.77808	462.857	104	770	437	8.77479	535.446	0	0	0	0	0	0	-9.06729	-8.85753
PAK4_164	ACCCATTCCTGGCCAAGGCA	362	392	377	8.56224	798.613	730	145	437.5	8.77643	536.059	0	0	0	0	0	0	-9.06894	-9.64316
TUBB_133	ATACTGCTGGCTTCCACGGC	308	286	297	8.21917	629.146	639	236	437.5	8.77643	536.059	0	0	0	0	0	0	-9.06894	-9.29954
TUBB_65	ACCGTGGCTGCTGTCTTCCG	326	294	310	8.28077	656.684	364	511	437.5	8.77643	536.059	0	0	0	0	0	0	-9.06894	-9.36125
CTRL0072	GGTATGCGCGATCCTGAGTT	397	374	385.5	8.59432	816.619	849	27	438	8.77808	536.671	0	0	0	0	0	0	-9.07058	-9.67528
ABL1_334	CCCGACGGCTTGGCGGACTG	315	301	308	8.27146	652.448	591	286	438.5	8.77972	537.284	0	0	0	0	0	0	-9.07222	-9.35193
ABL1_569	ATCTCCCACTTGTCGTAGTT	75	74	74.5	6.2384	157.816	48	832	440	8.78463	539.122	0	0	0	0	0	0	-9.07714	-7.31121
PAK4_92	TGCCCCCAGCCCTGGAGTGC	454	354	404	8.66178	855.808	618	263	440.5	8.78627	539.735	0	0	0	0	0	0	-9.07878	-9.74283
H2BFM2_77	GGCGGTTGGCGTGGCGCCTG	118	159	138.5	7.12412	293.39	320	562	441	8.7879	540.347	0	0	0	0	0	0	-9.08041	-8.20158
PAK4_125	ACCTGGTGGGGGACGAGCTC	335	283	309	8.27612	654.566	494	390	442	8.79116	541.572	0	0	0	0	0	0	-9.08367	-9.3566
PAK4_140	TCCTGCTGACCCATGATGGC	362	354	358	8.48784	758.365	501	1050	775.5	9.60084	950.202	1	0	0.5	0.584963	7.52322e-07	0.752322	-9.08434	-8.75938
ABL1_11	AGCCGCTCGTTGGAACTCCA	264	266	265	8.05528	561.359	542	348	445	8.8009	545.248	0	0	0	0	0	0	-9.09341	-9.13535
ABL1_110	CCACCAAGACGAGGACCTCC	289	254	271.5	8.09011	575.128	585	305	445	8.8009	545.248	0	0	0	0	0	0	-9.09341	-9.17025
ABL1_462	TGGGTCAGCTGTGTCCAAGG	639	639	639	9.32193	1353.62	1258	305	781.5	9.61195	957.554	1	0	0.5	0.584963	7.52322e-07	0.752322	-9.09545	-9.5944
PAK4_172	CAGGCGGCCCTGCCTTGGCC	111	113	112	6.82018	237.254	189	704	446.5	8.80574	547.086	0	0	0	0	0	0	-9.09826	-7.89635
ABL1_451	GGGGACCCCAGCCCCATTGC	396	364	380	8.57365	804.968	713	182	447.5	8.80896	548.311	0	0	0	0	0	0	-9.10148	-9.65458
PAK4_215	GTCCCGGTGGATGACGCCCT	317	451	384	8.58871	813.441	747	148	447.5	8.80896	548.311	0	0	0	0	0	0	-9.10148	-9.66967
ABL1_342	GGCTTTTTGAGGCCCTCTCC	117	101	109	6.78136	230.899	413	484	448.5	8.81218	549.537	0	0	0	0	0	0	-9.10469	-7.85735
PAK4_121	GATGTACAACAGCTACCTGG	259	262	260.5	8.03067	551.827	251	646	448.5	8.81218	549.537	0	0	0	0	0	0	-9.10469	-9.11068
ABL1_271	TGCCCGGCGACAGCAGGCAG	57	53	55	5.80735	116.509	184	714	449	8.81378	550.149	0	0	0	0	0	0	-9.1063	-6.87662
H2BFM2_55	ATGGGCCAGCTGACCAGCCT	236	214	225	7.82018	476.626	469	429	449	8.81378	550.149	0	0	0	0	0	0	-9.1063	-8.89974
H2BFM2_89	TTCCTCCGAGGTTGTCTCAG	319	310	314.5	8.3015	666.217	363	535	449	8.81378	550.149	0	0	0	0	0	0	-9.1063	-9.38201
PAK4_243	GGCAGCCCGGAACTGCTCAT	99	118	108.5	6.77479	229.84	272	630	451	8.82018	552.6	0	0	0	0	0	0	-9.1127	-7.85075
ERCC3_155	CTGGGAGGCCGAGCGAGTCA	275	264	269.5	8.07948	570.892	806	98	452	8.82337	553.825	0	0	0	0	0	0	-9.11589	-9.1596
ERCC3_202	TGGCATGGAGGAGGAAGACT	425	415	420	8.71768	889.701	603	301	452	8.82337	553.825	0	0	0	0	0	0	-9.11589	-9.7988
ERCC3_28	AGACGTAGGTCCGTAGATAT	11	9	10	3.45943	21.1834	0	904	452	8.82337	553.825	0	0	0	0	0	0	-9.11589	-4.47141
PAK4_364	GGGGGCCCCGGGCTGGATGG	324	315	319.5	8.32418	676.809	860	44	452	8.82337	553.825	0	0	0	0	0	0	-9.11589	-9.40473
TUBB_199	GCTGTCCCCGTGGTAGGTGC	184	202	193	7.59991	408.839	165	741	453	8.82655	555.05	0	0	0	0	0	0	-9.11907	-8.67891
TUBB_73	AAGATGGCAGTCACCTTCAT	75	76	75.5	6.25739	159.934	162	744	453	8.82655	555.05	0	0	0	0	0	0	-9.11907	-7.33033
PAK4_143	TGAGCAAGGAAGTGCCCCGA	228	234	231	7.85798	489.336	388	521	454.5	8.83131	556.888	0	0	0	0	0	0	-9.12383	-8.93763
TUBB_72	CCCACCTCGTGGCCTCAAGA	165	155	160	7.33092	338.934	278	632	455	8.83289	557.501	0	0	0	0	0	0	-9.12542	-8.40911
ABL1_363	AGGCTGCTGGTGGGGGCGGC	123	117	120	6.91886	254.2	61	851	456	8.83605	558.726	0	0	0	0	0	0	-9.12858	-7.99549
CTRL0045	GTTCACACGGTGTCGGATAG	209	198	203.5	7.67596	431.082	422	490	456	8.83605	558.726	0	0	0	0	0	0	-9.12858	-8.75516
PAK4_20	TGGGGCCCTCACGCTGCTGC	139	132	135.5	7.09276	287.035	152	764	458	8.84235	561.177	0	0	0	0	0	0	-9.13488	-8.1701
ERCC3_128	CTTCTATGAGCAAATGGACA	38	37	37.5	5.26679	79.4376	103	816	459.5	8.84706	563.015	0	0	0	0	0	0	-9.13959	-6.3298
PAK4_28	GCCAGAGGAGCCGGCCACCA	164	157	160.5	7.33539	339.993	369	550	459.5	8.84706	563.015	0	0	0	0	0	0	-9.13959	-8.4136
PAK4_48	CGGCAGTGGTGACAGGCGAC	331	338	334.5	8.39017	708.584	579	340	459.5	8.84706	563.015	0	0	0	0	0	0	-9.13959	-9.47083
CTRL0002	GACCGGAACGATCTCGCGTA	393	383	388	8.60363	821.915	601	319	460	8.84862	563.627	0	0	0	0	0	0	-9.14116	-9.6846
ERCC3_129	CCAGAAACGTTGCATCCACC	154	147	150.5	7.24317	318.81	206	714	460	8.84862	563.627	0	0	0	0	0	0	-9.14116	-8.32107
PAK4_18	GCAGCAAAGGTGCCAAAGAT	49	419	234	7.87652	495.691	31	889	460	8.84862	563.627	0	0	0	0	0	0	-9.14116	-8.9562
PAK4_85	CCCCTAACGGGCCATCAGCG	531	118	324.5	8.34651	687.4	793	127	460	8.84862	563.627	0	0	0	0	0	0	-9.14116	-9.4271
ABL1_254	GCCAGCGGCGCCATCACCAA	287	316	301.5	8.24079	638.678	593	328	460.5	8.85019	564.24	0	0	0	0	0	0	-9.14272	-9.3212
ABL1_294	CGGAGTTCCTAGAGATGGCG	160	162	161	7.33985	341.052	293	630	461.5	8.85331	565.465	0	0	0	0	0	0	-9.14584	-8.41807
PAK4_288	CTCGGGCTCGGGTGGGAGGC	448	402	425	8.73471	900.293	923	0	461.5	8.85331	565.465	0	0	0	0	0	0	-9.14584	-9.81585
PAK4_124	GTACAACAGCTACCTGGTGG	403	396	399.5	8.64566	846.275	622	303	462.5	8.85643	566.691	0	0	0	0	0	0	-9.14896	-9.72669
TUBB_113	GACGGCTGTCTTGACATTGT	382	361	371.5	8.5411	786.962	633	292	462.5	8.85643	566.691	0	0	0	0	0	0	-9.14896	-9.62198
PAK4_263	AGCAGGGGCGGCGGGGGTGC	340	348	344	8.43045	728.708	915	11	463	8.85798	567.303	0	0	0	0	0	0	-9.15052	-9.51118
ABL1_281	GACCACTGCCTGCTGTCGCC	254	218	236	7.88874	499.927	470	457	463.5	8.85953	567.916	0	0	0	0	0	0	-9.15207	-8.96846
ABL1_468	CTGGCCGTCCATCTCCCGGA	209	203	206	7.69349	436.377	335	592	463.5	8.85953	567.916	0	0	0	0	0	0	-9.15207	-8.77273
PAK4_342	TGGGCCCCCTCTGGCCGTGG	161	140	150.5	7.24317	318.81	423	504	463.5	8.85953	567.916	0	0	0	0	0	0	-9.15207	-8.32107
PAK4_96	CCGCCGCCCCTGCTGTTCCT	407	464	435.5	8.76984	922.536	715	212	463.5	8.85953	567.916	0	0	0	0	0	0	-9.15207	-9.85102
PAK4_204	AAGGCGGGAGATGAGCTCTG	509	108	308.5	8.2738	653.507	1389	239	814	9.67066	997.375	1	0	0.5	0.584963	7.52322e-07	0.752322	-9.15417	-8.545
ABL1_356	GCCTTCCCTGCAGAGGCTGC	36	34	35	5.16993	74.1418	135	794	464.5	8.86264	569.141	0	0	0	0	0	0	-9.15518	-6.23154
ERCC3_157	CATGGAGTGGCTCAAGACCC	313	320	316.5	8.31061	670.454	285	644	464.5	8.86264	569.141	0	0	0	0	0	0	-9.15518	-9.39114
PAK4_175	GAATGGGTGCTTCAGCAGCT	122	113	117.5	6.88874	248.905	339	590	464.5	8.86264	569.141	0	0	0	0	0	0	-9.15518	-7.96523
PAK4_308	GTCCGTGTCAGCCCTCGGGT	594	608	601	9.23362	1273.12	841	88	464.5	8.86264	569.141	0	0	0	0	0	0	-9.15518	-10.3153
ABL1_371	CCTCACTCTGGACTCCTCGG	122	110	116	6.87036	245.727	247	685	466	8.86728	570.979	0	0	0	0	0	0	-9.15982	-7.94677
Actin-Beta_37	CTCGTAGCTCTTCTCCAGGG	66	63	64.5	6.03342	136.633	138	794	466	8.86728	570.979	0	0	0	0	0	0	-9.15982	-7.10468
ERCC3_4	AGCGGGTGTACATGTTTGCT	103	113	108	6.76818	228.78	226	707	466.5	8.86882	571.592	0	0	0	0	0	0	-9.16136	-7.84411
PAK4_240	TGGGTCCACCACCAGCTGCA	180	179	179.5	7.49586	380.241	564	369	466.5	8.86882	571.592	0	0	0	0	0	0	-9.16136	-8.57456
ABL1_467	CCGGCTGGCCGTCCATCTCC	254	234	244	7.93664	516.874	589	345	467	8.87036	572.204	0	0	0	0	0	0	-9.16291	-9.01646
ABL1_351	TCCCCGGCCGCCTCCTGGCT	500	341	420.5	8.71939	890.761	696	239	467.5	8.87191	572.817	0	0	0	0	0	0	-9.16445	-9.80051
ABL1_287	CTTGTTCCTCATTTGCTGGA	205	203	204	7.67948	432.141	378	558	468	8.87344	573.43	0	0	0	0	0	0	-9.16599	-8.75869
ABL1_435	CCTCCTCCTCGCCGGTGGCT	295	270	282.5	8.1472	598.43	561	376	468.5	8.87498	574.042	0	0	0	0	0	0	-9.16752	-9.22745
ABL1_273	CAGTGGTCCAGCGGCCACTC	74	73	73.5	6.21917	155.698	260	678	469	8.87652	574.655	0	0	0	0	0	0	-9.16906	-7.29184
TUBB_150	TGAGCTGGCCAGGGAAACGG	261	257	259	8.02237	548.649	274	665	469.5	8.87805	575.268	0	0	0	0	0	0	-9.17059	-9.10237
ABL1_428	CTTGGCCCCATGGGGAACGC	346	337	341.5	8.41996	723.412	651	289	470	8.87958	575.88	0	0	0	0	0	0	-9.17213	-9.50067
PAK4_5	TTCGAGCACCGCGTGCACAC	20	23	21.5	4.49185	45.5442	12	928	470	8.87958	575.88	0	0	0	0	0	0	-9.17213	-5.54053
CTRL0010	GTCGTGAAGTGCATTCGATC	121	113	117	6.88264	247.845	289	652	470.5	8.88111	576.493	0	0	0	0	0	0	-9.17366	-7.95911
ABL1_255	CGGCGCCATCACCAAGGGCG	158	142	150	7.2384	317.75	363	581	472	8.8857	578.331	0	0	0	0	0	0	-9.17824	-8.31628
TUBB_61	AGTGCCGGAACTCACCCAGC	236	212	224	7.81378	474.507	493	451	472	8.8857	578.331	0	0	0	0	0	0	-9.17824	-8.89332
H2BFM2_90	CTCAGAGGAAGCCTCAGCCA	348	325	336.5	8.39874	712.82	646	299	472.5	8.88722	578.943	0	0	0	0	0	0	-9.17977	-9.47942
PAK4_77	CACCTACCCGAGGGCTGACA	296	287	291.5	8.19229	617.495	717	228	472.5	8.88722	578.943	0	0	0	0	0	0	-9.17977	-9.27262
RPS3a_51	CCATGCCATGGAAGTTAGTC	182	194	188	7.56224	398.247	388	562	475	8.89482	582.007	0	0	0	0	0	0	-9.18737	-8.64114
PAK4_238	GGTAGGAGCGGGGGTCGCCT	199	256	227.5	7.83605	481.922	657	294	475.5	8.89633	582.619	0	0	0	0	0	0	-9.18888	-8.91565
PAK4_58	AGTCTTCCAGGGAGGGCTCA	100	103	101.5	6.67948	215.011	19	934	476.5	8.89936	583.844	0	0	0	0	0	0	-9.19191	-7.75496
PAK4_93	GCCCCCAGCCCTGGAGTGCT	244	320	282	8.14466	597.371	619	334	476.5	8.89936	583.844	0	0	0	0	0	0	-9.19191	-9.2249
TUBB_151	CTGGCCAGGGAAACGGAGGC	93	90	91.5	6.53138	193.828	111	842	476.5	8.89936	583.844	0	0	0	0	0	0	-9.19191	-7.60606
Actin-Beta_89	AGCAGCACGGGGTGCTCCTC	28	36	32	5.04439	67.7868	19	935	477	8.90087	584.457	0	0	0	0	0	0	-9.19342	-6.10406
PAK4_361	CAGCGTGAGGGCCCCATCTT	424	418	421	8.7211	891.82	841	116	478.5	8.90539	586.295	0	0	0	0	0	0	-9.19794	-9.80223
ABL1_370	CCTCCTCACTCTGGACTCCT	414	381	397.5	8.63844	842.039	939	741	840	9.71596	1029.23	1	0	0.5	0.584963	7.52322e-07	0.752322	-9.19949	-8.91019
ABL1_259	CTCTAGGAACTCCGAGCAGA	68	65	66.5	6.07682	140.869	127	832	479.5	8.90839	587.52	0	0	0	0	0	0	-9.20095	-7.14842
PAK4_158	TGGTGCGAGACCCTGCCCAG	425	396	410.5	8.68475	869.577	747	212	479.5	8.90839	587.52	0	0	0	0	0	0	-9.20095	-9.76583
PAK4_329	TTTGTCCCGGGAGGACTCCT	119	126	122.5	6.94837	259.496	35	924	479.5	8.90839	587.52	0	0	0	0	0	0	-9.20095	-8.02512
ABL1_594	TCAGCGGCATTGCGGGACAC	477	443	460	8.84862	974.435	441	519	480	8.90989	588.133	0	0	0	0	0	0	-9.20245	-9.9299
PAK4_191	GTTGTCCCGAATCATCTTCA	155	154	154.5	7.28077	327.283	256	704	480	8.90989	588.133	0	0	0	0	0	0	-9.20245	-8.3588
CTRL0018	GAGTGTCGTCGTTGCTCCTA	358	354	356	8.47978	754.128	773	191	482	8.91588	590.584	0	0	0	0	0	0	-9.20844	-9.56058
ABL1_3	GAGATCTGCCTGAAGCTGGT	141	151	146	7.19967	309.277	205	763	484	8.92184	593.034	0	0	0	0	0	0	-9.2144	-8.27741
Actin-Beta_42	GTCACGCACGATTTCCCGCT	371	347	359	8.49185	760.483	193	776	484.5	8.92333	593.647	0	0	0	0	0	0	-9.21589	-9.57267
ABL1_352	CCCCGGCCGCCTCCTGGCTC	425	516	470.5	8.88111	996.677	795	905	850	9.73302	1041.49	1	0	0.5	0.584963	7.52322e-07	0.752322	-9.21654	-9.15316
CTRL0041	GTGCCGAGTAATAACGCGAG	200	206	203	7.67243	430.022	502	470	486	8.92778	595.485	0	0	0	0	0	0	-9.22034	-8.75162
TUBB_127	ACAGGCAGCCATCATGTTCT	273	265	269	8.07682	569.833	506	466	486	8.92778	595.485	0	0	0	0	0	0	-9.22034	-9.15692
TUBB_66	TGGCTGCTGTCTTCCGTGGT	372	351	361.5	8.50184	765.779	568	404	486	8.92778	595.485	0	0	0	0	0	0	-9.22034	-9.58267
ABL1_44	ATCATTCAACGGTGGCCGAC	186	177	181.5	7.51175	384.478	459	1250	854.5	9.74062	1047	1	0	0.5	0.584963	7.52322e-07	0.752322	-9.22415	-7.78124
ABL1_388	TTTCCAGCTTCTTCCTTGTG	194	173	183.5	7.52748	388.715	392	586	489	8.93664	599.16	0	0	0	0	0	0	-9.2292	-8.60627
TUBB_213	GTCTCGAACCCCTGACCTGG	398	365	381.5	8.57932	808.145	694	285	489.5	8.93811	599.773	0	0	0	0	0	0	-9.23068	-9.66026
KIF11_30	CTTGCAGGAAGTGAAAACAT	40	39	39.5	5.33985	83.6743	76	905	490.5	8.94105	600.998	0	0	0	0	0	0	-9.23362	-6.40385
ABL1_153	ACCAGCAGCCGCCTAGCCAC	384	359	371.5	8.5411	786.962	840	142	491	8.94251	601.611	0	0	0	0	0	0	-9.23508	-9.62198
ERCC3_201	GAAACTCGCTGGCATGGAGG	363	357	360	8.49586	762.601	588	394	491	8.94251	601.611	0	0	0	0	0	0	-9.23508	-9.57668
ABL1_515	GGATTTCAGCAAAGGAGGGC	146	138	142	7.15987	300.804	213	770	491.5	8.94398	602.224	0	0	0	0	0	0	-9.23655	-8.23747
Actin-Beta_34	ATGGTGATGACCTGGCCGTC	193	194	193.5	7.60363	409.898	258	726	492	8.94544	602.836	0	0	0	0	0	0	-9.23801	-8.68264
PAK4_23	GCCGCCCGCCCGTGCCCGCC	220	41	130.5	7.03892	276.443	201	785	493	8.94837	604.062	0	0	0	0	0	0	-9.24094	-8.11605
PAK4_71	GCCTGCTGGTCTGGCCAGTG	245	249	247	7.9542	523.229	662	324	493	8.94837	604.062	0	0	0	0	0	0	-9.24094	-9.03405
TUBB_96	CCTCTTCTGCGGTGGCATCC	162	156	159	7.32193	336.816	392	594	493	8.94837	604.062	0	0	0	0	0	0	-9.24094	-8.40009
Actin-Beta_87	GGGCCTCGGTCAGCAGCACG	835	145	490	8.93958	1037.98	471	517	494	8.95128	605.287	0	0	0	0	0	0	-9.24386	-10.021
PAK4_279	GTCCCAGCACTCCAGGGCTG	395	172	283.5	8.15228	600.548	944	44	494	8.95128	605.287	0	0	0	0	0	0	-9.24386	-9.23254
PAK4_291	TCGGGTGGGAGGCCGGGAGG	414	419	416.5	8.70563	882.287	913	75	494	8.95128	605.287	0	0	0	0	0	0	-9.24386	-9.78674
ABL1_298	CAGGACCACGCCCTTGGTGA	166	162	164	7.36632	347.407	405	585	495	8.9542	606.512	0	0	0	0	0	0	-9.24677	-8.44463
CTRL0023	GTCGTGCGCTTCCGGCGGTA	184	195	189.5	7.57365	401.425	415	576	495.5	8.95565	607.125	0	0	0	0	0	0	-9.24822	-8.65258
H2BFM2_46	CCCCGGCAGCAGCAGTCGCA	282	268	275	8.10852	582.543	795	196	495.5	8.95565	607.125	0	0	0	0	0	0	-9.24822	-9.18869
Actin-Beta_70	AGCCTGGATAGCAACGTACA	154	144	149	7.22882	315.632	197	795	496	8.9571	607.737	0	0	0	0	0	0	-9.24968	-8.30666
Actin-Beta_97	GTGCTCGATGGGGTACTTCA	184	196	190	7.57743	402.484	377	616	496.5	8.95855	608.35	0	0	0	0	0	0	-9.25113	-8.65637
CTRL0040	GGATGCACTCCATCTCGTCT	256	256	256	8.00562	542.294	479	514	496.5	8.95855	608.35	0	0	0	0	0	0	-9.25113	-9.08559
PAK4_214	TGTCCCGGTGGATGACGCCC	590	444	517	9.01681	1095.18	756	237	496.5	8.95855	608.35	0	0	0	0	0	0	-9.25113	-10.0983
PAK4_147	GGTCGGCACGCCCTACTGGA	298	298	298	8.224	631.264	689	307	498	8.9629	610.188	0	0	0	0	0	0	-9.25547	-9.30438
ABL1_21	AAACCAAAAATGGCCAAGGC	54	42	48	5.61471	101.68	27	971	499	8.96578	611.413	0	0	0	0	0	0	-9.25836	-6.68201
CTRL0079	GTAGCGAAGACTTGCCGACG	363	347	355	8.47573	752.01	914	85	499.5	8.96723	612.026	0	0	0	0	0	0	-9.2598	-9.55652
PAK4_127	GGTGGGGGACGAGCTCTGGG	162	175	168.5	7.40514	356.94	570	430	500	8.96867	612.638	0	0	0	0	0	0	-9.26125	-8.48357
ERCC3_132	AGCTGTCCTCAGACCCTATC	140	135	137.5	7.11374	291.271	267	1492	879.5	9.78218	1077.63	1	0	0.5	0.584963	7.52322e-07	0.752322	-9.26572	-7.3819
PAK4_12	TGATCGAGGAGTCGGCTCGC	352	354	353	8.46761	747.773	609	396	502.5	8.97585	615.702	0	0	0	0	0	0	-9.26843	-9.54838
PAK4_246	GTGGCTCCCGCTGTGGTGAG	815	787	801	9.64746	1696.79	1326	437	881.5	9.78545	1080.08	0	1	0.5	0.584963	7.52322e-07	0.752322	-9.26899	-9.92017
CTRL0003	GGCAGTCGTTCGGTTGATAT	201	203	202	7.66534	427.904	753	253	503	8.97728	616.314	0	0	0	0	0	0	-9.26986	-8.74451
ERCC3_186	CCATGGTGGCTCCAGGCGTC	63	58	60.5	5.94251	128.159	42	964	503	8.97728	616.314	0	0	0	0	0	0	-9.26986	-7.01301
ABL1_414	TTCTTTTTCACCAGCCTGGG	437	388	412.5	8.69174	873.814	933	74	503.5	8.97871	616.927	0	0	0	0	0	0	-9.27129	-9.77283
PAK4_141	AGACTTTGGGTTCTGCGCCC	220	213	216.5	7.76487	458.62	440	568	504	8.98014	617.54	0	0	0	0	0	0	-9.27272	-8.8443
ABL1_207	AGCAGGCTCAGGTGCACCAG	463	475	469	8.87652	993.5	796	214	505	8.98299	618.765	0	0	0	0	0	0	-9.27558	-9.95783
ABL1_392	TTGTGGGGGAGGCCCGAGGC	156	92	124	6.96578	262.674	223	787	505	8.98299	618.765	0	0	0	0	0	0	-9.27558	-8.04261
KIF11_46	AAAAATTGGTGCTGTTGAGG	63	68	65.5	6.05528	138.751	194	817	505.5	8.98442	619.378	0	0	0	0	0	0	-9.277	-7.12672
ABL1_359	CCCTGCAGAGGCTGCTGGTG	542	535	538.5	9.07548	1140.72	680	332	506	8.98584	619.99	0	0	0	0	0	0	-9.27843	-10.157
ABL1_424	TGACCTCCACTCCGTGTCCT	289	244	266.5	8.0634	564.537	601	411	506	8.98584	619.99	0	0	0	0	0	0	-9.27843	-9.14348
TUBB_110	GCCATCTTGAGGCCACGAGG	501	466	483.5	8.92035	1024.22	721	291	506	8.98584	619.99	0	0	0	0	0	0	-9.27843	-10.0017
ABL1_469	CCGGAAGGAGCTGCTGCGTT	179	140	159.5	7.32643	337.875	416	597	506.5	8.98726	620.603	0	0	0	0	0	0	-9.27985	-8.40461
ABL1_51	ATCACCATGAAGCACAAGCT	126	132	129	7.02237	273.265	146	867	506.5	8.98726	620.603	0	0	0	0	0	0	-9.27985	-8.09943
PAK4_102	GTTCCGGGCTGCCCTGCAGC	117	108	112.5	6.82655	238.313	166	851	508.5	8.99294	623.053	0	0	0	0	0	0	-9.28553	-7.90275
PAK4_126	CCTGGTGGGGGACGAGCTCT	153	220	186.5	7.55075	395.07	400	618	509	8.99435	623.666	0	0	0	0	0	0	-9.28694	-8.62961
Actin-Beta_14	ACGGAGTACTTGCGCTCAGG	206	195	200.5	7.65464	424.726	177	842	509.5	8.99577	624.279	0	0	0	0	0	0	-9.28836	-8.73378
ERCC3_124	TTCCCGAGTGACAGATCCAC	168	136	152	7.25739	321.987	166	857	511.5	9.00141	626.729	0	0	0	0	0	0	-9.294	-8.33533
H2BFM2_85	TTCGTGGAGTTGGCCTCTTT	242	271	256.5	8.00843	543.353	669	355	512	9.00282	627.342	0	0	0	0	0	0	-9.29541	-9.0884
ABL1_609	ACAGTGCAACGAAAAGGTTG	189	205	197	7.62936	417.312	253	772	512.5	9.00422	627.954	0	0	0	0	0	0	-9.29681	-8.70844
Actin-Beta_129	GGTCAGAAGGATTCCTATGT	44	38	41	5.39232	86.8518	65	960	512.5	9.00422	627.954	0	0	0	0	0	0	-9.29681	-6.457
ABL1_506	CAGCTCTGGGGCCTGCAGCA	338	332	335	8.39232	709.643	677	349	513	9.00562	628.567	0	0	0	0	0	0	-9.29822	-9.47298
PAK4_142	GTTCTGCGCCCAGGTGAGCA	321	305	313	8.29462	663.039	627	401	514	9.00843	629.792	0	0	0	0	0	0	-9.30102	-9.37512
ABL1_253	CGCCAGCGGCGCCATCACCA	359	301	330	8.37069	699.051	618	411	514.5	9.00983	630.405	0	0	0	0	0	0	-9.30242	-9.45132
ABL1_577	GGCTTGTTGCGCTTTGGGGC	344	327	335.5	8.39446	710.702	624	408	516	9.01402	632.243	0	0	0	0	0	0	-9.30662	-9.47513
KIF11_139	ATACACTCCATTTTTCTCAC	40	35	37.5	5.26679	79.4376	97	936	516.5	9.01542	632.856	0	0	0	0	0	0	-9.30801	-6.3298
ABL1_145	GGTCCCCAATGGAGCCCTCC	109	107	108	6.76818	228.78	437	597	517	9.01681	633.468	0	0	0	0	0	0	-9.3094	-7.84411
ERCC3_45	TTTTGTCATCTTCGCGGACG	242	165	203.5	7.67596	431.082	515	519	517	9.01681	633.468	0	0	0	0	0	0	-9.3094	-8.75516
ABL1_535	TTGTTGTAGGCCAGGCTCTC	141	148	144.5	7.18488	306.1	370	665	517.5	9.0182	634.081	0	0	0	0	0	0	-9.3108	-8.26256
H2BFM2_26	CCAGGAGGCCGTGAGTGTCA	221	228	224.5	7.81698	475.567	375	661	518	9.01959	634.693	0	0	0	0	0	0	-9.31219	-8.89653
ABL1_177	GCCGGCTCTGCCTCGGAAGA	159	177	168	7.40088	355.881	291	746	518.5	9.02098	635.306	0	0	0	0	0	0	-9.31358	-8.4793
ABL1_216	ACTCCTCTGAGTCGCCAGGG	214	177	195.5	7.61839	414.135	358	679	518.5	9.02098	635.306	0	0	0	0	0	0	-9.31358	-8.69744
ABL1_380	TGAGCCTGCTTTGCTGGTGG	365	358	361.5	8.50184	765.779	624	413	518.5	9.02098	635.306	0	0	0	0	0	0	-9.31358	-9.58267
ERCC3_191	GGAAGCCCAAAGGCTAGGGC	34	30	32	5.04439	67.7868	1	1036	518.5	9.02098	635.306	0	0	0	0	0	0	-9.31358	-6.10406
ABL1_357	TTCCCTGCAGAGGCTGCTGG	184	151	167.5	7.3966	354.821	296	743	519.5	9.02375	636.531	0	0	0	0	0	0	-9.31635	-8.47501
ABL1_545	CCAAGTGGTTCTCCCCTACC	324	308	316	8.30834	669.394	762	278	520	9.02514	637.144	0	0	0	0	0	0	-9.31774	-9.38887
PAK4_34	CCACGGCCAGAGGGGGCCCA	173	210	191.5	7.58871	405.661	356	685	520.5	9.02652	637.757	0	0	0	0	0	0	-9.31912	-8.66768
PAK4_271	AGGGGCCAGCTGGGGCTCTG	350	337	343.5	8.42836	727.649	1016	30	523	9.03342	640.82	0	0	0	0	0	0	-9.32602	-9.50908
PAK4_84	GCCCCTAACGGGCCATCAGC	26	380	203	7.67243	430.022	0	1047	523.5	9.0348	641.432	0	0	0	0	0	0	-9.3274	-8.75162
Actin-Beta_107	CGATGGAGGGGAAGACGGCC	333	317	325	8.34873	688.459	460	588	524	9.03617	642.045	0	0	0	0	0	0	-9.32878	-9.42932
PAK4_24	GCCCGTGCCCGCCAGGAAAA	663	519	591	9.20945	1251.94	1559	279	919	9.84549	1126.03	1	0	0.5	0.584963	7.52322e-07	0.752322	-9.32904	-9.48183
ABL1_257	CGTGGTCCTGGACAGCACCG	139	138	138.5	7.12412	293.39	236	813	524.5	9.03755	642.658	0	0	0	0	0	0	-9.33015	-8.20158
ABL1_345	AGGCCCTCTCCCGGCTGGCT	472	450	461	8.85175	976.553	1098	743	920.5	9.84784	1127.87	1	0	0.5	0.584963	7.52322e-07	0.752322	-9.33139	-9.12376
TUBB_196	CAGAGATGCGGTCCAGCTGC	75	75	75	6.24793	158.875	35	1017	526	9.04166	644.496	0	0	0	0	0	0	-9.33426	-7.3208
ERCC3_161	GGAGTGGGGCCTCATGATCC	190	179	184.5	7.53528	390.833	278	775	526.5	9.04303	645.108	0	0	0	0	0	0	-9.33563	-8.6141
ABL1_113	GATGCCTCACTCCAAGGGCC	554	507	530.5	9.05393	1123.78	736	318	527	9.04439	645.721	0	0	0	0	0	0	-9.337	-10.1354
ABL1_365	GCTGGTGGGGGCGGCGGGGC	385	401	393	8.62205	832.506	752	302	527	9.04439	645.721	0	0	0	0	0	0	-9.337	-9.70305
Actin-Beta_166	AAGAGCTACGAGCTGCCTGA	387	368	377.5	8.56415	799.672	719	336	527.5	9.04576	646.334	0	0	0	0	0	0	-9.33837	-9.64507
ABL1_343	TTTTGAGGCCCTCTCCCGGC	137	125	131	7.04439	277.502	351	705	528	9.04712	646.946	0	0	0	0	0	0	-9.33973	-8.12154
PAK4_61	GGAGGGCTCAGGGGGTCCCC	139	136	137.5	7.11374	291.271	417	639	528	9.04712	646.946	0	0	0	0	0	0	-9.33973	-8.19116
PAK4_170	AGGGGCACGATGCTGGCAGG	502	485	493.5	8.94983	1045.4	836	222	529	9.04985	648.172	0	0	0	0	0	0	-9.34246	-10.0312
ABL1_576	AGTGGGCTTGTTGCGCTTTG	719	677	698	9.44915	1478.6	1596	260	928	9.85953	1137.06	1	0	0.5	0.584963	7.52322e-07	0.752322	-9.34309	-9.72172
ABL1_474	CTGCTGCGTTTGGGAGGGGT	342	276	309	8.27612	654.566	600	461	530.5	9.05393	650.009	0	0	0	0	0	0	-9.34653	-9.3566
TUBB_114	ACGGCTGTCTTGACATTGTT	62	61	61.5	5.96578	130.278	12	1050	531	9.05528	650.622	0	0	0	0	0	0	-9.34789	-7.03648
ABL1_149	GGAGCCCTCCGGGAGTCCGG	143	153	148	7.21917	313.514	791	272	531.5	9.05664	651.235	0	0	0	0	0	0	-9.34925	-8.29698
Actin-Beta_28	GGTAGTTTCGTGGATGCCAC	245	246	245.5	7.94544	520.052	574	491	532.5	9.05934	652.46	0	0	0	0	0	0	-9.35196	-9.02528
PAK4_98	CTGGCCCCCGCTCACCACAG	291	246	268.5	8.07414	568.773	229	836	532.5	9.05934	652.46	0	0	0	0	0	0	-9.35196	-9.15424
TUBB_5	GGGCGAATTGGGATCCCTCC	218	205	211.5	7.73132	448.028	524	542	533	9.0607	653.073	0	0	0	0	0	0	-9.35331	-8.81066
ABL1_355	TCCTCCAGCCTTCCCTGCAG	498	444	471	8.88264	997.737	577	492	534.5	9.06474	654.911	0	0	0	0	0	0	-9.35736	-9.96396
ABL1_621	ATTTGCAGCCCACCAGCTTC	488	429	458.5	8.84392	971.257	1071	806	938.5	9.87575	1149.92	1	0	0.5	0.584963	7.52322e-07	0.752322	-9.35931	-9.11593
PAK4_207	TGCCGACCAGCGACTTCCTT	479	414	446.5	8.80574	945.837	655	416	535.5	9.06743	656.136	0	0	0	0	0	0	-9.36005	-9.88697
Actin-Beta_32	GCGGAACCGCTCATTGCCAA	366	386	376	8.55842	796.495	766	306	536	9.06878	656.748	0	0	0	0	0	0	-9.36139	-9.63933
PAK4_95	CCCGCCGCCCCTGCTGTTCC	302	204	253	7.98868	535.939	445	627	536	9.06878	656.748	0	0	0	0	0	0	-9.36139	-9.06861
TUBB_106	GCGCTTGAAGAGCTCCTGGA	44	41	42.5	5.44294	90.0293	21	1051	536	9.06878	656.748	0	0	0	0	0	0	-9.36139	-6.50826
ABL1_442	CTGGACTTCTTCCACAGGTG	311	102	206.5	7.69697	437.437	639	1241	940	9.87805	1151.76	1	0	0.5	0.584963	7.52322e-07	0.752322	-9.36161	-7.96696
ABL1_56	AAGCTGGGCGGGGGCCAGTA	237	236	236.5	7.89178	500.987	496	578	537	9.07146	657.974	0	0	0	0	0	0	-9.36408	-8.97151
Actin-Beta_12	GATGGAGCCGCCGATCCACA	237	181	209	7.71425	442.732	583	497	540	9.07948	661.65	0	0	0	0	0	0	-9.3721	-8.79355
TUBB_118	ACCACGGAAGACAGCAGCCA	258	252	255	8	540.176	209	873	541	9.08215	662.875	0	0	0	0	0	0	-9.37477	-9.07995
KIF11_100	GGAAAAGACAAAGAAAACAG	22	26	24	4.64386	50.8401	38	1047	542.5	9.08614	664.713	0	0	0	0	0	0	-9.37876	-5.696
PAK4_369	TGATGCAGGCGGGGTCGACG	354	676	515	9.01123	1090.94	1059	28	543.5	9.08879	665.938	0	0	0	0	0	0	-9.38141	-10.0927
ERCC3_120	CTTAAGAAACTCTGAAGGGG	3	0	1.5	1.32193	3.1775	0	1089	544.5	9.09144	667.163	0	0	0	0	0	0	-9.38406	-2.06264
TUBB_203	TTTTATTTTTTGTAGAAACG	2	2	2	1.58496	4.23667	0	1090	545	9.09276	667.776	0	0	0	0	0	0	-9.38538	-2.38865
ABL1_367	AATTTCCCCTTGTCCCTCCC	377	347	362	8.50383	766.838	538	553	545.5	9.09408	668.389	0	0	0	0	0	0	-9.3867	-9.58466
PAK4_6	CCAGCACGAGCAGAAGTTCA	257	256	256.5	8.00843	543.353	594	498	546	9.0954	669.001	0	0	0	0	0	0	-9.38802	-9.0884
ABL1_169	GCCTCGGGACTTGCAGTCCA	789	782	785.5	9.6193	1663.95	1667	1085	1376	10.4273	1685.98	2	0	1	1	1.50464e-06	1.50464	-9.39562	-9.37666
ABL1_337	GACTGTGGCTTTGGAGTGGC	951	909	930	9.86264	1970.05	1612	1145	1378.5	10.4299	1689.04	1	1	1	1	1.50464e-06	1.50464	-9.39824	-9.62015
PAK4_312	AGCTGCCAGTTTCGCCCCAC	501	458	479.5	8.90839	1015.74	1066	34	550	9.10591	673.902	0	0	0	0	0	0	-9.39853	-9.98974
PAK4_371	ATGCAGGCGGGGTCGACGAG	138	98	118	6.89482	249.964	993	110	551.5	9.10983	675.74	0	0	0	0	0	0	-9.40246	-7.97134
ABL1_179	CTCTGCCTCGGAAGAGGGCA	60	65	62.5	5.98868	132.396	13	1091	552	9.11114	676.353	0	0	0	0	0	0	-9.40376	-7.05957
ERCC3_179	TCTACGGACCTACGTCTCAG	467	452	459.5	8.84706	973.376	847	260	553.5	9.11504	678.191	0	0	0	0	0	0	-9.40767	-9.92833
ABL1_336	GGCGGACTGTGGCTTTGGAG	336	334	335	8.39232	709.643	823	286	554.5	9.11764	679.416	0	0	0	0	0	0	-9.41027	-9.47298
ABL1_235	GCGGCCGGGGAGGCAGTCCT	139	189	164	7.36632	347.407	525	1423	974	9.92926	1193.42	1	0	0.5	0.584963	7.52322e-07	0.752322	-9.41283	-7.63536
ABL1_8	AGCATCTGACTTTGAGCCTC	87	70	78.5	6.31288	166.289	117	1002	559.5	9.13057	685.542	0	0	0	0	0	0	-9.42321	-7.3862
ABL1_79	GCTGCCCGAAACTGCCTGGT	772	728	750	9.55267	1588.75	992	131	561.5	9.13571	687.993	0	0	0	0	0	0	-9.42835	-10.6346
ABL1_171	CAGTTTGACTCGTCCACATT	245	228	236.5	7.89178	500.987	487	637	562	9.13699	688.606	0	0	0	0	0	0	-9.42963	-8.97151
CTRL0065	GCACACGACCAATCCGCTTC	585	558	571.5	9.16113	1210.63	990	135	562.5	9.13827	689.218	0	0	0	0	0	0	-9.43091	-10.2427
H2BFM2_70	TTCAGCACCCGGGGGAAATA	220	199	209.5	7.71768	443.792	74	1051	562.5	9.13827	689.218	0	0	0	0	0	0	-9.43091	-8.79699
ABL1_338	ACTGTGGCTTTGGAGTGGCC	172	180	176	7.46761	372.827	487	1490	988.5	9.95056	1211.19	0	1	0.5	0.584963	7.52322e-07	0.752322	-9.43413	-7.73696
PAK4_132	GATGAACGAGGAGCAGATCG	340	341	340.5	8.41574	721.294	502	626	564	9.14211	691.056	0	0	0	0	0	0	-9.43475	-9.49644
TUBB_14	ACCCCACCGGCACCTACCAC	239	220	229.5	7.84862	486.158	14	1114	564	9.14211	691.056	0	0	0	0	0	0	-9.43475	-8.92825
ABL1_551	GGCCATGTACAGCAGCACCA	272	262	267	8.06609	565.596	650	479	564.5	9.14338	691.669	0	0	0	0	0	0	-9.43602	-9.14618
ABL1_270	CAGATCTGCCCGGCGACAGC	232	222	227	7.83289	480.862	557	574	565.5	9.14593	692.894	0	0	0	0	0	0	-9.43857	-8.91248
ABL1_362	GAGGCTGCTGGTGGGGGCGG	430	392	411	8.6865	870.636	775	358	566.5	9.14848	694.119	0	0	0	0	0	0	-9.44112	-9.76758
ERCC3_115	CAGCTATGGAAAAGTCAAGC	60	59	59.5	5.91886	126.041	170	965	567.5	9.15102	695.345	0	0	0	0	0	0	-9.44366	-6.98915
H2BFM2_83	CTTCTGGGCCTTCGTGGAGT	427	413	420	8.71768	889.701	860	279	569.5	9.15608	697.795	0	0	0	0	0	0	-9.44873	-9.7988
ABL1_69	GGAACCTCCTGGACTACCTG	513	455	484	8.92184	1025.27	1254	745	999.5	9.96651	1224.66	1	0	0.5	0.584963	7.52322e-07	0.752322	-9.45008	-9.19393
PAK4_253	TGTGGTGAGCGGGGGCCAGG	752	770	761	9.57365	1612.05	1493	506	999.5	9.96651	1224.66	1	0	0.5	0.584963	7.52322e-07	0.752322	-9.45008	-9.84631
ERCC3_158	AGTGGCTCAAGACCCAGGAG	163	142	152.5	7.26209	323.046	82	1059	570.5	9.15861	699.021	0	0	0	0	0	0	-9.45125	-8.34006
ABL1_277	TGATTTCCTTCACCGAACTG	186	185	185.5	7.54303	392.951	295	847	571	9.15987	699.633	0	0	0	0	0	0	-9.45252	-8.62187
CTRL0097	GAACCAGCCGGCTAGTATGA	87	90	88.5	6.48382	187.473	310	832	571	9.15987	699.633	0	0	0	0	0	0	-9.45252	-7.55821
ABL1_584	ACTCGGCCAGGGTGTTGAAG	376	363	369.5	8.53333	782.725	629	514	571.5	9.16113	700.246	0	0	0	0	0	0	-9.45378	-9.6142
CTRL0024	GCGGTCCTCAGTAAGCGCGT	168	308	238	7.90087	504.164	627	516	571.5	9.16113	700.246	0	0	0	0	0	0	-9.45378	-8.98061
KIF11_53	CCAACACAATGCAGAAGCTC	220	219	219.5	7.78463	464.975	576	567	571.5	9.16113	700.246	0	0	0	0	0	0	-9.45378	-8.86411
ABL1_379	CTGAGCCTGCTTTGCTGGTG	393	376	384.5	8.59059	814.5	790	355	572.5	9.16365	701.471	0	0	0	0	0	0	-9.45629	-9.67154
ABL1_445	AGCCTGAGCCCCCGGACTCC	407	388	397.5	8.63844	842.039	866	279	572.5	9.16365	701.471	0	0	0	0	0	0	-9.45629	-9.71946
ERCC3_83	TGAGGACAGCTGTGGGCTTT	335	323	329	8.36632	696.933	716	430	573	9.16491	702.084	0	0	0	0	0	0	-9.45755	-9.44694
PAK4_136	CTGTCGGTGCTCCACGCCCA	463	499	481	8.91289	1018.92	644	502	573	9.16491	702.084	0	0	0	0	0	0	-9.45755	-9.99424
PAK4_86	CCCTAACGGGCCATCAGCGG	243	254	248.5	7.9629	526.407	929	220	574.5	9.16867	703.922	0	0	0	0	0	0	-9.46132	-9.04277
CTRL0043	GTCGTCACGAGCAGGATTGC	161	153	157	7.30378	332.579	182	969	575.5	9.17118	705.147	0	0	0	0	0	0	-9.46382	-8.38188
ERCC3_169	GCTCTACGAAGCCAACTGGA	44	45	44.5	5.50779	94.266	109	1043	576	9.17243	705.76	0	0	0	0	0	0	-9.46508	-6.57389
TUBB_46	GGGGGCACAGGCTCTGGAAT	269	322	295.5	8.21189	625.968	762	391	576.5	9.17368	706.372	0	0	0	0	0	0	-9.46633	-9.29225
ABL1_542	GGCTCCAGCATGGGCTGTGT	354	341	347.5	8.44501	736.122	834	320	577	9.17493	706.985	0	0	0	0	0	0	-9.46757	-9.52576
ABL1_452	GGGACCCCAGCCCCATTGCT	221	209	215	7.75489	455.442	613	542	577.5	9.17617	707.597	0	0	0	0	0	0	-9.46882	-8.83429
ABL1_398	CACGGTGACCTGCCGCCGGA	69	72	70.5	6.15987	149.343	9	1148	578.5	9.17866	708.823	0	0	0	0	0	0	-9.47131	-7.23211
Actin-Beta_96	CGTGCTCGATGGGGTACTTC	163	138	150.5	7.24317	318.81	197	960	578.5	9.17866	708.823	0	0	0	0	0	0	-9.47131	-8.32107
PAK4_210	GGGGCACTTCCTTGCTCACC	605	526	565.5	9.14593	1197.92	962	196	579	9.17991	709.435	0	0	0	0	0	0	-9.47256	-10.2275
ABL1_448	GGACTCCCGGAGGGCTCCAT	238	214	226	7.82655	478.744	537	622	579.5	9.18115	710.048	0	0	0	0	0	0	-9.4738	-8.90612
ABL1_17	CTTAGGCTATAATCACAATG	21	18	19.5	4.35755	41.3076	100	1060	580	9.18239	710.661	0	0	0	0	0	0	-9.47505	-5.40284
TUBB_202	CCCCGTGGTAGGTGCCGGTG	868	932	900	9.81538	1906.5	950	210	580	9.18239	710.661	0	0	0	0	0	0	-9.47505	-10.8975
ABL1_493	ATGGAGACACGGCAGGCTCA	404	391	397.5	8.63844	842.039	801	362	581.5	9.18611	712.499	0	0	0	0	0	0	-9.47877	-9.71946
ABL1_229	GCAGAGCCCGAGCCAGGAGG	174	161	167.5	7.3966	354.821	372	795	583.5	9.19106	714.949	0	0	0	0	0	0	-9.48371	-8.47501
ABL1_372	CTCACTCTGGACTCCTCGGC	83	88	85.5	6.43463	181.118	5	1163	584	9.19229	715.562	0	0	0	0	0	0	-9.48495	-7.50873
PAK4_106	AGGCGACCCCCGCTCCTACC	274	244	259	8.02237	548.649	496	672	584	9.19229	715.562	0	0	0	0	0	0	-9.48495	-9.10237
ABL1_58	GCTGGGCGGGGGCCAGTACG	385	387	386	8.59619	817.678	1062	108	585	9.19476	716.787	0	0	0	0	0	0	-9.48741	-9.67715
PAK4_319	GGCTGGGGGGTGCCGACATC	380	359	369.5	8.53333	782.725	1045	126	585.5	9.19599	717.4	0	0	0	0	0	0	-9.48864	-9.6142
ABL1_567	CCCGCCCAGCTTGTGCTTCA	600	569	584.5	9.19353	1238.17	1136	37	586.5	9.19845	718.625	0	0	0	0	0	0	-9.4911	-10.2752
PAK4_162	GAAGCACCCATTCCTGGCCA	467	436	451.5	8.82177	956.429	691	485	588	9.20212	720.463	0	0	0	0	0	0	-9.49478	-9.90302
ABL1_543	CCCCTGTCATCAACCTGCTC	539	501	520	9.02514	1101.54	1123	56	589.5	9.20579	722.301	0	0	0	0	0	0	-9.49845	-10.1066
ABL1_180	TCTGCCTCGGAAGAGGGCAG	128	137	132.5	7.0607	280.68	367	813	590	9.20701	722.913	0	0	0	0	0	0	-9.49967	-8.13791
ABL1_155	CCGCCTAGCCACCGGCGAGG	58	58	58	5.88264	122.864	69	1112	590.5	9.20823	723.526	0	0	0	0	0	0	-9.50089	-6.95261
ABL1_383	TCACTGGCTCAGCTGCAGCA	268	260	264	8.04985	559.241	129	1055	592	9.21189	725.364	0	0	0	0	0	0	-9.50455	-9.1299
ERCC3_212	CGAGGAGGAGGTGGTGGCTG	834	898	866	9.75989	1834.48	1434	647	1040.5	10.0244	1274.9	1	0	0.5	0.584963	7.52322e-07	0.752322	-9.50803	-10.0327
ABL1_333	GGGGGTCCCCGACGGCTTGG	342	318	330	8.37069	699.051	682	505	593.5	9.21553	727.202	0	0	0	0	0	0	-9.50819	-9.45132
TUBB_143	AGAAATGGAGACGTGGGAAG	428	473	450.5	8.81858	954.311	419	770	594.5	9.21796	728.427	0	0	0	0	0	0	-9.51062	-9.89983
PAK4_44	GGTCACAGCGAGGCGGGTGG	284	638	461	8.85175	976.553	595	597	596	9.22159	730.265	0	0	0	0	0	0	-9.51425	-9.93303
ABL1_374	CTCCTCGGCGGGGCCCTTGC	235	243	239	7.90689	506.282	459	734	596.5	9.22279	730.878	0	0	0	0	0	0	-9.51546	-8.98665
ABL1_91	ATGGACTGCACCCGAGAGCC	392	361	376.5	8.56033	797.554	701	493	597	9.224	731.49	0	0	0	0	0	0	-9.51667	-9.64125
ERCC3_54	GGATCATGAGGCCCCACTCC	646	595	620.5	9.27961	1314.43	1145	50	597.5	9.22521	732.103	0	0	0	0	0	0	-9.51787	-10.3613
ABL1_499	GTGCTCTGCAGCTCTCCTGG	443	409	426	8.73809	902.411	830	370	600	9.23122	735.166	0	0	0	0	0	0	-9.52389	-9.81924
ABL1_218	TGAGTCGCCAGGGAGGGACA	545	446	495.5	8.95565	1049.64	803	399	601	9.23362	736.391	0	0	0	0	0	0	-9.52629	-10.037
ABL1_228	CTCGCAGAGCCCGAGCCAGG	264	237	250.5	7.97441	530.643	434	770	602	9.23601	737.617	0	0	0	0	0	0	-9.52868	-9.05431
Actin-Beta_148	CGTGATGGACTCCGGTGACG	565	536	550.5	9.10722	1166.14	904	300	602	9.23601	737.617	0	0	0	0	0	0	-9.52868	-10.1888
ERCC3_35	GGCAAGCTCTAAATTTGTTG	297	299	298	8.224	631.264	777	427	602	9.23601	737.617	0	0	0	0	0	0	-9.52868	-9.30438
TUBB_120	CAGCAGCCACGGTGAGGTAT	301	309	305	8.25739	646.093	556	649	602.5	9.23721	738.229	0	0	0	0	0	0	-9.52988	-9.33783
ABL1_494	ACGGCAGGCTCATGGTCCAG	437	429	433	8.76155	917.24	783	423	603	9.2384	738.842	0	0	0	0	0	0	-9.53107	-9.84273
PAK4_260	CCAGGAACAGCAGGGGCGGC	70	69	69.5	6.13955	147.224	1	1209	605	9.24317	741.293	0	0	0	0	0	0	-9.53584	-7.21164
ABL1_403	AGGGGTTTTGGAGTCAGGTT	86	101	93.5	6.56224	198.064	291	925	608	9.2503	744.968	0	0	0	0	0	0	-9.54297	-7.63709
ABL1_2	GGAGATCTGCCTGAAGCTGG	657	629	643	9.33092	1362.09	936	281	608.5	9.25148	745.581	0	0	0	0	0	0	-9.54416	-10.4127
TUBB_170	ACGGAGAGGGTGGCATTGTA	225	267	246	7.94837	521.111	809	409	609	9.25267	746.194	0	0	0	0	0	0	-9.54534	-9.02821
PAK4_193	AATCATCTTCATGGCTTTGA	11	11	11	3.58496	23.3017	7	1214	610.5	9.25621	748.032	0	0	0	0	0	0	-9.54888	-4.60299
H2BFM2_51	CTGGATGTCCCGGGAGGTGA	226	230	228	7.8392	482.981	792	430	611	9.25739	748.644	0	0	0	0	0	0	-9.55006	-8.91881
PAK4_372	GGCGGGGTCGACGAGGGGCT	427	1282	854.5	9.74062	1810.12	1187	35	611	9.25739	748.644	0	0	0	0	0	0	-9.55006	-10.8227
ABL1_125	GACGGCCAGCCGGAGCGCAG	981	900	940.5	9.87882	1992.3	1010	215	612.5	9.26092	750.482	0	0	0	0	0	0	-9.5536	-10.9609
KIF11_1	TTCGTCTGCGAAGAAGAAAG	46	49	47.5	5.59991	100.621	8	1219	613.5	9.26327	751.707	0	0	0	0	0	0	-9.55595	-6.66705
ABL1_104	GAAAAGGAGCTGGGGAAACA	189	199	194	7.60733	410.957	706	523	614.5	9.26562	752.933	0	0	0	0	0	0	-9.55829	-8.68635
TUBB_158	TGGTTCAGATCCCCGTAGGT	167	177	172	7.43463	364.354	270	960	615	9.26679	753.545	0	0	0	0	0	0	-9.55946	-8.51315
ABL1_140	CCAAAGCCCAGCAATGGGGC	68	53	60.5	5.94251	128.159	95	1136	615.5	9.26796	754.158	0	0	0	0	0	0	-9.56063	-7.01301
ABL1_407	AGGTTGGGCGGGCTGGAGCC	446	365	405.5	8.66711	858.986	598	636	617	9.27146	755.996	0	0	0	0	0	0	-9.56414	-9.74817
ABL1_582	GATGATGAACCAACTCGGCC	646	605	625.5	9.29117	1325.02	1141	93	617	9.27146	755.996	0	0	0	0	0	0	-9.56414	-10.3729
ABL1_182	AGGGGAGAACAGGTCTGACC	342	344	343	8.42626	726.589	872	365	618.5	9.27496	757.834	0	0	0	0	0	0	-9.56764	-9.50698
H2BFM2_45	GCGAGCTTGCCCATCTTCCC	287	287	287	8.16993	607.963	520	719	619.5	9.27729	759.059	0	0	0	0	0	0	-9.56997	-9.25021
CTRL0022	GTCGTCATACAACGGCAACG	91	88	89.5	6.49985	189.591	219	1022	620.5	9.27961	760.284	0	0	0	0	0	0	-9.57229	-7.57434
TUBB_186	GCTCGGCGCCCTCTGTGTAG	356	368	362	8.50383	766.838	861	380	620.5	9.27961	760.284	0	0	0	0	0	0	-9.57229	-9.58466
ABL1_389	TTCCAGCTTCTTCCTTGTGG	237	219	228	7.8392	482.981	582	661	621.5	9.28193	761.51	0	0	0	0	0	0	-9.57461	-8.91881
ABL1_618	AGATGCTACTGGCCGCTGAA	252	287	269.5	8.07948	570.892	527	718	622.5	9.28425	762.735	0	0	0	0	0	0	-9.57693	-9.1596
PAK4_88	CGGGCCATCAGCGGGGGGCC	170	172	171	7.42626	362.236	455	791	623	9.2854	763.348	0	0	0	0	0	0	-9.57808	-8.50476
ABL1_247	TCAGCATCCTCGGCCCTGGC	137	76	106.5	6.74819	225.603	87	1160	623.5	9.28656	763.96	0	0	0	0	0	0	-9.57924	-7.82402
ERCC3_111	CGGGGTCCTGGAGAAGATGC	288	279	283.5	8.15228	600.548	543	704	623.5	9.28656	763.96	0	0	0	0	0	0	-9.57924	-9.23254
ABL1_241	CCTCAAAAAGCCCGTGCTCC	342	330	336	8.3966	711.761	736	514	625	9.29002	765.798	0	0	0	0	0	0	-9.5827	-9.47727
ABL1_597	TGTTTCTCCAGACTGTTGAC	147	135	141	7.14975	298.685	221	1030	625.5	9.29117	766.411	0	0	0	0	0	0	-9.58386	-8.22731
ERCC3_176	TGACAATGTGTTTGCCCTAA	65	69	67	6.08746	141.929	205	1047	626	9.29232	767.023	0	0	0	0	0	0	-9.58501	-7.15915
PAK4_223	CGGTGAGGGCGCCTCCTTCC	620	597	608.5	9.25148	1289.01	1473	728	1100.5	10.1053	1348.42	1	0	0.5	0.584963	7.52322e-07	0.752322	-9.58885	-9.5239
PAK4_15	CATCACCTCCATCCAGCCCG	934	292	613	9.26209	1298.54	1751	1413	1582	10.6284	1938.39	1	1	1	1	1.50464e-06	1.50464	-9.59678	-9.01918
CTRL0025	GCTCTGCTGCGGAAGGATTC	317	321	319	8.32193	675.749	656	607	631.5	9.30492	773.762	0	0	0	0	0	0	-9.59761	-9.40248
ABL1_419	TTCTCCCCTGCCCTCTTCCG	588	540	564	9.14211	1194.74	597	667	632	9.30606	774.375	0	0	0	0	0	0	-9.59875	-10.2237
PAK4_65	GGGACAAACGCCCCCTCTCC	56	61	58.5	5.89482	123.923	74	1190	632	9.30606	774.375	0	0	0	0	0	0	-9.59875	-6.96489
ABL1_81	TGCCCGAAACTGCCTGGTAG	971	983	977	9.93369	2069.61	2086	135	1110.5	10.1183	1360.67	0	1	0.5	0.584963	7.52322e-07	0.752322	-9.60189	-10.2066
ABL1_288	AGCTCACGCAGAACGTGTAG	107	106	106.5	6.74819	225.603	72	1195	633.5	9.30948	776.213	0	0	0	0	0	0	-9.60217	-7.82402
KIF11_105	AGGTTGATCTGGGCTCGCAG	577	584	580.5	9.18364	1229.69	895	374	634.5	9.31175	777.438	0	0	0	0	0	0	-9.60444	-10.2653
TUBB_144	CCATGTTGACTGCCAACTTG	273	260	266.5	8.0634	564.537	351	919	635	9.31288	778.051	0	0	0	0	0	0	-9.60557	-9.14348
ABL1_471	AAGGAGCTGCTGCGTTTGGG	125	99	112	6.82018	237.254	171	1100	635.5	9.31402	778.664	0	0	0	0	0	0	-9.60671	-7.89635
KIF11_44	GTAGAATTGATTGAAAAAAT	15	14	14.5	3.9542	30.7159	12	1259	635.5	9.31402	778.664	0	0	0	0	0	0	-9.60671	-4.98713
TUBB_88	TGCCACCGCAGAAGAGGAGG	363	360	361.5	8.50184	765.779	593	681	637	9.31741	780.501	0	0	0	0	0	0	-9.6101	-9.58267
TUBB_59	TTTGCCCCTCTCACCAGCCG	697	613	655	9.35755	1387.51	1115	168	641.5	9.32755	786.015	0	0	0	0	0	0	-9.62025	-10.4393
RPS3a_54	CCTTTTTGCCGCCTTTCGTA	342	319	330.5	8.37287	700.11	779	505	642	9.32867	786.628	0	0	0	0	0	0	-9.62137	-9.4535
PAK4_216	GGTGGATGACGCCCTGGGCG	287	294	290.5	8.18735	615.377	460	828	644	9.33316	789.078	0	0	0	0	0	0	-9.62585	-9.26767
PAK4_262	AGGAACAGCAGGGGCGGCGG	233	230	231.5	7.86109	490.395	697	592	644.5	9.33427	789.691	0	0	0	0	0	0	-9.62697	-8.94074
PAK4_52	GACGGGCGGGGCCAGAGAAG	505	507	506	8.98584	1071.88	828	461	644.5	9.33427	789.691	0	0	0	0	0	0	-9.62697	-10.0673
KIF11_90	ATCTCCTTGATCAGCTGAAA	26	23	24.5	4.67243	51.8992	69	1222	645.5	9.33651	790.916	0	0	0	0	0	0	-9.6292	-5.72518
PAK4_363	CTTGGGGGCCCCGGGCTGGA	299	285	292	8.19476	618.554	1171	122	646.5	9.33874	792.142	0	0	0	0	0	0	-9.63143	-9.27509
PAK4_180	CTGCCGTGGCCCGCTGGGCA	421	469	445	8.8009	942.66	856	438	647	9.33985	792.754	0	0	0	0	0	0	-9.63255	-9.88212
PAK4_118	GGACTACCAGCACGAGAATG	217	206	211.5	7.73132	448.028	415	887	651	9.34873	797.655	0	0	0	0	0	0	-9.64143	-8.81066
H2BFM2_38	CTGCTGCTGCCGGGGAAGAT	403	517	460	8.84862	974.435	998	306	652	9.35094	798.881	0	0	0	0	0	0	-9.64364	-9.9299
PAK4_298	AGGAGGAGGAGGAGGACTGG	1156	326	741	9.53528	1569.69	1205	100	652.5	9.35204	799.493	0	0	0	0	0	0	-9.64475	-10.6172
Actin-Beta_123	GGCCGTCTTCCCCTCCATCG	984	868	926	9.85643	1961.58	1031	277	654	9.35535	801.331	0	0	0	0	0	0	-9.64805	-10.9385
PAK4_236	AGTTGTCCAGGTAGGAGCGG	437	439	438	8.77808	927.831	1193	117	655	9.35755	802.556	0	0	0	0	0	0	-9.65026	-9.85927
PAK4_90	CGGCCTCCCACCCGAGCCCG	189	186	187.5	7.55842	397.188	356	956	656	9.35975	803.782	0	0	0	0	0	0	-9.65245	-8.63731
ABL1_434	ACCGCCCTCCTCCTCGCCGG	746	704	725	9.50383	1535.79	1240	74	657	9.36194	805.007	0	0	0	0	0	0	-9.65465	-10.5857
ABL1_611	AGGTTGGGGTCATTTTCACT	130	143	136.5	7.10329	289.153	323	993	658	9.36413	806.232	0	0	0	0	0	0	-9.65684	-8.18067
H2BFM2_40	GGGCAAGCTCGCCGAGGCCC	671	639	655	9.35755	1387.51	1287	33	660	9.36851	808.683	0	0	0	0	0	0	-9.66121	-10.4393
PAK4_75	GGCCCTTTAACACCTACCCG	569	509	539	9.07682	1141.78	1278	42	660	9.36851	808.683	0	0	0	0	0	0	-9.66121	-10.1583
ERCC3_197	AACCAAGCGGCAGAGATTCT	194	181	187.5	7.55842	397.188	413	910	661.5	9.37178	810.521	0	0	0	0	0	0	-9.66448	-8.63731
ABL1_181	GGAAGAGGGCAGGGGAGAAC	241	241	241	7.91886	510.519	559	766	662.5	9.37395	811.746	0	0	0	0	0	0	-9.66666	-8.99864
ABL1_572	GGGGGACACACCATAGACAG	492	476	484	8.92184	1025.27	1026	299	662.5	9.37395	811.746	0	0	0	0	0	0	-9.66666	-10.0032
ABL1_278	GAGCTTGCTGAAGTCCTGAG	227	224	225.5	7.82337	477.685	637	690	663.5	9.37613	812.971	0	0	0	0	0	0	-9.66883	-8.90293
ABL1_305	GGGTTTTCCGAAGAGACACT	363	347	355	8.47573	752.01	1007	321	664	9.37721	813.584	0	0	0	0	0	0	-9.66992	-9.55652
ERCC3_17	AAGCACCCGCCCTAGCCTTT	357	377	367	8.52356	777.43	1121	208	664.5	9.37829	814.197	0	0	0	0	0	0	-9.671	-9.60442
PAK4_68	CACCCCCCAGCCTGCTGGTC	427	389	408	8.67596	864.281	820	511	665.5	9.38046	815.422	0	0	0	0	0	0	-9.67317	-9.75703
TUBB_69	CAAGAACAGCAGCTACTTTG	128	122	125	6.97728	264.792	209	1125	667	9.3837	817.26	0	0	0	0	0	0	-9.67642	-8.05415
CTRL0087	GCTGTCGTGTGGAGGCTATG	400	406	403	8.65821	853.69	773	562	667.5	9.38478	817.872	0	0	0	0	0	0	-9.67749	-9.73926
H2BFM2_72	CAGCACCCGGGGGAAATAGG	605	607	606	9.24555	1283.71	2120	226	1173	10.1972	1437.25	1	0	0.5	0.584963	7.52322e-07	0.752322	-9.68083	-9.51796
ABL1_417	GGGAGGCGTTACTGTGCCTC	102	116	109	6.78136	230.899	337	1002	669.5	9.38909	820.323	0	0	0	0	0	0	-9.68181	-7.85735
ABL1_404	GGTTTTGGAGTCAGGTTGGG	446	471	458.5	8.84392	971.257	1139	202	670.5	9.39124	821.548	0	0	0	0	0	0	-9.68396	-9.92519
ABL1_481	AGTTGGTCTTTTTGTCTTTG	236	232	234	7.87652	495.691	620	721	670.5	9.39124	821.548	0	0	0	0	0	0	-9.68396	-8.9562
ABL1_326	ACGTGGAGGGAACGGGGGCT	503	614	558.5	9.12799	1183.09	1026	318	672	9.39446	823.386	0	0	0	0	0	0	-9.68718	-10.2096
ERCC3_164	GTGCAGGCCCACTGTAAGCT	205	220	212.5	7.73809	450.147	353	991	672	9.39446	823.386	0	0	0	0	0	0	-9.68718	-8.81745
ABL1_478	GATCAAGGCGCTGAACAAGT	221	213	217	7.76818	459.679	590	1768	1179	10.2046	1444.6	1	0	0.5	0.584963	7.52322e-07	0.752322	-9.68819	-8.03835
ABL1_396	GGGCCACGGTGACCTGCCGC	174	149	161.5	7.3443	342.111	323	1022	672.5	9.39553	823.999	0	0	0	0	0	0	-9.68825	-8.42253
ABL1_227	GCCCTCGCAGAGCCCGAGCC	289	211	250	7.97154	529.584	397	950	673.5	9.39767	825.224	0	0	0	0	0	0	-9.69039	-9.05144
H2BFM2_73	TGTCCCCGAAGCTGTCCCCA	658	633	645.5	9.33651	1367.39	914	435	674.5	9.39981	826.449	0	0	0	0	0	0	-9.69253	-10.4183
PAK4_330	TTGTCCCGGGAGGACTCCTG	524	503	513.5	9.00703	1087.77	1320	31	675.5	9.40195	827.675	0	0	0	0	0	0	-9.69466	-10.0885
Actin-Beta_79	CGCGGTTGGCCTTGGGGTTC	872	783	827.5	9.69436	1752.92	1657	1731	1694	10.7271	2075.62	1	1	1	1	1.50464e-06	1.50464	-9.69542	-9.45176
ABL1_318	CGAGGATGCTGATGGCAACG	178	174	176	7.46761	372.827	207	1147	677	9.40514	829.513	0	0	0	0	0	0	-9.69786	-8.54623
ABL1_350	CTGCCTCCCCGGCCGCCTCC	582	521	551.5	9.10983	1168.26	1229	129	679	9.40939	831.963	0	0	0	0	0	0	-9.70211	-10.1914
PAK4_32	CCGGCCACCACGGCCAGAGG	188	48	118	6.89482	249.964	451	907	679	9.40939	831.963	0	0	0	0	0	0	-9.70211	-7.97134
ABL1_329	GAACGGGGGCTGGGCTGATG	1196	1575	1385.5	10.4372	2934.96	2735	677	1706	10.7372	2090.32	1	1	1	1	1.50464e-06	1.50464	-9.70559	-10.195
ABL1_541	GGGGAACTTGGCTCCAGCAT	309	349	329	8.36632	696.933	783	584	683.5	9.41891	837.477	0	0	0	0	0	0	-9.71163	-9.44694
ABL1_341	CCGGGAGCACGGGCTTTTTG	336	309	322.5	8.33762	683.164	770	599	684.5	9.42101	838.702	0	0	0	0	0	0	-9.71373	-9.4182
TUBB_136	GCTTCCACGGCTGGTGAGAG	510	165	337.5	8.40301	714.939	598	778	688	9.42836	842.991	0	0	0	0	0	0	-9.72108	-9.48369
ABL1_555	ACTCCCTCAGGTAGTCCAGG	148	135	141.5	7.15482	299.745	337	1040	688.5	9.42941	843.603	0	0	0	0	0	0	-9.72213	-8.2324
ABL1_184	GCACAGTAACGCCTCCCCCC	285	262	273.5	8.10066	579.365	514	866	690	9.43254	845.441	0	0	0	0	0	0	-9.72527	-9.18082
ABL1_27	GCTGAGTATCTGCTGAGCAG	308	303	305.5	8.25974	647.152	521	861	691	9.43463	846.666	0	0	0	0	0	0	-9.72735	-9.34019
ABL1_121	CAAACGCAGCAGCTCCTTCC	135	134	134.5	7.08215	284.916	265	1122	693.5	9.43983	849.73	0	0	0	0	0	0	-9.73256	-8.15945
PAK4_178	CTCGGCTGCCGTGGCCCGCT	423	465	444	8.79766	940.541	1034	353	693.5	9.43983	849.73	0	0	0	0	0	0	-9.73256	-9.87888
PAK4_26	CCAGGAAAATGGGATGCCAG	97	100	98.5	6.63662	208.656	201	1190	695.5	9.44398	852.18	0	0	0	0	0	0	-9.73671	-7.71188
ABL1_402	GAGGGGTTTTGGAGTCAGGT	466	486	476	8.89785	1008.33	1167	226	696.5	9.44605	853.405	0	0	0	0	0	0	-9.73878	-9.97918
CTRL0026	GTCTTCCGCCGCTCAAGTTA	263	255	259	8.02237	548.649	527	872	699.5	9.45224	857.081	0	0	0	0	0	0	-9.74497	-9.10237
ABL1_130	CAGAGGGGCCGGCGAGGAAG	441	371	406	8.66888	860.045	895	506	700.5	9.4543	858.307	0	0	0	0	0	0	-9.74703	-9.74994
TUBB_215	GGATCCCAATTCGCCCACCT	563	491	527	9.04439	1116.36	1246	156	701	9.45533	858.919	0	0	0	0	0	0	-9.74806	-10.1259
[truncated: 211 more rows]
