# Supplementary material for: Target identification of small molecules using large-scale CRISPR-Cas mutagenesis scanning of essential genes
Source: Nat Commun. 2018 Feb 5;9:502. doi: 10.1038/s41467-017-02349-8 (PMC5799254; doi:10.1038/s41467-017-02349-8)
Supplement: Supplementary file 5 — Supplementary Data 3 [file 41467_2017_2349_MOESM5_ESM.xlsx]

## Sheet: Library A
sgRNA ID	sgRNA sequence	Note
ABL1_1	GGGTACCTATTATTACTTTA
ABL1_2	GGTACCTATTATTACTTTAT
ABL1_3	GTACCTATTATTACTTTATG
ABL1_4	TACTTTATGGGGCAGCAGCC
ABL1_5	CAGCAGCCTGGAAAAGTACT
ABL1_6	AGCAGCCTGGAAAAGTACTT
ABL1_7	GCAGCCTGGAAAAGTACTTG
ABL1_8	AAGTACTTGGGGACCAAAGA
ABL1_9	CCTGCCCTGCATTTTATCAA
ABL1_10	CTGCATTTTATCAAAGGAGC
ABL1_11	TGCATTTTATCAAAGGAGCA
ABL1_12	TATCAAAGGAGCAGGGAAGA
ABL1_13	CAGGGAAGAAGGAATCATCG
ABL1_14	AAGAAGGAATCATCGAGGCA
ABL1_15	AGAAGGAATCATCGAGGCAT
ABL1_16	GAAGGAATCATCGAGGCATG
ABL1_17	AAGGAATCATCGAGGCATGG
ABL1_18	TCCACAAAAACATTGCAGTG
ABL1_19	CTGCTCCTTTGATAAAATGC
ABL1_20	TGCTCCTTTGATAAAATGCA
ABL1_21	CCTTTGATAAAATGCAGGGC
ABL1_22	AAATGCAGGGCAGGCAAGCT
ABL1_23	CAGGCAAGCTTGGCCTTCTT
ABL1_24	TGGTCCCCAAGTACTTTTCC
ABL1_25	GTGCTGGCGCGGGAAAATGT
ABL1_26	GTTGGAGATCTGCCTGAAGC
ABL1_27	GGAGATCTGCCTGAAGCTGG
ABL1_28	GAGATCTGCCTGAAGCTGGT
ABL1_29	GGTGGGCTGCAAATCCAAGA
ABL1_30	GTGGGCTGCAAATCCAAGAA
ABL1_31	TGGGCTGCAAATCCAAGAAG
ABL1_32	CTCGTCCTCCAGCTGTTATC
ABL1_33	TCCTCCAGCTGTTATCTGGA
ABL1_34	CTTACCTTCCAGATAACAGC
ABL1_35	ACCTTCCAGATAACAGCTGG
ABL1_36	CAGATAACAGCTGGAGGACG
ABL1_37	GGACGAGGACAGCCCCTTCT
ABL1_38	ATTTGCAGCCCACCAGCTTC
ABL1_39	CTCTTCCAGAAGCCCTTCAG
ABL1_40	AGCATCTGACTTTGAGCCTC
ABL1_41	GCATCTGACTTTGAGCCTCA
ABL1_42	GTCTGAGTGAAGCCGCTCGT
ABL1_43	AGCCGCTCGTTGGAACTCCA
ABL1_44	TCCAAGGAAAACCTTCTCGC
ABL1_45	CGTTGCACTGTATGATTTTG
ABL1_46	CTGTATGATTTTGTGGCCAG
ABL1_47	AACACTCTAAGCATAACTAA
ABL1_48	TAAGCATAACTAAAGGTAAA
ABL1_49	AAGCATAACTAAAGGTAAAA
ABL1_50	GCTTAGAGTGTTATCTCCAC
ABL1_51	AATCATACAGTGCAACGAAA
ABL1_52	ATACAGTGCAACGAAAAGGT
ABL1_53	TACAGTGCAACGAAAAGGTT
ABL1_54	ACAGTGCAACGAAAAGGTTG
ABL1_55	AAGGTTGGGGTCATTTTCAC
ABL1_56	AGGTTGGGGTCATTTTCACT
ABL1_57	TTTCACTGGGTCCAGCGAGA
ABL1_58	TCCAGCGAGAAGGTTTTCCT
ABL1_59	TTCCTTGGAGTTCCAACGAG
ABL1_60	GCGGCTTCACTCAGACCCTG
ABL1_61	GGCTCAAAGTCAGATGCTAC
ABL1_62	CAGATGCTACTGGCCGCTGA
ABL1_63	AGATGCTACTGGCCGCTGAA
ABL1_64	ACTGGCCGCTGAAGGGCTTC
ABL1_65	TCTTCTCAGGTGAAAAGCTC
ABL1_66	CTTCTCAGGTGAAAAGCTCC
ABL1_67	GGTGAAAAGCTCCGGGTCTT
ABL1_68	GTCTTAGGCTATAATCACAA
ABL1_69	TCTTAGGCTATAATCACAAT
ABL1_70	CTTAGGCTATAATCACAATG
ABL1_71	GCTATAATCACAATGGGGAA
ABL1_72	TGTGAAGCCCAAACCAAAAA
ABL1_73	GCCCAAACCAAAAATGGCCA
ABL1_74	AAACCAAAAATGGCCAAGGC
ABL1_75	AACCAAAAATGGCCAAGGCT
ABL1_76	CATCACGCCAGTCAACAGTC
ABL1_77	ACAGTCTGGAGAAACACTCC
ABL1_78	GAGAAACACTCCTGGTACCA
ABL1_79	AGAAACACTCCTGGTACCAT
ABL1_80	GCTGAGTATCTGCTGAGCAG
ABL1_81	CTGAGTATCTGCTGAGCAGC
ABL1_82	CTGCTGAGCAGCGGGATCAA
ABL1_83	CGGGATCAATGGCAGCTTCT
ABL1_84	CGTGAGAGTGAGAGCAGTCC
ABL1_85	GTGAGAGCAGTCCTGGCCAG
ABL1_86	TCCATCTCGCTGAGATACGA
ABL1_87	CCATCTCGCTGAGATACGAA
ABL1_88	TCTCGCTGAGATACGAAGGG
ABL1_89	CTCGCTGAGATACGAAGGGA
ABL1_90	AAGGGAGGGTGTACCATTAC
ABL1_91	AGGATCAACACTGCTTCTGA
ABL1_92	CAACACTGCTTCTGATGGCA
ABL1_93	ACTGCTTCTGATGGCAAGGT
ABL1_94	CTGCTTCTGATGGCAAGGTA
ABL1_95	TGCTTCTGATGGCAAGGTAG
ABL1_96	AAGCAGTGTTGATCCTGTAA
ABL1_97	CCCTTCGTATCTCAGCGAGA
ABL1_98	ATCTCAGCGAGATGGACCTC
ABL1_99	AGCGAGATGGACCTCTGGCC
ABL1_100	GCTGCTCAGCAGATACTCAG
ABL1_101	GCAGATACTCAGCGGCATTG
ABL1_102	CAGATACTCAGCGGCATTGC
ABL1_103	TCAGCGGCATTGCGGGACAC
ABL1_104	CATTGCGGGACACAGGCCCA
ABL1_105	GGACACAGGCCCATGGTACC
ABL1_106	TGTTTCTCCAGACTGTTGAC
ABL1_107	ACTGGCGTGATGTAGTTGCT
ABL1_108	CTGGCGTGATGTAGTTGCTT
ABL1_109	AGTTGCTTGGGACCCAGCCT
ABL1_110	GACCCAGCCTTGGCCATTTT
ABL1_111	TGTGATTATAGCCTAAGACC
ABL1_112	CGAGAGCCGCTTCAACACCC
ABL1_113	CTTCAACACCCTGGCCGAGT
ABL1_114	GTTGGTTCATCATCATTCAA
ABL1_115	GGTTCATCATCATTCAACGG
ABL1_116	CATCATTCAACGGTGGCCGA
ABL1_117	ATCATTCAACGGTGGCCGAC
ABL1_118	CGCAACAAGCCCACTGTCTA
ABL1_119	TGTCCCCCAACTACGACAAG
ABL1_120	GTCCCCCAACTACGACAAGT
ABL1_121	CAACTACGACAAGTGGGAGA
ABL1_122	CAAGTGGGAGATGGAACGCA
ABL1_123	CATCACCATGAAGCACAAGC
ABL1_124	ATCACCATGAAGCACAAGCT
ABL1_125	ACCATGAAGCACAAGCTGGG
ABL1_126	CCATGAAGCACAAGCTGGGC
ABL1_127	CATGAAGCACAAGCTGGGCG
ABL1_128	ATGAAGCACAAGCTGGGCGG
ABL1_129	AAGCTGGGCGGGGGCCAGTA
ABL1_130	AGCTGGGCGGGGGCCAGTAC
ABL1_131	GCTGGGCGGGGGCCAGTACG
ABL1_132	GGGCGGGGGCCAGTACGGGG
ABL1_133	CCAGTACGGGGAGGTGTACG
ABL1_134	CAGTACGGGGAGGTGTACGA
ABL1_135	GGGAGGTGTACGAGGGCGTG
ABL1_136	GTGGAAGAAATACAGCCTGA
ABL1_137	GAAGAAATACAGCCTGACGG
ABL1_138	GGTGGCCGTGAAGACCTTGA
ABL1_139	GCCGTGAAGACCTTGAAGGT
ABL1_140	TGAAGACCTTGAAGGTAGGC
ABL1_141	GCAGTCCCAGCCTACCTTCA
ABL1_142	GCCTACCTTCAAGGTCTTCA
ABL1_143	AGGTCTTCACGGCCACCGTC
ABL1_144	CCTCGTACACCTCCCCGTAC
ABL1_145	CCCGCCCAGCTTGTGCTTCA
ABL1_146	CATCTCCCACTTGTCGTAGT
ABL1_147	ATCTCCCACTTGTCGTAGTT
ABL1_148	TCTCCCACTTGTCGTAGTTG
ABL1_149	CTCCCACTTGTCGTAGTTGG
ABL1_150	GGGGGACACACCATAGACAG
ABL1_151	GGGGACACACCATAGACAGT
ABL1_152	ACAGTGGGCTTGTTGCGCTT
ABL1_153	CAGTGGGCTTGTTGCGCTTT
ABL1_154	AGTGGGCTTGTTGCGCTTTG
ABL1_155	GGCTTGTTGCGCTTTGGGGC
ABL1_156	TGCGCTTTGGGGCTGGATAA
ABL1_157	TGGGGCTGGATAATGGAGCG
ABL1_158	GAGCGTGGTGATGAGCCCGT
ABL1_159	TGAATGATGATGAACCAACT
ABL1_160	GATGATGAACCAACTCGGCC
ABL1_161	ATGATGAACCAACTCGGCCA
ABL1_162	ACTCGGCCAGGGTGTTGAAG
ABL1_163	CAGGGTGTTGAAGCGGCTCT
ABL1_164	GGTGTTGAAGCGGCTCTCGG
ABL1_165	CGGAGGAGACGTAGAGCTGA
ABL1_166	CCTTCTGCAGGAGGACACCA
ABL1_167	TCTGCAGGAGGACACCATGG
ABL1_168	GCAGGAGGACACCATGGAGG
ABL1_169	AGAGATCAAACACCCTAACC
ABL1_170	CCTAACCTGGTGCAGCTCCT
ABL1_171	AGCCCCGGGCTTACTCACCA
ABL1_172	ACTCACCAAGGAGCTGCACC
ABL1_173	CCAAGGAGCTGCACCAGGTT
ABL1_174	CAAGGAGCTGCACCAGGTTA
ABL1_175	CAAGAACTCTTCCACCTCCA
ABL1_176	CCTCGTTGTCTTGTTGGCAG
ABL1_177	TGTTGGCAGGGGTCTGCACC
ABL1_178	GTTGGCAGGGGTCTGCACCC
ABL1_179	ATCACTGAGTTCATGACCTA
ABL1_180	TCACTGAGTTCATGACCTAC
ABL1_181	CATGACCTACGGGAACCTCC
ABL1_182	GGAACCTCCTGGACTACCTG
ABL1_183	GAACCTCCTGGACTACCTGA
ABL1_184	ACTACCTGAGGGAGTGCAAC
ABL1_185	CCTGAGGGAGTGCAACCGGC
ABL1_186	GAGGGAGTGCAACCGGCAGG
ABL1_187	CCGGCAGGAGGTGAACGCCG
ABL1_188	CGCCGTGGTGCTGCTGTACA
ABL1_189	CACTCAGATCTCGTCAGCCA
ABL1_190	CTCGTCAGCCATGGAGTACC
ABL1_191	AGAAGAAAAACTTCATCCAC
ABL1_192	GAAAAACTTCATCCACAGGT
ABL1_193	AAAAACTTCATCCACAGGTA
ABL1_194	AAAACTTCATCCACAGGTAG
ABL1_195	CCTGGCCAGGCCCCTACCTG
ABL1_196	TTTCTTCTCCAGGTACTCCA
ABL1_197	CATGGCTGACGAGATCTGAG
ABL1_198	GGCCATGTACAGCAGCACCA
ABL1_199	CCACGGCGTTCACCTCCTGC
ABL1_200	CCTGCCGGTTGCACTCCCTC
ABL1_201	TGCACTCCCTCAGGTAGTCC
ABL1_202	ACTCCCTCAGGTAGTCCAGG
ABL1_203	GTAGTCCAGGAGGTTCCCGT
ABL1_204	AACTCAGTGATGATATAGAA
ABL1_205	ACTCAGTGATGATATAGAAC
ABL1_206	CTCAGTGATGATATAGAACG
ABL1_207	TCAGTGATGATATAGAACGG
ABL1_208	TGATATAGAACGGGGGCTCC
ABL1_209	GATATAGAACGGGGGCTCCC
ABL1_210	TCTTGCTGCCCGAAACTGCC
ABL1_211	GCTGCCCGAAACTGCCTGGT
ABL1_212	CTGCCCGAAACTGCCTGGTA
ABL1_213	TGCCCGAAACTGCCTGGTAG
ABL1_214	CCTGGTAGGGGAGAACCACT
ABL1_215	AGGGGAGAACCACTTGGTGA
ABL1_216	TTGGTGAAGGTAGCTGATTT
ABL1_217	TAGCTGATTTTGGCCTGAGC
ABL1_218	GGCCTGAGCAGGTTGATGAC
ABL1_219	GCCTGAGCAGGTTGATGACA
ABL1_220	CCTGAGCAGGTTGATGACAG
ABL1_221	GACACCTACACAGCCCATGC
ABL1_222	GAGCCAAGTTCCCCATCAAA
ABL1_223	ATGGACTGCACCCGAGAGCC
ABL1_224	TCTCCATCAAGTCCGACGTC
ABL1_225	CTCCATCAAGTCCGACGTCT
ABL1_226	TCCATCAAGTCCGACGTCTG
ABL1_227	CAAGTCCGACGTCTGGGGTA
ABL1_228	AAGTCCGACGTCTGGGGTAA
ABL1_229	GCAGCCCTTACCCCAGACGT
ABL1_230	ACCCCAGACGTCGGACTTGA
ABL1_231	CTTGATGGAGAACTTGTTGT
ABL1_232	TGGAGAACTTGTTGTAGGCC
ABL1_233	CTTGTTGTAGGCCAGGCTCT
ABL1_234	TTGTTGTAGGCCAGGCTCTC
ABL1_235	CTCGGGTGCAGTCCATTTGA
ABL1_236	TCGGGTGCAGTCCATTTGAT
ABL1_237	CGGGTGCAGTCCATTTGATG
ABL1_238	AGTCCATTTGATGGGGAACT
ABL1_239	TGGGGAACTTGGCTCCAGCA
ABL1_240	GGGGAACTTGGCTCCAGCAT
ABL1_241	GGCTCCAGCATGGGCTGTGT
ABL1_242	CCCCTGTCATCAACCTGCTC
ABL1_243	AATCAGCTACCTTCACCAAG
ABL1_244	CCAAGTGGTTCTCCCCTACC
ABL1_245	TCTCCCCTACCAGGCAGTTT
ABL1_246	CTCCCCTACCAGGCAGTTTC
ABL1_247	TTCGGTTTTCTTTCAGCATT
ABL1_248	CAGCATTTGGAGTATTGCTT
ABL1_249	AGCATTTGGAGTATTGCTTT
ABL1_250	CTTTGGGAAATTGCTACCTA
ABL1_251	CTATGGCATGTCCCCTTACC
ABL1_252	TATGGCATGTCCCCTTACCC
ABL1_253	CCCGGGAATTGACCTGTCCC
ABL1_254	GGTGTATGAGCTGCTAGAGA
ABL1_255	GCTAGAGAAGGACTACCGCA
ABL1_256	TACCGCATGGAGCGCCCAGA
ABL1_257	CCCAGAAGGCTGCCCAGAGA
ABL1_258	ATGAGTTCATAGACCTTCTC
ABL1_259	TGAGTTCATAGACCTTCTCT
ABL1_260	ACCTTCTCTGGGCAGCCTTC
ABL1_261	CCTTCTCTGGGCAGCCTTCT
ABL1_262	AGCCTTCTGGGCGCTCCATG
ABL1_263	TCTCTAGCAGCTCATACACC
ABL1_264	CTCTAGCAGCTCATACACCT
ABL1_265	GCAGCTCATACACCTGGGAC
ABL1_266	ACCTGGGACAGGTCAATTCC
ABL1_267	CCTGGGACAGGTCAATTCCC
ABL1_268	GACAGGTCAATTCCCGGGTA
ABL1_269	ACAGGTCAATTCCCGGGTAA
ABL1_270	CAGGTCAATTCCCGGGTAAG
ABL1_271	CGGGTAAGGGGACATGCCAT
ABL1_272	TGGGTTTCATCTGTCCAGGT
ABL1_273	TCATCTGTCCAGGTTGGCAG
ABL1_274	GGCAGTGGAATCCCTCTGAC
ABL1_275	AGCCTTTGAAACAATGTTCC
ABL1_276	CAGGAATCCAGTATCTCAGA
ABL1_277	TACTTTACCGTCTGAGATAC
ABL1_278	CGTCTGAGATACTGGATTCC
ABL1_279	TTCCTGGAACATTGTTTCAA
ABL1_280	GGAACATTGTTTCAAAGGCT
ABL1_281	ACATTGTTTCAAAGGCTTGG
ABL1_282	GGCTTGGTGGATTTCAGCAA
ABL1_283	TTGGTGGATTTCAGCAAAGG
ABL1_284	TGGTGGATTTCAGCAAAGGA
ABL1_285	GGATTTCAGCAAAGGAGGGC
ABL1_286	AGCAAAGGAGGGCCGGTCAG
ABL1_287	GCAAAGGAGGGCCGGTCAGA
ABL1_288	GAGGGATTCCACTGCCAACC
ABL1_289	CCCTGTATGATTCTTAGAAG
ABL1_290	ATGATTCTTAGAAGTGGAAA
ABL1_291	CTTAGAAGTGGAAAAGGAGC
ABL1_292	TTAGAAGTGGAAAAGGAGCT
ABL1_293	TAGAAGTGGAAAAGGAGCTG
ABL1_294	GAAAAGGAGCTGGGGAAACA
ABL1_295	CTGGGGAAACAAGGCGTCCG
ABL1_296	TGGGGAAACAAGGCGTCCGT
ABL1_297	GGGGAAACAAGGCGTCCGTG
ABL1_298	GGCTGTGAGTACCTTGCTGC
ABL1_299	CAGAGCTGCCCACCAAGACG
ABL1_300	CCACCAAGACGAGGACCTCC
ABL1_301	GCCTGAGATGCCTCACTCCA
ABL1_302	CCTGAGATGCCTCACTCCAA
ABL1_303	GATGCCTCACTCCAAGGGCC
ABL1_304	ATGCCTCACTCCAAGGGCCA
ABL1_305	TCCAAGGGCCAGGGAGAGAG
ABL1_306	GGGACTTACCGCTCTCTCCC
ABL1_307	ACCGCTCTCTCCCTGGCCCT
ABL1_308	TCTCCCTGGCCCTTGGAGTG
ABL1_309	CCCTTGGAGTGAGGCATCTC
ABL1_310	AGGCATCTCAGGCACGTCAG
ABL1_311	TCTGTGCTCTGCAGCTCTCC
ABL1_312	GTGCTCTGCAGCTCTCCTGG
ABL1_313	TCTCCTGGAGGTCCTCGTCT
ABL1_314	CCTGGAGGTCCTCGTCTTGG
ABL1_315	CTGGAGGTCCTCGTCTTGGT
ABL1_316	CTCGTCTTGGTGGGCAGCTC
ABL1_317	TCGTCTTGGTGGGCAGCTCT
ABL1_318	CGTCTTGGTGGGCAGCTCTG
ABL1_319	CAGCTCTGGGGCCTGCAGCA
ABL1_320	GCAAGGTACTCACAGCCCCA
ABL1_321	CCCTTGCGTTTCAGATCCTC
ABL1_322	TTGCTCCCTCGAAAAGAGCG
ABL1_323	TCGAAAAGAGCGAGGTCCCC
ABL1_324	AAAAGAGCGAGGTCCCCCGG
ABL1_325	AAAGAGCGAGGTCCCCCGGA
ABL1_326	GAGCGAGGTCCCCCGGAGGG
ABL1_327	CCAAACGCAGCAGCTCCTTC
ABL1_328	CAAACGCAGCAGCTCCTTCC
ABL1_329	CAGCAGCTCCTTCCGGGAGA
ABL1_330	AGCTCCTTCCGGGAGATGGA
ABL1_331	CCGGGAGATGGACGGCCAGC
ABL1_332	GACGGCCAGCCGGAGCGCAG
ABL1_333	ACGGCCAGCCGGAGCGCAGA
ABL1_334	CGGCCAGCCGGAGCGCAGAG
ABL1_335	CAGCCGGAGCGCAGAGGGGC
ABL1_336	GGAGCGCAGAGGGGCCGGCG
ABL1_337	CAGAGGGGCCGGCGAGGAAG
ABL1_338	AGAGGGGCCGGCGAGGAAGA
ABL1_339	GAGGGCCGAGACATCAGCAA
ABL1_340	AGGGCCGAGACATCAGCAAC
ABL1_341	GGGCCGAGACATCAGCAACG
ABL1_342	AGACATCAGCAACGGGGCAC
ABL1_343	GGCACTGGCTTTCACCCCCT
ABL1_344	AAGTCCCCAAAGCCCAGCAA
ABL1_345	AGTCCCCAAAGCCCAGCAAT
ABL1_346	GTCCCCAAAGCCCAGCAATG
ABL1_347	CCAAAGCCCAGCAATGGGGC
ABL1_348	CAAAGCCCAGCAATGGGGCT
ABL1_349	AAAGCCCAGCAATGGGGCTG
ABL1_350	AATGGGGCTGGGGTCCCCAA
ABL1_351	GGGTCCCCAATGGAGCCCTC
ABL1_352	GGTCCCCAATGGAGCCCTCC
ABL1_353	AATGGAGCCCTCCGGGAGTC
ABL1_354	ATGGAGCCCTCCGGGAGTCC
ABL1_355	TGGAGCCCTCCGGGAGTCCG
ABL1_356	GGAGCCCTCCGGGAGTCCGG
ABL1_357	CTCCGGGAGTCCGGGGGCTC
ABL1_358	AGTCCGGGGGCTCAGGCTTC
ABL1_359	GCTTCCGGTCTCCCCACCTG
ABL1_360	ACCAGCAGCCGCCTAGCCAC
ABL1_361	CAGCCGCCTAGCCACCGGCG
ABL1_362	CCGCCTAGCCACCGGCGAGG
ABL1_363	CCTAGCCACCGGCGAGGAGG
ABL1_364	CTAGCCACCGGCGAGGAGGA
ABL1_365	GCCACCGGCGAGGAGGAGGG
ABL1_366	ACCGGCGAGGAGGAGGGCGG
ABL1_367	TCCGCCTCCTGCGTTCCCCA
ABL1_368	CCGCCTCCTGCGTTCCCCAT
ABL1_369	CGCCTCCTGCGTTCCCCATG
ABL1_370	CTGCGTTCCCCATGGGGCCA
ABL1_371	TCCCCATGGGGCCAAGGACA
ABL1_372	ATGGGGCCAAGGACACGGAG
ABL1_373	GGGCCAAGGACACGGAGTGG
ABL1_374	GGAGGTCAGTCACGCTGCCT
ABL1_375	GAGGTCAGTCACGCTGCCTC
ABL1_376	GCCTCGGGACTTGCAGTCCA
ABL1_377	CCTCGGGACTTGCAGTCCAC
ABL1_378	CAGTTTGACTCGTCCACATT
ABL1_379	TTTGACTCGTCCACATTTGG
ABL1_380	TTGACTCGTCCACATTTGGA
ABL1_381	AGGGCACAAAAGTGAGAAGC
ABL1_382	GTGAGAAGCCGGCTCTGCCT
ABL1_383	AGCCGGCTCTGCCTCGGAAG
ABL1_384	GCCGGCTCTGCCTCGGAAGA
ABL1_385	GCTCTGCCTCGGAAGAGGGC
ABL1_386	CTCTGCCTCGGAAGAGGGCA
ABL1_387	TCTGCCTCGGAAGAGGGCAG
ABL1_388	GGAAGAGGGCAGGGGAGAAC
ABL1_389	AGGGGAGAACAGGTCTGACC
ABL1_390	AGGTCTGACCAGGTGACCCG
ABL1_391	GCACAGTAACGCCTCCCCCC
ABL1_392	AGTAACGCCTCCCCCCAGGC
ABL1_393	CAGGCTGGTGAAAAAGAATG
ABL1_394	GAATGAGGAAGCTGCTGATG
ABL1_395	TGAGGTCTTCAAAGACATCA
ABL1_396	AGACATCATGGAGTCCAGCC
ABL1_397	GACATCATGGAGTCCAGCCC
ABL1_398	ACCTGACTCCAAAACCCCTC
ABL1_399	TGACTCCAAAACCCCTCCGG
ABL1_400	TCCAAAACCCCTCCGGCGGC
ABL1_401	CCTCCGGCGGCAGGTCACCG
ABL1_402	GGTCACCGTGGCCCCTGCCT
ABL1_403	GTCACCGTGGCCCCTGCCTC
ABL1_404	TGCCTCGGGCCTCCCCCACA
ABL1_405	CTCCCCCACAAGGAAGAAGC
ABL1_406	CCACAAGGAAGAAGCTGGAA
ABL1_407	CACAAGGAAGAAGCTGGAAA
ABL1_408	GCTGGAAAGGGCAGTGCCTT
ABL1_409	CTGGAAAGGGCAGTGCCTTA
ABL1_410	GTGACCCCCACCAGCAAAGC
ABL1_411	CCCACCAGCAAAGCAGGCTC
ABL1_412	AAAGCAGGCTCAGGTGCACC
ABL1_413	AAGCAGGCTCAGGTGCACCA
ABL1_414	AGCAGGCTCAGGTGCACCAG
ABL1_415	GCAGGCTCAGGTGCACCAGG
ABL1_416	TGCACCAGGGGGCACCAGCA
ABL1_417	GCACCAGGGGGCACCAGCAA
ABL1_418	CACCAGCAAGGGCCCCGCCG
ABL1_419	CCGCCGAGGAGTCCAGAGTG
ABL1_420	CCGAGGAGTCCAGAGTGAGG
ABL1_421	AAGCACTCCTCTGAGTCGCC
ABL1_422	AGCACTCCTCTGAGTCGCCA
ABL1_423	ACTCCTCTGAGTCGCCAGGG
ABL1_424	CTCCTCTGAGTCGCCAGGGA
ABL1_425	TGAGTCGCCAGGGAGGGACA
ABL1_426	GAGTCGCCAGGGAGGGACAA
ABL1_427	AGTCGCCAGGGAGGGACAAG
ABL1_428	GGGACAAGGGGAAATTGTCC
ABL1_429	CCCCCACCAGCAGCCTCTGC
ABL1_430	CCCCACCAGCAGCCTCTGCA
ABL1_431	ACCAGCAGCCTCTGCAGGGA
ABL1_432	GCAGCCTCTGCAGGGAAGGC
ABL1_433	GCCTCTGCAGGGAAGGCTGG
ABL1_434	GCCCTCGCAGAGCCCGAGCC
ABL1_435	CTCGCAGAGCCCGAGCCAGG
ABL1_436	GCAGAGCCCGAGCCAGGAGG
ABL1_437	AGCCCGAGCCAGGAGGCGGC
ABL1_438	GCCCGAGCCAGGAGGCGGCC
ABL1_439	CCCGAGCCAGGAGGCGGCCG
ABL1_440	GAGCCAGGAGGCGGCCGGGG
ABL1_441	GGCGGCCGGGGAGGCAGTCC
ABL1_442	GCGGCCGGGGAGGCAGTCCT
ABL1_443	AAAGACAAAAGCCACGAGTC
ABL1_444	CGCTGCCAAGCCCAGCCAGC
ABL1_445	GCTGCCAAGCCCAGCCAGCC
ABL1_446	CAAGCCCAGCCAGCCGGGAG
ABL1_447	AAGCCCAGCCAGCCGGGAGA
ABL1_448	CCTCAAAAAGCCCGTGCTCC
ABL1_449	GCCACAGTCCGCCAAGCCGT
ABL1_450	CCACAGTCCGCCAAGCCGTC
ABL1_451	CACAGTCCGCCAAGCCGTCG
ABL1_452	CACGTTGCCATCAGCATCCT
ABL1_453	GCCATCAGCATCCTCGGCCC
ABL1_454	TCAGCATCCTCGGCCCTGGC
ABL1_455	CAGCATCCTCGGCCCTGGCA
ABL1_456	AGCATCCTCGGCCCTGGCAG
ABL1_457	TATCAACCCGAGTGTCTCTT
ABL1_458	AAACCCGCCAGCCTCCAGAG
ABL1_459	CCTCCAGAGCGGATCGCCAG
ABL1_460	CGCCAGCGGCGCCATCACCA
ABL1_461	GCCAGCGGCGCCATCACCAA
ABL1_462	CGGCGCCATCACCAAGGGCG
ABL1_463	CATCACCAAGGGCGTGGTCC
ABL1_464	CGTGGTCCTGGACAGCACCG
ABL1_465	CGCTGTGCCTCGCCATCTCT
ABL1_466	CTCTAGGAACTCCGAGCAGA
ABL1_467	GGCCAGCCACAGCGCAGTGC
ABL1_468	CAGCCACAGCGCAGTGCTGG
ABL1_469	CACAGCGCAGTGCTGGAGGC
ABL1_470	CACGTTCTGCGTGAGCTATG
ABL1_471	TGGATTCCATCCAGCAAATG
ABL1_472	GAACAAGTTTGCCTTCCGAG
ABL1_473	CCGAGAGGCCATCAACAAAC
ABL1_474	ACAAACTGGAGAATAATCTC
ABL1_475	CAAACTGGAGAATAATCTCC
ABL1_476	CCGGGAGCTTCAGATCTGCC
ABL1_477	CAGATCTGCCCGGCGACAGC
ABL1_478	TGCCCGGCGACAGCAGGCAG
ABL1_479	GACAGCAGGCAGTGGTCCAG
ABL1_480	CAGTGGTCCAGCGGCCACTC
ABL1_481	CTTCAGCAAGCTCCTCAGTT
ABL1_482	CAAGCTCCTCAGTTCGGTGA
ABL1_483	AAATCAGTGACATAGTGCAG
ABL1_484	TGATTTCCTTCACCGAACTG
ABL1_485	GAGCTTGCTGAAGTCCTGAG
ABL1_486	CTGAAGTCCTGAGTGGCCGC
ABL1_487	GGACCACTGCCTGCTGTCGC
ABL1_488	GACCACTGCCTGCTGTCGCC
ABL1_489	CCGGGCAGATCTGAAGCTCC
ABL1_490	ATTATTCTCCAGTTTGTTGA
ABL1_491	CCAGTTTGTTGATGGCCTCT
ABL1_492	TTTGTTGATGGCCTCTCGGA
ABL1_493	CAAACTTGTTCCTCATTTGC
ABL1_494	CTTGTTCCTCATTTGCTGGA
ABL1_495	AGCTCACGCAGAACGTGTAG
ABL1_496	CGGCCTCCAGCACTGCGCTG
ABL1_497	CTCCAGCACTGCGCTGTGGC
ABL1_498	GCTGTGGCTGGCCATCTGCT
ABL1_499	CTGCTCGGAGTTCCTAGAGA
ABL1_500	CGGAGTTCCTAGAGATGGCG
ABL1_501	GATGGCGAGGCACAGCGCCT
ABL1_502	ACAGCGCCTCGGTGCTGTCC
ABL1_503	GCTGTCCAGGACCACGCCCT
ABL1_504	CAGGACCACGCCCTTGGTGA
ABL1_505	GCCCTTGGTGATGGCGCCGC
ABL1_506	GCGCCGCTGGCGATCCGCTC
ABL1_507	CCGCTGGCGATCCGCTCTGG
ABL1_508	TGGCGATCCGCTCTGGAGGC
ABL1_509	CGATCCGCTCTGGAGGCTGG
ABL1_510	GATCCGCTCTGGAGGCTGGC
ABL1_511	GGGTTTTCCGAAGAGACACT
ABL1_512	GGTTTTCCGAAGAGACACTC
ABL1_513	GACACTCGGGTTGATATGAG
ABL1_514	ACACTCGGGTTGATATGAGA
ABL1_515	GGTTGATATGAGAGGGATGA
ABL1_516	TGATATGAGAGGGATGAAGG
ABL1_517	TATGAGAGGGATGAAGGCGG
ABL1_518	GGGATGAAGGCGGTGGAAGA
ABL1_519	TGAAGGCGGTGGAAGACGGC
ABL1_520	AAGACGGCTGGTCCCCTGCC
ABL1_521	AGACGGCTGGTCCCCTGCCA
ABL1_522	CTGGTCCCCTGCCAGGGCCG
ABL1_523	GCCAGGGCCGAGGATGCTGA
ABL1_524	CGAGGATGCTGATGGCAACG
ABL1_525	GGATGCTGATGGCAACGTGG
ABL1_526	GATGCTGATGGCAACGTGGA
ABL1_527	TGATGGCAACGTGGAGGGAA
ABL1_528	GATGGCAACGTGGAGGGAAC
ABL1_529	ATGGCAACGTGGAGGGAACG
ABL1_530	TGGCAACGTGGAGGGAACGG
ABL1_531	AACGTGGAGGGAACGGGGGC
ABL1_532	ACGTGGAGGGAACGGGGGCT
ABL1_533	GGGAACGGGGGCTGGGCTGA
ABL1_534	GGAACGGGGGCTGGGCTGAT
ABL1_535	GAACGGGGGCTGGGCTGATG
ABL1_536	AACGGGGGCTGGGCTGATGG
ABL1_537	GGGCTGATGGGGGTCCCCGA
ABL1_538	GATGGGGGTCCCCGACGGCT
ABL1_539	GGGGGTCCCCGACGGCTTGG
ABL1_540	CCCGACGGCTTGGCGGACTG
ABL1_541	GGCTTGGCGGACTGTGGCTT
ABL1_542	GGCGGACTGTGGCTTTGGAG
ABL1_543	GACTGTGGCTTTGGAGTGGC
ABL1_544	ACTGTGGCTTTGGAGTGGCC
ABL1_545	CTTTGGAGTGGCCGGGAGCA
ABL1_546	TTTGGAGTGGCCGGGAGCAC
ABL1_547	TTTTGAGGCCCTCTCCCGGC
ABL1_548	GAGGCCCTCTCCCGGCTGGC
ABL1_549	AGGCCCTCTCCCGGCTGGCT
ABL1_550	CTCTCCCGGCTGGCTGGGCT
ABL1_551	CACAGCATCAACCAGACTCG
ABL1_552	TGGCTTTTGTCTTTGCGCCC
ABL1_553	TGCGCCCAGGACTGCCTCCC
ABL1_554	CTGCCTCCCCGGCCGCCTCC
ABL1_555	TCCCCGGCCGCCTCCTGGCT
ABL1_556	CCCCGGCCGCCTCCTGGCTC
ABL1_557	CTCCTGGCTCGGGCTCTGCG
ABL1_558	TCCTGGCTCGGGCTCTGCGA
ABL1_559	TCCTCCAGCCTTCCCTGCAG
ABL1_560	GCCTTCCCTGCAGAGGCTGC
ABL1_561	TTCCCTGCAGAGGCTGCTGG
ABL1_562	TCCCTGCAGAGGCTGCTGGT
ABL1_563	CCCTGCAGAGGCTGCTGGTG
ABL1_564	CCTGCAGAGGCTGCTGGTGG
ABL1_565	GCAGAGGCTGCTGGTGGGGG
ABL1_566	GAGGCTGCTGGTGGGGGCGG
ABL1_567	AGGCTGCTGGTGGGGGCGGC
ABL1_568	GGCTGCTGGTGGGGGCGGCG
ABL1_569	GCTGGTGGGGGCGGCGGGGC
ABL1_570	CGGCGGGGCAGGTTTGAGCC
ABL1_571	AATTTCCCCTTGTCCCTCCC
ABL1_572	GTCCCTCCCTGGCGACTCAG
ABL1_573	GTGCTTGTGCCTCCTCACTC
ABL1_574	CCTCCTCACTCTGGACTCCT
ABL1_575	CCTCACTCTGGACTCCTCGG
ABL1_576	CTCACTCTGGACTCCTCGGC
ABL1_577	TCACTCTGGACTCCTCGGCG
ABL1_578	CTCCTCGGCGGGGCCCTTGC
ABL1_579	GGGCCCTTGCTGGTGCCCCC
ABL1_580	TGCACCTGAGCCTGCTTTGC
ABL1_581	ACCTGAGCCTGCTTTGCTGG
ABL1_582	CCTGAGCCTGCTTTGCTGGT
ABL1_583	CTGAGCCTGCTTTGCTGGTG
ABL1_584	TGAGCCTGCTTTGCTGGTGG
ABL1_585	GCTTTGCTGGTGGGGGTCAC
ABL1_586	GTCACTGGCTCAGCTGCAGC
ABL1_587	TCACTGGCTCAGCTGCAGCA
ABL1_588	CACTGGCTCAGCTGCAGCAG
ABL1_589	AGCTGCAGCAGGGGTCCCTA
ABL1_590	CCTTTCCAGCTTCTTCCTTG
ABL1_591	CTTTCCAGCTTCTTCCTTGT
ABL1_592	TTTCCAGCTTCTTCCTTGTG
ABL1_593	TTCCAGCTTCTTCCTTGTGG
ABL1_594	CAGCTTCTTCCTTGTGGGGG
ABL1_595	TTCCTTGTGGGGGAGGCCCG
ABL1_596	TTGTGGGGGAGGCCCGAGGC
ABL1_597	TGTGGGGGAGGCCCGAGGCA
ABL1_598	GTGGGGGAGGCCCGAGGCAG
ABL1_599	GAGGCCCGAGGCAGGGGCCA
ABL1_600	GGGCCACGGTGACCTGCCGC
ABL1_601	CCACGGTGACCTGCCGCCGG
ABL1_602	CACGGTGACCTGCCGCCGGA
ABL1_603	ACGGTGACCTGCCGCCGGAG
ABL1_604	ACCTGCCGCCGGAGGGGTTT
ABL1_605	GCCGGAGGGGTTTTGGAGTC
ABL1_606	GAGGGGTTTTGGAGTCAGGT
ABL1_607	AGGGGTTTTGGAGTCAGGTT
ABL1_608	GGTTTTGGAGTCAGGTTGGG
ABL1_609	GTTTTGGAGTCAGGTTGGGC
ABL1_610	TGGAGTCAGGTTGGGCGGGC
ABL1_611	AGGTTGGGCGGGCTGGAGCC
ABL1_612	GGTTGGGCGGGCTGGAGCCC
ABL1_613	GGGCGGGCTGGAGCCCGGGC
ABL1_614	GGGGAGGCGTTACTGTGCCT
ABL1_615	GGGAGGCGTTACTGTGCCTC
ABL1_616	TTACTGTGCCTCGGGTCACC
ABL1_617	TTCTCCCCTGCCCTCTTCCG
ABL1_618	GCCCTCTTCCGAGGCAGAGC
ABL1_619	ACTTTTGTGCCCTCCAAATG
ABL1_620	CGAGTCAAACTGTCTTCCCG
ABL1_621	CCCGTGGACTGCAAGTCCCG
ABL1_622	TGACCTCCACTCCGTGTCCT
ABL1_623	ACTCCGTGTCCTTGGCCCCA
ABL1_624	CTCCGTGTCCTTGGCCCCAT
ABL1_625	TCCGTGTCCTTGGCCCCATG
ABL1_626	CTTGGCCCCATGGGGAACGC
ABL1_627	GGCCCCATGGGGAACGCAGG
ABL1_628	CCCATGGGGAACGCAGGAGG
ABL1_629	AGGAGGCGGAGCAAGAGCGC
ABL1_630	AGAGCGCAGGAAGCGCTTGC
ABL1_631	GCCACCGCCCTCCTCCTCGC
ABL1_632	ACCGCCCTCCTCCTCGCCGG
ABL1_633	CCTCCTCCTCGCCGGTGGCT
ABL1_634	CCTCCTCGCCGGTGGCTAGG
ABL1_635	GCCGGTGGCTAGGCGGCTGC
ABL1_636	GCGGCTGCTGGTCAGCGTGC
ABL1_637	GCGTGCTGGACTTCTTCCAC
ABL1_638	TGCTGGACTTCTTCCACAGG
ABL1_639	GCTGGACTTCTTCCACAGGT
ABL1_640	CTGGACTTCTTCCACAGGTG
ABL1_641	TCTTCCACAGGTGGGGAGAC
ABL1_642	AGACCGGAAGCCTGAGCCCC
ABL1_643	AGCCTGAGCCCCCGGACTCC
ABL1_644	CTGAGCCCCCGGACTCCCGG
ABL1_645	TGAGCCCCCGGACTCCCGGA
ABL1_646	GGACTCCCGGAGGGCTCCAT
ABL1_647	GACTCCCGGAGGGCTCCATT
ABL1_648	ACTCCCGGAGGGCTCCATTG
ABL1_649	GGGGACCCCAGCCCCATTGC
ABL1_650	GGGACCCCAGCCCCATTGCT
ABL1_651	CCAGCCCCATTGCTGGGCTT
ABL1_652	CAGCCCCATTGCTGGGCTTT
ABL1_653	AGCCCCATTGCTGGGCTTTG
ABL1_654	ATTGCTGGGCTTTGGGGACT
ABL1_655	CTGGGCTTTGGGGACTTGGC
ABL1_656	TGGGCTTTGGGGACTTGGCT
ABL1_657	GGCTGGGTCAGCTGTGTCCA
ABL1_658	GCTGGGTCAGCTGTGTCCAA
ABL1_659	CTGGGTCAGCTGTGTCCAAG
ABL1_660	TGGGTCAGCTGTGTCCAAGG
ABL1_661	GTGCCCCGTTGCTGATGTCT
ABL1_662	GTCTCGGCCCTCTTCCTCGC
ABL1_663	TCGCCGGCCCCTCTGCGCTC
ABL1_664	CGGCCCCTCTGCGCTCCGGC
ABL1_665	CCGGCTGGCCGTCCATCTCC
ABL1_666	CTGGCCGTCCATCTCCCGGA
ABL1_667	CCGGAAGGAGCTGCTGCGTT
ABL1_668	CGGAAGGAGCTGCTGCGTTT
ABL1_669	AAGGAGCTGCTGCGTTTGGG
ABL1_670	AGGAGCTGCTGCGTTTGGGA
ABL1_671	GGAGCTGCTGCGTTTGGGAG
ABL1_672	CTGCTGCGTTTGGGAGGGGT
ABL1_673	TGCTGCGTTTGGGAGGGGTT
ABL1_674	GCTGCGTTTGGGAGGGGTTG
ABL1_675	CTTCTTCTTCTTCTTGATCA
ABL1_676	GATCAAGGCGCTGAACAAGT
ABL1_677	GAAGGCGCTCATCTTCATTC
ABL1_678	TCTTCATTCAGGCCGCCCTC
ABL1_679	CTTCATTCAGGCCGCCCTCC
ABL1_680	TTCATTCAGGCCGCCCTCCG
ABL1_681	TCATTCAGGCCGCCCTCCGG
ABL1_682	GGGGGACCTCGCTCTTTTCG
ABL1_683	GGGGACCTCGCTCTTTTCGA
ABL1_684	CGCTCTTTTCGAGGGAGCAA
ABL1_685	TCGAGGGAGCAATGGAGACA
ABL1_686	GGGAGCAATGGAGACACGGC
ABL1_687	ATGGAGACACGGCAGGCTCA
ABL1_688	ACGGCAGGCTCATGGTCCAG
ADA_1	TGGAGGAGTGGCGTCTTCAG
ADA_2	AGACAGGAACCTACCTGCAG
ADA_3	AACCTACCTGCAGAGGCTGA
ADA_4	CTACCTGCAGAGGCTGAAGG
ADA_5	GGCTGAAGGTGGCATCCCAT
ADA_6	TCCCATAGGCTTTATAGAGC
ADA_7	AGCTCCCTCTTTTCATCTTC
ADA_8	GCTCCCTCTTTTCATCTTCT
ADA_9	CCCTCTTTTCATCTTCTGGG
ADA_10	TTCTGGGAGGAAACTAGATT
ADA_11	ATTTGGCCGCATTGATGTTC
ADA_12	GCCGCATTGATGTTCTGGAA
ADA_13	GCCTTTCCAGAACATCAATG
ADA_14	TCCTCCCAGAAGATGAAAAG
ADA_15	CCTCCCAGAAGATGAAAAGA
ADA_16	GACCTGCTCTATAAAGCCTA
ADA_17	ACCTGCTCTATAAAGCCTAT
ADA_18	ATGCCACCTTCAGCCTCTGC
ADA_19	CACCTTCAGCCTCTGCAGGT
ADA_20	AGTAAAGCCCATGTCCCGTT
ADA_21	CCATGTCCCGTTTGGTCATC
ADA_22	TCATCTGGTAATCAGTGTCC
ADA_23	CATCTGGTAATCAGTGTCCA
ADA_24	CTGGTAATCAGTGTCCAGGG
ADA_25	AGGGTGGACTTGAAGATGAG
ADA_26	GGGTGGACTTGAAGATGAGC
ADA_27	TGTTGAGCGAGTAGTTAGCC
ADA_28	CTGCAGGCTCAAAAATGACC
ADA_29	GCTCATCTTCAAGTCCACCC
ADA_30	CTGATTACCAGATGACCAAA
ADA_31	TGATTACCAGATGACCAAAC
ADA_32	CCAGATGACCAAACGGGACA
ADA_33	CAGATGACCAAACGGGACAT
ADA_34	GGACATGGGCTTTACTGAAG
ADA_35	TTACTGAAGAGGAGTTTAAA
ADA_36	TGAAGAGGAGTTTAAAAGGC
ADA_37	GAGTTTAAAAGGCTGGTGAG
ADA_38	AGTTTAAAAGGCTGGTGAGT
ADA_39	ATGACTGCATGCTCCGTGTC
ADA_40	ATGCTCCGTGTCCGGCTTCC
ADA_41	CCGGCTTCCAGGCACCAGTG
ADA_42	CCAGGCACCAGTGAGGTAGC
ADA_43	ACCAGTGAGGTAGCTGGACC
ADA_44	CCAGTGAGGTAGCTGGACCA
ADA_45	CAGTGAGGTAGCTGGACCAG
ADA_46	AGCTGGACCAGGGGCAGATC
ADA_47	TGCTCTTCCAGATCTGCCCC
ADA_48	CCCTGGTCCAGCTACCTCAC
ADA_49	CCAGCTACCTCACTGGTGCC
ADA_50	CCTCACTGGTGCCTGGAAGC
ADA_51	TGGTGCCTGGAAGCCGGACA
ADA_52	ACACGGAGCATGCAGTCATT
ADA_53	CCTGCCGCAGCCTGTTATAA
ADA_54	CTGCCGCAGCCTGTTATAAA
ADA_55	GCAGCCTGTTATAAAGGGCC
ADA_56	TATAAAGGGCCTGGTCTTCC
ADA_57	ATAAAGGGCCTGGTCTTCCA
ADA_58	GGGCCTGGTCTTCCAGGGTG
ADA_59	TTCTGCTTCTCTACAGGCTG
ADA_60	TGGACATACTCAAGACAGAG
ADA_61	CATACTCAAGACAGAGCGGC
ADA_62	ATACTCAAGACAGAGCGGCT
ADA_63	AAGACAGAGCGGCTGGGACA
ADA_64	GGGACACGGCTACCACACCC
ADA_65	CTACCACACCCTGGAAGACC
ADA_66	AAGACCAGGCCCTTTATAAC
ADA_67	AGGCCCTTTATAACAGGCTG
ADA_68	CCTTTATAACAGGCTGCGGC
ADA_69	GCAGGAAAACATGCACTTCG
ADA_70	AACATGCACTTCGAGGTAAG
ADA_71	ACATGCACTTCGAGGTAAGC
ADA_72	CCTCACCTCTTTTACTACTT
ADA_73	TTCGGCCGAGCCCACCTCCC
ADA_74	CCGAGCCCACCTCCCCGGCG
ADA_75	CCTCCCCGGCGTGGACAGTA
ADA_76	TGCCGCTCTTCACAGCCTCC
ADA_77	GCTCTTCACAGCCTCCTGGA
ADA_78	CTCTTCACAGCCTCCTGGAA
ADA_79	CTGGCTCTCCCCCTTCCAGG
ADA_80	TTCCAGGAGGCTGTGAAGAG
ADA_81	ATTCACCGTACTGTCCACGC
ADA_82	TTCACCGTACTGTCCACGCC
ADA_83	TCACCGTACTGTCCACGCCG
ADA_84	CCGTACTGTCCACGCCGGGG
ADA_85	TACTGTCCACGCCGGGGAGG
ADA_86	ACTGTCCACGCCGGGGAGGT
ADA_87	CCACGCCGGGGAGGTGGGCT
ADA_88	CTCGGCCGAAGTAGTAAAAG
ADA_89	CCGAAGTAGTAAAAGAGGTG
ADA_90	CGAAGTAGTAAAAGAGGTGA
ADA_91	TCCTTCTCACAGGACCCACC
ADA_92	TCTCACAGGACCCACCTGGT
ADA_93	CAGGACCCACCTGGTAGGCC
ADA_94	TGGTAGGCCTGGACATGTCC
ADA_95	CCTGGACATGTCCAGGCAAG
ADA_96	CCAGGCAAGAGGCTGCTTCC
ADA_97	CAGGCAAGAGGCTGCTTCCT
ADA_98	CAAGAGGCTGCTTCCTGGGA
ADA_99	GGATGGTCTCATCTCCAGCC
ADA_100	CTCATCTCCAGCCAGGTCAA
ADA_101	AGCCAGGTCAATGGCTACCA
ADA_102	TGGCTACCACGGTCTGCTGC
ADA_103	CTTACACAGCTCCACCACCT
ADA_104	TTACACAGCTCCACCACCTT
ADA_105	TACACAGCTCCACCACCTTG
ADA_106	ACACAGCTCCACCACCTTGG
ADA_107	CACCTTGGGGGACCAGTCTG
ADA_108	ACCTTGGGGGACCAGTCTGT
ADA_109	TGGGCATCTCGCCCACAGAC
ADA_110	GCCCACAGACTGGTCCCCCA
ADA_111	CACAGACTGGTCCCCCAAGG
ADA_112	AGACTGGTCCCCCAAGGTGG
ADA_113	GAAGTACCAGCAGCAGACCG
ADA_114	GACCGTGGTAGCCATTGACC
ADA_115	GTGGTAGCCATTGACCTGGC
ADA_116	GCTGGAGATGAGACCATCCC
ADA_117	CCAGGAAGCAGCCTCTTGCC
ADA_118	CCTCTTGCCTGGACATGTCC
ADA_119	TGGACATGTCCAGGCCTACC
ADA_120	ACATGTCCAGGCCTACCAGG
ADA_121	CATGTCCAGGCCTACCAGGT
ADA_122	AGGGCGGTGATCCTACTCAC
ADA_123	GGGCGGTGATCCTACTCACT
ADA_124	GGTGATCCTACTCACTGGGC
ADA_125	GATCCTACTCACTGGGCTGG
ADA_126	GCTGGTGGCGCATGCAGCAC
ADA_127	GTGGCGCATGCAGCACAGGA
ADA_128	GCATGCAGCACAGGATGGAC
ADA_129	CATGCAGCACAGGATGGACC
ADA_130	AGTCTCGCTCCCCCTCCTGC
ADA_131	GCTCCCCCTCCTGCAGGCCC
ADA_132	CCTGCAGGCCCTGGCCCACT
ADA_133	CTGCAGGCCCTGGCCCACTA
ADA_134	ACTAGGGCCACCACCTCGTC
ADA_135	CTAGGGCCACCACCTCGTCT
ADA_136	TAGGGCCACCACCTCGTCTG
ADA_137	CCACCACCTCGTCTGGGGTG
ADA_138	CTACTCCTCTCCTCACACAG
ADA_139	TACTCCTCTCCTCACACAGA
ADA_140	ACTCCTCTCCTCACACAGAG
ADA_141	AGGGGACCTCACCCCAGACG
ADA_142	GGACCTCACCCCAGACGAGG
ADA_143	CCTCACCCCAGACGAGGTGG
ADA_144	AGACGAGGTGGTGGCCCTAG
ADA_145	GACGAGGTGGTGGCCCTAGT
ADA_146	GGTGGTGGCCCTAGTGGGCC
ADA_147	GTGGTGGCCCTAGTGGGCCA
ADA_148	CCTAGTGGGCCAGGGCCTGC
ADA_149	AGTGGGCCAGGGCCTGCAGG
ADA_150	GTGGGCCAGGGCCTGCAGGA
ADA_151	TGGGCCAGGGCCTGCAGGAG
ADA_152	GGGCCAGGGCCTGCAGGAGG
ADA_153	CAGGAGGGGGAGCGAGACTT
ADA_154	AGGAGGGGGAGCGAGACTTC
ADA_155	GGAGGGGGAGCGAGACTTCG
ADA_156	GGAGCGAGACTTCGGGGTCA
ADA_157	GAGACTTCGGGGTCAAGGCC
ADA_158	GCGCCACCAGCCCAGTGAGT
ADA_159	GGCCCATCACTCACTCAGCC
ADA_160	CACTCACTCAGCCTGGTTCC
ADA_161	ACTCACTCAGCCTGGTTCCA
ADA_162	CTCACTCAGCCTGGTTCCAG
ADA_163	TCAGCCTGGTTCCAGGGGAT
ADA_164	CCAGGGGATTGGCTCCACTT
ADA_165	GATTGGCTCCACTTTGGAGT
ADA_166	CCACTTTGGAGTTGGCCAGC
ADA_167	TTGGAGTTGGCCAGCAGGTG
ADA_168	CACATACACCACGCCCTCTT
ADA_169	CTTCATCTCTACAAACTCAT
ADA_170	CGATCCTTTTGATAGCCTCC
ADA_171	GATAGCCTCCCGGCAGCCCC
ADA_172	ATAGCCTCCCGGCAGCCCCT
ADA_173	CCTCCCGGCAGCCCCTGGGA
ADA_174	CCCCTTTCTTCCCTTCCCAG
ADA_175	CTTCCCTTCCCAGGGGCTGC
ADA_176	TTCCCTTCCCAGGGGCTGCC
ADA_177	CCTTCCCAGGGGCTGCCGGG
ADA_178	GCTGCCGGGAGGCTATCAAA
ADA_179	CTATGAGTTTGTAGAGATGA
ADA_180	TGTAGAGATGAAGGCCAAAG
ADA_181	GTAGAGATGAAGGCCAAAGA
ADA_182	GATGAAGGCCAAAGAGGGCG
ADA_183	CAAAGAGGGCGTGGTGTATG
ADA_184	AGAGGGCGTGGTGTATGTGG
ADA_185	GCGTGGTGTATGTGGAGGTG
ADA_186	GCGGTACAGTCCGCACCTGC
ADA_187	CCTGCTGGCCAACTCCAAAG
ADA_188	CCAAAGTGGAGCCAATCCCC
ADA_189	GGAGCCAATCCCCTGGAACC
ADA_190	GGGGCAACTCACGCGATAGC
ADA_191	AGGCATGTAGTAGTCAAACT
ADA_192	TGTAGTAGTCAAACTTGGCC
ADA_193	TCAAACTTGGCCAGGAAGTC
ADA_194	ACTTGGCCAGGAAGTCTGGA
ADA_195	CTTGGCCAGGAAGTCTGGAA
ADA_196	AGGAAGTCTGGAAGGGTGAG
ADA_197	AGCCCCTCTGCTGTGTTAGC
ADA_198	GCCCCTCTGCTGTGTTAGCT
ADA_199	CCTCTGCTGTGTTAGCTGGG
ADA_200	CTCTGCTGTGTTAGCTGGGA
ADA_201	GAGGGCGATCCCTCTCCTCC
ADA_202	CTCACTGTTTTGTTTCCAGG
ADA_203	TGTTTTGTTTCCAGGAGGAG
ADA_204	GTTTTGTTTCCAGGAGGAGA
ADA_205	CCTCCCAGCTAACACAGCAG
ADA_206	CTCCCAGCTAACACAGCAGA
ADA_207	TCCCAGCTAACACAGCAGAG
ADA_208	GAGGGGCTGCTGAACGTCAT
ADA_209	GCTGCTGAACGTCATTGGCA
ADA_210	GCTCACCCTTCCAGACTTCC
ADA_211	TTACCTGCCATAGTATAAGA
ADA_212	CCATAGTATAAGATGGTTTC
ADA_213	TAAGATGGTTTCAGGCTTGA
ADA_214	CAGGCTTGATGGATCCGTCT
ADA_215	GCTTGATGGATCCGTCTAGG
ADA_216	GACATGCAGTTCCACCTGCA
ADA_217	ACATGCAGTTCCACCTGCAA
ADA_218	TCCCCCTGCCCCCTTGCAGG
ADA_219	GAACTGCATGTCCACCTAGA
ADA_220	CCTGAAACCATCTTATACTA
ADA_221	AAACCATCTTATACTATGGC
ADA_222	GCCCCCGCGCGCGCTCACTT
ADA_223	CCCCCGCGCGCGCTCACTTT
ADA_224	GCTCACTTTGGGCTTGTCGA
ADA_225	CACTTTGGGCTTGTCGAAGG
ADA_226	ACTTTGGGCTTGTCGAAGGC
ADA_227	GCTTGTCGAAGGCGGGCGTC
ADA_228	CTTGTCGAAGGCGGGCGTCT
ADA_229	GAAGGCGGGCGTCTGGGCCA
ADA_230	CGGGGCGCACGAGGGCACCA
ALK_1	GTGAGTGTGCGACCGAGCTC
ALK_2	TGAGTGTGCGACCGAGCTCA
ALK_3	TGCGACCGAGCTCAGGGCCC
ALK_4	ACCGAGCTCAGGGCCCAGGC
ALK_5	GCTATTCTTGCTTTTCAGAA
ALK_6	TCCTCGTAATGACCAGCTCC
ALK_7	CCTCGTAATGACCAGCTCCA
ALK_8	CTCGTAATGACCAGCTCCAG
ALK_9	ACCAGCTCCAGGGGCAGTAG
ALK_10	AGGGGCAGTAGCGGCTTCTA
ALK_11	GGGGCAGTAGCGGCTTCTAA
ALK_12	CTAAGGGCAAGCCCTGTTGC
ALK_13	CCGTAATTGACATTCCCACA
ALK_14	CGTAATTGACATTCCCACAA
ALK_15	AAGTGACGTAGCCTGAACAG
ALK_16	CAGAGGTACCTCCTTCATAT
ALK_17	CATATTGGCAGTCAGCGAAG
ALK_18	ATATTGGCAGTCAGCGAAGA
ALK_19	CAGTCAGCGAAGAGGGCTCT
ALK_20	AGAGGGCTCTAGGAGCAGTG
ALK_21	TCTAGGAGCAGTGAGGCCCC
ALK_22	AGTCTCCCAGTTGCAACGTT
ALK_23	CTCCCAGTTGCAACGTTAGG
ALK_24	TCCCAGTTGCAACGTTAGGT
ALK_25	TACAGCTTCCCTCCAGCCCC
ALK_26	CCCAGGTTACCCCTGTCGTG
ALK_27	TGTGGCTCCTTCTTTGCTAT
ALK_28	TGCTATAGGATTATTCTTTT
ALK_29	GGTGGGTTTCTCTGTAAACC
ALK_30	GTAAACCAGGAGCCGTACGT
ALK_31	TAAACCAGGAGCCGTACGTT
ALK_32	GTACGTTGGGTTCCACAAGC
ALK_33	CGTTGGGTTCCACAAGCTGG
ALK_34	GTTGGGTTCCACAAGCTGGT
ALK_35	CAAGCTGGTGGGCTTGTTTC
ALK_36	TGGGCTTGTTTCTGGATCCG
ALK_37	TGGACCTTGTGCAACTCCGA
ALK_38	ACCTTGTGCAACTCCGAAGG
ALK_39	CCTTGTGCAACTCCGAAGGA
ALK_40	GTGCAACTCCGAAGGAGGGT
ALK_41	ATTCACGTGTCCCCCTTCCA
ALK_42	ACGTGTCCCCCTTCCACGGC
ALK_43	CCTTCCACGGCCGGCCCTCT
ALK_44	CTTCCACGGCCGGCCCTCTA
ALK_45	AACAGAGATCTCTGCAGCTG
ALK_46	ACAGAGATCTCTGCAGCTGT
ALK_47	TTTCTTTGCAGCCTTGCCAG
ALK_48	CTTTGCAGCCTTGCCAGAGG
ALK_49	TGCAGCCTTGCCAGAGGAGG
ALK_50	GCCTTGCCAGAGGAGGTGGT
ALK_51	CCAGAGGAGGTGGTAGGCAG
ALK_52	GAGGAGGTGGTAGGCAGAGG
ALK_53	GAGGTGGTAGGCAGAGGTGG
ALK_54	AGGTGGTAGGCAGAGGTGGT
ALK_55	GGTGGTAGGCAGAGGTGGTG
ALK_56	GGCAGAGGTGGTGGGGCAGC
ALK_57	GCAGAGGTGGTGGGGCAGCT
ALK_58	GTTTTGCCTGTTGAGAGACC
ALK_59	GCCTGTTGAGAGACCAGGAG
ALK_60	TGTTGAGAGACCAGGAGAGG
ALK_61	AGGAGAGGAGGAACCCCCTC
ALK_62	GGAGAGGAGGAACCCCCTCA
ALK_63	AGGAACCCCCTCAGGGTCCT
ALK_64	GGAACCCCCTCAGGGTCCTT
ALK_65	TCAGGGTCCTTGGGCCTCAC
ALK_66	TTCTCTTCCTCTTCCACAAG
ALK_67	ACAAGTGGACCATATTCTAT
ALK_68	ACCATATTCTATCGGCAAAG
ALK_69	AAAGCGGTGTTGATTACATC
ALK_70	AAGCGGTGTTGATTACATCC
ALK_71	ATTTCCCCTACGGCAGGACC
ALK_72	ACCGCTTTGCCGATAGAATA
ALK_73	GATAGAATATGGTCCACTTG
ALK_74	ATATGGTCCACTTGTGGAAG
ALK_75	AGGAAGAGAAAGTGCCTGTG
ALK_76	GAAAGTGCCTGTGAGGCCCA
ALK_77	TGTGAGGCCCAAGGACCCTG
ALK_78	GTGAGGCCCAAGGACCCTGA
ALK_79	TGAGGCCCAAGGACCCTGAG
ALK_80	GAGGCCCAAGGACCCTGAGG
ALK_81	TGAGGGGGTTCCTCCTCTCC
ALK_82	TCCTCTCCTGGTCTCTCAAC
ALK_83	TGGTCTCTCAACAGGCAAAA
ALK_84	GGTCTCTCAACAGGCAAAAC
ALK_85	CTCTCAACAGGCAAAACGGG
ALK_86	TCAACAGGCAAAACGGGAGG
ALK_87	CCTCTGCCTACCACCTCCTC
ALK_88	GCCTACCACCTCCTCTGGCA
ALK_89	ATCTCTGTTCGAGTCCCTAG
ALK_90	TCTCTGTTCGAGTCCCTAGA
ALK_91	TGTTCGAGTCCCTAGAGGGC
ALK_92	AGTCCCTAGAGGGCCGGCCG
ALK_93	CCTAGAGGGCCGGCCGTGGA
ALK_94	CTAGAGGGCCGGCCGTGGAA
ALK_95	TAGAGGGCCGGCCGTGGAAG
ALK_96	AGAGGGCCGGCCGTGGAAGG
ALK_97	GGAAGGGGGACACGTGAATA
ALK_98	CTCTCAGTCCAACCCTCCTT
ALK_99	CCCTCCTTCGGAGTTGCACA
ALK_100	TCGGAGTTGCACAAGGTCCA
ALK_101	GAAACAAGCCCACCAGCTTG
ALK_102	AGCTTGTGGAACCCAACGTA
ALK_103	GGAACCCAACGTACGGCTCC
ALK_104	GAATAATCCTATAGCAAAGA
ALK_105	CAAAGAAGGAGCCACACGAC
ALK_106	AAAGAAGGAGCCACACGACA
ALK_107	AAGAAGGAGCCACACGACAG
ALK_108	GCCACACGACAGGGGTAACC
ALK_109	CCACACGACAGGGGTAACCT
ALK_110	CACACGACAGGGGTAACCTG
ALK_111	CGACAGGGGTAACCTGGGGC
ALK_112	CAGGGGTAACCTGGGGCTGG
ALK_113	AGGGGTAACCTGGGGCTGGA
ALK_114	GTCCCACCTAACGTTGCAAC
ALK_115	TCCCACCTAACGTTGCAACT
ALK_116	CGTTGCAACTGGGAGACTTC
ALK_117	GTTGCAACTGGGAGACTTCC
ALK_118	TTGCAACTGGGAGACTTCCG
ALK_119	TGCAACTGGGAGACTTCCGG
ALK_120	TTCGCTGACTGCCAATATGA
ALK_121	GCTGACTGCCAATATGAAGG
ALK_122	TGAAGGAGGTACCTCTGTTC
ALK_123	AGGCTACGTCACTTCCCTTG
ALK_124	GGCTACGTCACTTCCCTTGT
ALK_125	CCTTGTGGGAATGTCAATTA
ALK_126	CAATTACGGCTACCAGCAAC
ALK_127	AATTACGGCTACCAGCAACA
ALK_128	TTAGAAGCCGCTACTGCCCC
ALK_129	GCCGCTACTGCCCCTGGAGC
ALK_130	CCCTGGAGCTGGTCATTACG
ALK_131	AAGAATAGCATGAACCAGCC
ALK_132	AGAATAGCATGAACCAGCCT
ALK_133	ACCAGCCTGGGCCCTGAGCT
ALK_134	AAGGGAGAAAATGTTTTACC
ALK_135	AGGGAGAAAATGTTTTACCT
ALK_136	TTCAATCCTCTCCAAAATGA
ALK_137	CTCCAAAATGATGGCAAAGT
ALK_138	TCCAAAATGATGGCAAAGTT
ALK_139	GCAAAGTTGGGCCTGTCTTC
ALK_140	GCCAGCACTGAGTCATTATC
ALK_141	GTGCTTCTTCTTTTAGATAC
ALK_142	ACCGGATAATGACTCAGTGC
ALK_143	GGCAACATCAGCCTGAAGAC
ALK_144	GCCCAACTTTGCCATCATTT
ALK_145	ACTTTGCCATCATTTTGGAG
ALK_146	GAGGATTGAATACTGCACCC
ALK_147	TTCCTAAAAGAGTCATACAC
ALK_148	AAAGAGTCATACACAGGCCC
ALK_149	AAGAGTCATACACAGGCCCA
ALK_150	CACAGGCCCAGGGCAGTTCT
ALK_151	ACAGGCCCAGGGCAGTTCTT
ALK_152	GGCCCAGGGCAGTTCTTGGG
ALK_153	GCCCAGGGCAGTTCTTGGGT
ALK_154	AGTTCTTGGGTGGGTCCATC
ALK_155	TGGGTCCATCCGGCCTCCAC
ALK_156	TGACAAACTCCAGAACTTCC
ALK_157	AACTTCCTGGTTGCTTTTGC
ALK_158	ACTTCCTGGTTGCTTTTGCT
ALK_159	CTTCCTGGTTGCTTTTGCTG
ALK_160	TGGTTGCTTTTGCTGGGGTA
ALK_161	TTCCCATAGCAGCACTCCAA
ALK_162	TAGCAGCACTCCAAAGGACC
ALK_163	AGCAGCACTCCAAAGGACCT
ALK_164	TGTCCCATGCCCAGGTCCTT
ALK_165	GGTCCTTTGGAGTGCTGCTA
ALK_166	GTCCTTTGGAGTGCTGCTAT
ALK_167	CTATGGGAAATCTTTTCTCT
ALK_168	ATACCCCAGCAAAAGCAACC
ALK_169	CAAAAGCAACCAGGAAGTTC
ALK_170	GTTCTGGAGTTTGTCACCAG
ALK_171	CTGGAGTTTGTCACCAGTGG
ALK_172	AGTTTGTCACCAGTGGAGGC
ALK_173	TGTCACCAGTGGAGGCCGGA
ALK_174	GACCCACCCAAGAACTGCCC
ALK_175	ACCCACCCAAGAACTGCCCT
ALK_176	AGTGAATATTCCTTCCATGA
ALK_177	ATTCCTTCCATGAAGGCCTC
ALK_178	TTCCTTCCATGAAGGCCTCT
ALK_179	TCCTTCCATGAAGGCCTCTG
ALK_180	CCTTCCATGAAGGCCTCTGG
ALK_181	TCTGGGGGCATCCACTTAAC
ALK_182	CATCCACTTAACTGGCAGCA
ALK_183	TTCTATAGTAGCTCGCCCTG
ALK_184	TCTATAGTAGCTCGCCCTGT
ALK_185	CTATAGTAGCTCGCCCTGTG
ALK_186	CAGGGCGAGCTACTATAGAA
ALK_187	AGGGCGAGCTACTATAGAAA
ALK_188	GCGAGCTACTATAGAAAGGG
ALK_189	GTGCCATGCTGCCAGTTAAG
ALK_190	AGTTAAGTGGATGCCCCCAG
ALK_191	GATGCCCCCAGAGGCCTTCA
ALK_192	CCCCCAGAGGCCTTCATGGA
ALK_193	TCACTTCTAAAACAGACACA
ALK_194	TTACTCACCTGTAGATGTCT
ALK_195	TACTCACCTGTAGATGTCTC
ALK_196	CATCCCGAAGTCTCCAATCT
ALK_197	CCAATCTTGGCCACTCTTCC
ALK_198	CAATCTTGGCCACTCTTCCA
ALK_199	TTGGCCACTCTTCCAGGGCC
ALK_200	CACTCTTCCAGGGCCTGGAC
ALK_201	CAGGGCCTGGACAGGTCAAG
ALK_202	ACAGGTCAAGAGGCAGTTTC
ALK_203	GTTTCTGGCAGCAATGTCTC
ALK_204	TTTCTGGCAGCAATGTCTCT
ALK_205	AACTGCCTCTTGACCTGTCC
ALK_206	CTCTTGACCTGTCCAGGCCC
ALK_207	CTGTCCAGGCCCTGGAAGAG
ALK_208	CCTGGAAGAGTGGCCAAGAT
ALK_209	GTGGCCAAGATTGGAGACTT
ALK_210	TGGCCAAGATTGGAGACTTC
ALK_211	CAAGATTGGAGACTTCGGGA
ALK_212	GGATGGCCCGAGACATCTAC
ALK_213	GCACAGTCACTTTGACTCAC
ALK_214	CAGTCACTTTGACTCACCGG
ALK_215	TGACTCACCGGTGGATGAAG
ALK_216	CTCCAAATACTGACAGCCAC
ALK_217	TGTCCCGAGCCACGTGCAGA
ALK_218	CACGTGCAGAAGGTCCAGCA
ALK_219	GCAGAAGGTCCAGCATGGCC
ALK_220	CAGAAGGTCCAGCATGGCCA
ALK_221	AAGGTCCAGCATGGCCAGGG
ALK_222	GTCCAGCATGGCCAGGGAGG
ALK_223	TCCAGCATGGCCAGGGAGGA
ALK_224	GCATGGCCAGGGAGGAGGGC
ALK_225	AGGGAGGAGGGCTGGCTCTG
ALK_226	GGGAGGAGGGCTGGCTCTGT
ALK_227	GGAGGAGGGCTGGCTCTGTG
ALK_228	ACAGAGCCAGCCCTCCTCCC
ALK_229	GCCCTCCTCCCTGGCCATGC
ALK_230	CATGCTGGACCTTCTGCACG
ALK_231	TGGACCTTCTGCACGTGGCT
ALK_232	GGACCTTCTGCACGTGGCTC
ALK_233	GTGGCTCGGGACATTGCCTG
ALK_234	TGCCTGTGGCTGTCAGTATT
ALK_235	CTGTGGCTGTCAGTATTTGG
ALK_236	AGGAAAACCACTTCATCCAC
ALK_237	AAAGACTGGTTCTCACTCAC
ALK_238	AAGACTGGTTCTCACTCACC
ALK_239	TGGTTCTCACTCACCGGGCG
ALK_240	GGTTCTCACTCACCGGGCGA
ALK_241	TCTCACTCACCGGGCGAGGG
ALK_242	CTCACTCACCGGGCGAGGGC
ALK_243	CCGGGCGAGGGCGGGTCTCT
ALK_244	GGCGAGGGCGGGTCTCTCGG
ALK_245	AGGGCGGGTCTCTCGGAGGA
ALK_246	TCTCTCGGAGGAAGGACTTG
ALK_247	CCCCCGCCATGAGCTCCAGC
ALK_248	TGAGCTCCAGCAGGATGAAC
ALK_249	GAGCTCCAGCAGGATGAACC
ALK_250	AGCTCCAGCAGGATGAACCG
ALK_251	CCAGCAGGATGAACCGGGGC
ALK_252	CAGCAGGATGAACCGGGGCA
ALK_253	TGAACCGGGGCAGGGATTGC
ALK_254	CAATGCAGCGAACAATGTTC
ALK_255	TGCAGCGAACAATGTTCTGG
ALK_256	CAGAACATTGTTCGCTGCAT
ALK_257	AGAACATTGTTCGCTGCATT
ALK_258	GAACATTGTTCGCTGCATTG
ALK_259	TGAGCCTGCAATCCCTGCCC
ALK_260	CCTGCCCCGGTTCATCCTGC
ALK_261	GTTCATCCTGCTGGAGCTCA
ALK_262	CATCCTGCTGGAGCTCATGG
ALK_263	ATCCTGCTGGAGCTCATGGC
ALK_264	TCCTGCTGGAGCTCATGGCG
ALK_265	CCTGCTGGAGCTCATGGCGG
ALK_266	CTGCTGGAGCTCATGGCGGG
ALK_267	CCGAGAGACCCGCCCTCGCC
ALK_268	GCCTAAACCCAGAATCTTGC
ALK_269	CCAGAATCTTGCTGGTGAGC
ALK_270	GAATCTTGCTGGTGAGCAGG
ALK_271	AATCTTGCTGGTGAGCAGGT
ALK_272	CAGGTGGGAAGAACCACAGC
ALK_273	AGAACCACAGCAGGCTCCAC
ALK_274	TCCACAGGAGTTCCATTTGC
ALK_275	GAGTTCCATTTGCAGGAGAG
ALK_276	TCCATTTGCAGGAGAGTGGC
ALK_277	GGAGAGTGGCTGGAGCTGTG
ALK_278	GAGCTGTGAGGATGTTGCTC
ALK_279	GAGGATGTTGCTCAGGCACT
ALK_280	AGGATGTTGCTCAGGCACTT
ALK_281	GTTGCTCAGGCACTTGGGTG
ALK_282	CTTGGGTGAGGAAGTGTCTC
ALK_283	TTGGGTGAGGAAGTGTCTCA
ALK_284	TGGGTGAGGAAGTGTCTCAG
ALK_285	GGGTGAGGAAGTGTCTCAGG
ALK_286	GAGGAAGTGTCTCAGGGGGC
ALK_287	AGAGTGTCTTTCTCAGATAC
ALK_288	CTTTCTCAGATACTGGTGCG
ALK_289	TCAGATACTGGTGCGTGGAC
ALK_290	CAGATACTGGTGCGTGGACT
ALK_291	GGACTGGGTGCTAGAATTCA
ALK_292	ATTCATGGTCGATTTCTCCC
ALK_293	ATGGTCGATTTCTCCCAGGA
ALK_294	ATTTCTCCCAGGAAGGCCTC
ALK_295	CCAGGAAGGCCTCAGGCAGA
ALK_296	CAACTGCTTCCAAGAGAGAC
ALK_297	AACTGCTTCCAAGAGAGACT
ALK_298	AAGTCTCACCCAGTCTCTCT
ALK_299	TTTGCTTCACCTTCTGCCTG
ALK_300	CCTTCTGCCTGAGGCCTTCC
ALK_301	CTTCTGCCTGAGGCCTTCCT
ALK_302	TCCAGCCACTCTCCTGCAAA
ALK_303	TCCTGCAAATGGAACTCCTG
ALK_304	AACTCCTGTGGAGCCTGCTG
ALK_305	CCTGCTCACCAGCAAGATTC
ALK_306	CTGCTCACCAGCAAGATTCT
ALK_307	ACCAGCAAGATTCTGGGTTT
ALK_308	TGTGGCTTTACCTGATGATC
ALK_309	GTGGCTTTACCTGATGATCA
ALK_310	TGATGATCAGGGCTTCCATG
ALK_311	TCCTGTTCAGAGCACACTTC
ALK_312	AGCACACTTCAGGCAGCGTC
ALK_313	GCACACTTCAGGCAGCGTCT
ALK_314	GCCTGAAGTGTGCTCTGAAC
ALK_315	GTGCTCTGAACAGGACGAAC
ALK_316	GGACGAACTGGATTTCCTCA
ALK_317	TCATGGAAGCCCTGATCATC
ALK_318	TTACCTTCACAGCCACTTGC
ALK_319	TACCTTCACAGCCACTTGCA
ALK_320	ACCTTCACAGCCACTTGCAG
ALK_321	CCTTCACAGCCACTTGCAGG
ALK_322	ACAGCCACTTGCAGGGGGCT
ALK_323	CAGCCACTTGCAGGGGGCTT
ALK_324	TTGCAGGGGGCTTGGGTCGT
ALK_325	TGCAGGGGGCTTGGGTCGTT
ALK_326	GCTTGGGTCGTTGGGCATTC
ALK_327	CGTTGGGCATTCCGGACACC
ALK_328	GCCTTCATACACCTCCCCAA
ALK_329	ACACCTCCCCAAAGGCGCCA
ALK_330	TTGTCTTCTCCTTTGCACAG
ALK_331	TTCTCCTTTGCACAGGGGTC
ALK_332	TCTCCTTTGCACAGGGGTCT
ALK_333	TTGCACAGGGGTCTGGGCCA
ALK_334	GGTCTGGGCCATGGCGCCTT
ALK_335	GTCTGGGCCATGGCGCCTTT
ALK_336	TCTGGGCCATGGCGCCTTTG
ALK_337	GGGCCATGGCGCCTTTGGGG
ALK_338	GCCTTTGGGGAGGTGTATGA
ALK_339	TGGGGAGGTGTATGAAGGCC
ALK_340	GTGTATGAAGGCCAGGTGTC
ALK_341	CGACCCAAGCCCCCTGCAAG
ALK_342	CCCCCTGCAAGTGGCTGTGA
ALK_343	AGCAGGGCGCTCACCGAATG
ALK_344	GCAGGGCGCTCACCGAATGA
ALK_345	TTTTCCGCGGCACCTCCTTC
ALK_346	CACCTCCTTCAGGTCACTGA
ALK_347	CTCCTTCAGGTCACTGATGG
ALK_348	CTTCAGGTCACTGATGGAGG
ALK_349	CTTGCCAGCAAAGCAGTAGT
ALK_350	TTGCCAGCAAAGCAGTAGTT
ALK_351	TGCCAGCAAAGCAGTAGTTG
ALK_352	GCAGTAGTTGGGGTTGTAGT
ALK_353	GGGGTTGTAGTCGGTCATGA
ALK_354	GTAGTCGGTCATGATGGTCG
ALK_355	CGGTCATGATGGTCGAGGTG
ALK_356	AGCTTGCTCAGCTTGTACTC
ALK_357	GCTTGCTCAGCTTGTACTCA
ALK_358	GCTCTGCAGCTCCATCTGCA
ALK_359	TCTGCATGGCTTGCAGCTCC
ALK_360	CTTGCAGCTCCTGGTGCTTC
ALK_361	GCAGCTCCTGGTGCTTCCGG
ALK_362	TGCTTCCGGCGGTACACTGC
ALK_363	ACCCACCTGCAGTGTACCGC
ALK_364	AGTGTACCGCCGGAAGCACC
ALK_365	GGAGCTGCAAGCCATGCAGA
ALK_366	AACCCCAACTACTGCTTTGC
ALK_367	CTCCTCCATCAGTGACCTGA
ALK_368	CTCCATCAGTGACCTGAAGG
ALK_369	GTGACCTGAAGGAGGTGCCG
ALK_370	GGAAAAACATCACCCTCATT
ALK_371	GATCAGATTAGGGTTACCTG
ALK_372	AGGAGCTAACACTTGTTGCA
ALK_373	TTGCATGGTTACTACGTGCT
ALK_374	TTTCAATTCATTCGATCCTC
ALK_375	GCACTCACCAATCATGATGC
ALK_376	TCATGATGCCGGAGAAAGCC
ALK_377	TGCCGGAGAAAGCCAGGACC
ALK_378	GCCGGAGAAAGCCAGGACCA
ALK_379	GGAGAAAGCCAGGACCAGGG
ALK_380	CCAGGACCAGGGCGGCCACG
ALK_381	CAGGACCAGGGCGGCCACGA
ALK_382	CAGGGCGGCCACGAGGGCAG
ALK_383	GGGCAGAGGTCACCACAGAG
ALK_384	ACAGAGAGGATCAGCGAGAG
ALK_385	AGAGGATCAGCGAGAGTGGC
ALK_386	ATCAGCGAGAGTGGCAGGTG
ALK_387	GAGAGTGGCAGGTGTGGCTC
ALK_388	AGAGTGGCAGGTGTGGCTCC
ALK_389	GAGTGGCAGGTGTGGCTCCG
ALK_390	TGGCAGGTGTGGCTCCGGGG
ALK_391	GGCAGGTGTGGCTCCGGGGT
ALK_392	GGCTCCGGGGTGGGTGACAC
ALK_393	TCTTCCAGTGTCACCCACCC
ALK_394	ACTCTCGCTGATCCTCTCTG
ALK_395	TGTGGTGACCTCTGCCCTCG
ALK_396	CTCTGCCCTCGTGGCCGCCC
ALK_397	CCTCGTGGCCGCCCTGGTCC
ALK_398	GCCCTGGTCCTGGCTTTCTC
ALK_399	GCTTTCTCCGGCATCATGAT
ALK_400	CCCTGCCCCCTTACCAATGC
ALK_401	CCTCAGCCAGCACCGTCCCG
ALK_402	CACAGAAGCAGATGACCTTG
ALK_403	CAGATGACCTTGTGGCTTTC
ALK_404	AGATGACCTTGTGGCTTTCA
ALK_405	GCTTAATATTCACTTCCCCG
ALK_406	TCCCTCCTTGTCACTAGTGA
ALK_407	TCCTTGTCACTAGTGATGGA
ALK_408	TCACTAGTGATGGAAGGCCA
ALK_409	CACTAGTGATGGAAGGCCAC
ALK_410	ACTAGTGATGGAAGGCCACG
ALK_411	TCTAAACTGCAGTCACTGTG
ALK_412	TGAGGTAGACGAATGTCACA
ALK_413	CATGGACCCTGAAAGCCACA
ALK_414	GTCATCTGCTTCTGTGACCA
ALK_415	TCATCTGCTTCTGTGACCAC
ALK_416	CTGCTTCTGTGACCACGGGA
ALK_417	CTGTGACCACGGGACGGTGC
ALK_418	CCACGGGACGGTGCTGGCTG
ALK_419	GGGACGGTGCTGGCTGAGGA
ALK_420	GAGGATGGCGTCTCCTGCAT
ALK_421	TGGCGTCTCCTGCATTGGTA
ALK_422	GGCGTCTCCTGCATTGGTAA
ALK_423	GCGTCTCCTGCATTGGTAAG
ALK_424	CGTCTCCTGCATTGGTAAGG
ALK_425	GAGAAGCTACCTTTTAAAGC
ALK_426	AGAAGCTACCTTTTAAAGCT
ALK_427	GAAGCTACCTTTTAAAGCTG
ALK_428	CTTTTAAAGCTGGGGTGTAC
ALK_429	GGGGTGTACAGGATGCCCAG
ALK_430	GATGCCCAGTGGACTGATGA
ALK_431	CCCATCTTCCCCATCCATTT
ALK_432	CCATCTTCCCCATCCATTTC
ALK_433	CATCTTCCCCATCCATTTCG
ALK_434	CATTTCGGGGTCATTGTTTG
ALK_435	GCTCTGGTTTGCTACTCAGG
ALK_436	CTCAAACAATGACCCCGAAA
ALK_437	AACAATGACCCCGAAATGGA
ALK_438	ACAATGACCCCGAAATGGAT
ALK_439	CAATGACCCCGAAATGGATG
ALK_440	CCCGAAATGGATGGGGAAGA
ALK_441	CCGAAATGGATGGGGAAGAT
ALK_442	CGAAATGGATGGGGAAGATG
ALK_443	GGTTTCCTTCATCAGTCCAC
ALK_444	GTTTCCTTCATCAGTCCACT
ALK_445	CTGTACACCCCAGCTTTAAA
ALK_446	TCCTCCGCCTCCTCCACCTG
ALK_447	CTCCCACCCCCACTTCTTCA
ALK_448	ACCCCCACTTCTTCATGGCC
ALK_449	CCCCCACTTCTTCATGGCCT
ALK_450	CCCCACTTCTTCATGGCCTG
ALK_451	CCCACTTCTTCATGGCCTGG
ALK_452	CTTCTTCATGGCCTGGGGGC
ALK_453	CTGGGGGCAGGAATGTCCTC
ALK_454	GGGGCAGGAATGTCCTCCGG
ALK_455	ACCCTCCTGCAAAGATTTTC
ALK_456	AGATTTTCCGGCCCAGAGCA
ALK_457	CCAGCCACCTCCACCACCTG
ALK_458	CAGCCACCTCCACCACCTGC
ALK_459	TCCCTATCTCTTCCCGCAGG
ALK_460	CTATCTCTTCCCGCAGGTGG
ALK_461	TCTCTTCCCGCAGGTGGTGG
ALK_462	CTTCCCGCAGGTGGTGGAGG
ALK_463	CCGCAGGTGGTGGAGGTGGC
ALK_464	ATGATAACACTTCCTTGCTC
ALK_465	TGATAACACTTCCTTGCTCT
ALK_466	AACACTTCCTTGCTCTGGGC
ALK_467	CTGGGCCGGAAAATCTTTGC
ALK_468	GGCCGGAAAATCTTTGCAGG
ALK_469	GCCGGAAAATCTTTGCAGGA
ALK_470	TCTTTGCAGGAGGGTGCCAC
ALK_471	TTGCAGGAGGGTGCCACCGG
ALK_472	CGGAGGACATTCCTGCCCCC
ALK_473	GCCCCCAGGCCATGAAGAAG
ALK_474	CCCCCAGGCCATGAAGAAGT
ALK_475	CCCCAGGCCATGAAGAAGTG
ALK_476	CCCAGGCCATGAAGAAGTGG
ALK_477	AGGCCATGAAGAAGTGGGGG
ALK_478	GGCCATGAAGAAGTGGGGGT
ALK_479	AAGTGGGGGTGGGAGACAAG
ALK_480	AGTGGGGGTGGGAGACAAGA
ALK_481	GTGGGGGTGGGAGACAAGAG
ALK_482	TGGGGGTGGGAGACAAGAGG
ALK_483	TGGGAGACAAGAGGGGGTTT
ALK_484	GAGACAAGAGGGGGTTTCGG
ALK_485	AGACAAGAGGGGGTTTCGGA
ALK_486	GACAAGAGGGGGTTTCGGAG
ALK_487	ACAAGAGGGGGTTTCGGAGG
ALK_488	AGAGGGGGTTTCGGAGGGGG
ALK_489	GGGGGTTTCGGAGGGGGTGG
ALK_490	GGGGTTTCGGAGGGGGTGGA
ALK_491	GGGTTTCGGAGGGGGTGGAG
ALK_492	GGTTTCGGAGGGGGTGGAGG
ALK_493	GTTTCGGAGGGGGTGGAGGG
ALK_494	GGTGGAGGGGGGTGCTCCTC
ALK_495	GGAGGGGGGTGCTCCTCAGG
ALK_496	GGGGGGTGCTCCTCAGGTGG
ALK_497	GGGTGCTCCTCAGGTGGAGG
ALK_498	TGCTCCTCAGGTGGAGGAGG
ALK_499	TCCTCAGGTGGAGGAGGCGG
ALK_500	GGAGGAGGCGGAGGATATAT
ALK_501	CGCTTGCAGCGCTTTACCTG
ALK_502	CAGCGCTTTACCTGCGGCTC
ALK_503	GCCGTTTAGCCCTAGAACCG
ALK_504	GAGTTATTCTCCAGTCTCTC
ALK_505	AGTTATTCTCCAGTCTCTCT
ALK_506	TATTCTCCAGTCTCTCTGGG
ALK_507	TGGGTGGAACGTGTCTGTCT
ALK_508	CGTGTCTGTCTTGGCCCCGT
ALK_509	GTAGGCCCTGCCACCACCTC
ALK_510	CACCTCCGGCTGCAATGATC
ALK_511	ACCTCCGGCTGCAATGATCA
ALK_512	CCTCCGGCTGCAATGATCAG
ALK_513	GCTGCAATGATCAGGGGCAC
ALK_514	ACTCCATCCTTCATCTGACC
ALK_515	TGTCTCCCCTGGTCAGATGA
ALK_516	TCCCCTGGTCAGATGAAGGA
ALK_517	TCAGATGAAGGATGGAGTGC
ALK_518	GTGCCCCTGATCATTGCAGC
ALK_519	CCCCTGATCATTGCAGCCGG
ALK_520	CTGATCATTGCAGCCGGAGG
ALK_521	ATCATTGCAGCCGGAGGTGG
ALK_522	TTGCAGCCGGAGGTGGTGGC
ALK_523	TGCAGCCGGAGGTGGTGGCA
ALK_524	GGAGGTGGTGGCAGGGCCTA
ALK_525	GAGGTGGTGGCAGGGCCTAC
ALK_526	AGGTGGTGGCAGGGCCTACG
ALK_527	CACGTTCCACCCAGAGAGAC
ALK_528	GAGACTGGAGAATAACTCCT
ALK_529	GAGAATAACTCCTCGGTTCT
ALK_530	AGAATAACTCCTCGGTTCTA
ALK_531	TCCTCGGTTCTAGGGCTAAA
ALK_532	CTAGGGCTAAACGGCAATTC
ALK_533	AACGGCAATTCCGGAGCCGC
ALK_534	ACACCATACCTTAAATACGT
ALK_535	CCATACCTTAAATACGTAGG
ALK_536	CATGCACGCTTCTGTTCACA
ALK_537	TCTCTCCAATGCAGACTTTC
ALK_538	TGCAGACTTTCTGGATTAAC
ALK_539	TTAATCCAGAAAGTCTGCAT
ALK_540	TGAACAGAAGCGTGCATGAG
ALK_541	GAACAGAAGCGTGCATGAGT
ALK_542	AGAAGCGTGCATGAGTGGGC
ALK_543	AGCGTGCATGAGTGGGCAGG
ALK_544	GTGCATGAGTGGGCAGGAGG
ALK_545	CATGAGTGGGCAGGAGGCGG
ALK_546	GAGTGGGCAGGAGGCGGAGG
ALK_547	TGGGCAGGAGGCGGAGGAGG
ALK_548	GGGCAGGAGGCGGAGGAGGA
ALK_549	GGCAGGAGGCGGAGGAGGAG
ALK_550	GCAGGAGGCGGAGGAGGAGG
ALK_551	GGAGGCGGAGGAGGAGGGGG
ALK_552	TGGAGCCACCTACGTATTTA
ALK_553	CCACCTACGTATTTAAGGTA
ALK_554	CCTGCTCTGGGCACTTACAC
ALK_555	CTGCTCTGGGCACTTACACT
ALK_556	TGCTCTGGGCACTTACACTG
ALK_557	CTGGGCACTTACACTGGGGC
ALK_558	CCTCTCCCTGCTGCCCAACC
ALK_559	ACAGCATGTCATCCTTCTCC
ALK_560	TGCCCAGCACAGACACGCCG
ALK_561	GCCCAGCACAGACACGCCGT
ALK_562	CACGCCGTGGGACCGCATCA
ALK_563	CGTAGCCCGAGATGCTGCAA
ALK_564	TTTGTCCCATTGCAGCATCT
ALK_565	TTGTCCCATTGCAGCATCTC
ALK_566	CATTGCAGCATCTCGGGCTA
ALK_567	ATCTCGGGCTACGGAGCTGC
ALK_568	TCGGGCTACGGAGCTGCTGG
ALK_569	CGGGCTACGGAGCTGCTGGC
ALK_570	TACGGAGCTGCTGGCGGGAA
ALK_571	GGAGCTGCTGGCGGGAAAGG
ALK_572	GAGCTGCTGGCGGGAAAGGC
ALK_573	GCGGGAAGAACACCATGATG
ALK_574	AACACCATGATGCGGTCCCA
ALK_575	GTCCCACGGCGTGTCTGTGC
ALK_576	TCCCACGGCGTGTCTGTGCT
ALK_577	TGTGCTGGGCATCTTCAACC
ALK_578	GGGCATCTTCAACCTGGAGA
ALK_579	GGATGACATGCTGTACATCC
ALK_580	GACATGCTGTACATCCTGGT
ALK_581	ACATGCTGTACATCCTGGTT
ALK_582	GTACATCCTGGTTGGGCAGC
ALK_583	TACATCCTGGTTGGGCAGCA
ALK_584	CCTGGTTGGGCAGCAGGGAG
ALK_585	CCTCTTCCATACGCACCTGT
ALK_586	CCATACGCACCTGTAGGTGT
ALK_587	TACGCACCTGTAGGTGTCGG
ALK_588	CACCTGTAGGTGTCGGTGGC
ALK_589	TGGCTGGCACCTTCCAGATC
ALK_590	TCCAGATCTGGATGCCTTTC
ALK_591	CCAGATCTGGATGCCTTTCA
ALK_592	CAGATCTGGATGCCTTTCAG
ALK_593	AGATCTGGATGCCTTTCAGG
ALK_594	CGCTCCCCACCTCCACGCTC
ALK_595	CCCCACCTCCACGCTCAGGT
ALK_596	CCACGCTCAGGTTGGAGTTC
ALK_597	GCTCAGGTTGGAGTTCTGGT
ALK_598	AGGCGTTGTTGCACTGTGCC
ALK_599	GGCGTTGTTGCACTGTGCCT
ALK_600	GTTGTTGCACTGTGCCTGGG
ALK_601	TTGTTGCACTGTGCCTGGGT
ALK_602	TGTTGCACTGTGCCTGGGTG
ALK_603	ACTGTGCCTGGGTGGGGCCA
ALK_604	CTGTGCCTGGGTGGGGCCAT
ALK_605	TGTGCCTGGGTGGGGCCATG
ALK_606	GGTGGGGCCATGGGGCCCGC
ALK_607	GGGCCCGCTGGCCCCACATG
ALK_608	GGTGAACAGCCAATGAACTG
ALK_609	CCTCTTGTGCCACAGTTCAT
ALK_610	CATTGGCTGTTCACCACATG
ALK_611	ATTGGCTGTTCACCACATGT
ALK_612	TTGGCTGTTCACCACATGTG
ALK_613	TTCACCACATGTGGGGCCAG
ALK_614	TCACCACATGTGGGGCCAGC
ALK_615	TGTGGGGCCAGCGGGCCCCA
ALK_616	CGGGCCCCATGGCCCCACCC
ALK_617	CCAGAACTCCAACCTGAGCG
ALK_618	GAACTCCAACCTGAGCGTGG
ALK_619	CTCCAACCTGAGCGTGGAGG
ALK_620	TCCAACCTGAGCGTGGAGGT
ALK_621	CCAACCTGAGCGTGGAGGTG
ALK_622	GAGCGTGGAGGTGGGGAGCG
ALK_623	AGCGTGGAGGTGGGGAGCGA
ALK_624	GGGAGCGAGGGCCCCCTGAA
ALK_625	CCCTGAAAGGCATCCAGATC
ALK_626	GAAAGGCATCCAGATCTGGA
ALK_627	TGCCAGCCACCGACACCTAC
ALK_628	TGAGCTGAACCCTTACCTGT
ALK_629	GAGCTGAACCCTTACCTGTA
ALK_630	CTTACCTGTAGGGTCAAAGA
ALK_631	TTACCTGTAGGGTCAAAGAT
ALK_632	TACCTGTAGGGTCAAAGATG
ALK_633	ACCTGTAGGGTCAAAGATGG
ALK_634	TCAAAGATGGGGGTCTGTCT
ALK_635	CTGTCTTGGTGAATTTTCCC
ALK_636	TGTCTTGGTGAATTTTCCCC
ALK_637	CCGGGTTTCAGCTCCTTGTT
ALK_638	CGGGTTTCAGCTCCTTGTTT
ALK_639	TGTTTGGGTTTCTCTCAAAC
ALK_640	CTCAAACAGGTTTCTTGATT
ALK_641	TCAAACAGGTTTCTTGATTT
ALK_642	ATTTGGGTGCTGTATTCTGC
ALK_643	GTCTTCTCTATTGCAGTTAG
ALK_644	CTCTATTGCAGTTAGCGGAG
ALK_645	GTTTGAGAGAAACCCAAACA
ALK_646	CCAAACAAGGAGCTGAAACC
ALK_647	CAAACAAGGAGCTGAAACCC
ALK_648	AAACAAGGAGCTGAAACCCG
ALK_649	ACCCCCATCTTTGACCCTAC
ALK_650	CATCTTTGACCCTACAGGTA
ALK_651	ATCTTTGACCCTACAGGTAA
ALK_652	TGGGGTCAGAGTGAACTCAC
ALK_653	TCAGAGTGAACTCACTGGTG
ALK_654	CACTGGTGAGGTAGCAGTCC
ALK_655	GAGGTAGCAGTCCAGGCTGA
ALK_656	GATATTGTCAAAAGCCACGA
ALK_657	GTCAAAAGCCACGATGGCTC
ALK_658	CTCTTGATGTGTACAGGTTC
ALK_659	GTACAGGTTCTGGCTGCAGA
ALK_660	TCTGGCTGCAGATGGTCGCA
ALK_661	GGCTGCAGATGGTCGCATGG
ALK_662	GCTGCAGATGGTCGCATGGT
ALK_663	CTGCAGATGGTCGCATGGTG
ALK_664	ATGGTCGCATGGTGGGGACA
ALK_665	ACAAGGATCCAGAGCCATCG
ALK_666	TGACAATATCTCCATCAGCC
ALK_667	CCTACCTGTCAGACACATCG
ALK_668	CTGTCAGACACATCGAGGAG
ALK_669	GCAACACCATCCACTGCCAC
ALK_670	CCACAGGCTCAAGCCTTCAT
ALK_671	CAGGCTCAAGCCTTCATAGG
ALK_672	CATCCTGCCTTGCTCCTTCC
ALK_673	TTTGTTCTCCACTAGCACCA
ALK_674	CAAGACTCCACGAATGAGCC
ALK_675	CACGAATGAGCCAGGACATT
ALK_676	CCAGGACATTCGGAGCTGTG
ALK_677	CAGGACATTCGGAGCTGTGA
ALK_678	CCTCACAGCTCCGAATGTCC
ALK_679	CGAATGTCCTGGCTCATTCG
ALK_680	GGCTCATTCGTGGAGTCTTG
ALK_681	GCTCATTCGTGGAGTCTTGA
ALK_682	CTCATTCGTGGAGTCTTGAG
ALK_683	CTTGAGGGGAAACGTGTCCT
ALK_684	AAACGTGTCCTTGGTGCTAG
ALK_685	GTGCTAGTGGAGAACAAAAC
ALK_686	TGCTAGTGGAGAACAAAACC
ALK_687	AGTGGAGAACAAAACCGGGA
ALK_688	AACAAAACCGGGAAGGAGCA
ALK_689	AAACCGGGAAGGAGCAAGGC
ALK_690	CGGGAAGGAGCAAGGCAGGA
ALK_691	AGGAGCAAGGCAGGATGGTC
ALK_692	TGGCATGTCGCCGCCTATGA
ALK_693	CCTATGAAGGCTTGAGCCTG
ALK_694	AAGGCTTGAGCCTGTGGCAG
ALK_695	CTTGAGCCTGTGGCAGTGGA
ALK_696	CTCTCCTCGATGTGTCTGAC
ALK_697	CCTCGATGTGTCTGACAGGT
ALK_698	ACAAGGAGACTTGCCTCACA
ALK_699	TCACATGGAGAGCTCTTGAT
ALK_700	GGAGAGCTCTTGATCGGTGC
ALK_701	CGGTGCAGGAAACGTAGCAC
ALK_702	CACTGTAGCACTTTCAGAAG
ALK_703	ACTGTAGCACTTTCAGAAGC
ALK_704	CTGTAGCACTTTCAGAAGCG
ALK_705	TTCAGAAGCGGGGACATCAG
ALK_706	TGGTACTGAGCAATAGAGCA
ALK_707	TGAGCAATAGAGCATGGTCT
ALK_708	GATCAAGAGCTCTCCATGTG
ALK_709	GCAGGAGAGCAGTAGTACCT
ALK_710	GGAGAGCAGTAGTACCTTGG
ALK_711	CAGTAGTACCTTGGTGGTCC
ALK_712	TACCTTGGTGGTCCTGGAAC
ALK_713	ACCTTGGTGGTCCTGGAACC
ALK_714	CCTGGAACCGGGCATCCTTT
ALK_715	CTGGAACCGGGCATCCTTTA
ALK_716	AGGGTCCTGACCTGCCATTG
ALK_717	TGACCTGCCATTGAGGAGTG
ALK_718	GACCTGCCATTGAGGAGTGT
ALK_719	ACCTGCCATTGAGGAGTGTG
ALK_720	TGTGGGGTGACAGTGTGCCT
ALK_721	GTGGGGTGACAGTGTGCCTT
ALK_722	AAGTTGCAGTAAAAACCCAC
ALK_723	ACCCACAGGCAGTTTCCCTA
ALK_724	CTCCATAGGGAAACTGCCTG
ALK_725	TCCATAGGGAAACTGCCTGT
ALK_726	TTTTACTGCAACTTTGAAGA
ALK_727	AACTTTGAAGATGGCTTCTG
ALK_728	TTGAAGATGGCTTCTGTGGC
ALK_729	GGCTTCTGTGGCTGGACCCA
ALK_730	TGTCACCCCACACTCCTCAA
ALK_731	ACCCCACACTCCTCAATGGC
ALK_732	ACACTCCTCAATGGCAGGTC
ALK_733	ATGGCAGGTCAGGACCCTAA
ALK_734	TCAGGACCCTAAAGGATGCC
ALK_735	CCTAAAGGATGCCCGGTTCC
ALK_736	GCCCGGTTCCAGGACCACCA
ALK_737	CCATCTACTCACGGCACATC
ALK_738	TCTGGCTCTCATCTTCTCCC
ALK_739	CTGGCTCTCATCTTCTCCCT
ALK_740	CTTCTCCCTGGGCACAGTCC
ALK_741	CTCCCTGGGCACAGTCCTGG
ALK_742	ACAGTCCTGGTGGAAGTCAC
ALK_743	AGTCACAGGCCTGCCCAAGC
ALK_744	CACAGGCCTGCCCAAGCTGG
ALK_745	TGTCCCATTCCAACAAGTGA
ALK_746	AACAAGTGAAGGAGCTCTGC
ALK_747	ACAAGTGAAGGAGCTCTGCA
ALK_748	GGAGCTCTGCAGGGCCATCT
ALK_749	TGCAGGGCCATCTTGGAGCC
ALK_750	GCAGGGCCATCTTGGAGCCT
ALK_751	CAGGGCCATCTTGGAGCCTG
ALK_752	TTGGAGCCTGGGGATGTTCC
ALK_753	TGCTCTCCAGGAACATCCCC
ALK_754	AACATCCCCAGGCTCCAAGA
ALK_755	TGCAGAGCTCCTTCACTTGT
ALK_756	AGCTCCTTCACTTGTTGGAA
ALK_757	GCTCCTTCACTTGTTGGAAT
ALK_758	AATGGGACAGTCCTCCAGCT
ALK_759	ATGGGACAGTCCTCCAGCTT
ALK_760	GACAGTCCTCCAGCTTGGGC
ALK_761	GCAGGCCTGTGACTTCCACC
ALK_762	CTTCCACCAGGACTGTGCCC
ALK_763	TTCCACCAGGACTGTGCCCA
ALK_764	TACCTTCACTGCAGTTCTTC
ALK_765	ACCTTCACTGCAGTTCTTCA
ALK_766	AGTCCACTGCAGACAAGCTG
ALK_767	AGACAAGCTGCGGTTTCCAC
ALK_768	TTCCACTGGAGATGTATTCC
ALK_769	TCCACTGGAGATGTATTCCA
ALK_770	TATTCCAGGGCCACTCGAAA
ALK_771	ATTCCAGGGCCACTCGAAAT
ALK_772	GCCACTCGAAATGGGTTGTC
ALK_773	CTGGACGCCCGATTCTTCCC
ALK_774	TCCCTGGAGCACTGTCCAAC
ALK_775	TGTTTTCCAATGCAACCAGT
ALK_776	AACCAGTTGGACAGTGCTCC
ALK_777	ACCAGTTGGACAGTGCTCCA
ALK_778	ACAGTGCTCCAGGGAAGAAT
ALK_779	CAGTGCTCCAGGGAAGAATC
ALK_780	TCCAGACAACCCATTTCGAG
ALK_781	CAACCCATTTCGAGTGGCCC
ALK_782	GCCCTGGAATACATCTCCAG
ALK_783	AAACCGCAGCTTGTCTGCAG
ALK_784	GCCCTGAAGAACTGCAGTGA
ALK_785	AGTACTTACCCATGCTTCCC
ALK_786	TTACCCATGCTTCCCTGGAG
ALK_787	TACCCATGCTTCCCTGGAGT
ALK_788	GCTTCCCTGGAGTGGGCATC
ALK_789	TCCCTGGAGTGGGCATCAGG
ALK_790	TCTCTCTTGCAGCCTCGTTG
ALK_791	CTCTCTTGCAGCCTCGTTGT
ALK_792	TCTCTTGCAGCCTCGTTGTG
ALK_793	CCTCGTTGTGGGGCAGCAGC
ALK_794	CTCGTTGTGGGGCAGCAGCT
ALK_795	CTGGGCAATGTACCTTCCAG
ALK_796	TGGGCAATGTACCTTCCAGA
ALK_797	TGTACCTTCCAGAGGGCTGC
ALK_798	CAGGTGCCTGTGCACCGAGA
ALK_799	TCACTGCTGCTCCTCATCCA
ALK_800	TGCTCCTCATCCACGGACTC
ALK_801	CCTCATCCACGGACTCAGGA
ALK_802	CGGACTCAGGATGGTGTGCT
ALK_803	GGTGTGCTTGGAGTCAGCTG
ALK_804	AGTCAGCTGAGGTGTTGAGA
ALK_805	TGAGGTGTTGAGAAGGAGAA
ALK_806	TTGAGAAGGAGAAAGGAGCC
ALK_807	AGCACACCATCCTGAGTCCG
ALK_808	CCATCCTGAGTCCGTGGATG
ALK_809	CAGCAGTGAGCACTGCACAC
ALK_810	GCACTGCACACTGGCCGTCT
ALK_811	CACTGGCCGTCTCGGTGCAC
ALK_812	CACAGGCACCTGCAGCCCTC
ALK_813	GGCACCTGCAGCCCTCTGGA
ALK_814	CCAGCTGCTGCCCCACAACG
ALK_815	ATCCTCCTGATGCCCACTCC
ALK_816	TCCTCCTGATGCCCACTCCA
ALK_817	ATGCCCACTCCAGGGAAGCA
ALK_818	TGCCCACTCCAGGGAAGCAT
ALK_819	AGCAGCCTCTCCCTTACCTC
ALK_820	GCAGCCTCTCCCTTACCTCT
ALK_821	TCCTTAGAACGCTCTGCCCC
ALK_822	GCCCATCCAGCAAGTCCATC
ALK_823	CCCATCCAGCAAGTCCATCT
ALK_824	ATCCAGCAAGTCCATCTGGG
ALK_825	GTCCATCTGGGAGGCCTCCT
ALK_826	CATCTGGGAGGCCTCCTCGG
ALK_827	ATCTGGGAGGCCTCCTCGGA
ALK_828	TCTGGGAGGCCTCCTCGGAG
ALK_829	AGGCCTCCTCGGAGGGGATG
ALK_830	CTCGGAGGGGATGCGGCGCC
ALK_831	TGCGGCGCCAGGACCAGCTC
ALK_832	AGGACCAGCTCTGGTTCCTG
ALK_833	TGGTTCCTGAGGTCATGCAG
ALK_834	TTCCTGAGGTCATGCAGTGG
ALK_835	TCCTGAGGTCATGCAGTGGA
ALK_836	CCTGAGGTCATGCAGTGGAG
ALK_837	AGGGGAATACTCCAGCTCAC
ALK_838	GGGGAATACTCCAGCTCACA
ALK_839	GGGAATACTCCAGCTCACAG
ALK_840	CTTGGCTATTATTGCAGGTC
ALK_841	CTTTGACTTCCCCTGTGAGC
ALK_842	CCCCTCCACTGCATGACCTC
ALK_843	ATGACCTCAGGAACCAGAGC
ALK_844	TCAGGAACCAGAGCTGGTCC
ALK_845	CTGGCGCCGCATCCCCTCCG
ALK_846	GCGCCGCATCCCCTCCGAGG
ALK_847	CTCCGAGGAGGCCTCCCAGA
ALK_848	GGCCTCCCAGATGGACTTGC
ALK_849	TCCCAGATGGACTTGCTGGA
ALK_850	CCCAGATGGACTTGCTGGAT
ALK_851	ATGGACTTGCTGGATGGGCC
ALK_852	TGGACTTGCTGGATGGGCCT
ALK_853	GGACTTGCTGGATGGGCCTG
ALK_854	GCCTGGGGCAGAGCGTTCTA
ALK_855	CGTTCTAAGGAGATGCCCAG
ALK_856	TAAGGAGATGCCCAGAGGTA
ALK_857	AAGGAGATGCCCAGAGGTAA
ALK_858	TAAACATATACTTACCATAT
ALK_859	CATATCGGCTGCGATGAGAC
ALK_860	CGGCTGCGATGAGACAGGAA
ALK_861	GGCTGCGATGAGACAGGAAA
ALK_862	GCGATGAGACAGGAAAGGGA
ALK_863	GAAGGAGTCTTTCATTATCC
ALK_864	AGATTCCATGTAAAATAATC
ALK_865	CATGTAAAATAATCAGGAGA
ALK_866	AAATAATCAGGAGAAGGAGA
ALK_867	GAAGGAGAAGGCATGTTTGT
ALK_868	CATGTTTGTTGGTGATTCCA
ALK_869	GATTCCAAGGAGCTATGACC
ALK_870	ATGTCCAGGTCATAGCTCCT
ALK_871	CTTCTCCTGATTATTTTACA
ALK_872	ATTTTACATGGAATCTCACC
ALK_873	CTGTCTCATCGCAGCCGATA
ALK_874	GCTCACCAGTCCCGAAGATC
ALK_875	TCCCGAAGATCTGGAAGAGA
ALK_876	CGAAGATCTGGAAGAGAAGG
ALK_877	GAAGATCTGGAAGAGAAGGC
ALK_878	AAGATCTGGAAGAGAAGGCG
ALK_879	TCTGGAAGAGAAGGCGGGGC
ALK_880	CTGGAAGAGAAGGCGGGGCT
ALK_881	GAAGAGAAGGCGGGGCTGGG
ALK_882	CTGGGAGGCGCGAATTGCCG
ALK_883	CACTTCCGACGCCTTCTTCT
ALK_884	ACTTCCGACGCCTTCTTCTC
ALK_885	ACGCCTTCTTCTCGGGCATC
ALK_886	CCTTCTTCTCGGGCATCAGG
ALK_887	TCCTCAGTCGCCCTTCGCCT
ALK_888	ACAGCTCGCTGAGATTGAAC
ALK_889	CAGCCCCACAGCCGCCTCCC
ALK_890	AGCCCCACAGCCGCCTCCCC
ALK_891	GCCCCACAGCCGCCTCCCCG
ALK_892	CCCCACAGCCGCCTCCCCGG
ALK_893	CCCACAGCCGCCTCCCCGGG
ALK_894	CAGCTCCAGCACCAACTGCT
ALK_895	GCACCAACTGCTTGGCACGC
ALK_896	GGCACGCCGGAGCTTGCGCA
ALK_897	GGAGCCGCCCTTCAGCACCC
ALK_898	TCAGCACCCTGGACAGCGTC
ALK_899	CAGCACCCTGGACAGCGTCC
ALK_900	GACAGCGTCCGGGCCTCTGC
ALK_901	ACAGCGTCCGGGCCTCTGCC
ALK_902	CAGCGTCCGGGCCTCTGCCG
ALK_903	GTCCGGGCCTCTGCCGGGGC
ALK_904	CTCTGCCGGGGCTGGTGAAC
ALK_905	TGCCGGGGCTGGTGAACCGG
ALK_906	GGCTGGTGAACCGGCGGTCC
ALK_907	CCGGCGGTCCAGGAGACCCC
ALK_908	GTCCAGGAGACCCCCGGCGC
ALK_909	GGCCCCAGCAACCTGAGCAG
ALK_910	GCCCCAGCAACCTGAGCAGC
ALK_911	CCCCAGCAACCTGAGCAGCG
ALK_912	AGTCCAGAGCTAGCGAGCCG
ALK_913	GTCCAGAGCTAGCGAGCCGC
ALK_914	AGCTAGCGAGCCGCGGGCCT
ALK_915	GCTAGCGAGCCGCGGGCCTC
ALK_916	CCTGCCAGCCTTCAGCTCCG
ALK_917	GCCAGCCTTCAGCTCCGAGG
ALK_918	GCCTTCAGCTCCGAGGAGGA
ALK_919	TTCAGCTCCGAGGAGGATGG
ALK_920	AGGAGGATGGTGGCAGCAGT
ALK_921	ATGGTGGCAGCAGTAGGTCC
ALK_922	TGGTGGCAGCAGTAGGTCCC
ALK_923	GTAGGTCCCGGGCGTAGACA
ALK_924	GGCGTAGACACGGAAGAGCG
ALK_925	GCGTAGACACGGAAGAGCGA
ALK_926	CTGCCAGACTCTTCCTCTGC
ALK_927	TGCAGGCGCGAGTAGCTGAG
ALK_928	GCGAGTAGCTGAGTGGCTCC
ALK_929	CGAGTAGCTGAGTGGCTCCC
ALK_930	GAGTAGCTGAGTGGCTCCCG
ALK_931	AGTGGCTCCCGGGGCTGCAG
ALK_932	GGCTCCCGGGGCTGCAGCGG
ALK_933	TGCAGCGGCGGCCCCGCAGC
ALK_934	GCAGCGGCGGCCCCGCAGCT
ALK_935	CAGCGGCGGCCCCGCAGCTG
ALK_936	CAGCTGGGGAGCCCGCGCGC
ALK_937	TGGGGAGCCCGCGCGCTGGC
ALK_938	GCGCTGGCCGGTCCCCATCC
ALK_939	CCCGGAGCCCACAGCTGCCG
ALK_940	GCTGCCGTGGAAAGCAGCAG
ALK_941	CCGTGGAAAGCAGCAGCGGC
ALK_942	GCAGCAGCGGCAGGAGCCAC
ALK_943	CAGGAGCCACAGGAGCCCGA
ALK_944	CCCGATGGCTCCCATCCCGC
ALK_945	AACGGCCTCCTCCGGCGGGA
ALK_946	ACGGCCTCCTCCGGCGGGAT
ALK_947	TCCGGCGGGATGGGAGCCAT
ALK_948	CCGGCGGGATGGGAGCCATC
ALK_949	TGGGAGCCATCGGGCTCCTG
ALK_950	CCTGCCGCTGCTGCTTTCCA
ALK_951	GCTGCTTTCCACGGCAGCTG
ALK_952	CTGCTTTCCACGGCAGCTGT
ALK_953	TCCACGGCAGCTGTGGGCTC
ALK_954	CCACGGCAGCTGTGGGCTCC
ALK_955	GGCAGCTGTGGGCTCCGGGA
ALK_956	GCAGCTGTGGGCTCCGGGAT
ALK_957	CAGCTGTGGGCTCCGGGATG
ALK_958	GTGGGCTCCGGGATGGGGAC
ALK_959	GATGGGGACCGGCCAGCGCG
ALK_960	ATGGGGACCGGCCAGCGCGC
ALK_961	GCGCGCGGGCTCCCCAGCTG
ALK_962	CGCGCGGGCTCCCCAGCTGC
ALK_963	GCGCGGGCTCCCCAGCTGCG
ALK_964	CGGGGCCGCCGCTGCAGCCC
ALK_965	GGGGCCGCCGCTGCAGCCCC
ALK_966	TCAGCTACTCGCGCCTGCAG
ALK_967	GCGCCTGCAGAGGAAGAGTC
ALK_968	GAGTCTGGCAGTTGACTTCG
ALK_969	CGCTCTTCCGTGTCTACGCC
ALK_970	GCTCTTCCGTGTCTACGCCC
ALK_971	ACTGCTGCCACCATCCTCCT
ALK_972	ACCATCCTCCTCGGAGCTGA
ALK_973	TCCTCCTCGGAGCTGAAGGC
ALK_974	CCTCGGAGCTGAAGGCTGGC
ALK_975	GCTGAAGGCTGGCAGGCCCG
ALK_976	GCTGGCAGGCCCGAGGCCCG
ALK_977	GGCCCGCGGCTCGCTAGCTC
ALK_978	TGGACTGCGCCCCGCTGCTC
ALK_979	CGCCCCGCTGCTCAGGTTGC
ALK_980	GCCCCGCTGCTCAGGTTGCT
ALK_981	CCCCGCTGCTCAGGTTGCTG
ALK_982	GCTGCTCAGGTTGCTGGGGC
ALK_983	CAGGTTGCTGGGGCCGGCGC
ALK_984	AGGTTGCTGGGGCCGGCGCC
ALK_985	GGTTGCTGGGGCCGGCGCCG
ALK_986	GTTGCTGGGGCCGGCGCCGG
ALK_987	GGCCGGCGCCGGGGGTCTCC
ALK_988	CCGGGGGTCTCCTGGACCGC
ALK_989	GACCGCCGGTTCACCAGCCC
ALK_990	CGGTTCACCAGCCCCGGCAG
ALK_991	CACCAGCCCCGGCAGAGGCC
ALK_992	CAGAGGCCCGGACGCTGTCC
ALK_993	AGAGGCCCGGACGCTGTCCA
ALK_994	GACGCTGTCCAGGGTGCTGA
ALK_995	ACGCTGTCCAGGGTGCTGAA
ALK_996	CTGTCCAGGGTGCTGAAGGG
ALK_997	GCGGCTCCGTGCGCAAGCTC
ALK_998	GCTCCGGCGTGCCAAGCAGT
ALK_999	GCGTGCCAAGCAGTTGGTGC
ALK_1000	CAAGCAGTTGGTGCTGGAGC
ALK_1001	AAGCAGTTGGTGCTGGAGCT
ALK_1002	GTTGGTGCTGGAGCTGGGCG
ALK_1003	GGTGCTGGAGCTGGGCGAGG
ALK_1004	GCTGGGCGAGGAGGCGATCT
ALK_1005	GGGCGAGGAGGCGATCTTGG
ALK_1006	GGCGAGGAGGCGATCTTGGA
ALK_1007	GCGATCTTGGAGGGTTGCGT
ALK_1008	CGATCTTGGAGGGTTGCGTC
ALK_1009	GAGGGTTGCGTCGGGCCCCC
ALK_1010	AGGGTTGCGTCGGGCCCCCC
ALK_1011	GGGTTGCGTCGGGCCCCCCG
ALK_1012	TTGCGTCGGGCCCCCCGGGG
ALK_1013	CGTCGGGCCCCCCGGGGAGG
ALK_1014	GCCCCCCGGGGAGGCGGCTG
ALK_1015	CCCCCCGGGGAGGCGGCTGT
ALK_1016	CCCCCGGGGAGGCGGCTGTG
ALK_1017	ATCTCAGCGAGCTGTTCAGT
ALK_1018	TCAGCGAGCTGTTCAGTTGG
ALK_1019	TTCAGTTGGTGGATTCGCCA
ALK_1020	TGGTGGATTCGCCAAGGCGA
ALK_1021	GGTGGATTCGCCAAGGCGAA
ALK_1022	GCCAAGGCGAAGGGCGACTG
ALK_1023	CCGCCTGATGCCCGAGAAGA
ALK_1024	GATGCCCGAGAAGAAGGCGT
ALK_1025	CGAGAAGAAGGCGTCGGAAG
ALK_1026	GAGAAGAAGGCGTCGGAAGT
ALK_1027	GGCGTCGGAAGTGGGCAGAG
ALK_1028	GCGTCGGAAGTGGGCAGAGA
ALK_1029	CGGAAGTGGGCAGAGAGGGA
ALK_1030	CAGAGAGGGAAGGCTGTCCG
ALK_1031	CGCCTTCTCTTCCAGATCTT
ALK_1032	GCCTTCTCTTCCAGATCTTC
ALK_1033	CTCTTCCAGATCTTCGGGAC
AR_1	GATTCAGCCAAGCTCAAGGA
AR_2	TCAAGGATGGAAGTGCAGTT
AR_3	CAAGGATGGAAGTGCAGTTA
AR_4	GATGGAAGTGCAGTTAGGGC
AR_5	ATGGAAGTGCAGTTAGGGCT
AR_6	AAGTGCAGTTAGGGCTGGGA
AR_7	AGTGCAGTTAGGGCTGGGAA
AR_8	GGCTGGGAAGGGTCTACCCT
AR_9	CCGCCGTCCAAGACCTACCG
AR_10	GCGCGAAGTGATCCAGAACC
AR_11	CGCGAAGTGATCCAGAACCC
AR_12	TGATCCAGAACCCGGGCCCC
AR_13	CCCGGGCCCCAGGCACCCAG
AR_14	GCCGCGAGCGCAGCACCTCC
AR_15	AGCAGCAAGAGACTAGCCCC
AR_16	CAGGCAGCAGCAGCAGCAGC
AR_17	AGGCAGCAGCAGCAGCAGCA
AR_18	GCAGCAGCAGCAGCAGGGTG
AR_19	CAGCAGCAGCAGGGTGAGGA
AR_20	TCTCCCCAAGCCCATCGTAG
AR_21	GCCCATCGTAGAGGCCCCAC
AR_22	TAGAGGCCCCACAGGCTACC
AR_23	CCCCACAGGCTACCTGGTCC
AR_24	AGGCTACCTGGTCCTGGATG
AR_25	GCAACCTTCACAGCCGCAGT
AR_26	TTCACAGCCGCAGTCGGCCC
AR_27	CTGGAGTGCCACCCCGAGAG
AR_28	AGAGGTTGCGTCCCAGAGCC
AR_29	CCCAGAGCCTGGAGCCGCCG
AR_30	AGCCGCCGTGGCCGCCAGCA
AR_31	GCCGCCGTGGCCGCCAGCAA
AR_32	CCGCCGTGGCCGCCAGCAAG
AR_33	GCAGCAGCTGCCAGCACCTC
AR_34	GCTGCCAGCACCTCCGGACG
AR_35	CCCATCCACGTTGTCCCTGC
AR_36	CCATCCACGTTGTCCCTGCT
AR_37	CTGCTGGGCCCCACTTTCCC
AR_38	CCTTAAAGACATCCTGAGCG
AR_39	ACTCCTTCAGCAACAGCAGC
AR_40	CAGCAGGAAGCAGTATCCGA
AR_41	GTATCCGAAGGCAGCAGCAG
AR_42	TATCCGAAGGCAGCAGCAGC
AR_43	GCAGCAGCAGCGGGAGAGCG
AR_44	CAGCAGCAGCGGGAGAGCGA
AR_45	CAGCAGCGGGAGAGCGAGGG
AR_46	CGGGAGAGCGAGGGAGGCCT
AR_47	GGGAGAGCGAGGGAGGCCTC
AR_48	GGAGAGCGAGGGAGGCCTCG
[truncated: 18,712 more rows]

## Sheet: Library B
sgRNA ID	sgRNA sequence	Note
CTRL_1	GTAGCGAACGTGTCCGGCGT	Wang et al., jan 2014, Science
CTRL_10	GTCGTGAAGTGCATTCGATC	Wang et al., jan 2014, Science
CTRL_100	GAGCACTTGCATGAGGCGGT	Wang et al., jan 2014, Science
CTRL_11	GTTCGACTCGCGTGACCGTA	Wang et al., jan 2014, Science
CTRL_12	GAATCTACCGCAGCGGTTCG	Wang et al., jan 2014, Science
CTRL_13	GAAGTGACGTCGATTCGATA	Wang et al., jan 2014, Science
CTRL_14	GCGGTGTATGACAACCGCCG	Wang et al., jan 2014, Science
CTRL_15	GTACCGCGCCTGAAGTTCGC	Wang et al., jan 2014, Science
CTRL_16	GCAGCTCGTGTGTCGTACTC	Wang et al., jan 2014, Science
CTRL_17	GCGCCTTAAGAGTACTCATC	Wang et al., jan 2014, Science
CTRL_18	GAGTGTCGTCGTTGCTCCTA	Wang et al., jan 2014, Science
CTRL_19	GCAGCTCGACCTCAAGCCGT	Wang et al., jan 2014, Science
CTRL_2	GACCGGAACGATCTCGCGTA	Wang et al., jan 2014, Science
CTRL_20	GTATCCTGACCTACGCGCTG	Wang et al., jan 2014, Science
CTRL_21	GTGTATCTCAGCACGCTAAC	Wang et al., jan 2014, Science
CTRL_22	GTCGTCATACAACGGCAACG	Wang et al., jan 2014, Science
CTRL_23	GTCGTGCGCTTCCGGCGGTA	Wang et al., jan 2014, Science
CTRL_24	GCGGTCCTCAGTAAGCGCGT	Wang et al., jan 2014, Science
CTRL_25	GCTCTGCTGCGGAAGGATTC	Wang et al., jan 2014, Science
CTRL_26	GTCTTCCGCCGCTCAAGTTA	Wang et al., jan 2014, Science
CTRL_27	GCATGGAGGAGCGTCGCAGA	Wang et al., jan 2014, Science
CTRL_28	GTAGCGCGCGTAGGAGTGGC	Wang et al., jan 2014, Science
CTRL_29	GATCACCTGCATTCGTACAC	Wang et al., jan 2014, Science
CTRL_3	GGCAGTCGTTCGGTTGATAT	Wang et al., jan 2014, Science
CTRL_30	GCACACCTAGATATCGAATG	Wang et al., jan 2014, Science
CTRL_31	GTTGATCAACGCGCTTCGCG	Wang et al., jan 2014, Science
CTRL_32	GCGTCTCACTCACTCCATCG	Wang et al., jan 2014, Science
CTRL_33	GCCGACCAACGTCAGCGGTA	Wang et al., jan 2014, Science
CTRL_34	GGATACGGTGCGTCAATCTA	Wang et al., jan 2014, Science
CTRL_35	GAATCCAGTGGCGGCGACAA	Wang et al., jan 2014, Science
CTRL_36	GCACTGTCAGTGCAACGATA	Wang et al., jan 2014, Science
CTRL_37	GCGATCCTCAAGTATGCTCA	Wang et al., jan 2014, Science
CTRL_38	GCTAATATCGACACGGCCGC	Wang et al., jan 2014, Science
CTRL_39	GGAGATGCATCGAAGTCGAT	Wang et al., jan 2014, Science
CTRL_4	GCTTGAGCACATACGCGAAT	Wang et al., jan 2014, Science
CTRL_40	GGATGCACTCCATCTCGTCT	Wang et al., jan 2014, Science
CTRL_41	GTGCCGAGTAATAACGCGAG	Wang et al., jan 2014, Science
CTRL_42	GAGATTCCGATGTAACGTAC	Wang et al., jan 2014, Science
CTRL_43	GTCGTCACGAGCAGGATTGC	Wang et al., jan 2014, Science
CTRL_44	GCGTTAGTCACTTAGCTCGA	Wang et al., jan 2014, Science
CTRL_45	GTTCACACGGTGTCGGATAG	Wang et al., jan 2014, Science
CTRL_46	GGATAGGTGACCTTAGTACG	Wang et al., jan 2014, Science
CTRL_47	GTATGAGTCAAGCTAATGCG	Wang et al., jan 2014, Science
CTRL_48	GCAACTATTGGAATACGTGA	Wang et al., jan 2014, Science
CTRL_49	GTTACCTTCGCTCGTCTATA	Wang et al., jan 2014, Science
CTRL_5	GTGGTAGAATAACGTATTAC	Wang et al., jan 2014, Science
CTRL_50	GTACCGAGCACCACAGGCCG	Wang et al., jan 2014, Science
CTRL_51	GTCAGCCATCGGATAGAGAT	Wang et al., jan 2014, Science
CTRL_52	GTACGGCACTCCTAGCCGCT	Wang et al., jan 2014, Science
CTRL_53	GGTCCTGTCGTATGCTTGCA	Wang et al., jan 2014, Science
CTRL_54	GCCGCAATATATGCGGTAAG	Wang et al., jan 2014, Science
CTRL_55	GCGCACGTATAATCCTGCGT	Wang et al., jan 2014, Science
CTRL_56	GTGCACAACACGATCCACGA	Wang et al., jan 2014, Science
CTRL_57	GCACAATGTTGACGTAAGTG	Wang et al., jan 2014, Science
CTRL_58	GTAAGATGCTGCTCACCGTG	Wang et al., jan 2014, Science
CTRL_59	GTCGGTGATCCAACGTATCG	Wang et al., jan 2014, Science
CTRL_6	GTCATACATGGATAAGGCTA	Wang et al., jan 2014, Science
CTRL_60	GAGCTAGTAGGACGCAAGAC	Wang et al., jan 2014, Science
CTRL_61	GTACGTGGAAGCTTGTGGCC	Wang et al., jan 2014, Science
CTRL_62	GTCTTCCGGAAGCGTGTGTT	Wang et al., jan 2014, Science
CTRL_63	GAGAACTGCCAGTTCTCGAT	Wang et al., jan 2014, Science
CTRL_64	GCCATTCGGCGCGGCACTTC	Wang et al., jan 2014, Science
CTRL_65	GCACACGACCAATCCGCTTC	Wang et al., jan 2014, Science
CTRL_66	GAGGTGATCGATTAAGTACA	Wang et al., jan 2014, Science
CTRL_67	GTCACTCGCAGACGCCTAAC	Wang et al., jan 2014, Science
CTRL_68	GCGCTACGGAATCATACGTT	Wang et al., jan 2014, Science
CTRL_69	GGTAGGACCTCACGGCGCGC	Wang et al., jan 2014, Science
CTRL_7	GATACACGAAGCATCACTAG	Wang et al., jan 2014, Science
CTRL_70	GAACTGCATCTTGTTGTAGT	Wang et al., jan 2014, Science
CTRL_71	GATCCTGATCCGGCGGCGCG	Wang et al., jan 2014, Science
CTRL_72	GGTATGCGCGATCCTGAGTT	Wang et al., jan 2014, Science
CTRL_73	GCGGAGCTAGAGAGCGGTCA	Wang et al., jan 2014, Science
CTRL_74	GAATGGCAATTACGGCTGAT	Wang et al., jan 2014, Science
CTRL_75	GTATGGTGAGTAGTCGCTTG	Wang et al., jan 2014, Science
CTRL_76	GTGTAATTGCGTCTAGTCGG	Wang et al., jan 2014, Science
CTRL_77	GGTCCTGGCGAGGAGCCTTG	Wang et al., jan 2014, Science
CTRL_78	GAAGATAAGTCGCTGTCTCG	Wang et al., jan 2014, Science
CTRL_79	GTAGCGAAGACTTGCCGACG	Wang et al., jan 2014, Science
CTRL_8	GAACGTTGGCACTACTTCAC	Wang et al., jan 2014, Science
CTRL_80	GTCGGCGTTCTGTTGTGACT	Wang et al., jan 2014, Science
CTRL_81	GAGGCAAGCCGTTAGGTGTA	Wang et al., jan 2014, Science
CTRL_82	GCGGATCCAGATCTCATTCG	Wang et al., jan 2014, Science
CTRL_83	GGAACATAGGAGCACGTAGT	Wang et al., jan 2014, Science
CTRL_84	GTCATCATTATGGCGTAAGG	Wang et al., jan 2014, Science
CTRL_85	GCGACTAGCGCCATGAGCGG	Wang et al., jan 2014, Science
CTRL_86	GGCGAAGTTCGACATGACAC	Wang et al., jan 2014, Science
CTRL_87	GCTGTCGTGTGGAGGCTATG	Wang et al., jan 2014, Science
CTRL_88	GCGGAGAGCATTGACCTCAT	Wang et al., jan 2014, Science
CTRL_89	GACTAATGGACCAAGTCAGT	Wang et al., jan 2014, Science
CTRL_9	GATCCATGTAATGCGTTCGA	Wang et al., jan 2014, Science
CTRL_90	GCGGATTAGAGGTAATGCGG	Wang et al., jan 2014, Science
CTRL_91	GCCGACGGCAATCAGTACGC	Wang et al., jan 2014, Science
CTRL_92	GTAACCTCTCGAGCGATAGA	Wang et al., jan 2014, Science
CTRL_93	GACTTGTATGTGGCTTACGG	Wang et al., jan 2014, Science
CTRL_94	GTCACTGTGGTCGAACATGT	Wang et al., jan 2014, Science
CTRL_95	GTACTCCAATCCGCGATGAC	Wang et al., jan 2014, Science
CTRL_96	GCGTTGGCACGATGTTACGG	Wang et al., jan 2014, Science
CTRL_97	GAACCAGCCGGCTAGTATGA	Wang et al., jan 2014, Science
CTRL_98	GTATACTAGCTAACCACACG	Wang et al., jan 2014, Science
CTRL_99	GAATCGGAATAGTTGATTCG	Wang et al., jan 2014, Science
IFNAR1_1	CTGCGGCGGCTCCCAGATGA
IFNAR1_10	CCGCCTCTCACCTGCGGCTG
IFNAR1_100	TCTAAAATTTGGCTTATAGT
IFNAR1_101	ACCTTCTTCCAGTATAGATG
IFNAR1_102	GTAACATACCTCATCTATAC
IFNAR1_103	ACCTCATCTATACTGGAAGA
IFNAR1_104	CTGGAAGAAGGTTTAAGTGA
IFNAR1_105	TTCGCAGCATAAATGACAAA
IFNAR1_106	TCGCAGCATAAATGACAAAC
IFNAR1_107	AACTATAAGCCAAATTTTAG
IFNAR1_108	TCTTCTGCTTTCAACTTCTG
IFNAR1_109	TCCCAAACTAGCCAAGATTC
IFNAR1_11	GCGGCTGCGGACAACACCCA
IFNAR1_110	AACAAGTGAAGAACTACAGC
IFNAR1_111	TAGAATAATTTCCTGAATCT
IFNAR1_112	TTCCTGAATCTTGGCTAGTT
IFNAR1_113	TCCTGAATCTTGGCTAGTTT
IFNAR1_114	GAAAGCAGAAGATTCTTCAA
IFNAR1_12	GGACAACACCCATGGCGCCA
IFNAR1_13	GCGCCACGGCGACGAGCACT
IFNAR1_14	CGCCACGGCGACGAGCACTA
IFNAR1_15	GCACTAGGGTCGTCGCGCCC
IFNAR1_16	CTAGGGTCGTCGCGCCCAGG
IFNAR1_17	CCAGGAGGACGACCATCATC
IFNAR1_18	CAGGAGGACGACCATCATCT
IFNAR1_19	TTTCTTGTTGCTTTTATAGG
IFNAR1_2	CCAGATGATGGTCGTCCTCC
IFNAR1_20	AAAATCTCCTCAAAAAGTAG
IFNAR1_21	TAGATGACAACTTTATCCTG
IFNAR1_22	ATGACAACTTTATCCTGAGG
IFNAR1_23	ACTTTATCCTGAGGTGGAAC
IFNAR1_24	AACAGGAGCGATGAGTCTGT
IFNAR1_25	ACAGGAGCGATGAGTCTGTC
IFNAR1_26	CATCGCTCCTGTTCCACCTC
IFNAR1_27	TTTACTTTAAAGAACTGGGA
IFNAR1_28	AAAGAACTGGGATGGATAAT
IFNAR1_29	GATAATTGGATAAAATTGTC
IFNAR1_3	CAGATGATGGTCGTCCTCCT
IFNAR1_30	ATAATTGGATAAAATTGTCT
IFNAR1_31	AAAAAGAAAACACTTCTTCA
IFNAR1_32	AAACACTTCTTCATGGTATG
IFNAR1_33	TCATTTACACCATTTCGCAA
IFNAR1_34	GAGTGAAGAAAAGTTGCATT
IFNAR1_35	ACATTTAGAAGCTGAAGATA
IFNAR1_36	ATAGTGATACACATCTCTCC
IFNAR1_37	GAACAAAAGATAGTGTTATG
IFNAR1_38	AACAAAAGATAGTGTTATGT
IFNAR1_39	AGATAGTGTTATGTGGGCTT
IFNAR1_4	GACCCTAGTGCTCGTCGCCG
IFNAR1_40	AGTGTTATGTGGGCTTTGGA
IFNAR1_41	TTACATATAGCTTAGTTATC
IFNAR1_42	GTTATCTGGAAAAACTCTTC
IFNAR1_43	ATAACACTATCTTTTGTTCC
IFNAR1_44	TCAGCTTCTAAATGTACTTC
IFNAR1_45	GCTTCTAAATGTACTTCTGG
IFNAR1_46	TTATATTTGTGTTATAGGAA
IFNAR1_47	AAGCAGCACTACTTACGTCA
IFNAR1_48	CTACTTACGTCATGGAAAAT
IFNAR1_49	GTACATTGTATAAAGACCAC
IFNAR1_5	TGCTCGTCGCCGTGGCGCCA
IFNAR1_50	TTGTATAAAGACCACAGGTA
IFNAR1_51	CAAAACATCTTCCTTACCTG
IFNAR1_52	GTGGTCTTTATACAATGTAC
IFNAR1_53	TTTAGACAATAAGTAGTCTC
IFNAR1_54	GAGTTTATAAATTTTATGTC
IFNAR1_55	ATCAGAACTATGTTCTTAAA
IFNAR1_56	TCAGAACTATGTTCTTAAAT
IFNAR1_57	ACATGACCTTTCAAGTTCAG
IFNAR1_58	ATTTATGGAATGGAACTTAC
IFNAR1_59	CTGGAGCCACTGAACTTGAA
IFNAR1_6	GCTCGTCGCCGTGGCGCCAT
IFNAR1_60	TAAGAACATAGTTCTGATTT
IFNAR1_61	ACACTGACTTCTATATTTTC
IFNAR1_62	CTGACTTCTATATTTTCTGG
IFNAR1_63	ACTTCTATATTTTCTGGTGG
IFNAR1_64	CTGGAAACCATTTGTATAAA
IFNAR1_65	CCTCAAAACGTTTTCCAAAA
IFNAR1_66	CTCCGCGTACAAGCATCTGA
IFNAR1_67	ATGGAAATAACACATCTTTT
IFNAR1_68	AAGTTTGATACTGAAATACA
IFNAR1_69	TGATACTGAAATACAAGGTA
IFNAR1_7	TGGGTGTTGTCCGCAGCCGC
IFNAR1_70	TTCCATCAGATGCTTGTACG
IFNAR1_71	CAGATGCTTGTACGCGGAGA
IFNAR1_72	GGAGAAGGTAAATTCCTTTT
IFNAR1_73	CGTTTTGAGGAAAGACACAC
IFNAR1_74	GTTTTGAGGAAAGACACACT
IFNAR1_75	GTTTTGACATTTTCACAGTC
IFNAR1_76	TTTGTTTCCATTTATACAAA
IFNAR1_77	CATTTATACAAATGGTTTCC
IFNAR1_78	GATTCATTCCATATCTATAT
IFNAR1_79	ATCGGTGCTCCAAAACAGTC
IFNAR1_8	TGTCCGCAGCCGCAGGTGAG
IFNAR1_80	TGGAAACACGCCTGTGATCC
IFNAR1_81	GGAAAACACTTCAAATGCTG
IFNAR1_82	AAAATAATTTCATAAATCAG
IFNAR1_83	CATAAATCAGTGGATAATCC
IFNAR1_84	AGTGGATAATCCTGGATCAC
IFNAR1_85	GGCGTGTTTCCAGACTGTTT
IFNAR1_86	TTGGAGCACCGATATAGATA
IFNAR1_87	AGATATGGAATGAATCACTA
IFNAR1_88	GATATGGAATGAATCACTAA
IFNAR1_89	AGGGATCTAATGTTAAAGAC
IFNAR1_9	TCCTCCCCGCCTCTCACCTG
IFNAR1_90	GATCTAATGTTAAAGACTGG
IFNAR1_91	TGTTAAAGACTGGAGGAAGT
IFNAR1_92	GAAAGCCAGAGCACACACCA
IFNAR1_93	GTATGTGAGAAAACAAAACC
IFNAR1_94	GACAATAAAAGATTCTGACC
IFNAR1_95	TTTATTCAGCTTTTCATCCA
IFNAR1_96	TTCATCCATGGTGTGTGCTC
IFNAR1_97	TTCACACAATATACAGTCAG
IFNAR1_98	ACAGTCAGTGGTTTCAAATT
IFNAR1_99	TAGGAAATACCTCTAAAATT
IFNAR2_1	CCACCCCACCAAGGATGCCC
IFNAR2_10	CATCTTCAGATCACTTAATT
IFNAR2_100	AACTTAATCACTGGGGCACA
IFNAR2_101	ACGCTTGTAATCCCAGCTAC
IFNAR2_102	CGCTTGTAATCCCAGCTACT
IFNAR2_103	GCTTGTAATCCCAGCTACTG
IFNAR2_104	CCCAGCTACTGGGGAAGCTT
IFNAR2_105	GCTACTGGGGAAGCTTAGGC
IFNAR2_106	CAGGACGACTGTTTGAGCTC
IFNAR2_107	ATTTCCTAACCTGCCACCGT
IFNAR2_108	CCTGCCACCGTTGGAAGCCA
IFNAR2_109	ACCGTTGGAAGCCATGGATA
IFNAR2_11	ATCACTTAATTTGGTTCTCA
IFNAR2_110	GTTGGAAGCCATGGATATGG
IFNAR2_111	GGAAGCCATGGATATGGTGG
IFNAR2_112	TCAACAGAAAGAAGAAAGTG
IFNAR2_113	CAACAGAAAGAAGAAAGTGT
IFNAR2_114	TGAAAGTGATAGCGATACTG
IFNAR2_115	GCGATACTGAGGCAGCGCCC
IFNAR2_116	GAGGCAGCGCCCAGGACAAG
IFNAR2_117	GCAGCGCCCAGGACAAGTGG
IFNAR2_118	GCGCCCAGGACAAGTGGCGG
IFNAR2_119	GGCGGTGGCTATACCATGCA
IFNAR2_12	TCACTTAATTTGGTTCTCAT
IFNAR2_120	CCATGCATGGACTGACTGTC
IFNAR2_121	TGGACTGACTGTCAGGCCTC
IFNAR2_122	GGACTGACTGTCAGGCCTCT
IFNAR2_123	GACTGTCAGGCCTCTGGGTC
IFNAR2_124	AGAATCCCAGTTGATAGACC
IFNAR2_125	GTTGATAGACCCGGAGTCCG
IFNAR2_126	GATAGACCCGGAGTCCGAGG
IFNAR2_127	GGAGGAGCCTGACCTGCCTG
IFNAR2_128	TGACCTGCCTGAGGTTGATG
IFNAR2_129	GGAGCTCCCCACGATGCCAA
IFNAR2_13	ATTAAGTGATCTGAAGATGA
IFNAR2_130	AAAGGACAGCCCTCAGCAGT
IFNAR2_131	CAGCAGTTGGAACTCTTGAG
IFNAR2_132	AGCAGTTGGAACTCTTGAGT
IFNAR2_133	TCTTGAGTGGGCCCTGTGAG
IFNAR2_134	GAGGAGAAAGAGTCCACTCC
IFNAR2_135	CCAGGACCCTTTTCCCGAAG
IFNAR2_136	CGAAGAGGACTACAGCTCCA
IFNAR2_137	AGAGGACTACAGCTCCACGG
IFNAR2_138	GAGGACTACAGCTCCACGGA
IFNAR2_139	AGGACTACAGCTCCACGGAG
IFNAR2_14	ATCTGAAGATGAAGGCATTC
IFNAR2_140	TACAGCTCCACGGAGGGGTC
IFNAR2_141	ACAGCTCCACGGAGGGGTCT
IFNAR2_142	CAGCTCCACGGAGGGGTCTG
IFNAR2_143	AGCTCCACGGAGGGGTCTGG
IFNAR2_144	GGGCAGAATTACCTTCAATG
IFNAR2_145	TTTGAGAGTTCTTGATGACG
IFNAR2_146	TCTGATGCTATCGTCTCATC
IFNAR2_147	ATCGTCTCATCTGGAAGAGA
IFNAR2_148	GGAAGAGATGGTTGACCCAG
IFNAR2_149	TGTGCAATCAAACCATTTGC
IFNAR2_15	GTGTATATCAGCCTCGTGTT
IFNAR2_150	TCAAACCATTTGCTGGCCAG
IFNAR2_151	CAAACCATTTGCTGGCCAGC
IFNAR2_152	AAACCATTTGCTGGCCAGCG
IFNAR2_153	CATTTGCTGGCCAGCGGGGA
IFNAR2_154	ATTTGCTGGCCAGCGGGGAA
IFNAR2_155	CTTTCCCAGCCCCTCTTCAG
IFNAR2_156	TTTCCCAGCCCCTCTTCAGA
IFNAR2_157	GCCCCTCTTCAGAGGGCCTG
IFNAR2_158	TCTGAGTCAGATGTTGACCT
IFNAR2_159	CTGAGTCAGATGTTGACCTT
IFNAR2_16	GGTATTTCATATGATTCGCC
IFNAR2_160	TGAGTCAGATGTTGACCTTG
IFNAR2_161	TCAGATGTTGACCTTGGGGA
IFNAR2_162	TCATTATATAACCATCCCCA
IFNAR2_163	GAAGTGTCACTTTGATCAGA
IFNAR2_164	TTGATCAGATGGAGCATCTT
IFNAR2_165	ATGGAGCATCTTCGGACCAC
IFNAR2_166	GGACCACAGGCCCTCTGAAG
IFNAR2_167	GACCACAGGCCCTCTGAAGA
IFNAR2_168	ACCACAGGCCCTCTGAAGAG
IFNAR2_169	CAGGCCCTCTGAAGAGGGGC
IFNAR2_17	GCCAAAAAACATCTCTTACC
IFNAR2_170	AGGCCCTCTGAAGAGGGGCT
IFNAR2_171	CTCTGAAGAGGGGCTGGGAA
IFNAR2_172	GAAGAGGGGCTGGGAAAGGT
IFNAR2_173	TGGCTGTGTCCCTTCCCCGC
IFNAR2_174	CTTCCCCGCTGGCCAGCAAA
IFNAR2_175	TGGTTTGATTGCACATTATC
IFNAR2_176	TGCACATTATCAGGATCCTC
IFNAR2_177	GCACATTATCAGGATCCTCT
IFNAR2_178	AGATGAGACGATAGCATCAG
IFNAR2_179	GATGAGACGATAGCATCAGA
IFNAR2_18	CATATGAAATACCAAACACG
IFNAR2_180	ATGAGACGATAGCATCAGAG
IFNAR2_181	AGAGTTTAAGTCCACATTGA
IFNAR2_182	TCTGCCCCCAGACCCCTCCG
IFNAR2_183	CGTGGAGCTGTAGTCCTCTT
IFNAR2_184	GTGGAGCTGTAGTCCTCTTC
IFNAR2_185	CTGTAGTCCTCTTCGGGAAA
IFNAR2_186	TGTAGTCCTCTTCGGGAAAA
IFNAR2_187	CCTCTTCGGGAAAAGGGTCC
IFNAR2_188	TCGGGAAAAGGGTCCTGGAG
IFNAR2_189	TGGACTCTTTCTCCTCTCAC
IFNAR2_19	CGAGGCTGATATACACTAGA
IFNAR2_190	GGACTCTTTCTCCTCTCACA
IFNAR2_191	CTCAAGAGTTCCAACTGCTG
IFNAR2_192	TCAAGAGTTCCAACTGCTGA
IFNAR2_193	AACTGCTGAGGGCTGTCCTT
IFNAR2_194	AGGGCTGTCCTTTGGCATCG
IFNAR2_195	GGGCTGTCCTTTGGCATCGT
IFNAR2_196	GGCTGTCCTTTGGCATCGTG
IFNAR2_197	GGGAGCTCCACATCAACCTC
IFNAR2_198	GCTCCACATCAACCTCAGGC
IFNAR2_199	ACATCAACCTCAGGCAGGTC
IFNAR2_2	ACCAAGGATGCCCAGGATAC
IFNAR2_20	AGATATCATTGCGAAATTTC
IFNAR2_200	AGGCAGGTCAGGCTCCTCCT
IFNAR2_201	TCAGGCTCCTCCTCGGACTC
IFNAR2_202	CAGGCTCCTCCTCGGACTCC
IFNAR2_203	CGGACTCCGGGTCTATCAAC
IFNAR2_204	GGACTCCGGGTCTATCAACT
IFNAR2_205	TATCAACTGGGATTCTGTAG
IFNAR2_206	CAACTGGGATTCTGTAGAGG
IFNAR2_207	GGATTCTGTAGAGGTGGCAG
IFNAR2_208	GTGGCAGAGGCCTGACCCAG
IFNAR2_209	CCTGACAGTCAGTCCATGCA
IFNAR2_21	ATTTCCGGTCCATCTTATCA
IFNAR2_210	ATAGCCACCGCCACTTGTCC
IFNAR2_211	TAGCCACCGCCACTTGTCCT
IFNAR2_212	AATGACCTCCACCATATCCA
IFNAR2_213	ACCATATCCATGGCTTCCAA
IFNAR2_214	ATATCCATGGCTTCCAACGG
IFNAR2_215	CCATGGCTTCCAACGGTGGC
IFNAR2_216	GCTTCCAACGGTGGCAGGTT
IFNAR2_217	AACGGTGGCAGGTTAGGAAA
IFNAR2_218	TGGCAGGTTAGGAAATGGCC
IFNAR2_22	TTTCCGGTCCATCTTATCAT
IFNAR2_23	CATTGCTGTATACAATCATG
IFNAR2_24	GCTGTATACAATCATGAGGT
IFNAR2_25	TACAGCAATGTATAGTGAGT
IFNAR2_26	TGTATAGTGAGTTGGTACAA
IFNAR2_27	AGTGAGTTGGTACAATGGAG
IFNAR2_28	TTTTAATTCCCATGATAAGA
IFNAR2_29	ATTCCCATGATAAGATGGAC
IFNAR2_3	CCAAGGATGCCCAGGATACC
IFNAR2_30	AAGTAAACCAGAAGATTTGA
IFNAR2_31	TAAACCAGAAGATTTGAAGG
IFNAR2_32	TTTGTGACCTCACAGATGAG
IFNAR2_33	TGAGTGGAGAAGCACACACG
IFNAR2_34	GCCTATGTCACCGTCCTAGA
IFNAR2_35	ACCGTCCTAGAAGGATTCAG
IFNAR2_36	CCGTCCTAGAAGGATTCAGC
IFNAR2_37	TCAGTTGCTCACACAATTTC
IFNAR2_38	TTGCTCACACAATTTCTGGC
IFNAR2_39	GAGATAAAACTCACTGTCTA
IFNAR2_4	CAACGACTCACATCTTGCAG
IFNAR2_40	TGTTCCCGCTGAATCCTTCT
IFNAR2_41	CCCGCTGAATCCTTCTAGGA
IFNAR2_42	TCCTTCTAGGACGGTGACAT
IFNAR2_43	TGCTTCTCCACTCATCTGTG
IFNAR2_44	GAGGTCACAAAATGATCTTG
IFNAR2_45	TTAACCACCTTCAAATCTTC
IFNAR2_46	TCAAATCTTCTGGTTTACTT
IFNAR2_47	CCACCAGAGTTTGAGATTGT
IFNAR2_48	TACCAACCACATTAATGTGA
IFNAR2_49	GAAATTTCCATCTATTGTTG
IFNAR2_5	ATCTTGCAGTGGCAAATGCC
IFNAR2_50	CGTCATTGAAGAACAGTCAG
IFNAR2_51	GTCATTGAAGAACAGTCAGA
IFNAR2_52	GTCAGAGGGAATTGTTAAGA
IFNAR2_53	GGAATTGTTAAGAAGGTAAG
IFNAR2_54	AATTCTTCCTCAACAATAGA
IFNAR2_55	ATTTCACCATCACATTAATG
IFNAR2_56	CACCATCACATTAATGTGGT
IFNAR2_57	AAACCAACAATCTCAAACTC
IFNAR2_58	CCAACAATCTCAAACTCTGG
IFNAR2_59	ACAGACAAGCTCTGTGACCT
IFNAR2_6	GTGGCAAATGCCCGGTATCC
IFNAR2_60	CAGCATAAACCCGAAATAAA
IFNAR2_61	GAAATAAAAGGAAACATGAG
IFNAR2_62	AAATGCACCCTCCTTCCACC
IFNAR2_63	CACCCTCCTTCCACCTGGCC
IFNAR2_64	CTTCCACCTGGCCAGGAATC
IFNAR2_65	AAATGAACATACCTGATTCC
IFNAR2_66	AACATACCTGATTCCTGGCC
IFNAR2_67	ATACCTGATTCCTGGCCAGG
IFNAR2_68	CTGATTCCTGGCCAGGTGGA
IFNAR2_69	ATTCCTGGCCAGGTGGAAGG
IFNAR2_7	TGGCAAATGCCCGGTATCCT
IFNAR2_70	TTCCTGGCCAGGTGGAAGGA
IFNAR2_71	TGGAAGGAGGGTGCATTTTA
IFNAR2_72	GGAAGGAGGGTGCATTTTAA
IFNAR2_73	GATACACAGTAGTTCGTGTT
IFNAR2_74	AATTAACTTGTCAATGATAT
IFNAR2_75	ACTCATGTTTCCTTTTATTT
IFNAR2_76	CTCATGTTTCCTTTTATTTC
IFNAR2_77	TCAGCAGAATCTGCCAAAAT
IFNAR2_78	GCAGAATCTGCCAAAATAGG
IFNAR2_79	GCACCATAGTGACACTGAAA
IFNAR2_8	CCCGGTATCCTGGGCATCCT
IFNAR2_80	ATAGTGACACTGAAATGGAT
IFNAR2_81	AAATAGCCTCCCCAAAGTCT
IFNAR2_82	AGCCTCCCCAAAGTCTTGGT
IFNAR2_83	AAAACTACCTACCAAGACTT
IFNAR2_84	AAACTACCTACCAAGACTTT
IFNAR2_85	AACTACCTACCAAGACTTTG
IFNAR2_86	TACCTACCAAGACTTTGGGG
IFNAR2_87	AATCCATTTCAGTGTCACTA
IFNAR2_88	AGTAATTATTCCTCCTATTT
IFNAR2_89	TTAGAGGCAAGGTCTCGCTA
IFNAR2_9	GGTATCCTGGGCATCCTTGG
IFNAR2_90	TAGAGGCAAGGTCTCGCTAA
IFNAR2_91	GGCAAGGTCTCGCTAAGGGC
IFNAR2_92	CGCTAAGGGCTGGAATGCAG
IFNAR2_93	GGAATGCAGTGGCTATTCAC
IFNAR2_94	GCCTAAGCTTCCCCAGTAGC
IFNAR2_95	CCTAAGCTTCCCCAGTAGCT
IFNAR2_96	ACATAATAAAACTTAATCAC
IFNAR2_97	CATAATAAAACTTAATCACT
IFNAR2_98	ATAATAAAACTTAATCACTG
IFNAR2_99	AAACTTAATCACTGGGGCAC
IFNGR1_1	CTGATCTCATGAAAATTCTT
IFNGR1_10	ATCATAACCAAAGGAGGTGG
IFNGR1_100	TTAGTGTTAAGAATTCAGAA
IFNGR1_101	TGTAATATTTCTGATCATGT
IFNGR1_102	GTGATCCATCAAATTCTCTT
IFNGR1_103	TGATCCATCAAATTCTCTTT
IFNGR1_104	TTTGGGTCAGAGTTAAAGCC
IFNGR1_105	TTGGGTCAGAGTTAAAGCCA
IFNGR1_106	GTCAGAGTTAAAGCCAGGGT
IFNGR1_107	GAATTTGCTGTATGCCGAGA
IFNGR1_108	CCCATAGTTCTTTACCTCTA
IFNGR1_109	TTTACCTCTACGGTAAAAAC
IFNGR1_11	GGAGGTGGGGGCTTTTATTA
IFNGR1_110	TTACCTCTACGGTAAAAACA
IFNGR1_111	ACGGTAAAAACAGGGACCTG
IFNGR1_112	CAGGGACCTGTGGCATGATC
IFNGR1_113	TGGTACTCCCAATATACGAT
IFNGR1_114	GGTACTCCCAATATACGATA
IFNGR1_115	TACGATAGGGTTCATGTTAT
IFNGR1_116	GATTCAATTGTAACATTAGT
IFNGR1_117	ATTGTAACATTAGTTGGTGT
IFNGR1_118	ACATGAACCCTATCGTATAT
IFNGR1_119	CATGAACCCTATCGTATATT
IFNGR1_12	TTTATTTCACCTTTATTATT
IFNGR1_120	GGAGTACCAGATCATGCCAC
IFNGR1_121	ACCGTAGAGGTAAAGAACTA
IFNGR1_122	CCGTAGAGGTAAAGAACTAT
IFNGR1_123	AATTACCTCCATATTTAAAT
IFNGR1_124	CTCCATATTTAAATTGGAAT
IFNGR1_125	AATTGGAGAAGACTATTTTC
IFNGR1_126	CTCCAATTCCAATTTAAATA
IFNGR1_127	CAATTCCAATTTAAATATGG
IFNGR1_128	GCCGCGAACGACGGTACCTG
IFNGR1_129	CGAACGACGGTACCTGAGGA
IFNGR1_13	TTATTTCACCTTTATTATTT
IFNGR1_130	TGAGGACGGCCCCAGATCCG
IFNGR1_131	TGCTCACACCCTGCATGACA
IFNGR1_132	GCTCACACCCTGCATGACAA
IFNGR1_133	CTCACACCCTGCATGACAAG
IFNGR1_134	CACCCTGCATGACAAGGGGT
IFNGR1_135	TGACAAGGGGTAGGAGAAAG
IFNGR1_136	AGCGACCGTCGGTAGCAGCA
IFNGR1_137	TCTCCTACCCCTTGTCATGC
IFNGR1_138	CTCCTACCCCTTGTCATGCA
IFNGR1_139	TTGTCATGCAGGGTGTGAGC
IFNGR1_14	TATTTCACCTTTATTATTTG
IFNGR1_140	TGTCATGCAGGGTGTGAGCA
IFNGR1_141	GGGTGTGAGCAGGGCTGAGA
IFNGR1_142	GGTGTGAGCAGGGCTGAGAT
IFNGR1_143	CAGGGCTGAGATGGGCACCG
IFNGR1_144	TGAGATGGGCACCGCGGATC
IFNGR1_145	GAGATGGGCACCGCGGATCT
IFNGR1_146	AGATGGGCACCGCGGATCTG
IFNGR1_147	GCGGATCTGGGGCCGTCCTC
IFNGR1_15	ATTTCACCTTTATTATTTGG
IFNGR1_16	GGGAAATTCTGAGTCAGATA
IFNGR1_17	GCTATGTGATTCCAGACAGC
IFNGR1_18	ATCAGTATCAAAACCATTTC
IFNGR1_19	ATCACTCTCAGAACAATTTC
IFNGR1_2	AATTCTTTGGAATCTTCTGT
IFNGR1_20	GAGTTTAAAGCGATGCTGCC
IFNGR1_21	CGATGCTGCCAGGTTCAGAC
IFNGR1_22	TCAGACTGGTTACTACTTAA
IFNGR1_23	GAAGAACTCTCTCTCTCTAT
IFNGR1_24	CTCTCTCTATTGGAGTCAGA
IFNGR1_25	ATTGGAGTCAGATGGCTGCC
IFNGR1_26	TTGGAGTCAGATGGCTGCCC
IFNGR1_27	TGGCTGCCCGGGACCACGTC
IFNGR1_28	TCTGTATGTTCCACTTTTCC
IFNGR1_29	CACTTTTCCTGGATTGTCTT
IFNGR1_3	TGTTGGTCTATAACCAATCA
IFNGR1_30	TTGTCTTCGGTATGCATGCC
IFNGR1_31	TGCATGCCTGGAACTGTTGC
IFNGR1_32	GGAACTGTTGCTGGAGACAA
IFNGR1_33	ACAGACCACCTCCTTTTCTA
IFNGR1_34	ACCTCCTTTTCTAAGGAAAA
IFNGR1_35	CCTTTTCTAAGGAAAATGGC
IFNGR1_36	AGTGATACATATTTTGATTC
IFNGR1_37	CTTCTTACCACAGAGATCTA
IFNGR1_38	TTCTTACCACAGAGATCTAT
IFNGR1_39	TCTTACCACAGAGATCTATG
IFNGR1_4	AGTAGATCCACTAGCACATG
IFNGR1_40	TTTCTCCCCATAGATCTCTG
IFNGR1_41	CCAGCCATTTTCCTTAGAAA
IFNGR1_42	GCCATTTTCCTTAGAAAAGG
IFNGR1_43	ATTTTCCTTAGAAAAGGAGG
IFNGR1_44	TTGTCTCCAGCAACAGTTCC
IFNGR1_45	ATGCATACCGAAGACAATCC
IFNGR1_46	CGAAGACAATCCAGGAAAAG
IFNGR1_47	ACTTTCTAGTATAACAGAAG
IFNGR1_48	TGAAGAAAATATTCCTGACG
IFNGR1_49	AAATATTCCTGACGTGGTCC
IFNGR1_5	ATGTGGTTTATCATAACCAA
IFNGR1_50	AATATTCCTGACGTGGTCCC
IFNGR1_51	AGTAGTAACCAGTCTGAACC
IFNGR1_52	GAGAGTGATCACTCCAGAAA
IFNGR1_53	TGATACTGATTCCAGCTGTC
IFNGR1_54	GAATTTCCCCCAAATAATAA
IFNGR1_55	AAAGGTGAAATAAAAACAGA
IFNGR1_56	ATAAAAGCCCCCACCTCCTT
IFNGR1_57	TGATAAACCACATGTGCTAG
IFNGR1_58	TGTGCTAGTGGATCTACTTG
IFNGR1_59	GATCTACTTGTGGATGATAG
IFNGR1_6	TGGTTTATCATAACCAAAGG
IFNGR1_60	AGCGGTAAAGAGTCCTTGAT
IFNGR1_61	AAAAATTAAATACATTACCA
IFNGR1_62	TAAATACATTACCAAGGACT
IFNGR1_63	AAATACATTACCAAGGACTT
IFNGR1_64	TATAAAAACAGATGAATACC
IFNGR1_65	AGTAGTAAAGCAGCAACAAC
IFNGR1_66	ACTCTTTCTAGTGCTTAGCC
IFNGR1_67	TAAGAAAATTAATCCATTGA
IFNGR1_68	CATAATATTACCCAAGTCCT
IFNGR1_69	TTTTATACTGCTATTGAAAA
IFNGR1_7	TTTATCATAACCAAAGGAGG
IFNGR1_70	ACAGTACTGAGAATTCAGTG
IFNGR1_71	TGAGAATTCAGTGAGGATAC
IFNGR1_72	AGGATACTGGAATCGCTAAC
IFNGR1_73	TCTGCGTGAGTATTTTATAC
IFNGR1_74	GTATAAAATACTCACGCAGA
IFNGR1_75	CAGTACTGTGTTTCAGCAGA
IFNGR1_76	CAGAAGGAGTCTTACATGTG
IFNGR1_77	AGAAGGAGTCTTACATGTGT
IFNGR1_78	GAAGGAGTCTTACATGTGTG
IFNGR1_79	ATTTTCAATAGCAGTATAAA
IFNGR1_8	TTATCATAACCAAAGGAGGT
IFNGR1_80	ATTGTACACCCTAATGTAAC
IFNGR1_81	CCTAATGTAACAGGTAGTTT
IFNGR1_82	CTAATGTAACAGGTAGTTTC
IFNGR1_83	TCTCCATTTACAAAAACTGA
IFNGR1_84	CTCCATTTACAAAAACTGAA
IFNGR1_85	TCCTTTCTGATATCCAGTTT
IFNGR1_86	TTTCTGATATCCAGTTTAGG
IFNGR1_87	CCTCCTTCCCCAGGAAAAAT
IFNGR1_88	AAAAATTGGACCACCTAAAC
IFNGR1_89	ACCTAAACTGGATATCAGAA
IFNGR1_9	TATCATAACCAAAGGAGGTG
IFNGR1_90	TAAACTGGATATCAGAAAGG
IFNGR1_91	TTTTGTAAATGGAGACGAGC
IFNGR1_92	CCGAAACTACCTGTTACATT
IFNGR1_93	CGAAACTACCTGTTACATTA
IFNGR1_94	AATGTGTATGTGAGAATGAA
IFNGR1_95	TGTGAGAATGAACGGAAGTG
IFNGR1_96	ACACATTCTACTCACCATCT
IFNGR1_97	AAATTCTTCTGACTTTGCAT
IFNGR1_98	CTGACCCAAAGAGAATTTGA
IFNGR1_99	ATGATGAGAAATATTGATGC
IFNGR2_1	CCATGCGACCGACGCTGCTG
IFNGR2_10	CGGCTCACCTGGCGGGGCCG
IFNGR2_100	ATTTACTGTCGGTGCTGGGA
IFNGR2_101	CGGGCCTCCAGAAAACATTG
IFNGR2_102	GAAAACATTGAGGTGACCCC
IFNGR2_103	ATTGAGGTGACCCCAGGAGA
IFNGR2_104	GAGAAGGCTCCCTCATCATC
IFNGR2_105	TGACATCGCTGATACCTCCA
IFNGR2_106	TTTGTTATTATGTCCATTAC
IFNGR2_107	TTGTTATTATGTCCATTACT
IFNGR2_108	TATGTCCATTACTGGGAAAA
IFNGR2_109	GTCCATTACTGGGAAAAAGG
IFNGR2_11	CTCACCTGGCGGGGCCGCGG
IFNGR2_110	GGAAAAAGGAGGAATCCAAC
IFNGR2_111	AGAAAGATGCTCTTGCCTGT
IFNGR2_112	ATGGACATAATAACAAAAAA
IFNGR2_113	ATAATAACAAAAAAAGGCCG
IFNGR2_114	ATAACAAAAAAAGGCCGTGG
IFNGR2_115	GGAGGTATCAGCGATGTCAA
IFNGR2_116	GAGGTATCAGCGATGTCAAA
IFNGR2_117	ATCAGCGATGTCAAAGGGAG
IFNGR2_118	GAGAGGAGAACCTGATGATG
IFNGR2_119	AGAGGAGAACCTGATGATGA
IFNGR2_12	ACCTGGCGGGGCCGCGGCGG
IFNGR2_120	ATGATGAGGGAGCCTTCTCC
IFNGR2_121	TGATGAGGGAGCCTTCTCCT
IFNGR2_122	GATGAGGGAGCCTTCTCCTG
IFNGR2_123	GGGGTCACCTCAATGTTTTC
IFNGR2_124	GTCACCTCAATGTTTTCTGG
IFNGR2_125	CAGAAGCAACTCCATTTCAT
IFNGR2_126	AGTGTACTGTTTACAAGTCC
IFNGR2_127	AAGTCCAGGCACAACTGCTT
IFNGR2_128	AAAAGTAACATCTTTAGAGT
IFNGR2_129	AAAGTAACATCTTTAGAGTC
IFNGR2_13	TGGCGGGGCCGCGGCGGCGG
IFNGR2_130	CATATCTTGCTACGAAACAA
IFNGR2_131	TGCTACGAAACAATGGCAGA
IFNGR2_132	TGTTCCAAAGCAGTTGTGCC
IFNGR2_133	GACTTGTAAACAGTACACTC
IFNGR2_134	TTGTAAACAGTACACTCTGG
IFNGR2_135	TGTAAACAGTACACTCTGGA
IFNGR2_136	TTTTAAGTTATCCAATGAAA
IFNGR2_137	GAAATGGAGTTGCTTCTGAA
IFNGR2_138	AAATGGAGTTGCTTCTGAAA
IFNGR2_139	GCAAGTCATCCTGATCTCCG
IFNGR2_14	AGCAGCGACCACAGCAGCGT
IFNGR2_140	CAAGTCATCCTGATCTCCGT
IFNGR2_141	GGGAACATTTTCGTTGCTGT
IFNGR2_142	ATTTTCGTTGCTGTCGGTGC
IFNGR2_143	TCGTTGCTGTCGGTGCTGGC
IFNGR2_144	GGCAGGAGCCTGTTTCTTCC
IFNGR2_145	TTCCTGGTCCTGAAATATAG
IFNGR2_146	ATAGAGGCCTGATTAAATAC
IFNGR2_147	CATCCCATTACAGATAGAAG
IFNGR2_148	CGTACCTCTTCTATCTGTAA
IFNGR2_149	GTACCTCTTCTATCTGTAAT
IFNGR2_15	CCACAGCAGCGTCGGTCGCA
IFNGR2_150	TCTATCTGTAATGGGATGCT
IFNGR2_151	ATCTGTAATGGGATGCTTGG
IFNGR2_152	TGTGAAACCAGTATTTAATC
IFNGR2_153	TAATCAGGCCTCTATATTTC
IFNGR2_154	GGCCTCTATATTTCAGGACC
IFNGR2_155	TTTCAGGACCAGGAAGAAAC
IFNGR2_156	CAGCAACGAAAATGTTCCCA
IFNGR2_157	AAAATGTTCCCACGGAGATC
IFNGR2_158	GATGACTTGCTGAAGCTCAG
IFNGR2_159	GACTTGCTGAAGCTCAGTGG
IFNGR2_16	CAGCGTCGGTCGCATGGCCC
IFNGR2_160	CCCAACTCAGCCCATCTTAG
IFNGR2_161	TCAGCCCATCTTAGAGGCCT
IFNGR2_162	CATCTTAGAGGCCTTGGACA
IFNGR2_163	GGACAAGGACAGCTCACCAA
IFNGR2_164	GCTCACCAAAGGATGACGTC
IFNGR2_165	CTCACCAAAGGATGACGTCT
IFNGR2_166	TGTGTCCATTATCTCGTTTC
IFNGR2_167	CATTATCTCGTTTCCGGAAA
IFNGR2_168	ATGCTTTGGTTCAAAGCGTT
IFNGR2_169	ACATCTTCTTGCTCCTTTTC
IFNGR2_17	AGCGTCGGTCGCATGGCCCC
IFNGR2_170	CTTTTCCGGAAACGAGATAA
IFNGR2_171	GAGTCCCAGACGTCATCCTT
IFNGR2_172	TGGTGAGCTGTCCTTGTCCA
IFNGR2_173	CTTGTCCAAGGCCTCTAAGA
IFNGR2_174	TTGTCCAAGGCCTCTAAGAT
IFNGR2_175	GCCTCTAAGATGGGCTGAGT
IFNGR2_176	CCTCTAAGATGGGCTGAGTT
IFNGR2_177	TTGGGTCTTTTAAATACTTG
IFNGR2_18	ATGCTCAGCACAGCTAACTT
IFNGR2_19	CTTTGGAGACCTACCAAGAA
IFNGR2_2	TGGTCGCTGCTGCTGCTGCT
IFNGR2_20	AATGATTCAGCAGCTACTCA
IFNGR2_21	CTGAATCATTGCACCATTCT
IFNGR2_22	ATCATTGCACCATTCTTGGT
IFNGR2_23	TGTTGGTTCCTCCCCAGAGA
IFNGR2_24	GTTGGTTCCTCCCCAGAGAT
IFNGR2_25	TCCTCCCCAGAGATGGGAGA
IFNGR2_26	AGAGATGGGAGATGGTGAAC
IFNGR2_27	GGAGATGGTGAACAGGCGTG
IFNGR2_28	GATGGTGAACAGGCGTGTGG
IFNGR2_29	ATGGTGAACAGGCGTGTGGA
IFNGR2_3	AGTCTTCGCCGCCGCCGCCG
IFNGR2_30	GTGAACAGGCGTGTGGAGGG
IFNGR2_31	GCGTGTGGAGGGCGGAATAA
IFNGR2_32	ATCCTCAGAGTCCGTGAACC
IFNGR2_33	TCCTCAGAGTCCGTGAACCT
IFNGR2_34	GCAGCACATTCCCAGGTTCA
IFNGR2_35	TCCCAGGTTCACGGACTCTG
IFNGR2_36	GTTCACGGACTCTGAGGATG
IFNGR2_37	TTCACGGACTCTGAGGATGA
IFNGR2_38	GGACTCTGAGGATGAGGGCG
IFNGR2_39	GATGAGGGCGTGGACATCTT
IFNGR2_4	GCCGCCGCCGCGGCCCCGCC
IFNGR2_40	ATGAGGGCGTGGACATCTTT
IFNGR2_41	TGAGGGCGTGGACATCTTTG
IFNGR2_42	TGTTCACCATCTCCCATCTC
IFNGR2_43	GTTCACCATCTCCCATCTCT
IFNGR2_44	TTCACCATCTCCCATCTCTG
IFNGR2_45	ACCATCTCCCATCTCTGGGG
IFNGR2_46	TCGCCTGTACAACGCAGAGC
IFNGR2_47	ACGCAGAGCAGGTCCTGAGT
IFNGR2_48	CGCAGAGCAGGTCCTGAGTT
IFNGR2_49	GGTCCTGAGTTGGGAGCCAG
IFNGR2_5	CGCGGCCCCGCCAGGTGAGC
IFNGR2_50	TGGCCCTGAGCAATAGCACG
IFNGR2_51	GTGCAGTTTAAATAGTAAGC
IFNGR2_52	CTTACTATTTAAACTGCACT
IFNGR2_53	AACTGCACTTGGTAGACAAC
IFNGR2_54	CAGGCCTCGTGCTATTGCTC
IFNGR2_55	AGGCCTCGTGCTATTGCTCA
IFNGR2_56	GTGCTATTGCTCAGGGCCAC
IFNGR2_57	GGGCCACTGGCTCCCAACTC
IFNGR2_58	GGACCTGCTCTGCGTTGTAC
IFNGR2_59	GCGTTGTACAGGCGAATCTT
IFNGR2_6	AGGCCCAGGCCCGGCTCACC
IFNGR2_60	CGTTGTACAGGCGAATCTTC
IFNGR2_61	AGGCGAATCTTCGGGTGCTG
IFNGR2_62	AATCTTCGGGTGCTGAGGAG
IFNGR2_63	ATCTTCGGGTGCTGAGGAGC
IFNGR2_64	GGTGCTGAGGAGCGGGCAGC
IFNGR2_65	GTGCTGAGGAGCGGGCAGCT
IFNGR2_66	GGAGCGGGCAGCTGGGAAAG
IFNGR2_67	GAGCGGGCAGCTGGGAAAGA
IFNGR2_68	AGCTGGGAAAGAGGGTCTTG
IFNGR2_69	GCTGGGAAAGAGGGTCTTGA
IFNGR2_7	CCCAGGCCCGGCTCACCTGG
IFNGR2_70	CTGGGAAAGAGGGTCTTGAG
IFNGR2_71	TTCCCAGCACCGACAGTAAA
IFNGR2_72	CACCGACAGTAAATGGTTCA
IFNGR2_73	ACGGCCGACATCATGTCCAT
IFNGR2_74	CGGCCGACATCATGTCCATA
IFNGR2_75	GGCCGACATCATGTCCATAG
IFNGR2_76	ACTGCCGCCAGTCCCTCAGC
IFNGR2_77	TCCCTCAGCAGGCTTCCCAA
IFNGR2_78	TCTACGCCTTCGAGCTGAGC
IFNGR2_79	CTACGCCTTCGAGCTGAGCT
IFNGR2_8	CCAGGCCCGGCTCACCTGGC
IFNGR2_80	TGGGAGCACTCCATTCTGCC
IFNGR2_81	GGGAGCACTCCATTCTGCCT
IFNGR2_82	CTGCCTGGGTGACAATGCCT
IFNGR2_83	TGCCTTGGTTTCAACACTAT
IFNGR2_84	TGGTTTCAACACTATCGGAA
IFNGR2_85	TTCCGATAGTGTTGAAACCA
IFNGR2_86	AAACCAAGGCATTGTCACCC
IFNGR2_87	GCATTGTCACCCAGGCAGAA
IFNGR2_88	GTGCTCCCAGCTCAGCTCGA
IFNGR2_89	AGAGTGACATTGAAATCCAT
IFNGR2_9	CAGGCCCGGCTCACCTGGCG
IFNGR2_90	GAGTGACATTGAAATCCATT
IFNGR2_91	ATCCATTGGGAAGCCTGCTG
IFNGR2_92	TCCATTGGGAAGCCTGCTGA
IFNGR2_93	TGGGAAGCCTGCTGAGGGAC
IFNGR2_94	GAAGCCTGCTGAGGGACTGG
IFNGR2_95	CTGTGTACAATTCACCCCTA
IFNGR2_96	CACCCCTATGGACATGATGT
IFNGR2_97	GGCCGTGAACCATTTACTGT
IFNGR2_98	GAACCATTTACTGTCGGTGC
IFNGR2_99	AACCATTTACTGTCGGTGCT
IL2RA_1	TTCTACTCTTCCTCCTGTAG
IL2RA_10	CTCTCTCTATTGACAGTGGC
IL2RA_100	GTAGGCCATGGCTTTGAATG
IL2RA_101	ATGGCTTTGAATGTGGCGTG
IL2RA_102	TGGCTTTGAATGTGGCGTGT
IL2RA_103	AATGTGGCGTGTGGGATCTC
IL2RA_104	GTGGCGTGTGGGATCTCTGG
IL2RA_105	TGGCGTGTGGGATCTCTGGC
IL2RA_106	ACACGCCACATTCAAAGCCA
IL2RA_107	ATTCAAAGCCATGGCCTACA
IL2RA_108	AAAGCCATGGCCTACAAGGA
IL2RA_109	TTGAACTGTGAATGCAAGAG
IL2RA_11	ATCAGCGTCCTCCTCCTGAG
IL2RA_110	GGTTTCCGCAGAATAAAAAG
IL2RA_111	GTTTCCGCAGAATAAAAAGC
IL2RA_112	TCACTCTATATGCTCTGTAC
IL2RA_113	GAAACTCTAGCCACTCGTCC
IL2RA_114	AAACTCTAGCCACTCGTCCT
IL2RA_115	CAATGTCAATGCACAAGCTC
IL2RA_116	CCCACAGGCCCTTACCTGCC
IL2RA_117	CCCTTACCTGCCTGGCAGCC
IL2RA_118	TGAGCAGTCCCCACATCAGC
IL2RA_119	GGTCCCAAGGGTCAGGAAGA
IL2RA_12	TCAGCGTCCTCCTCCTGAGT
IL2RA_120	TGGATTCATACCTGCTGATG
IL2RA_121	GGATTCATACCTGCTGATGT
IL2RA_122	GATTCATACCTGCTGATGTG
IL2RA_123	GGGACTGCTCACGTTCATCA
IL2RA_124	CTCACGTTCATCATGGTGCC
IL2RA_125	CATCATGGTGCCTGGCTGCC
IL2RA_126	ATGGTGCCTGGCTGCCAGGC
IL2RA_127	GCCTGGCTGCCAGGCAGGTA
IL2RA_128	CCTGGCTGCCAGGCAGGTAA
IL2RA_13	TCCTCCTGAGTGGGCTCACC
IL2RA_14	TGAGTGGGCTCACCTGGCAG
IL2RA_15	TGCCCCACTCACCTGCTACC
IL2RA_16	CTGGTACTCTGTTGTAAATA
IL2RA_17	TGTAAATATGGACGTCTCCA
IL2RA_18	TTTTCAAATACAGACAGAAA
IL2RA_19	GACAGAAATGGCTGCAACCA
IL2RA_2	CTTTGTTACACCACTACAGG
IL2RA_20	CATATTTACAACAGAGTACC
IL2RA_21	ACAACAGAGTACCAGGTAGC
IL2RA_22	AGTACCAGGTAGCAGGTGAG
IL2RA_23	GTACCAGGTAGCAGGTGAGT
IL2RA_24	CCGCACCTGTTGTTGTGACG
IL2RA_25	ACCTGTTGTTGTGACGAGGC
IL2RA_26	AGGCAGGAAGTCTCACTCTC
IL2RA_27	AGGAAGTCTCACTCTCAGGA
IL2RA_28	CTCACTCTCAGGACGGCCTT
IL2RA_29	TCACTCTCAGGACGGCCTTC
IL2RA_3	CACTTACTGTCTCCGCTGCC
IL2RA_30	CACTCTCAGGACGGCCTTCG
IL2RA_31	CGGCCTTCGGGGCTTGCCTG
IL2RA_32	GCCTGAGGCTTCTCTTCACC
IL2RA_33	CCTGAGGCTTCTCTTCACCT
IL2RA_34	CTGAGGCTTCTCTTCACCTG
IL2RA_35	TGAGGCTTCTCTTCACCTGG
IL2RA_36	CCCAGGTGAAGAGAAGCCTC
IL2RA_37	AAGCCTCAGGCAAGCCCCGA
IL2RA_38	TCCTGCCTCGTCACAACAAC
IL2RA_39	CCTCGTCACAACAACAGGTG
IL2RA_4	GCTGCCAGGTGAGCCCACTC
IL2RA_40	CTCGTCACAACAACAGGTGC
IL2RA_41	CAGAAGGGAGCCACCCTACC
IL2RA_42	CACCCTACCTGGAAACTGAC
IL2RA_43	TTTCACCTGTGCATATGAGC
IL2RA_44	TTCACCTGTGCATATGAGCT
IL2RA_45	TCACCTGTGCATATGAGCTG
IL2RA_46	CTGTGCATATGAGCTGGGGC
IL2RA_47	TGTGCATATGAGCTGGGGCT
IL2RA_48	GGGTCCACCTTGTCTTCCCG
IL2RA_49	GGTCCACCTTGTCTTCCCGT
IL2RA_5	GCCAGGTGAGCCCACTCAGG
IL2RA_50	ATTTTGCAGACGCTCTCAGC
IL2RA_51	TGTGTAGAGCCCTGTATCCC
IL2RA_52	GAAATGATAAATTCTCTCTG
IL2RA_53	TCTGTGGCTTCATTTTCCCA
IL2RA_54	GTGGCTTCATTTTCCCATGG
IL2RA_55	GCTTCATTTTCCCATGGTGG
IL2RA_56	GGAGGTTCCCTGCAGTGACC
IL2RA_57	TCCATCTTCCAGGTCACTGC
IL2RA_58	CCATCTTCCAGGTCACTGCA
IL2RA_59	ACTGCAGGGAACCTCCACCA
IL2RA_6	AGGTGAGCCCACTCAGGAGG
IL2RA_60	CTGCAGGGAACCTCCACCAT
IL2RA_61	AGAGAGAATTTATCATTTCG
IL2RA_62	GAGAATTTATCATTTCGTGG
IL2RA_63	AGAATTTATCATTTCGTGGT
IL2RA_64	GAATTTATCATTTCGTGGTG
IL2RA_65	TCATTTCGTGGTGGGGCAGA
IL2RA_66	GGTTTATTATCAGTGCGTCC
IL2RA_67	GTTTATTATCAGTGCGTCCA
IL2RA_68	ATCAGTGCGTCCAGGGATAC
IL2RA_69	TCAGTGCGTCCAGGGATACA
IL2RA_7	GGAGGAGGACGCTGATCAGC
IL2RA_70	GGATACAGGGCTCTACACAG
IL2RA_71	AGCGTCTGCAAAATGACCCA
IL2RA_72	GCGTCTGCAAAATGACCCAC
IL2RA_73	AAATGACCCACGGGAAGACA
IL2RA_74	TGACCCACGGGAAGACAAGG
IL2RA_75	CAGCCCCAGCTCATATGCAC
IL2RA_76	GCTCATATGCACAGGTGAAA
IL2RA_77	ATGGAGACCAGTCAGTTTCC
IL2RA_78	AGACCAGTCAGTTTCCAGGT
IL2RA_79	GACCAGTCAGTTTCCAGGTA
IL2RA_8	GATCAGCAGGAAAACACAGC
IL2RA_80	CAGTCAGTTTCCAGGTAGGG
IL2RA_81	GGACAGATTCATCTCTCACC
IL2RA_82	AGATTCATCTCTCACCTGGA
IL2RA_83	TCTCACCTGGAAGGCTCGCT
IL2RA_84	GGAAGGCTCGCTTGGTCCAC
IL2RA_85	GCTTGGTCCACTGGCTGCAT
IL2RA_86	CATTGGACTTTGCATTTCTG
IL2RA_87	TTCCTTTCTTTCTGTTCTTC
IL2RA_88	TCTTTCTGTTCTTCAGGTTG
IL2RA_89	TTGTTTCGTTGTGTTCCGAG
IL2RA_9	CTCCCTCTCTCTATTGACAG
IL2RA_90	ATCTATATTTTCTAGCCACT
IL2RA_91	AACCTGAAGAACAGAAAGAA
IL2RA_92	GCAAAGTCCAATGCAGCCAG
IL2RA_93	GTGGACCAAGCGAGCCTTCC
IL2RA_94	CAGAGCTTGTGCATTGACAT
IL2RA_95	GCATTGACATTGGTTGTCCC
IL2RA_96	ATTGGTTGTCCCAGGACGAG
IL2RA_97	CTTGCATTCACAGTTCAACA
IL2RA_98	CAACATGGTTCCTTCCTTGT
IL2RA_99	GGTTCCTTCCTTGTAGGCCA
IL2RB_1	TCTGTCTACACCAAGTGAGT
IL2RB_10	AAGTAGGCATCAGTGTTCAG
IL2RB_100	TCTCCAAGGCATCCGGGAGG
IL2RB_101	GGTGGAAGAAGAAGTAACCC
IL2RB_102	GAAGAAGAAGTAACCCTGGT
IL2RB_103	ACCCTGGTTGGTGAAGCAGC
IL2RB_104	TGAAGCAGCTGGTCAGCGAG
IL2RB_105	CAGCGAGTGGTTGCTGCTTA
IL2RB_106	GTGGTTGCTGCTTAAGGATG
IL2RB_107	TGGTTGCTGCTTAAGGATGC
IL2RB_108	CTGCTTAAGGATGCGGGCTC
IL2RB_109	CAGGCACCTTGTCCTGCTGC
IL2RB_11	AGGCATCAGTGTTCAGGGGC
IL2RB_110	TCCCTCTCCAGCACTTCTAG
IL2RB_111	ACTTCTAGTGGCGAGATCTC
IL2RB_112	GTGGCGAGATCTCAGGTGCC
IL2RB_113	ATCTCAGGTGCCAGGCCGCC
IL2RB_114	TCTCAGGTGCCAGGCCGCCA
IL2RB_115	TGCCAGGCCGCCAGGGCTGA
IL2RB_116	GCCAGGGCTGAAGGACGATG
IL2RB_117	CCAGGGCTGAAGGACGATGA
IL2RB_118	CAGGGCTGAAGGACGATGAG
IL2RB_119	GCTGAAGGACGATGAGGGGA
IL2RB_12	TCAGGGGCAGGCGAGCATTA
IL2RB_120	CTGAAGGACGATGAGGGGAA
IL2RB_121	AGGGCGAAGAGAGCCACTTC
IL2RB_122	GCGAAGAGAGCCACTTCTGG
IL2RB_123	CGAAGAGAGCCACTTCTGGT
IL2RB_124	GGCCTTTCTCCCACCAGAAG
IL2RB_125	CCCTCATCGTCCTTCAGCCC
IL2RB_126	TCATCGTCCTTCAGCCCTGG
IL2RB_127	GTCCTTCAGCCCTGGCGGCC
IL2RB_128	GATCTCGCCACTAGAAGTGC
IL2RB_129	CGCCACTAGAAGTGCTGGAG
IL2RB_13	CAGGGGCAGGCGAGCATTAA
IL2RB_130	GCCACTAGAAGTGCTGGAGA
IL2RB_131	AGAAGTGCTGGAGAGGGACA
IL2RB_132	GACGCAGCTGCTCCTGCAGC
IL2RB_133	GCTGCTCCTGCAGCAGGACA
IL2RB_134	GACCAGCTGCTTCACCAACC
IL2RB_135	ACCAGCTGCTTCACCAACCA
IL2RB_136	TTACTTCTTCTTCCACCTCC
IL2RB_137	CTTCCACCTCCCGGATGCCT
IL2RB_138	CCCGGATGCCTTGGAGATAG
IL2RB_139	CTTGGAGATAGAGGCCTGCC
IL2RB_14	GCCCTGAACTCCCCCTGCCC
IL2RB_140	TACTTACGACCCCTACTCAG
IL2RB_141	CTCAGAGGAAGACCCTGATG
IL2RB_142	TCAGAGGAAGACCCTGATGA
IL2RB_143	GGAAGACCCTGATGAGGGTG
IL2RB_144	GACCCTGATGAGGGTGTGGC
IL2RB_145	ACCCTGATGAGGGTGTGGCC
IL2RB_146	CCCTGATGAGGGTGTGGCCG
IL2RB_147	GGTGTGGCCGGGGCACCCAC
IL2RB_148	GTGTGGCCGGGGCACCCACA
IL2RB_149	CAACCCCTGCAGCCTCTGTC
IL2RB_15	CTGAACTCCCCCTGCCCAGG
IL2RB_150	AACCCCTGCAGCCTCTGTCA
IL2RB_151	ACCCCTGCAGCCTCTGTCAG
IL2RB_152	CCTGCAGCCTCTGTCAGGGG
IL2RB_153	CCTACTGCACCTTCCCCTCC
IL2RB_154	CTACTGCACCTTCCCCTCCA
IL2RB_155	CTCTTCTCCCCCAGTCTCCT
IL2RB_156	TTCTCCCCCAGTCTCCTCGG
IL2RB_157	AGCCCCCCAAGCACTGCCCC
IL2RB_158	GCCCCCCAAGCACTGCCCCT
IL2RB_159	CCCCCCAAGCACTGCCCCTG
IL2RB_16	CTCCCCCTGCCCAGGAGGCC
IL2RB_160	CCCCCAAGCACTGCCCCTGG
IL2RB_161	AGCACTGCCCCTGGGGGCAG
IL2RB_162	GCACTGCCCCTGGGGGCAGT
IL2RB_163	CACTGCCCCTGGGGGCAGTG
IL2RB_164	GCCCCTGGGGGCAGTGGGGC
IL2RB_165	GCAGTGGGGCCGGTGAAGAG
IL2RB_166	AAGAAAGAGTCCCCAGAGAC
IL2RB_167	AGAAAGAGTCCCCAGAGACT
IL2RB_168	AGACTGGGACCCCCAGCCCC
IL2RB_169	GACTGGGACCCCCAGCCCCT
IL2RB_17	CTGCCCAGGAGGCCTGGACC
IL2RB_170	ACTGGGACCCCCAGCCCCTG
IL2RB_171	CCCCTGGGGCCTCCCACCCC
IL2RB_172	CACCCCAGGAGTCCCAGACC
IL2RB_173	CCCAGGAGTCCCAGACCTGG
IL2RB_174	TTTTCAGCCACCCCCTGAGC
IL2RB_175	CCCTGAGCTGGTGCTGCGAG
IL2RB_176	GAGCTGGTGCTGCGAGAGGC
IL2RB_177	AGCTGGTGCTGCGAGAGGCT
IL2RB_178	GCTGGTGCTGCGAGAGGCTG
IL2RB_179	GGTGCTGCGAGAGGCTGGGG
IL2RB_18	TGCCCAGGAGGCCTGGACCA
IL2RB_180	GCTGCGAGAGGCTGGGGAGG
IL2RB_181	GGGGAGGAGGTCCCTGACGC
IL2RB_182	AGGTCCCTGACGCTGGCCCC
IL2RB_183	GGTCCCTGACGCTGGCCCCA
IL2RB_184	CCCTGACGCTGGCCCCAGGG
IL2RB_185	CCTGACGCTGGCCCCAGGGA
IL2RB_186	GGGAGGGAGTCAGTTTCCCC
IL2RB_187	GAGTCAGTTTCCCCTGGTCC
IL2RB_188	TTCCCCTGGTCCAGGCCTCC
IL2RB_189	TCCCCTGGTCCAGGCCTCCT
IL2RB_19	GCCCAGGAGGCCTGGACCAG
IL2RB_190	CTGGTCCAGGCCTCCTGGGC
IL2RB_191	TGGTCCAGGCCTCCTGGGCA
IL2RB_192	GGTCCAGGCCTCCTGGGCAG
IL2RB_193	GTCCAGGCCTCCTGGGCAGG
IL2RB_194	CTCCTGGGCAGGGGGAGTTC
IL2RB_195	TCCTGGGCAGGGGGAGTTCA
IL2RB_196	CTTGTCCCTCCAAGAACTCC
IL2RB_197	TTGTCCCTCCAAGAACTCCA
IL2RB_198	CCTCCAAGAACTCCAGGGTC
IL2RB_199	GGGTCAGGACCCAACTCACT
IL2RB_2	CTGTCTACACCAAGTGAGTT
IL2RB_20	GGGGAAACTGACTCCCTCCC
IL2RB_200	ACTCACTTGGTGTAGACAGA
IL2RB_201	CCCCGCCCCGGCCTCCTACC
IL2RB_202	CTCCATGCTCTGAGCTCAGC
IL2RB_203	TCCATGCTCTGAGCTCAGCT
IL2RB_204	CAGCTGGGAAAAGAACTTCG
IL2RB_205	AGCTGGGAAAAGAACTTCGA
IL2RB_206	GCTGGGAAAAGAACTTCGAG
IL2RB_207	GAAAAGAACTTCGAGGGGTC
IL2RB_208	AAAAGAACTTCGAGGGGTCT
IL2RB_209	AAAGAACTTCGAGGGGTCTG
IL2RB_21	GGGAAACTGACTCCCTCCCT
IL2RB_210	GGTCTGGGGTGTTACACTTC
IL2RB_211	CTTCAGGACCTTCTTCAGCC
IL2RB_212	TCCTCTGTCCAGGCTGAAGA
IL2RB_213	TCCCAGCTGAGCTCAGAGCA
IL2RB_214	CAGCTGAGCTCAGAGCATGG
IL2RB_215	AGAGCATGGAGGAGACGTCC
IL2RB_216	CATGGAGGAGACGTCCAGGT
IL2RB_217	GGAGGAGACGTCCAGGTAGG
IL2RB_218	GGAGGAGAACCTTCTTACCA
IL2RB_219	AGAACCTTCTTACCATGGCC
IL2RB_22	GGAAACTGACTCCCTCCCTG
IL2RB_220	TGAAGCCAAAAGCCCCGCTG
IL2RB_221	AAGCCCCGCTGAGGCCCACG
IL2RB_222	CCCCGCTGAGGCCCACGAGG
IL2RB_223	CGCTGAGGCCCACGAGGAGG
IL2RB_224	ACGAGGAGGTGGCCGAGCCA
IL2RB_225	GAGGTGGCCGAGCCACGGAA
IL2RB_226	ACGGAATGGTGTCCTTCCCA
IL2RB_227	CGGAATGGTGTCCTTCCCAA
IL2RB_228	GTCCTTCCCAAGGGCTGCCC
IL2RB_229	TCCCACCCCTGGGCAGCCCT
IL2RB_23	CCCTCCCTGGGGCCAGCGTC
IL2RB_230	CCCACCCCTGGGCAGCCCTT
IL2RB_231	CCCCTGGGCAGCCCTTGGGA
IL2RB_232	TTGGGAAGGACACCATTCCG
IL2RB_233	AAGGACACCATTCCGTGGCT
IL2RB_234	GTGGCTCGGCCACCTCCTCG
IL2RB_235	TGGCTCGGCCACCTCCTCGT
IL2RB_236	CACCTCCTCGTGGGCCTCAG
IL2RB_237	ACCTCCTCGTGGGCCTCAGC
IL2RB_238	CCTCCTCGTGGGCCTCAGCG
IL2RB_239	GTGGGCCTCAGCGGGGCTTT
IL2RB_24	CCTCCCTGGGGCCAGCGTCA
IL2RB_240	TGTACTTGCTGATCAACTGC
IL2RB_241	CTGATCAACTGCAGGAACAC
IL2RB_242	TGATCAACTGCAGGAACACC
IL2RB_243	ACTGCAGGAACACCGGGCCA
IL2RB_244	AACACCGGGCCATGGTAAGA
IL2RB_245	TGCCGCCCACCAGTACCTGC
IL2RB_246	ACCTGCAGGCTTTGTCCTGA
IL2RB_247	CAGGCTTTGTCCTGAAGGCC
IL2RB_248	AGGCTTTGTCCTGAAGGCCA
IL2RB_249	GGCTTTGTCCTGAAGGCCAG
IL2RB_25	GCCTCTCGCAGCACCAGCTC
IL2RB_250	TTGTCCTGAAGGCCAGGGGC
IL2RB_251	GAAGGCCAGGGGCTGGCTCC
IL2RB_252	AAGGCCAGGGGCTGGCTCCA
IL2RB_253	AGGCCAGGGGCTGGCTCCAG
IL2RB_254	GGGCTGGCTCCAGGGGCTCC
IL2RB_255	GTCGTGAACTCGCCTTGCAG
IL2RB_256	CCCGCACCTGAAACTCATAC
IL2RB_257	CCGCACCTGAAACTCATACT
IL2RB_258	TGAAACTCATACTGGGTGTC
IL2RB_259	GAAACTCATACTGGGTGTCT
IL2RB_26	CCTCTCGCAGCACCAGCTCA
IL2RB_260	AAACTCATACTGGGTGTCTG
IL2RB_261	TGTCTGGGGTGAGCGTCTCC
IL2RB_262	GCTTCTGCTTGAGAGTCAGC
IL2RB_263	CTTCTGCTTGAGAGTCAGCA
IL2RB_264	TTCTGCTTGAGAGTCAGCAG
IL2RB_265	TCTGCTTGAGAGTCAGCAGG
IL2RB_266	CTGCTTGAGAGTCAGCAGGG
IL2RB_267	GAGTCAGCAGGGGGGCCTCC
IL2RB_268	AGTCAGCAGGGGGGCCTCCT
IL2RB_269	AGCAGGGGGGCCTCCTGGGT
IL2RB_27	CTCTCGCAGCACCAGCTCAG
IL2RB_270	AGTCCTGTCTCCGACCCAGG
IL2RB_271	GCTGACTCTCAAGCAGAAGC
IL2RB_272	CTCTCAAGCAGAAGCAGGAA
IL2RB_273	GAAGCAGGAATGGATCTGCC
IL2RB_274	AGACACCCAGTATGAGTTTC
IL2RB_275	CCCAGTATGAGTTTCAGGTG
IL2RB_276	CCAGTATGAGTTTCAGGTGC
IL2RB_277	GTGCGGGTCAAGCCTCTGCA
IL2RB_278	TGCAAGGCGAGTTCACGACC
IL2RB_279	AGTTCACGACCTGGAGCCCC
IL2RB_28	TCTCGCAGCACCAGCTCAGG
IL2RB_280	GAGCCCCTGGAGCCAGCCCC
IL2RB_281	GGAGCCAGCCCCTGGCCTTC
IL2RB_282	GCCTTCAGGACAAAGCCTGC
IL2RB_283	AGGACAAAGCCTGCAGGTAC
IL2RB_284	GGGCCACATTCTCACCTCCC
IL2RB_285	ACATTCTCACCTCCCAGGTG
IL2RB_286	CTCACCTCCCAGGTGTGGCC
IL2RB_287	TCACCTCCCAGGTGTGGCCT
IL2RB_288	CACCTCCCAGGTGTGGCCTG
IL2RB_289	TGTGGCCTGGGGACAGCGTC
IL2RB_29	CGCAGCACCAGCTCAGGGGG
IL2RB_290	GTGGCCTGGGGACAGCGTCC
IL2RB_291	GCGTCCGGGCCTCGAACTCC
IL2RB_292	CCAGGTGTCTTTCAAAGTAG
IL2RB_293	CAGGTGTCTTTCAAAGTAGT
IL2RB_294	GTGTCTTTCAAAGTAGTGGG
IL2RB_295	TTTCAAAGTAGTGGGAGGCT
IL2RB_296	TTCAAAGTAGTGGGAGGCTT
IL2RB_297	CCCAGCTTATGTTGCATCTG
IL2RB_298	CCAGCTTATGTTGCATCTGT
IL2RB_299	TGCATCTGTGGGTCTCCACG
IL2RB_3	AGTGAGTTGGGTCCTGACCC
IL2RB_30	GGGGTGGCTGAAAATCCACC
IL2RB_300	GGGTCTCCACGTGGACAACT
IL2RB_301	TCTCCACGTGGACAACTTGG
IL2RB_302	CTCCACGTGGACAACTTGGA
IL2RB_303	GTGGACAACTTGGAGGGAGA
IL2RB_304	TGGACAACTTGGAGGGAGAT
IL2RB_305	GGACAACTTGGAGGGAGATG
IL2RB_306	GACAACTTGGAGGGAGATGG
IL2RB_307	GGAGGGAGATGGGGGCCATC
IL2RB_308	ATGGGGGCCATCAGGCGAAC
IL2RB_309	GTTGTCTCCAGTTCGCCTGA
IL2RB_31	GGCTGAAAATCCACCAGGTC
IL2RB_310	CTCCCTCCAAGTTGTCCACG
IL2RB_311	CCCACAGATGCAACATAAGC
IL2RB_312	CCACAGATGCAACATAAGCT
IL2RB_313	CCACTACTTTGAAAGACACC
IL2RB_314	TGAAAGACACCTGGAGTTCG
IL2RB_315	GACACCTGGAGTTCGAGGCC
IL2RB_316	GAGGCCCGGACGCTGTCCCC
IL2RB_317	CGCTGTCCCCAGGCCACACC
IL2RB_318	GCTGTCCCCAGGCCACACCT
IL2RB_319	GTCCCCAGGCCACACCTGGG
IL2RB_32	GCTGAAAATCCACCAGGTCT
IL2RB_320	TCCTCACTCACGGTTCTCAA
IL2RB_321	CCTCACTCACGGTTCTCAAA
IL2RB_322	TCTCAAAGGGCTTGAAGTCC
IL2RB_323	AAAGGGCTTGAAGTCCTGGA
IL2RB_324	CCCTCCATCGCACCCCCTCA
IL2RB_325	CCTCACGGCACAGCACCCTC
IL2RB_326	CTCACGGCACAGCACCCTCA
IL2RB_327	CAGGGTGACGATGTCAACTG
IL2RB_328	GGTCAGTTTCTGAGACTGCA
IL2RB_329	GTCAGTTTCTGAGACTGCAA
IL2RB_33	TCCACCAGGTCTGGGACTCC
IL2RB_330	CAGTTGACATCGTCACCCTG
IL2RB_331	AGTTGACATCGTCACCCTGA
IL2RB_332	CCTGAGGGTGCTGTGCCGTG
IL2RB_333	CTGAGGGTGCTGTGCCGTGA
IL2RB_334	TGAGGGTGCTGTGCCGTGAG
IL2RB_335	GAGGGTGCTGTGCCGTGAGG
IL2RB_336	TGTGCCGTGAGGGGGTGCGA
IL2RB_337	GCCGTGAGGGGGTGCGATGG
IL2RB_338	CCGTGAGGGGGTGCGATGGA
IL2RB_339	GGGGGTGCGATGGAGGGTGA
IL2RB_34	CCACCAGGTCTGGGACTCCT
IL2RB_340	ATGGAGGGTGATGGCCATCC
IL2RB_341	CTGGGTGGGCTACTCACATC
IL2RB_342	TGGGTGGGCTACTCACATCT
IL2RB_343	GGGTGGGCTACTCACATCTG
IL2RB_344	TACTCACATCTGGGGCTCCG
IL2RB_345	CATCTGGGGCTCCGAGGATC
IL2RB_346	GGCTCCGAGGATCAGGTTGC
IL2RB_347	GAGGATCAGGTTGCAGGCCC
IL2RB_348	GGCCCAGGATGCTTGACTCA
IL2RB_349	GCCCAGGATGCTTGACTCAC
IL2RB_35	CACCAGGTCTGGGACTCCTG
IL2RB_350	CCCAGGATGCTTGACTCACG
IL2RB_351	ACTCACGGGGAGCAGCTCAC
IL2RB_352	CGGGGAGCAGCTCACAGGTT
IL2RB_353	TTTGGTTCCACCGCCTTTCA
IL2RB_354	GGGTCTTTTGCCATGAAAGG
IL2RB_355	TCTTTTGCCATGAAAGGCGG
IL2RB_356	TCCCCGTGAGTCAAGCATCC
IL2RB_357	CCCCGTGAGTCAAGCATCCT
IL2RB_358	TGGGCCTGCAACCTGATCCT
IL2RB_359	AAGACCCTCTTTAGAAGAAC
IL2RB_36	CAGGTCTGGGACTCCTGGGG
IL2RB_360	CCCTCTTTAGAAGAACAGGA
IL2RB_361	ACAGGAAGGACCCACACAGC
IL2RB_362	GGACCCACACAGCTGGCCCA
IL2RB_363	GACCCACACAGCTGGCCCAA
IL2RB_364	TCTCAGATCTCTCTGCTGCC
IL2RB_365	AGATCTCTCTGCTGCCAGGA
IL2RB_366	TCTGCTGCCAGGATGGCACC
IL2RB_367	CAGGATGGCACCAGGCAGCA
IL2RB_368	TGGCACCAGGCAGCAAGGCC
IL2RB_369	ACCAGGCAGCAAGGCCAGGC
IL2RB_37	AGGTCTGGGACTCCTGGGGT
IL2RB_370	CCAGGCAGCAAGGCCAGGCT
IL2RB_371	CAGGCAGCAAGGCCAGGCTG
IL2RB_372	CCCCTGTGCCAACCACTGTG
IL2RB_373	CCCTGTGCCAACCACTGTGA
IL2RB_374	CCTGTGCCAACCACTGTGAG
IL2RB_375	AGGGGCACTGCCTCCCCCAC
IL2RB_376	TGCCTCCCCCACTGGCTCCA
IL2RB_377	TCCATGGCATTCCTCCCTCA
IL2RB_378	CCATGGCATTCCTCCCTCAT
IL2RB_379	CCTGCTCCCTCATCCCAGCC
IL2RB_38	TCTGGGACTCCTGGGGTGGG
IL2RB_380	CTCATCCCAGCCTGGTCCCA
IL2RB_381	CAGCCTGGTCCCACGGCAGC
IL2RB_382	CTAGATCACTCCAGCTGCCG
IL2RB_383	TAGATCACTCCAGCTGCCGT
IL2RB_384	ACTCCAGCTGCCGTGGGACC
IL2RB_385	CAGCTGCCGTGGGACCAGGC
IL2RB_386	AGCTGCCGTGGGACCAGGCT
IL2RB_387	CGTGGGACCAGGCTGGGATG
IL2RB_388	GTGGGACCAGGCTGGGATGA
IL2RB_389	CCAGGCTGGGATGAGGGAGC
IL2RB_39	CTCCTGGGGTGGGAGGCCCC
IL2RB_390	TGGGATGAGGGAGCAGGACA
IL2RB_391	AGCAGGACAAGGTGCCCATG
IL2RB_392	GCAGGACAAGGTGCCCATGA
IL2RB_393	GGACAAGGTGCCCATGAGGG
IL2RB_394	CCCATGAGGGAGGAATGCCA
IL2RB_395	GAGGAATGCCATGGAGCCAG
IL2RB_396	AGGAATGCCATGGAGCCAGT
IL2RB_397	GGAATGCCATGGAGCCAGTG
IL2RB_398	GAATGCCATGGAGCCAGTGG
IL2RB_399	TGCCATGGAGCCAGTGGGGG
IL2RB_4	GGTCCTGACCCTGGAGTTCT
IL2RB_40	TCCTGGGGTGGGAGGCCCCA
IL2RB_400	GGAGGCAGTGCCCCTCACAG
IL2RB_401	GCAGTGCCCCTCACAGTGGT
IL2RB_402	CCCCTCACAGTGGTTGGCAC
IL2RB_403	CCCTCACAGTGGTTGGCACA
IL2RB_404	CCTCACAGTGGTTGGCACAG
IL2RB_405	TTGGCACAGGGGCCCCAGCC
IL2RB_406	CCCAGCCTGGCCTTGCTGCC
IL2RB_407	CTTGCTGCCTGGTGCCATCC
IL2RB_408	GAGATCTGAGAAGAGTCCCT
IL2RB_409	AGATCTGAGAAGAGTCCCTT
IL2RB_41	CCTGGGGTGGGAGGCCCCAG
IL2RB_410	AGTCCCTTGGGCCAGCTGTG
IL2RB_411	GTCCCTTGGGCCAGCTGTGT
IL2RB_412	TCCTTCCTGTTCTTCTAAAG
IL2RB_413	CCTTCCTGTTCTTCTAAAGA
IL2RB_414	CAGTGGACTCACCGTCTGTC
IL2RB_415	GACTCACCGTCTGTCCGGCC
IL2RB_416	ACCGTCTGTCCGGCCAGGCA
IL2RB_417	TGTCCGGCCAGGCATGGACT
IL2RB_418	CGGCCAGGCATGGACTTGGC
IL2RB_419	TGTCCTGCAGAGCCCCATCT
IL2RB_42	GGGTGGGAGGCCCCAGGGGC
IL2RB_420	CCCATCTTGGCTCCAGACAC
IL2RB_421	GCTCCAGACACAGGAGATGT
IL2RB_422	AGTTGTAGAAGCATGTGAAC
IL2RB_423	GTTGTAGAAGCATGTGAACT
IL2RB_424	GTGAACTGGGAAGTGCCTGC
IL2RB_425	TGAACTGGGAAGTGCCTGCC
IL2RB_426	GAGCCAACATCTCCTGTGTC
IL2RB_427	TCCTGTGTCTGGAGCCAAGA
IL2RB_428	CCTGTGTCTGGAGCCAAGAT
IL2RB_429	CTGTGTCTGGAGCCAAGATG
IL2RB_43	GGTGGGAGGCCCCAGGGGCT
IL2RB_430	GAGCCAAGATGGGGCTCTGC
IL2RB_431	CTTCCTGCCAAGTCCATGCC
IL2RB_432	CTGCCAAGTCCATGCCTGGC
IL2RB_433	TCCATGCCTGGCCGGACAGA
IL2RB_434	CACCGCTGCAGATGCCCAAG
IL2RB_435	CAGATGCCCAAGAGGTAGCC
IL2RB_436	AGATGCCCAAGAGGTAGCCA
IL2RB_437	GATGCCCAAGAGGTAGCCAG
IL2RB_438	CCCAAGAGGTAGCCAGGGGC
IL2RB_439	AAGAGGTAGCCAGGGGCAGG
IL2RB_44	GTGGGAGGCCCCAGGGGCTG
IL2RB_440	AGGTAGCCAGGGGCAGGAGG
IL2RB_441	CCAGGGGCAGGAGGAGGATG
IL2RB_442	GGGGCAGGAGGAGGATGAGG
IL2RB_443	GGGCAGGAGGAGGATGAGGA
IL2RB_444	GGCAGGAGGAGGATGAGGAG
IL2RB_445	GATGAGGAGGGGCAGACGCC
IL2RB_446	GGCAGACGCCAGGACAGAGC
IL2RB_447	GCAGACGCCAGGACAGAGCA
IL2RB_448	CAGACGCCAGGACAGAGCAG
IL2RB_449	GCTCCACCCTGTGGATGTAA
IL2RB_45	TGGGAGGCCCCAGGGGCTGG
IL2RB_450	CCACCCTGTGGATGTAATGG
IL2RB_451	TGGCGGCCCCTGCTCTGTCC
IL2RB_452	CCTCATCCTCCTCCTGCCCC
IL2RB_453	TCCTGCCCCTGGCTACCTCT
IL2RB_454	CCTGCCCCTGGCTACCTCTT
IL2RB_455	TACCTCTTGGGCATCTGCAG
IL2RB_456	TGGGCATCTGCAGCGGTGAA
IL2RB_457	ATCTGCAGCGGTGAATGGTG
IL2RB_46	GGGCTGGGGGTCCCAGTCTC
IL2RB_47	GGCTGGGGGTCCCAGTCTCT
IL2RB_48	GCTGGGGGTCCCAGTCTCTG
IL2RB_49	GGGACTCTTTCTTGCAAAGA
IL2RB_5	CCTGACCCTGGAGTTCTTGG
IL2RB_50	GGACTCTTTCTTGCAAAGAA
IL2RB_51	GACTCTTTCTTGCAAAGAAG
IL2RB_52	ACTCTTTCTTGCAAAGAAGG
IL2RB_53	AGGGGGCATCCTCTCTTCAC
IL2RB_54	TCACCGGCCCCACTGCCCCC
IL2RB_55	CACCGGCCCCACTGCCCCCA
IL2RB_56	ACCGGCCCCACTGCCCCCAG
IL2RB_57	CTGCCCCCAGGGGCAGTGCT
IL2RB_58	TGCCCCCAGGGGCAGTGCTT
IL2RB_59	GCCCCCAGGGGCAGTGCTTG
IL2RB_6	CTGACCCTGGAGTTCTTGGA
IL2RB_60	CCCCCAGGGGCAGTGCTTGG
IL2RB_61	CCCCAGGGGCAGTGCTTGGG
IL2RB_62	AGGGGCAGTGCTTGGGGGGC
IL2RB_63	GGGGCAGTGCTTGGGGGGCT
IL2RB_64	GGGCAGTGCTTGGGGGGCTG
IL2RB_65	TTGGGGGGCTGGGGCCACCG
IL2RB_66	GCTGGGGCCACCGAGGAGAC
IL2RB_67	CTGGGGCCACCGAGGAGACT
IL2RB_68	TGGGGCCACCGAGGAGACTG
IL2RB_69	GGGGCCACCGAGGAGACTGG
IL2RB_7	GAGTTCTTGGAGGGACAAGT
IL2RB_70	GACTGGGGGAGAAGAGCAGC
IL2RB_71	GAAGAGCAGCAGGTCATCCC
IL2RB_72	GAGCAGCAGGTCATCCCTGG
IL2RB_73	AGCAGCAGGTCATCCCTGGA
IL2RB_74	GCAGCAGGTCATCCCTGGAG
IL2RB_75	CAGGTCATCCCTGGAGGGGA
IL2RB_76	CCTGGAGGGGAAGGTGCAGT
IL2RB_77	GCGTCGTCCTCCCCTGACAG
IL2RB_78	CCTCCCCTGACAGAGGCTGC
IL2RB_79	CTCCCCTGACAGAGGCTGCA
IL2RB_8	ACAAGTAGGCATCAGTGTTC
IL2RB_80	TCCCCTGACAGAGGCTGCAG
IL2RB_81	CTGACAGAGGCTGCAGGGGT
IL2RB_82	TGACAGAGGCTGCAGGGGTT
IL2RB_83	GACAGAGGCTGCAGGGGTTG
IL2RB_84	ACAGAGGCTGCAGGGGTTGG
IL2RB_85	CAGAGGCTGCAGGGGTTGGG
IL2RB_86	GGGTTGGGGGGAAGACCCTG
IL2RB_87	GGTTGGGGGGAAGACCCTGT
IL2RB_88	GGAAGACCCTGTGGGTGCCC
IL2RB_89	GCCCCGGCCACACCCTCATC
IL2RB_9	CAAGTAGGCATCAGTGTTCA
IL2RB_90	CCCCGGCCACACCCTCATCA
IL2RB_91	ATCAGGGTCTTCCTCTGAGT
IL2RB_92	TCAGGGTCTTCCTCTGAGTA
IL2RB_93	CAGGGTCTTCCTCTGAGTAG
IL2RB_94	GGTCGTAAGTAAAGTACACC
IL2RB_95	GTAAGTAAAGTACACCTGGC
IL2RB_96	CTGGCAGGCCTCTATCTCCA
IL2RB_97	GCCTCTATCTCCAAGGCATC
IL2RB_98	CCTCTATCTCCAAGGCATCC
IL2RB_99	CTATCTCCAAGGCATCCGGG
IL2RG_1	CTGTCAGAGGATTGGGGTTC
IL2RG_10	CTTTAGGGTGTAACATGGGG
IL2RG_100	CAATACTTCAAAAGGTAAAA
IL2RG_101	AGTCACTCACAGTCCAGCTG
IL2RG_102	AGCTGTGGTCCCAGTCAGTC
IL2RG_103	GCACCAAGTGCTCCAAACAG
IL2RG_104	TGTTCCAGTTCAGTTCTAGC
IL2RG_105	GTTCCAGTTCAGTTCTAGCT
IL2RG_106	CACTCAGTTTGTGAAGTGTT
IL2RG_107	TTGTGAAGTGTTAGGTTCTC
IL2RG_108	TGTTAGGTTCTCTGGAGCCC
IL2RG_109	GTTAGGTTCTCTGGAGCCCA
IL2RG_11	GTAACATGGGGGGGCCCAGT
IL2RG_110	TTAGGTTCTCTGGAGCCCAG
IL2RG_111	TCTGGAGCCCAGGGGATCAC
IL2RG_112	ACATATCTCCAGTGATCCCC
IL2RG_113	CATATCTCCAGTGATCCCCT
IL2RG_114	AATCCCAGCTAGAACTGAAC
IL2RG_115	CAGATTCTTGAACCACTGTT
IL2RG_116	GAACCACTGTTTGGAGCACT
IL2RG_117	TGGAGCACTTGGTGCAGTAC
IL2RG_118	TGGTGCAGTACCGGACTGAC
IL2RG_119	GGTGCAGTACCGGACTGACT
IL2RG_12	TAACATGGGGGGGCCCAGTA
IL2RG_120	GGACTGACTGGGACCACAGC
IL2RG_121	CTGCAGTTTTAGCATCTGTG
IL2RG_122	CATCTGTGTGGCCTGTCTCC
IL2RG_123	ATCTGTGTGGCCTGTCTCCT
IL2RG_124	GCCTGTCTCCTGGGTTCCCG
IL2RG_125	CCTGTCTCCTGGGTTCCCGT
IL2RG_126	TCCTGGGTTCCCGTGGGTCC
IL2RG_127	GGAGCTGAACAACAAATGTT
IL2RG_128	GAACAACAAATGTTTGGTAG
IL2RG_129	CAACAAATGTTTGGTAGAGG
IL2RG_13	AACATGGGGGGGCCCAGTAG
IL2RG_130	TTTCTTCAGAGAATAGATAG
IL2RG_131	ATAGATAGTGGCTGCACTTC
IL2RG_132	ATCCGAGTTCTTGTACCTAG
IL2RG_133	CTCCTCTAGGTACAAGAACT
IL2RG_134	TTCTCTGAAGAAATCACTTC
IL2RG_135	TGGCTGTCAGTTGCAAAAAA
IL2RG_136	AACATTTGTTGTTCAGCTCC
IL2RG_137	TTGTTCAGCTCCAGGACCCA
IL2RG_138	TGTTCAGCTCCAGGACCCAC
IL2RG_139	TCCAGGACCCACGGGAACCC
IL2RG_14	GGGCCCAGTAGGGGCTATGC
IL2RG_140	CCCACGGGAACCCAGGAGAC
IL2RG_141	GATGCTAAAACTGCAGAATC
IL2RG_142	ATGCTAAAACTGCAGAATCT
IL2RG_143	ACTGCAGAATCTGGGTAATT
IL2RG_144	CATACCAATAATGCAGAGTG
IL2RG_145	CCAATAATGCAGAGTGAGGT
IL2RG_146	TAATGCAGAGTGAGGTTGGT
IL2RG_147	GCAGAGTGAGGTTGGTAGGC
IL2RG_148	CAGAGTGAGGTTGGTAGGCT
IL2RG_149	AGAGTGAGGTTGGTAGGCTG
IL2RG_15	TAGGGGCTATGCTGGTTGCA
IL2RG_150	AACACAAAACACTGAACCTC
IL2RG_151	ACACAAAACACTGAACCTCT
IL2RG_152	CAAAACACTGAACCTCTGGG
IL2RG_153	AAAACACTGAACCTCTGGGA
IL2RG_154	AAACACTGAACCTCTGGGAG
IL2RG_155	AACCTCTGGGAGGGGCAGAG
IL2RG_156	GGGGCAGAGTGGAAACACTG
IL2RG_157	GGGCAGAGTGGAAACACTGA
IL2RG_158	GGAAACACTGAGGGAGTCAG
IL2RG_159	GAAACACTGAGGGAGTCAGT
IL2RG_16	AGGGGCTATGCTGGTTGCAT
IL2RG_160	GAGGGAGTCAGTGGGCATAG
IL2RG_161	AGTCAGTGGGCATAGTGGTC
IL2RG_162	GGTCAGGAAGAAATCTAGAT
IL2RG_163	TTCCACTCTGCCCCTCCCAG
IL2RG_164	TCGAGTACATGAATTGCACT
IL2RG_165	CCAACCTCACTCTGCATTAT
IL2RG_166	GTCAGGAAGAAATCTAGATT
IL2RG_167	TCAGGAAGAAATCTAGATTG
IL2RG_168	CTAGATTGGGGAGAAAATGA
IL2RG_169	ATTGGGGAGAAAATGAAGGC
IL2RG_17	GGGGCTATGCTGGTTGCATG
IL2RG_170	TTGGGGAGAAAATGAAGGCA
IL2RG_171	GGGAGAAAATGAAGGCAGGG
IL2RG_172	GGAGAAAATGAAGGCAGGGA
IL2RG_173	AGGGAGGGAAAGAGAAATGA
IL2RG_174	AAAGAGAAATGATGGTCAGA
IL2RG_175	GAGAAATGATGGTCAGAAGG
IL2RG_176	AAATGATGGTCAGAAGGAGG
IL2RG_177	CAGAAGGAGGAGGCCAAGCA
IL2RG_178	AAGGAGGAGGCCAAGCACGG
IL2RG_179	CAGACATGAGCCACCGTGCT
IL2RG_18	GCTATGCTGGTTGCATGGGG
IL2RG_180	CCCAGATTTCCCACCAGCTG
IL2RG_181	TGTGGTGTCTTCATTCCCAT
IL2RG_182	GTGGTGTCTTCATTCCCATT
IL2RG_183	ACGACAATTCTGACGCCCAA
IL2RG_184	CGACAATTCTGACGCCCAAT
IL2RG_185	GGGAATGAAGACACCACAGC
IL2RG_186	AATGAAGACACCACAGCTGG
IL2RG_187	ATGAAGACACCACAGCTGGT
IL2RG_188	ACCACAGCTGGTGGGAAATC
IL2RG_189	CCACAGCTGGTGGGAAATCT
IL2RG_19	TGGTTGCATGGGGAGGCCCC
IL2RG_190	GCTGGTGGGAAATCTGGGAC
IL2RG_191	GGTGGGAAATCTGGGACTGG
IL2RG_192	GTGGGAAATCTGGGACTGGA
IL2RG_193	TGGGAAATCTGGGACTGGAG
IL2RG_194	GGGAAATCTGGGACTGGAGG
IL2RG_195	AATCTGGGACTGGAGGGGGC
IL2RG_196	ACTGGAGGGGGCTGGTGAGA
IL2RG_197	TGTTCAGCCCCACTCCCAGC
IL2RG_198	GTTCAGCCCCACTCCCAGCA
IL2RG_199	TTCAGCCCCACTCCCAGCAG
IL2RG_2	AGGATTGGGGTTCAGGTTTC
IL2RG_20	AGGCCCCAGGCCCCTCCCCA
IL2RG_200	CTCCCAGCAGGGGCAGCTGC
IL2RG_201	GGGGCAGCTGCAGGAATAAG
IL2RG_202	GGGCAGCTGCAGGAATAAGA
IL2RG_203	AGGAATAAGAGGGATGTGAA
IL2RG_204	AGGGATGTGAATGGTAATGA
IL2RG_205	TGGTAATGATGGCTTCAACA
IL2RG_206	ATTCCTGCAGCTGCCCCTGC
IL2RG_207	TTCCTGCAGCTGCCCCTGCT
IL2RG_208	GCAGCTGCCCCTGCTGGGAG
IL2RG_209	CAGCTGCCCCTGCTGGGAGT
IL2RG_21	GGCCCCAGGCCCCTCCCCAA
IL2RG_210	AGCTGCCCCTGCTGGGAGTG
IL2RG_22	TCCCCAAGGGCCCCTCCTTT
IL2RG_23	CCCCAAGGGCCCCTCCTTTT
IL2RG_24	CCCAAGGGCCCCTCCTTTTG
IL2RG_25	CCAAGGGCCCCTCCTTTTGG
IL2RG_26	TTGGGGGAATCTCACTGACG
IL2RG_27	CAGAGTCGTTCACTGTAGTC
IL2RG_28	TCCCTTAGACACACCACTCC
IL2RG_29	GACATATCTGTCTTTAGGCC
IL2RG_3	GGGTTCAGGTTTCAGGCTTT
IL2RG_30	ATCTGTCTTTAGGCCTGGAG
IL2RG_31	GGCCTGGAGTGGTGTGTCTA
IL2RG_32	GCCTGGAGTGGTGTGTCTAA
IL2RG_33	GAGTGGTGTGTCTAAGGGAC
IL2RG_34	GTCAGTGAGATTCCCCCAAA
IL2RG_35	AGTGAGATTCCCCCAAAAGG
IL2RG_36	GTGAGATTCCCCCAAAAGGA
IL2RG_37	TGAGATTCCCCCAAAAGGAG
IL2RG_38	CCCCCAAAAGGAGGGGCCCT
IL2RG_39	CCCCAAAAGGAGGGGCCCTT
IL2RG_4	GGTTCAGGTTTCAGGCTTTA
IL2RG_40	CCCAAAAGGAGGGGCCCTTG
IL2RG_41	AAAAGGAGGGGCCCTTGGGG
IL2RG_42	AAAGGAGGGGCCCTTGGGGA
IL2RG_43	AAGGAGGGGCCCTTGGGGAG
IL2RG_44	GGGGCCCTTGGGGAGGGGCC
IL2RG_45	GGGCCCTTGGGGAGGGGCCT
IL2RG_46	GGCCCTTGGGGAGGGGCCTG
IL2RG_47	GCAACCAGCATAGCCCCTAC
IL2RG_48	CAACCAGCATAGCCCCTACT
IL2RG_49	TTCTCACCGAAAAGTTCCCG
IL2RG_5	TCAGGCTTTAGGGTGTAACA
IL2RG_50	ATTCAGTAACAAGATCCTCT
IL2RG_51	CAAGATCCTCTAGGTTCTTC
IL2RG_52	AAGATCCTCTAGGTTCTTCA
IL2RG_53	ATCCTCTAGGTTCTTCAGGG
IL2RG_54	TCCTCTAGGTTCTTCAGGGT
IL2RG_55	GGTTCTTCAGGGTGGGAATT
IL2RG_56	GTTCTTCAGGGTGGGAATTC
IL2RG_57	TTCTTCAGGGTGGGAATTCG
IL2RG_58	ATTCGGGGCATCGTCCTGAC
IL2RG_59	TTCGGGGCATCGTCCTGACA
IL2RG_6	CAGGCTTTAGGGTGTAACAT
IL2RG_60	TCCCACCCTGAAGAACCTAG
IL2RG_61	GATCTTGTTACTGAATACCA
IL2RG_62	ATCTTGTTACTGAATACCAC
IL2RG_63	TGAATACCACGGGAACTTTT
IL2RG_64	GCCAGAAATACACACAGAGA
IL2RG_65	AAGGCTGATAATCAATCCCA
IL2RG_66	GGAGCCAACAGAGATAACCA
IL2RG_67	CCACGGCTTCCAATGCAAAC
IL2RG_68	GCTTCCAATGCAAACAGGAA
IL2RG_69	GAATCCTTTCCTGTTTGCAT
IL2RG_7	AGGCTTTAGGGTGTAACATG
IL2RG_70	CCTGTTTGCATTGGAAGCCG
IL2RG_71	GAAGCCGTGGTTATCTCTGT
IL2RG_72	GGTTATCTCTGTTGGCTCCA
IL2RG_73	GTTATCTCTGTTGGCTCCAT
IL2RG_74	GCCTTCTCTGTGTGTATTTC
IL2RG_75	TCTCTGTGTGTATTTCTGGC
IL2RG_76	GTGTGTATTTCTGGCTGGAA
IL2RG_77	TTGAAGTATTGCTCCCCCAG
IL2RG_78	GTATTGCTCCCCCAGTGGAT
IL2RG_79	TATTGCTCCCCCAGTGGATT
IL2RG_8	GGCTTTAGGGTGTAACATGG
IL2RG_80	TGCTCCCCCAGTGGATTGGG
IL2RG_81	TGCTGAGCACTTCCACAGAG
IL2RG_82	GCTGAGCACTTCCACAGAGT
IL2RG_83	TTCCACAGAGTGGGTTAAAG
IL2RG_84	CGTTTCTGCCCATCCACACT
IL2RG_85	CTGCCCATCCACACTAGGCA
IL2RG_86	AATCCACTGATTGTTCCTTG
IL2RG_87	TCTCCTCAAGGAACAATCAG
IL2RG_88	TAAGTTCTCCTTGCCTAGTG
IL2RG_89	TTCTCCTTGCCTAGTGTGGA
IL2RG_9	GCTTTAGGGTGTAACATGGG
IL2RG_90	TCTCCTTGCCTAGTGTGGAT
IL2RG_91	AACGCTACACGTTTCGTGTT
IL2RG_92	AGCCGCTTTAACCCACTCTG
IL2RG_93	TCTGTGGAAGTGCTCAGCAT
IL2RG_94	GTGCTCAGCATTGGAGTGAA
IL2RG_95	AATGGAGCCACCCAATCCAC
IL2RG_96	ATGGAGCCACCCAATCCACT
IL2RG_97	TGGAGCCACCCAATCCACTG
IL2RG_98	GGAGCCACCCAATCCACTGG
IL2RG_99	TGGGGGAGCAATACTTCAAA
JAK1_1	GTGCTTCAAATCCTTCAATA
JAK1_10	TGGCCCATAGATACCTCATC
JAK1_100	GTGGGGTCCACTTCAGTTGC
JAK1_101	AAAAAAACCAGCAACTGAAG
JAK1_102	TTGAAAAGCGCTTCCTAAAG
JAK1_103	CCTAAAGAGGATCCGTGACT
JAK1_104	CTAAAGAGGATCCGTGACTT
JAK1_105	GAGGATCCGTGACTTGGGAG
JAK1_106	CTTATTAATGTCTCTCATGA
JAK1_107	TAATGTCTCTCATGATGGCT
JAK1_108	CTCATGATGGCTCGGAAGAA
JAK1_109	TCGGAAGAAAGGCCTCTGAT
JAK1_11	GATACCTCATCTGGACAGTT
JAK1_110	CGGAAGAAAGGCCTCTGATT
JAK1_111	GGAAGAAAGGCCTCTGATTG
JAK1_112	TGGGGTCATAGTTCATGCAG
JAK1_113	GGGGTCATAGTTCATGCAGC
JAK1_114	AGTTCATGCAGCGGGTCATG
JAK1_115	TCAGCCAGCTCCTTACATGA
JAK1_116	TCCTTACATGATGGTGTCAC
JAK1_117	ATGGTGTCACTGGCCTGCAC
JAK1_118	AAGAGAGATTCTATGAAAGC
JAK1_119	GATTCTATGAAAGCCGGTGC
JAK1_12	ACCTCATCTGGACAGTTAGG
JAK1_120	GCCAGTGACACCATCATGTA
JAK1_121	GACACCATCATGTAAGGAGC
JAK1_122	TGAACTATGACCCCAATCAG
JAK1_123	AATCAGCGTCTTGTCTTTCA
JAK1_124	ATCAGCGTCTTGTCTTTCAA
JAK1_125	TCAGCGTCTTGTCTTTCAAG
JAK1_126	GTAGCAGATTTCCCAGAGCG
JAK1_127	ACTTGTCAGCAGCCACACTC
JAK1_128	AGCAGCCACACTCAGGTTCT
JAK1_129	TTGGAGTCCTCAACACACTC
JAK1_13	CCTCATCTGGACAGTTAGGT
JAK1_130	ACACACTCAGGAGCAATCCA
JAK1_131	CACACTCAGGAGCAATCCAT
JAK1_132	GGGATTCGTTCAATGCATTC
JAK1_133	AATGCATTGAACGAATCCCA
JAK1_134	GATTGCTCCTGAGTGTGTTG
JAK1_135	GGACTCCAAGAACCTGAGTG
JAK1_136	TGAGTGTGGCTGCTGACAAG
JAK1_137	GCTGCTGACAAGTGGAGCTT
JAK1_138	GGAGCTTTGGAACCACGCTC
JAK1_139	GAGCTTTGGAACCACGCTCT
JAK1_14	TCTGGACAGTTAGGTGGGCA
JAK1_140	CTCTGGGAAATCTGCTACAA
JAK1_141	GAAAGACAAGACGCTGATTG
JAK1_142	AGACGCTGATTGAGGTGAGC
JAK1_143	TTGCCTAGACAGCACCGTAA
JAK1_144	TGCCTAGACAGCACCGTAAT
JAK1_145	GCCTAGACAGCACCGTAATG
JAK1_146	CAGCACCGTAATGGGGATGC
JAK1_147	AGCACCGTAATGGGGATGCC
JAK1_148	GCACCGTAATGGGGATGCCG
JAK1_149	GGGTCACTGAGCTTGATGAA
JAK1_15	GACAGTTAGGTGGGCACGGC
JAK1_150	GGTCACTGAGCTTGATGAAT
JAK1_151	ACTCACTGTCGATGCCCTCA
JAK1_152	CTCACTGTCGATGCCCTCAC
JAK1_153	TGTCGATGCCCTCACGGGCC
JAK1_154	CGATGCCCTCACGGGCCAGG
JAK1_155	TGCCCTCACGGGCCAGGAGG
JAK1_156	TTTTAGTACACACATTTCCA
JAK1_157	TACACACATTTCCATGGACC
JAK1_158	TCTGCAGGAGGATAAAGACC
JAK1_159	GAGGATAAAGACCTGGTCCA
JAK1_16	CAAGTCTTGTGACTGTCATC
JAK1_160	GTGTACTAAAAACCTCCTCC
JAK1_161	AAACCTCCTCCTGGCCCGTG
JAK1_162	AACCTCCTCCTGGCCCGTGA
JAK1_163	GAGGGCATCGACAGTGAGTG
JAK1_164	TTCATCAAGCTCAGTGACCC
JAK1_165	TGACCCCGGCATCCCCATTA
JAK1_166	TCCCCATTACGGTGCTGTCT
JAK1_167	ATTACGGTGCTGTCTAGGCA
JAK1_168	ACATTCTCACCAAGTAGCTC
JAK1_169	CATTCTCACCAAGTAGCTCA
JAK1_17	TTGTGACTGTCATCTGGCCA
JAK1_170	CACCAAGTAGCTCAGGGCAC
JAK1_171	CAGGGCACTGGCCAGCTGTT
JAK1_172	TTGGCAACTTTGAATTTCCA
JAK1_173	AACTTTGAATTTCCATGGTG
JAK1_174	TGAATTTCCATGGTGTGGTA
JAK1_175	TGGTAAGGACATCGCTTTTC
JAK1_176	CGGTGCATGAAGAGATCCAG
JAK1_177	TCTTCCACCATGATATCTGT
JAK1_178	TTTTATGCCTACAGATATCA
JAK1_179	TATGCCTACAGATATCATGG
JAK1_18	TGTGACTGTCATCTGGCCAT
JAK1_180	TATCATGGTGGAAGAGTTTG
JAK1_181	ATGGTGGAAGAGTTTGTGGA
JAK1_182	TGGTGGAAGAGTTTGTGGAA
JAK1_183	GGTGGAAGAGTTTGTGGAAG
JAK1_184	GTGGAAGAGTTTGTGGAAGG
JAK1_185	GTTTGTGGAAGGGGGTCCTC
JAK1_186	CTCTGGATCTCTTCATGCAC
JAK1_187	GCGATGTCCTTACCACACCA
JAK1_188	ATTCAAAGTTGCCAAACAGC
JAK1_189	GGCCAGTGCCCTGAGCTACT
JAK1_19	ACTGTCATCTGGCCATGGGT
JAK1_190	CACACTTACTCTCCACGTCG
JAK1_191	CGCGGACACAGACGCCATAG
JAK1_192	AGAGGTACACGATGTGTTTG
JAK1_193	GAGGTACACGATGTGTTTGT
JAK1_194	GGAGACCTGTCTCATCATGC
JAK1_195	CATGCTGGCTGCCTCGAAGA
JAK1_196	GCTGCCTCGAAGAAGGCCTG
JAK1_197	CTGCCTCGAAGAAGGCCTGT
JAK1_198	TCGCCCACAGGCCTTCTTCG
JAK1_199	GGCAGCCAGCATGATGAGAC
JAK1_2	GTTCTGAAAGCTTGTCCGAT
JAK1_20	CTGTCATCTGGCCATGGGTT
JAK1_200	AAACACATCGTGTACCTCTA
JAK1_201	TGGCGTCTGTGTCCGCGACG
JAK1_202	TTCAGAGGAAGACACTTGCC
JAK1_203	TCAGAGGAAGACACTTGCCA
JAK1_204	TTGCCAGGGAAATATCCCTG
JAK1_205	CAGGGAAATATCCCTGTGGC
JAK1_206	AGGGAAATATCCCTGTGGCT
JAK1_207	GGGAAATATCCCTGTGGCTG
JAK1_208	GGCTGGGGTCTAAGACTTTG
JAK1_209	CGTCATCCTTGTAATCCATC
JAK1_21	GGGTTGGGCCTATCATTTTC
JAK1_210	GTCATCCTTGTAATCCATCA
JAK1_211	GTGTTCTCGTGCCTCTCCCA
JAK1_212	CTCCCAAGGTGCTCGCCCTG
JAK1_213	TCCCAAGGTGCTCGCCCTGA
JAK1_214	TTCCCTCAGGGCGAGCACCT
JAK1_215	TCCCTCAGGGCGAGCACCTT
JAK1_216	CAGGGCGAGCACCTTGGGAG
JAK1_217	ACGAGAACACACATCTATTC
JAK1_218	CGAGAACACACATCTATTCT
JAK1_219	CATCTATTCTGGGACCCTGA
JAK1_22	TAGTTGTTCCTGAAAATGAT
JAK1_220	TGGGACCCTGATGGATTACA
JAK1_221	ATGGATTACAAGGATGACGA
JAK1_222	AAGTCTTAGACCCCAGCCAC
JAK1_223	AGTCTTAGACCCCAGCCACA
JAK1_224	CAGCCACAGGGATATTTCCC
JAK1_225	CCTGCACCAGATCCTTCTTG
JAK1_226	GGATCCGATCGAAACTCAGC
JAK1_227	ATCGAAACTCAGCTGGCTCA
JAK1_228	TCGAAACTCAGCTGGCTCAT
JAK1_229	CGAAACTCAGCTGGCTCATG
JAK1_23	AAAATGATAGGCCCAACCCA
JAK1_230	CAGCTGGCTCATGGGGTAGA
JAK1_231	AGCTGGCTCATGGGGTAGAC
JAK1_232	GGTAGACGGGCTGCCACTCC
JAK1_233	GTAGACGGGCTGCCACTCCT
JAK1_234	CTTTCTTAGTAGCCACCAGC
JAK1_235	CTTAGTAGCCACCAGCAGGT
JAK1_236	CAGCAGGTTGGAGATTTCTG
JAK1_237	CACAGAAATCTCCAACCTGC
JAK1_238	AGAAATCTCCAACCTGCTGG
JAK1_239	GGTGGCTACTAAGAAAGCCC
JAK1_24	CTTGTGAATACGTTAAAAGA
JAK1_240	CTACTAAGAAAGCCCAGGAG
JAK1_241	TGAGCCAGCTGAGTTTCGAT
JAK1_242	TTTCGATCGGATCCTCAAGA
JAK1_243	TCGGATCCTCAAGAAGGATC
JAK1_244	CCTCAAGAAGGATCTGGTGC
JAK1_245	TGGCACAGGGAGACGAACCT
JAK1_246	GGCACAGGGAGACGAACCTC
JAK1_247	GCACAGGGAGACGAACCTCG
JAK1_248	GGGAGACGAACCTCGGGGCT
JAK1_249	GGAGACGAACCTCGGGGCTT
JAK1_25	CCCACCTAACTGTCCAGATG
JAK1_250	ACGAACCTCGGGGCTTGGGC
JAK1_251	AGCTGATGTTATCCGTGCGC
JAK1_252	TGCGCAGGATCTGCTTCTTG
JAK1_253	GCAGGATCTGCTTCTTGAGG
JAK1_254	GCTTCTTGAGGTGGCTCATG
JAK1_255	GCTCATGAGGTCTCCCAAGC
JAK1_256	CTCATGAGGTCTCCCAAGCT
JAK1_257	TCATGAGGTCTCCCAAGCTG
JAK1_258	CTCCCAAGCTGGGGAAGCTG
JAK1_259	CCGAACCGTGCAGACTGTAG
JAK1_26	AAAAGTAGGACTTACAGCCA
JAK1_260	GAAAGTTCTTGAACTGCTTC
JAK1_261	AAAGTTCTTGAACTGCTTCT
JAK1_262	GGCACCCTGCACCTGCTATT
JAK1_263	GCACCCTGCACCTGCTATTC
JAK1_264	CTGGTCATTTCCCGAATAGC
JAK1_265	ATTTCCCGAATAGCAGGTGC
JAK1_266	TTTCCCGAATAGCAGGTGCA
JAK1_267	GTTCAAGAACTTTCAGATCG
JAK1_268	CTTTCAGATCGAGGTGCAGA
JAK1_269	TTTCAGATCGAGGTGCAGAA
JAK1_27	AAAGTAGGACTTACAGCCAT
JAK1_270	AAGGGCCGCTACAGTCTGCA
JAK1_271	CCGCTACAGTCTGCACGGTT
JAK1_272	GGACCGCAGCTTCCCCAGCT
JAK1_273	GACCGCAGCTTCCCCAGCTT
JAK1_274	CAAGAAGCAGATCCTGCGCA
JAK1_275	TGCTGCCAGCCCAAGCCCCG
JAK1_276	GACCTCAGACTTCTCAAAGC
JAK1_277	AGACTTCTCAAAGCAGGTGA
JAK1_278	CAAAGCAGGTGACGGTCATG
JAK1_279	CATGAGGATGTTGTCAAAGT
JAK1_28	TCCAAAAGACCAGACGTCAG
JAK1_280	TTCTTGCCGCAATTTATTGA
JAK1_281	GATGGCGTATTCTGTACTAG
JAK1_282	ATGGCGTATTCTGTACTAGA
JAK1_283	AATACGCCATCAATAAATTG
JAK1_284	ATCAATAAATTGCGGCAAGA
JAK1_285	ATTGCGGCAAGAAGGAAGCG
JAK1_286	GCGGCAAGAAGGAAGCGAGG
JAK1_287	CGGCAAGAAGGAAGCGAGGA
JAK1_288	GGCAAGAAGGAAGCGAGGAG
JAK1_289	AGGAGGGGATGTACGTGCTG
JAK1_29	TTAGATTGCATTAAACATTC
JAK1_290	AGGGGATGTACGTGCTGAGG
JAK1_291	CACCTGCTTTGAGAAGTCTG
JAK1_292	GGTTCTAGGACCAACCAGAT
JAK1_293	GACAGCCATTCTGTATGTTG
JAK1_294	TGTATGTTGTGGACGATCAA
JAK1_295	GTATGTTGTGGACGATCAAC
JAK1_296	TATGTTGTGGACGATCAACG
JAK1_297	ATGTTGTGGACGATCAACGG
JAK1_298	TGTTGTGGACGATCAACGGG
JAK1_299	GTTGTGGACGATCAACGGGG
JAK1_3	TGAAAGCTTGTCCGATTGGA
JAK1_30	ATTCTGGAGCATACCTTGAA
JAK1_300	GATCAACGGGGGGGCCACGT
JAK1_301	GGGGGGCCACGTCGGTGCAG
JAK1_302	CGTCGGTGCAGAGGTAATGA
JAK1_303	GTCGGTGCAGAGGTAATGAT
JAK1_304	GATGGGCATCTGCTGTGAGC
JAK1_305	GCCGGAAGTAGCCATCTACC
JAK1_306	CCGGAAGTAGCCATCTACCA
JAK1_307	GCCATCTACCAGGGACACAA
JAK1_308	TACCAGGGACACAAAGGACA
JAK1_309	CAAAGGACAAGGCCTCCTCG
JAK1_31	TTTATATTGCCTCTGACGTC
JAK1_310	AAAGGACAAGGCCTCCTCGT
JAK1_311	ACTGAAGCTCTCTTCCCACG
JAK1_312	GAAGCTCTCTTCCCACGAGG
JAK1_313	GGCCTTGTCCTTTGTGTCCC
JAK1_314	TCCTTTGTGTCCCTGGTAGA
JAK1_315	CCCTGGTAGATGGCTACTTC
JAK1_316	TCATTACCTCTGCACCGACG
JAK1_317	ATCGTCCACAACATACAGAA
JAK1_318	AACATACAGAATGGCTGTCA
JAK1_319	ATGGCTGTCATGGTCCAATC
JAK1_32	GCCTCTGACGTCTGGTCTTT
JAK1_320	CTGTCATGGTCCAATCTGGT
JAK1_321	ATTACAATGTGAGTGATTTC
JAK1_322	TTACAATGTGAGTGATTTCA
JAK1_323	AAAAATTGTTCCACTCTTCC
JAK1_324	TCAGGTTGTTTCTGTTGAAA
JAK1_325	AGGAAAAAAATAAACTGAAG
JAK1_326	TAAACTGAAGCGGAAAAAAC
JAK1_327	ACTGGAAAATAAACACAAGA
JAK1_328	AAATAAACACAAGAAGGATG
JAK1_329	ATGAGGAGAAAAACAAGATC
JAK1_33	TGATTCAGATTCTAGTCCCA
JAK1_330	TGAGGAGAAAAACAAGATCC
JAK1_331	AAAACAAGATCCGGGAAGAG
JAK1_332	AATCACTCACATTGTAATAA
JAK1_333	CATTGTAATAAAGGAGTCTG
JAK1_334	TGTGGTCAGCATTAACAAGC
JAK1_335	CAAGCAGGACAACAAGAAAA
JAK1_336	TGCCAACAGCCACTTACATT
JAK1_337	CATTTGGTTTATGCCTCCAC
JAK1_338	TTCTGATGAAATCAGTAACA
JAK1_339	ATGTTTTGTCAAAGTTTCCA
JAK1_34	TGATTCAGTTACCAAAACAC
JAK1_340	TAGCCAAGTATTTCACCTTC
JAK1_341	TTTCACCTTCAGGTCATGCG
JAK1_342	GGACACGCTGCTGTCACAAA
JAK1_343	TCTTGTTGTTAAATTCCTTT
JAK1_344	AACATTATTTATCCGCATCC
JAK1_345	TTATCCGCATCCTGGTGAGA
JAK1_346	GAGAAGGTTCCTCTGTCTGA
JAK1_347	ATGGACTTATTCAATGTTTC
JAK1_348	TGAATAAGTCCATCAGACAG
JAK1_349	GACAGAGGAACCTTCTCACC
JAK1_35	GATTCAGTTACCAAAACACA
JAK1_350	GGAACCTTCTCACCAGGATG
JAK1_351	GCGGATAAATAATGTTTTCA
JAK1_352	TGTTTTCAAGGATTTCCTAA
JAK1_353	CGTGTCCACGCATGACCTGA
JAK1_354	TGACCTGAAGGTGAAATACT
JAK1_355	GGTGAAATACTTGGCTACCT
JAK1_356	GAAACTTTGACAAAACATTA
JAK1_357	CATCAGAAAATGAGATGAAT
JAK1_358	AATTGGTTTCATTCGAATGA
JAK1_359	TGGTTTCATTCGAATGACGG
JAK1_36	ACCAAAACACAGGGCTGTCC
JAK1_360	CGTTCTCTACTACGAAGTGA
JAK1_361	TACTACGAAGTGATGGTGAC
JAK1_362	ACTACGAAGTGATGGTGACT
JAK1_363	GTGATGGTGACTGGGAATCT
JAK1_364	CTGGGAATCTTGGAATCCAG
JAK1_365	GGAATCTTGGAATCCAGTGG
JAK1_366	AGGCATAAACCAAATGTAAG
JAK1_367	GAAGCTTTACCTGATGTCCT
JAK1_368	AAGCTTTACCTGATGTCCTT
JAK1_369	CTGATGTCCTTGGGCAGTTC
JAK1_37	GCTGTCCCGGTCATCCTTGA
JAK1_370	CAACTGCATCTTCTTCATCA
JAK1_371	CATCATGGCATAGTGTGAGA
JAK1_372	TGGCATAGTGTGAGATGGCC
JAK1_373	AATATCATGTCCATCCTGCT
JAK1_374	ATGTCCATCCTGCTCGGTCT
JAK1_375	TGTCCATCCTGCTCGGTCTT
JAK1_376	GTCCATCCTGCTCGGTCTTG
JAK1_377	TCGGTCTTGGGGTCTCGAAT
JAK1_378	TGGGGTCTCGAATAGGAGCC
JAK1_379	CACCAAATCATACTGTCCCT
JAK1_38	GACGGTGTAATACTCCTTAT
JAK1_380	CTCCTAGGGACAGTATGATT
JAK1_381	GTATGATTTGGTGAAATGCC
JAK1_382	TCGAGACCCCAAGACCGAGC
JAK1_383	GACCCCAAGACCGAGCAGGA
JAK1_384	GATATTGAGAACGAGTGTCT
JAK1_385	ATATTGAGAACGAGTGTCTA
JAK1_386	TGAGAACGAGTGTCTAGGGA
JAK1_387	GTGTCTAGGGATGGCTGTCC
JAK1_388	GCAGTTGCCAGAACTGCCCA
JAK1_389	CAGAACTGCCCAAGGACATC
JAK1_39	CTTATCGGTTTCAATTGCTT
JAK1_390	AAACAGATACTCCAGTGAGC
JAK1_391	ACTCCAGTGAGCTGGCATCA
JAK1_392	AGTGAGCTGGCATCAAGGAG
JAK1_393	GTGAGCTGGCATCAAGGAGA
JAK1_394	TGAGCTGGCATCAAGGAGAG
JAK1_395	TCAAGGAGAGGGGTTGCATC
JAK1_396	CACTGACTGCTCATTGTCGT
JAK1_397	GTCGTTGGTTCCATGCCAAT
JAK1_398	CCAATTGGTGAAATAGAACC
JAK1_399	TTGGTGAAATAGAACCTGGA
JAK1_4	AGCTTGTCCGATTGGATGGT
JAK1_40	CGAAGTCTCCAATTTTCACT
JAK1_400	CCAGGTTCTATTTCACCAAT
JAK1_401	TTCTATTTCACCAATTGGCA
JAK1_402	ACGACAATGAGCAGTCAGTG
JAK1_403	TCTCCAAAGAAGCAGAAAAA
JAK1_404	TCTCCTTGATGCCAGCTCAC
JAK1_405	ACTGGAGTATCTGTTTGCTC
JAK1_406	GAGTATCTGTTTGCTCAGGT
JAK1_407	AGTACTTCCCATACCTCATC
JAK1_408	TCCCATACCTCATCCGGTAG
JAK1_409	ACCTCATCCGGTAGTGGAGC
JAK1_41	CTTGGTGTTCACTCTCAACA
JAK1_410	TCATCCGGTAGTGGAGCCGG
JAK1_411	CATCCGGTAGTGGAGCCGGA
JAK1_412	GAGGGACATCTTGTCATCAA
JAK1_413	CATCTTGTCATCAACGGTGA
JAK1_414	TCAACGGTGATGGTGCGATT
JAK1_415	ATTTGGAGCATACCAGAGCT
JAK1_416	GCTTGGTGTTCTCGTCATAC
JAK1_417	CTTGGTGTTCTCGTCATACA
JAK1_418	TCTCGTCATACAGGGCAAAG
JAK1_419	GCAAAGAGGTTGTGACAAAG
JAK1_42	CATTTCTTGCTGCCAAGTCC
JAK1_420	ACAAAGAGGAGAGATACCTG
JAK1_421	ATGACGAGAACACCAAGCTC
JAK1_422	TTGATGACAAGATGTCCCTC
JAK1_423	TGTCCCTCCGGCTCCACTAC
JAK1_424	TCCGGCTCCACTACCGGATG
JAK1_425	CTCCACTACCGGATGAGGTA
JAK1_426	TCCACTACCGGATGAGGTAT
JAK1_427	TGTACTCTCCACTGCCCAGC
JAK1_428	ACTCTCCACTGCCCAGCCGG
JAK1_429	CTCTCCACTGCCCAGCCGGA
JAK1_43	CTTTTACTTCTCTCTCTCAG
JAK1_430	TCTCCACTGCCCAGCCGGAG
JAK1_431	TAGAAGATCACTTCCACCCC
JAK1_432	ATCACTTCCACCCCTGGCTC
JAK1_433	TCACTTCCACCCCTGGCTCA
JAK1_434	CACTTCCACCCCTGGCTCAG
JAK1_435	CCCCTGGCTCAGGGGCCTCC
JAK1_436	CAGGTTCACCTCAGTCTTCT
JAK1_437	CATTTTAGCACAGAAAGCCA
JAK1_438	TTTATATTTAGATACTGTTG
JAK1_439	ACAGTATCTAAATATAAAAG
JAK1_44	TACTTCTCTCTCTCAGGGGA
JAK1_440	AAAAGAGGACTGCAATGCCA
JAK1_441	TGGCTTTCTGTGCTAAAATG
JAK1_442	GAGGAGCTCCAAGAAGACTG
JAK1_443	CAAGAAGACTGAGGTGAACC
JAK1_444	GAAGACTGAGGTGAACCTGG
JAK1_445	AACCTGGAGGCCCCTGAGCC
JAK1_446	ACCTGGAGGCCCCTGAGCCA
JAK1_447	CCTGGAGGCCCCTGAGCCAG
JAK1_448	GGAGGCCCCTGAGCCAGGGG
JAK1_449	GGAAGTGATCTTCTATCTGT
JAK1_45	CTCTCAGGGGATGGACTATT
JAK1_450	TGATCTTCTATCTGTCGGAC
JAK1_451	GATCTTCTATCTGTCGGACA
JAK1_452	TGTCGGACAGGGAGCCCCTC
JAK1_453	GGACAGGGAGCCCCTCCGGC
JAK1_454	GACAGGGAGCCCCTCCGGCT
JAK1_455	GAGCCCCTCCGGCTGGGCAG
JAK1_456	CAGTGGAGAGTACACAGCAG
JAK1_457	CAGCAGAGGAACTGTGCATC
JAK1_458	AGCAGAGGAACTGTGCATCA
JAK1_459	ACTGTGCATCAGGGCTGCAC
JAK1_46	TCTCAGGGGATGGACTATTT
JAK1_460	CTGGACAGCTGAATAAATGC
JAK1_47	GGATGGACTATTTGGGTTCT
JAK1_48	GTTCTCGGCAATACGTTCAC
JAK1_49	TTCTCGGCAATACGTTCACC
JAK1_5	TACAGGTTTATCAACTTATG
JAK1_50	GCAATACGTTCACCGGGACT
JAK1_51	AGTGAACACCAAGTGAAAAT
JAK1_52	CAAGTGAAAATTGGAGACTT
JAK1_53	CAAAGCAATTGAAACCGATA
JAK1_54	TAAGGAGTATTACACCGTCA
JAK1_55	ATTACACCGTCAAGGATGAC
JAK1_56	TTACACCGTCAAGGATGACC
JAK1_57	ACCGGGACAGCCCTGTGTTT
JAK1_58	TTTTACCTTACAAATCTGAA
JAK1_59	CATATTTTAGCTGCTGTTTG
JAK1_6	ATCAACTTATGAGGAAATGC
JAK1_60	TTTATTTTGTTCTTATTCTT
JAK1_61	TCTTTGGAAGATATTCCTTA
JAK1_62	TATTCCTTAAGGCTTCCCGA
JAK1_63	AAATGGTATTAAGCTCATCA
JAK1_64	CATCATGGAATTTCTGCCTT
JAK1_65	ATCATGGAATTTCTGCCTTC
JAK1_66	TCTGCCTTCGGGAAGCCTTA
JAK1_67	ATATGCCGTTCAGATTTGTA
JAK1_68	TCACAATGTTCTCATGATAG
JAK1_69	ATGTGGTTACCTCCACTCTC
JAK1_7	TCAACTTATGAGGAAATGCT
JAK1_70	CTCCCCTGTATTGTCCCCTT
JAK1_71	TCCCCTGTATTGTCCCCTTC
JAK1_72	CCCCTGTATTGTCCCCTTCG
JAK1_73	AGAGCTCAACCTTCCCAAAG
JAK1_74	CAACCTTCCCAAAGTGGCCC
JAK1_75	CCTTCCCAAAGTGGCCCTGG
JAK1_76	CTTCCCAAAGTGGCCCTGGA
JAK1_77	CTTTCCCTCCAGGGCCACTT
JAK1_78	TTTCCCTCCAGGGCCACTTT
JAK1_79	CCTCCAGGGCCACTTTGGGA
JAK1_8	GGGAATTCCAACCATCCAAT
JAK1_80	TTGGGAAGGTTGAGCTCTGC
JAK1_81	CTCTGCAGGTATGACCCCGA
JAK1_82	TCTGCAGGTATGACCCCGAA
JAK1_83	CTGCAGGTATGACCCCGAAG
JAK1_84	GACCCCGAAGGGGACAATAC
JAK1_85	ACCCCGAAGGGGACAATACA
JAK1_86	CCCCGAAGGGGACAATACAG
JAK1_87	AGGGGACAATACAGGGGAGC
JAK1_88	GGACAATACAGGGGAGCAGG
[truncated: 17,807 more rows]

## Sheet: A - Ordered Oligo Backbones
Fwd Primer A/C	GTACTTCACGTGAGTCATAGC
BfuAI 5'	ACCTGC
Overhang 5'	TGGACCG
Overhang 3'	GTTTCCT
BfuAI 3'	GCAGGT
Rev Primer A/C	GACTGCTACTATGAATGCAGC
sgRNA placeholder	NNNNNNNNNNNNNNNNNNNN
Target Gene	Forward Inner Primer	Reverse Inner Primer	Extra Nucleotide
ABL1	AGACCCATCGTACTGGCACA	ACACGCTTCTGTGCTTGTCT	A		GTACTTCACGTGAGTCATAGCAGACCCATCGTACTGGCACAACCTGCATGGACCGNNNNNNNNNNNNNNNNNNNNGTTTCCTAGCAGGTACACGCTTCTGTGCTTGTCTGACTGCTACTATGAATGCAGC
ADA	AACGCGTTCTTCCATACGGT	TCCAAGATTGCGCAAGTTGC	A		GTACTTCACGTGAGTCATAGCAACGCGTTCTTCCATACGGTACCTGCATGGACCGNNNNNNNNNNNNNNNNNNNNGTTTCCTAGCAGGTTCCAAGATTGCGCAAGTTGCGACTGCTACTATGAATGCAGC
ALK	GGCAAACACATTCGCTGACA	TGGAAGCTATCCACAAGCGT	A		GTACTTCACGTGAGTCATAGCGGCAAACACATTCGCTGACAACCTGCATGGACCGNNNNNNNNNNNNNNNNNNNNGTTTCCTAGCAGGTTGGAAGCTATCCACAAGCGTGACTGCTACTATGAATGCAGC
AR	TGTTGCCTATTCCGCCTCTT	ACGGTGTTCAGAGTCAGCAT	A		GTACTTCACGTGAGTCATAGCTGTTGCCTATTCCGCCTCTTACCTGCATGGACCGNNNNNNNNNNNNNNNNNNNNGTTTCCTAGCAGGTACGGTGTTCAGAGTCAGCATGACTGCTACTATGAATGCAGC
BRAF	GCACTTCAAGCATCGGAGAC	TTCGCATTTACAACGCAGCA	A		GTACTTCACGTGAGTCATAGCGCACTTCAAGCATCGGAGACACCTGCATGGACCGNNNNNNNNNNNNNNNNNNNNGTTTCCTAGCAGGTTTCGCATTTACAACGCAGCAGACTGCTACTATGAATGCAGC
BTK	ACATTGCTCTCCGACCGTTA	GGCATTGACATTACACCGCT	A		GTACTTCACGTGAGTCATAGCACATTGCTCTCCGACCGTTAACCTGCATGGACCGNNNNNNNNNNNNNNNNNNNNGTTTCCTAGCAGGTGGCATTGACATTACACCGCTGACTGCTACTATGAATGCAGC
CCR4	TTGCGCTTTACGTACGGATG	GAGACAAAACGCGAACGAGA	A		GTACTTCACGTGAGTCATAGCTTGCGCTTTACGTACGGATGACCTGCATGGACCGNNNNNNNNNNNNNNNNNNNNGTTTCCTAGCAGGTGAGACAAAACGCGAACGAGAGACTGCTACTATGAATGCAGC
CD19	AGCGACATGTAGGCGTAGAT	GAACGCAAACACTACGCAAC	A		GTACTTCACGTGAGTCATAGCAGCGACATGTAGGCGTAGATACCTGCATGGACCGNNNNNNNNNNNNNNNNNNNNGTTTCCTAGCAGGTGAACGCAAACACTACGCAACGACTGCTACTATGAATGCAGC
CD3D	GTGTCGTAATGAAGCCTGCA	TAGTGCATTCAGGCGGTAGA	A		GTACTTCACGTGAGTCATAGCGTGTCGTAATGAAGCCTGCAACCTGCATGGACCGNNNNNNNNNNNNNNNNNNNNGTTTCCTAGCAGGTTAGTGCATTCAGGCGGTAGAGACTGCTACTATGAATGCAGC
CD3E	GCAATCGAAGCATACTCCGT	AATGGCTTAGTTGTTGGCGT	A		GTACTTCACGTGAGTCATAGCGCAATCGAAGCATACTCCGTACCTGCATGGACCGNNNNNNNNNNNNNNNNNNNNGTTTCCTAGCAGGTAATGGCTTAGTTGTTGGCGTGACTGCTACTATGAATGCAGC
CD3G	TTGTTGGTTACAAGCGTCGT	GGTGGTAACTTAGGTTCGCC	A		GTACTTCACGTGAGTCATAGCTTGTTGGTTACAAGCGTCGTACCTGCATGGACCGNNNNNNNNNNNNNNNNNNNNGTTTCCTAGCAGGTGGTGGTAACTTAGGTTCGCCGACTGCTACTATGAATGCAGC
CD52	CCGTTGAATACAGAACGCCT	CCCATGTATTGGTTCCGCTT	A		GTACTTCACGTGAGTCATAGCCCGTTGAATACAGAACGCCTACCTGCATGGACCGNNNNNNNNNNNNNNNNNNNNGTTTCCTAGCAGGTCCCATGTATTGGTTCCGCTTGACTGCTACTATGAATGCAGC
CDK4	TCTTACGTTCGTGTGCACAA	GGTATCCAAGCGGTCATGTT	A		GTACTTCACGTGAGTCATAGCTCTTACGTTCGTGTGCACAAACCTGCATGGACCGNNNNNNNNNNNNNNNNNNNNGTTTCCTAGCAGGTGGTATCCAAGCGGTCATGTTGACTGCTACTATGAATGCAGC
CDK6	AATGCACTACGCATTAGGCA	TCCGTAATTGGAGACGAGGA	T		GTACTTCACGTGAGTCATAGCAATGCACTACGCATTAGGCAACCTGCTTGGACCGNNNNNNNNNNNNNNNNNNNNGTTTCCTTGCAGGTTCCGTAATTGGAGACGAGGAGACTGCTACTATGAATGCAGC
CSF1	TTCAACGTTAAGTGGTGCCA	CCCGATAATAAGCGTCACGT	T		GTACTTCACGTGAGTCATAGCTTCAACGTTAAGTGGTGCCAACCTGCTTGGACCGNNNNNNNNNNNNNNNNNNNNGTTTCCTTGCAGGTCCCGATAATAAGCGTCACGTGACTGCTACTATGAATGCAGC
CSF2RA	ATCCACCTACAAGGCTCTGA	GTGCTCAAACTTAACGAGCG	T		GTACTTCACGTGAGTCATAGCATCCACCTACAAGGCTCTGAACCTGCTTGGACCGNNNNNNNNNNNNNNNNNNNNGTTTCCTTGCAGGTGTGCTCAAACTTAACGAGCGGACTGCTACTATGAATGCAGC
CSF2RB	TCGGGATTATTCAAGCGACC	AGTGCTTTCCGCTTACTCTC	T		GTACTTCACGTGAGTCATAGCTCGGGATTATTCAAGCGACCACCTGCTTGGACCGNNNNNNNNNNNNNNNNNNNNGTTTCCTTGCAGGTAGTGCTTTCCGCTTACTCTCGACTGCTACTATGAATGCAGC
CSF3R	AAGTCCCTCTTCGCATCATG	AACACCATAGGCTACACGTG	T		GTACTTCACGTGAGTCATAGCAAGTCCCTCTTCGCATCATGACCTGCTTGGACCGNNNNNNNNNNNNNNNNNNNNGTTTCCTTGCAGGTAACACCATAGGCTACACGTGGACTGCTACTATGAATGCAGC
CSK	ATTTCGGTATGACTGCGTGT	TCGGACATATTCATCGCTGG	T		GTACTTCACGTGAGTCATAGCATTTCGGTATGACTGCGTGTACCTGCTTGGACCGNNNNNNNNNNNNNNNNNNNNGTTTCCTTGCAGGTTCGGACATATTCATCGCTGGGACTGCTACTATGAATGCAGC
CTLA4	ACGAGTTTCAGTTGGACGAA	TCCCACTTTGGTCCAAGATG	T		GTACTTCACGTGAGTCATAGCACGAGTTTCAGTTGGACGAAACCTGCTTGGACCGNNNNNNNNNNNNNNNNNNNNGTTTCCTTGCAGGTTCCCACTTTGGTCCAAGATGGACTGCTACTATGAATGCAGC
CXCR4	TCCAGTGTTGGTTAGTTCGG	GGATCGAACTTGCACTTGTG	T		GTACTTCACGTGAGTCATAGCTCCAGTGTTGGTTAGTTCGGACCTGCTTGGACCGNNNNNNNNNNNNNNNNNNNNGTTTCCTTGCAGGTGGATCGAACTTGCACTTGTGGACTGCTACTATGAATGCAGC
CYP17A1	ATTGACGTAACCGCTGATGA	ATTGTGCTAATGGCGATCCT	T		GTACTTCACGTGAGTCATAGCATTGACGTAACCGCTGATGAACCTGCTTGGACCGNNNNNNNNNNNNNNNNNNNNGTTTCCTTGCAGGTATTGTGCTAATGGCGATCCTGACTGCTACTATGAATGCAGC
CYP19A1	GCTCAATAAGAACGCGGATG	GAGTAAGAACCGCGATAGCT	T		GTACTTCACGTGAGTCATAGCGCTCAATAAGAACGCGGATGACCTGCTTGGACCGNNNNNNNNNNNNNNNNNNNNGTTTCCTTGCAGGTGAGTAAGAACCGCGATAGCTGACTGCTACTATGAATGCAGC
DHFR	TCACTCATTGACGTCCTTGT	TTATCCGTTATCGCTCGGTT	T		GTACTTCACGTGAGTCATAGCTCACTCATTGACGTCCTTGTACCTGCTTGGACCGNNNNNNNNNNNNNNNNNNNNGTTTCCTTGCAGGTTTATCCGTTATCGCTCGGTTGACTGCTACTATGAATGCAGC
DHFRL1	CATCTGTTGGTGTCAGCAAC	AGTACCGTCCTGATAGTGGT	T		GTACTTCACGTGAGTCATAGCCATCTGTTGGTGTCAGCAACACCTGCTTGGACCGNNNNNNNNNNNNNNNNNNNNGTTTCCTTGCAGGTAGTACCGTCCTGATAGTGGTGACTGCTACTATGAATGCAGC
DNMT1	AAGAAGGTCTTGTGCGGTAT	TGCATCTTATAGCGAGCAGT	C		GTACTTCACGTGAGTCATAGCAAGAAGGTCTTGTGCGGTATACCTGCCTGGACCGNNNNNNNNNNNNNNNNNNNNGTTTCCTCGCAGGTTGCATCTTATAGCGAGCAGTGACTGCTACTATGAATGCAGC
DNMT3A	TCTTGGTTTCGATGCCATCT	GTGATAGAATGGAAGGCCGA	C		GTACTTCACGTGAGTCATAGCTCTTGGTTTCGATGCCATCTACCTGCCTGGACCGNNNNNNNNNNNNNNNNNNNNGTTTCCTCGCAGGTGTGATAGAATGGAAGGCCGAGACTGCTACTATGAATGCAGC
DNMT3B	GGCCATAACATTGATCTCGC	CGATGAGATCCTACTTGCGA	C		GTACTTCACGTGAGTCATAGCGGCCATAACATTGATCTCGCACCTGCCTGGACCGNNNNNNNNNNNNNNNNNNNNGTTTCCTCGCAGGTCGATGAGATCCTACTTGCGAGACTGCTACTATGAATGCAGC
DNMT3L	GTACACTATGTCACCGCGTA	CCTCACAATTCCAGTGGACT	C		GTACTTCACGTGAGTCATAGCGTACACTATGTCACCGCGTAACCTGCCTGGACCGNNNNNNNNNNNNNNNNNNNNGTTTCCTCGCAGGTCCTCACAATTCCAGTGGACTGACTGCTACTATGAATGCAGC
EGFR	GATACTCAACTCTCGCACCA	CACCCAAATTAGACAAGGCG	C		GTACTTCACGTGAGTCATAGCGATACTCAACTCTCGCACCAACCTGCCTGGACCGNNNNNNNNNNNNNNNNNNNNGTTTCCTCGCAGGTCACCCAAATTAGACAAGGCGGACTGCTACTATGAATGCAGC
EPHA2	AAAGAGCTAGCTGCCTTCAA	TGAGGCTTATAAGCTCTGGC	C		GTACTTCACGTGAGTCATAGCAAAGAGCTAGCTGCCTTCAAACCTGCCTGGACCGNNNNNNNNNNNNNNNNNNNNGTTTCCTCGCAGGTTGAGGCTTATAAGCTCTGGCGACTGCTACTATGAATGCAGC
ERBB2	TGGTACTTATCAGGCGAACC	TCACAACTTGCTCTGAAGGT	C		GTACTTCACGTGAGTCATAGCTGGTACTTATCAGGCGAACCACCTGCCTGGACCGNNNNNNNNNNNNNNNNNNNNGTTTCCTCGCAGGTTCACAACTTGCTCTGAAGGTGACTGCTACTATGAATGCAGC
ESR1	AGCCGAATGTAGGTCAGATC	AGACTTGTCGTAACACGTGA	C		GTACTTCACGTGAGTCATAGCAGCCGAATGTAGGTCAGATCACCTGCCTGGACCGNNNNNNNNNNNNNNNNNNNNGTTTCCTCGCAGGTAGACTTGTCGTAACACGTGAGACTGCTACTATGAATGCAGC
ESR2	GGATATGACTTCGTCGTCCA	TAACTGCTTCTCTTGTCGCT	C		GTACTTCACGTGAGTCATAGCGGATATGACTTCGTCGTCCAACCTGCCTGGACCGNNNNNNNNNNNNNNNNNNNNGTTTCCTCGCAGGTTAACTGCTTCTCTTGTCGCTGACTGCTACTATGAATGCAGC
FDPS	GTGGATCAACTTCTGTGCTG	CGTTGTTATCTCCGCTATGC	C		GTACTTCACGTGAGTCATAGCGTGGATCAACTTCTGTGCTGACCTGCCTGGACCGNNNNNNNNNNNNNNNNNNNNGTTTCCTCGCAGGTCGTTGTTATCTCCGCTATGCGACTGCTACTATGAATGCAGC
FGFR1	ACAACTCTCTCGATCTCACT	TTTGGACTTATCTGGCAAGG	C		GTACTTCACGTGAGTCATAGCACAACTCTCTCGATCTCACTACCTGCCTGGACCGNNNNNNNNNNNNNNNNNNNNGTTTCCTCGCAGGTTTTGGACTTATCTGGCAAGGGACTGCTACTATGAATGCAGC
FGFR2	CTTTCCTTGTCGATTCGCAA	ATCAGACTACTCGCCAAGAC	C		GTACTTCACGTGAGTCATAGCCTTTCCTTGTCGATTCGCAAACCTGCCTGGACCGNNNNNNNNNNNNNNNNNNNNGTTTCCTCGCAGGTATCAGACTACTCGCCAAGACGACTGCTACTATGAATGCAGC
FGFR3	CAATGTCATTATTCCGACGC	ACCCTATTCACCTGAGAGTT	C		GTACTTCACGTGAGTCATAGCCAATGTCATTATTCCGACGCACCTGCCTGGACCGNNNNNNNNNNNNNNNNNNNNGTTTCCTCGCAGGTACCCTATTCACCTGAGAGTTGACTGCTACTATGAATGCAGC
FGFR4	ATTCCTCTATGCGAAGTGCT	TTATGGCTTATCGGAGCCAA	G		GTACTTCACGTGAGTCATAGCATTCCTCTATGCGAAGTGCTACCTGCGTGGACCGNNNNNNNNNNNNNNNNNNNNGTTTCCTGGCAGGTTTATGGCTTATCGGAGCCAAGACTGCTACTATGAATGCAGC
FLT1	ACTGAGATCTCACGATACGA	AACTTCGTAGCGAGTTAAGG	G		GTACTTCACGTGAGTCATAGCACTGAGATCTCACGATACGAACCTGCGTGGACCGNNNNNNNNNNNNNNNNNNNNGTTTCCTGGCAGGTAACTTCGTAGCGAGTTAAGGGACTGCTACTATGAATGCAGC
FLT3	CCAGGTTATTGCAACACTCC	TGGGTAGTATGTCCGTCAAC	G		GTACTTCACGTGAGTCATAGCCCAGGTTATTGCAACACTCCACCTGCGTGGACCGNNNNNNNNNNNNNNNNNNNNGTTTCCTGGCAGGTTGGGTAGTATGTCCGTCAACGACTGCTACTATGAATGCAGC
FLT4	TAGATCGTTCCTCTCGCTTA	TACGGTATTCACCGGAGTAT	G		GTACTTCACGTGAGTCATAGCTAGATCGTTCCTCTCGCTTAACCTGCGTGGACCGNNNNNNNNNNNNNNNNNNNNGTTTCCTGGCAGGTTACGGTATTCACCGGAGTATGACTGCTACTATGAATGCAGC
HDAC1	TTGCAAGTTACGTTGCCTAC	ATCATGGTACTACAGCCGAG	G		GTACTTCACGTGAGTCATAGCTTGCAAGTTACGTTGCCTACACCTGCGTGGACCGNNNNNNNNNNNNNNNNNNNNGTTTCCTGGCAGGTATCATGGTACTACAGCCGAGGACTGCTACTATGAATGCAGC
HDAC10	TTACGTGTTAATCCGCTCTC	ATGAGGATACCGTAGACACA	G		GTACTTCACGTGAGTCATAGCTTACGTGTTAATCCGCTCTCACCTGCGTGGACCGNNNNNNNNNNNNNNNNNNNNGTTTCCTGGCAGGTATGAGGATACCGTAGACACAGACTGCTACTATGAATGCAGC
HDAC2	CGGTTACATCGAGAATCGTG	CCATCATATTCGCCACCATC	G		GTACTTCACGTGAGTCATAGCCGGTTACATCGAGAATCGTGACCTGCGTGGACCGNNNNNNNNNNNNNNNNNNNNGTTTCCTGGCAGGTCCATCATATTCGCCACCATCGACTGCTACTATGAATGCAGC
HDAC3	CGTGAAAATCAGATCCAACC	ACTAACCTCTAGAGTGAGCA	G		GTACTTCACGTGAGTCATAGCCGTGAAAATCAGATCCAACCACCTGCGTGGACCGNNNNNNNNNNNNNNNNNNNNGTTTCCTGGCAGGTACTAACCTCTAGAGTGAGCAGACTGCTACTATGAATGCAGC
HDAC4	CAGATGCATTCTGGTCAGTG	CTGGTTTTGCCATTCATTGC	G		GTACTTCACGTGAGTCATAGCCAGATGCATTCTGGTCAGTGACCTGCGTGGACCGNNNNNNNNNNNNNNNNNNNNGTTTCCTGGCAGGTCTGGTTTTGCCATTCATTGCGACTGCTACTATGAATGCAGC
HDAC6	TGGAGAATATCCAGGTCGTA	TAAGGAGTTCTGACGTGTTC	G		GTACTTCACGTGAGTCATAGCTGGAGAATATCCAGGTCGTAACCTGCGTGGACCGNNNNNNNNNNNNNNNNNNNNGTTTCCTGGCAGGTTAAGGAGTTCTGACGTGTTCGACTGCTACTATGAATGCAGC
HDAC7	TGCCTACTATCTTCTGCCTG	TCAGTTGTTGCAATAGCGAG	G		GTACTTCACGTGAGTCATAGCTGCCTACTATCTTCTGCCTGACCTGCGTGGACCGNNNNNNNNNNNNNNNNNNNNGTTTCCTGGCAGGTTCAGTTGTTGCAATAGCGAGGACTGCTACTATGAATGCAGC
HDAC8	ATAGGTCTAAGACCAGCGTA	CTCTTTGTGAAGTGTGTTGG	G		GTACTTCACGTGAGTCATAGCATAGGTCTAAGACCAGCGTAACCTGCGTGGACCGNNNNNNNNNNNNNNNNNNNNGTTTCCTGGCAGGTCTCTTTGTGAAGTGTGTTGGGACTGCTACTATGAATGCAGC
HDAC9	CCAAATGATTGTGGCTCAGT	AAGCCATTCTATATGTGCGC	G		GTACTTCACGTGAGTCATAGCCCAAATGATTGTGGCTCAGTACCTGCGTGGACCGNNNNNNNNNNNNNNNNNNNNGTTTCCTGGCAGGTAAGCCATTCTATATGTGCGCGACTGCTACTATGAATGCAGC

## Sheet: B - Ordered Oligo Backbones
Fwd Primer B/D	CATACGTCTGCATGCGACTCG
BfuAI 5'	ACCTGC
Overhang 5'	TGGACCG
Overhang 3'	GTTTCCT
BfuAI 3'	GCAGGT
Rev Primer B/D	CTGCTCGATCAGACGTCAGTG
sgRNA placeholder	NNNNNNNNNNNNNNNNNNNN
Target Gene	Forward Inner Primer	Reverse Inner Primer	Extra Nucleotide
IFNAR1	TCTATGCTTGTGTATCAGCC	GGTAGAGAAGGTTCCTGTTC	A		CATACGTCTGCATGCGACTCGTCTATGCTTGTGTATCAGCCACCTGCATGGACCGNNNNNNNNNNNNNNNNNNNNGTTTCCTAGCAGGTGGTAGAGAAGGTTCCTGTTCCTGCTCGATCAGACGTCAGTG
IFNAR2	TACCTTGTTCAATGTGCGTC	GTCTAGAATGGACCACTGGT	A		CATACGTCTGCATGCGACTCGTACCTTGTTCAATGTGCGTCACCTGCATGGACCGNNNNNNNNNNNNNNNNNNNNGTTTCCTAGCAGGTGTCTAGAATGGACCACTGGTCTGCTCGATCAGACGTCAGTG
IFNGR1	GTCAGTAAATCGTGCAACAG	CTTCGGATGTGAGACCTAAG	A		CATACGTCTGCATGCGACTCGGTCAGTAAATCGTGCAACAGACCTGCATGGACCGNNNNNNNNNNNNNNNNNNNNGTTTCCTAGCAGGTCTTCGGATGTGAGACCTAAGCTGCTCGATCAGACGTCAGTG
IFNGR2	CTGTGTATGCTCCATGTCAC	ATGTAGCTACAGAACCGGTT	A		CATACGTCTGCATGCGACTCGCTGTGTATGCTCCATGTCACACCTGCATGGACCGNNNNNNNNNNNNNNNNNNNNGTTTCCTAGCAGGTATGTAGCTACAGAACCGGTTCTGCTCGATCAGACGTCAGTG
IL2RA	TTCTTCCTTAACCAACCTCG	TTTACCCTTATTATCCGCCG	A		CATACGTCTGCATGCGACTCGTTCTTCCTTAACCAACCTCGACCTGCATGGACCGNNNNNNNNNNNNNNNNNNNNGTTTCCTAGCAGGTTTTACCCTTATTATCCGCCGCTGCTCGATCAGACGTCAGTG
IL2RB	TGTCATGTATTGCCTCCTCA	TCGCTTTTATTATGGACCGC	A		CATACGTCTGCATGCGACTCGTGTCATGTATTGCCTCCTCAACCTGCATGGACCGNNNNNNNNNNNNNNNNNNNNGTTTCCTAGCAGGTTCGCTTTTATTATGGACCGCCTGCTCGATCAGACGTCAGTG
IL2RG	TATCGTCTTCTTCCAGACCT	TTCCTGTTTACTGCTACACC	A		CATACGTCTGCATGCGACTCGTATCGTCTTCTTCCAGACCTACCTGCATGGACCGNNNNNNNNNNNNNNNNNNNNGTTTCCTAGCAGGTTTCCTGTTTACTGCTACACCCTGCTCGATCAGACGTCAGTG
JAK1	GTCGAAGAATCGGATAGTGC	TCTACAGTTGTGCTCTGGAA	A		CATACGTCTGCATGCGACTCGGTCGAAGAATCGGATAGTGCACCTGCATGGACCGNNNNNNNNNNNNNNNNNNNNGTTTCCTAGCAGGTTCTACAGTTGTGCTCTGGAACTGCTCGATCAGACGTCAGTG
JAK2	TTCTGAGTTAAGTCCACGGT	CGAAACAATCGTACGGCTAT	A		CATACGTCTGCATGCGACTCGTTCTGAGTTAAGTCCACGGTACCTGCATGGACCGNNNNNNNNNNNNNNNNNNNNGTTTCCTAGCAGGTCGAAACAATCGTACGGCTATCTGCTCGATCAGACGTCAGTG
KDR	AGTTGGATCCTTCACCAATC	TACTCCTTTCATGACTTGCC	A		CATACGTCTGCATGCGACTCGAGTTGGATCCTTCACCAATCACCTGCATGGACCGNNNNNNNNNNNNNNNNNNNNGTTTCCTAGCAGGTTACTCCTTTCATGACTTGCCCTGCTCGATCAGACGTCAGTG
KIT	CGTTTCAATAGCCACCTCAA	CTCGTCATGAGCATGTGTAG	A		CATACGTCTGCATGCGACTCGCGTTTCAATAGCCACCTCAAACCTGCATGGACCGNNNNNNNNNNNNNNNNNNNNGTTTCCTAGCAGGTCTCGTCATGAGCATGTGTAGCTGCTCGATCAGACGTCAGTG
MAP2K1	CTCTAACTGACGCGGAATTA	AGCTTTCTCGATCGATCTTC	A		CATACGTCTGCATGCGACTCGCTCTAACTGACGCGGAATTAACCTGCATGGACCGNNNNNNNNNNNNNNNNNNNNGTTTCCTAGCAGGTAGCTTTCTCGATCGATCTTCCTGCTCGATCAGACGTCAGTG
MAP2K2	AACCTGATAGGCCGACATAA	TCTCGAATTGATAGGCCACT	T		CATACGTCTGCATGCGACTCGAACCTGATAGGCCGACATAAACCTGCATGGACCGNNNNNNNNNNNNNNNNNNNNGTTTCCTTGCAGGTTCTCGAATTGATAGGCCACTCTGCTCGATCAGACGTCAGTG
MAPK1	TACCGATTTCACAAGGACTG	CCAATACATTCGGCCTATCA	T		CATACGTCTGCATGCGACTCGTACCGATTTCACAAGGACTGACCTGCATGGACCGNNNNNNNNNNNNNNNNNNNNGTTTCCTTGCAGGTCCAATACATTCGGCCTATCACTGCTCGATCAGACGTCAGTG
MAPK3	TACACACTTCAATCACGCAG	GCTAAGGAAGATGAAGCTGG	T		CATACGTCTGCATGCGACTCGTACACACTTCAATCACGCAGACCTGCATGGACCGNNNNNNNNNNNNNNNNNNNNGTTTCCTTGCAGGTGCTAAGGAAGATGAAGCTGGCTGCTCGATCAGACGTCAGTG
MS4A1	ACTTCCATCTACTGCATACG	ATCTGCATAAGGCACTATCC	T		CATACGTCTGCATGCGACTCGACTTCCATCTACTGCATACGACCTGCATGGACCGNNNNNNNNNNNNNNNNNNNNGTTTCCTTGCAGGTATCTGCATAAGGCACTATCCCTGCTCGATCAGACGTCAGTG
MTOR	CCCTGAAATTGCCTATACCG	CACCATTATTACGCGACCTT	T		CATACGTCTGCATGCGACTCGCCCTGAAATTGCCTATACCGACCTGCATGGACCGNNNNNNNNNNNNNNNNNNNNGTTTCCTTGCAGGTCACCATTATTACGCGACCTTCTGCTCGATCAGACGTCAGTG
NR3C1	TATTCGCTTAGGACTGACAC	TTTCTCGTTATACCTTCCGG	T		CATACGTCTGCATGCGACTCGTATTCGCTTAGGACTGACACACCTGCATGGACCGNNNNNNNNNNNNNNNNNNNNGTTTCCTTGCAGGTTTTCTCGTTATACCTTCCGGCTGCTCGATCAGACGTCAGTG
PARP1	CAATCCATGGCCAACGATAT	CTGAACTTGCTCGGTTAACA	T		CATACGTCTGCATGCGACTCGCAATCCATGGCCAACGATATACCTGCATGGACCGNNNNNNNNNNNNNNNNNNNNGTTTCCTTGCAGGTCTGAACTTGCTCGGTTAACACTGCTCGATCAGACGTCAGTG
PDCD1	ATAGCCTTAAGATTGGACCG	TGTACGATATTGCTGGAGTC	T		CATACGTCTGCATGCGACTCGATAGCCTTAAGATTGGACCGACCTGCATGGACCGNNNNNNNNNNNNNNNNNNNNGTTTCCTTGCAGGTTGTACGATATTGCTGGAGTCCTGCTCGATCAGACGTCAGTG
PDE3A	AATCTCCTACGTGGAACCTT	ATGGCAATACGTTATCCTGC	T		CATACGTCTGCATGCGACTCGAATCTCCTACGTGGAACCTTACCTGCATGGACCGNNNNNNNNNNNNNNNNNNNNGTTTCCTTGCAGGTATGGCAATACGTTATCCTGCCTGCTCGATCAGACGTCAGTG
PDE3B	GCTTTAGAAGATCCTCGGAA	CAGCTTAATTCAGTGGTTGG	T		CATACGTCTGCATGCGACTCGGCTTTAGAAGATCCTCGGAAACCTGCATGGACCGNNNNNNNNNNNNNNNNNNNNGTTTCCTTGCAGGTCAGCTTAATTCAGTGGTTGGCTGCTCGATCAGACGTCAGTG
PDGFRA	TGCGATTTATCTTGACGGAC	TGCTTGATATACGGTTGCAG	T		CATACGTCTGCATGCGACTCGTGCGATTTATCTTGACGGACACCTGCATGGACCGNNNNNNNNNNNNNNNNNNNNGTTTCCTTGCAGGTTGCTTGATATACGGTTGCAGCTGCTCGATCAGACGTCAGTG
PDGFRB	AAACACGTAGAGAGGATGAC	ATCCGTTTACAGTTAGGTCC	T		CATACGTCTGCATGCGACTCGAAACACGTAGAGAGGATGACACCTGCATGGACCGNNNNNNNNNNNNNNNNNNNNGTTTCCTTGCAGGTATCCGTTTACAGTTAGGTCCCTGCTCGATCAGACGTCAGTG
PGF	TCAGAGTTTGCAGGTAGCTA	TATGTGGTTCTTCGTCTGGA	G		CATACGTCTGCATGCGACTCGTCAGAGTTTGCAGGTAGCTAACCTGCATGGACCGNNNNNNNNNNNNNNNNNNNNGTTTCCTGGCAGGTTATGTGGTTCTTCGTCTGGACTGCTCGATCAGACGTCAGTG
PGR	TAGAGGTTTCCACGGTTATG	TAAACGGTTCTAGTACCAGC	G		CATACGTCTGCATGCGACTCGTAGAGGTTTCCACGGTTATGACCTGCATGGACCGNNNNNNNNNNNNNNNNNNNNGTTTCCTGGCAGGTTAAACGGTTCTAGTACCAGCCTGCTCGATCAGACGTCAGTG
PIK3C3	GAGGAGAAAGTCGTGTTAGC	CGTTAGGATAGGTCAGGTGA	G		CATACGTCTGCATGCGACTCGGAGGAGAAAGTCGTGTTAGCACCTGCATGGACCGNNNNNNNNNNNNNNNNNNNNGTTTCCTGGCAGGTCGTTAGGATAGGTCAGGTGACTGCTCGATCAGACGTCAGTG
PSMB1	AAGGTTCTCTAACCGAATCC	TTAGACCTTAATCGCGAGAG	G		CATACGTCTGCATGCGACTCGAAGGTTCTCTAACCGAATCCACCTGCATGGACCGNNNNNNNNNNNNNNNNNNNNGTTTCCTGGCAGGTTTAGACCTTAATCGCGAGAGCTGCTCGATCAGACGTCAGTG
PSMB5	CCACCTAATTGCTCTGTGAG	ACTTGTCTCTACCTGCTGAA	G		CATACGTCTGCATGCGACTCGCCACCTAATTGCTCTGTGAGACCTGCATGGACCGNNNNNNNNNNNNNNNNNNNNGTTTCCTGGCAGGTACTTGTCTCTACCTGCTGAACTGCTCGATCAGACGTCAGTG
RARA	GGTTTGTAAGCCAATATCCG	ACCTAAGTCTGGTCTATCGA	G		CATACGTCTGCATGCGACTCGGGTTTGTAAGCCAATATCCGACCTGCATGGACCGNNNNNNNNNNNNNNNNNNNNGTTTCCTGGCAGGTACCTAAGTCTGGTCTATCGACTGCTCGATCAGACGTCAGTG
RARB	AAATGGGTAGAGTCGCATTG	AATCGAGTACGCTCCTTAGT	G		CATACGTCTGCATGCGACTCGAAATGGGTAGAGTCGCATTGACCTGCATGGACCGNNNNNNNNNNNNNNNNNNNNGTTTCCTGGCAGGTAATCGAGTACGCTCCTTAGTCTGCTCGATCAGACGTCAGTG
RARG	ATGACTGTACCACCTGGAAT	ATAAGCGTAACGCTCCTAGA	G		CATACGTCTGCATGCGACTCGATGACTGTACCACCTGGAATACCTGCATGGACCGNNNNNNNNNNNNNNNNNNNNGTTTCCTGGCAGGTATAAGCGTAACGCTCCTAGACTGCTCGATCAGACGTCAGTG
RET	AGAGTGATCGTGATTACCTC	CACATAGATTACTGACCGGA	G		CATACGTCTGCATGCGACTCGAGAGTGATCGTGATTACCTCACCTGCATGGACCGNNNNNNNNNNNNNNNNNNNNGTTTCCTGGCAGGTCACATAGATTACTGACCGGACTGCTCGATCAGACGTCAGTG
RRM1	TGACAGATATATCACGGCCA	TCTGTCTTTGAACACACCAC	G		CATACGTCTGCATGCGACTCGTGACAGATATATCACGGCCAACCTGCATGGACCGNNNNNNNNNNNNNNNNNNNNGTTTCCTGGCAGGTTCTGTCTTTGAACACACCACCTGCTCGATCAGACGTCAGTG
RRM2	TTGTCACTTACCGTCTACTC	CGACTCTATCGATGTAGAGG	G		CATACGTCTGCATGCGACTCGTTGTCACTTACCGTCTACTCACCTGCATGGACCGNNNNNNNNNNNNNNNNNNNNGTTTCCTGGCAGGTCGACTCTATCGATGTAGAGGCTGCTCGATCAGACGTCAGTG
RRM2B	GGCTGATACTGTAGACATGC	GCATACAAAGACCTCAACGA	G		CATACGTCTGCATGCGACTCGGGCTGATACTGTAGACATGCACCTGCATGGACCGNNNNNNNNNNNNNNNNNNNNGTTTCCTGGCAGGTGCATACAAAGACCTCAACGACTGCTCGATCAGACGTCAGTG
RXRA	GATGTCAAACTGCCAATAGG	CATGCTATGGAATAGAGGCT	C		CATACGTCTGCATGCGACTCGGATGTCAAACTGCCAATAGGACCTGCATGGACCGNNNNNNNNNNNNNNNNNNNNGTTTCCTCGCAGGTCATGCTATGGAATAGAGGCTCTGCTCGATCAGACGTCAGTG
RXRB	GAACTAGAACTGGTTGCGAA	AGCTAGTTCGGATCTCCATT	C		CATACGTCTGCATGCGACTCGGAACTAGAACTGGTTGCGAAACCTGCATGGACCGNNNNNNNNNNNNNNNNNNNNGTTTCCTCGCAGGTAGCTAGTTCGGATCTCCATTCTGCTCGATCAGACGTCAGTG
RXRG	CAAAGGAATTATCAGCGAGG	TACTAGGTTCTGAGCACAAG	C		CATACGTCTGCATGCGACTCGCAAAGGAATTATCAGCGAGGACCTGCATGGACCGNNNNNNNNNNNNNNNNNNNNGTTTCCTCGCAGGTTACTAGGTTCTGAGCACAAGCTGCTCGATCAGACGTCAGTG
SLAMF7	ACTCTGGTCTCTACCATGTC	TGACCATTATATGTGACGCG	C		CATACGTCTGCATGCGACTCGACTCTGGTCTCTACCATGTCACCTGCATGGACCGNNNNNNNNNNNNNNNNNNNNGTTTCCTCGCAGGTTGACCATTATATGTGACGCGCTGCTCGATCAGACGTCAGTG
SMO	GTTCCAAATGTATCGACTCG	AGTCAACTCCATACTTCGAG	C		CATACGTCTGCATGCGACTCGGTTCCAAATGTATCGACTCGACCTGCATGGACCGNNNNNNNNNNNNNNNNNNNNGTTTCCTCGCAGGTAGTCAACTCCATACTTCGAGCTGCTCGATCAGACGTCAGTG
SRC	TCCTATCTTGCCTTACGACA	TTTGCTGTTATCTCCGTTCC	C		CATACGTCTGCATGCGACTCGTCCTATCTTGCCTTACGACAACCTGCATGGACCGNNNNNNNNNNNNNNNNNNNNGTTTCCTCGCAGGTTTTGCTGTTATCTCCGTTCCCTGCTCGATCAGACGTCAGTG
SSTR1	TAGTCTGTTCAGCTTATCCG	CTACATCTGTGCTCGGAATA	C		CATACGTCTGCATGCGACTCGTAGTCTGTTCAGCTTATCCGACCTGCATGGACCGNNNNNNNNNNNNNNNNNNNNGTTTCCTCGCAGGTCTACATCTGTGCTCGGAATACTGCTCGATCAGACGTCAGTG
SSTR2	GTCTCTCAATTAGCAGGCTC	CGTAATCATCTGCAGCTTCT	C		CATACGTCTGCATGCGACTCGGTCTCTCAATTAGCAGGCTCACCTGCATGGACCGNNNNNNNNNNNNNNNNNNNNGTTTCCTCGCAGGTCGTAATCATCTGCAGCTTCTCTGCTCGATCAGACGTCAGTG
SSTR3	ACAGGAATCTGATAAGGAGC	TAAAGCCTTCTAGATGGTCG	C		CATACGTCTGCATGCGACTCGACAGGAATCTGATAAGGAGCACCTGCATGGACCGNNNNNNNNNNNNNNNNNNNNGTTTCCTCGCAGGTTAAAGCCTTCTAGATGGTCGCTGCTCGATCAGACGTCAGTG
SSTR4	CACTGGTATTAAGGCCGTAC	CAAGACTATTAACTCGCGCT	C		CATACGTCTGCATGCGACTCGCACTGGTATTAAGGCCGTACACCTGCATGGACCGNNNNNNNNNNNNNNNNNNNNGTTTCCTCGCAGGTCAAGACTATTAACTCGCGCTCTGCTCGATCAGACGTCAGTG
SSTR5	TATCCCATTAGGAGACTGTG	GTAGTGTATGTCCTTCCAAG	C		CATACGTCTGCATGCGACTCGTATCCCATTAGGAGACTGTGACCTGCATGGACCGNNNNNNNNNNNNNNNNNNNNGTTTCCTCGCAGGTGTAGTGTATGTCCTTCCAAGCTGCTCGATCAGACGTCAGTG
TNF	CATTCAGTGGTTGAACCGTA	AGGGAATTGTCACATTGGTC	C		CATACGTCTGCATGCGACTCGCATTCAGTGGTTGAACCGTAACCTGCATGGACCGNNNNNNNNNNNNNNNNNNNNGTTTCCTCGCAGGTAGGGAATTGTCACATTGGTCCTGCTCGATCAGACGTCAGTG
TNFRSF8	ACGTTTGTCACCAGTCTAAC	ACTACGTTCTCTTAGCACCT	T		CATACGTCTGCATGCGACTCGACGTTTGTCACCAGTCTAACACCTGCATGGACCGNNNNNNNNNNNNNNNNNNNNGTTTCCTTGCAGGTACTACGTTCTCTTAGCACCTCTGCTCGATCAGACGTCAGTG
TOP1	ATGATCCTACCTACACTTCG	GACAAGTAACCTATAACGGC	T		CATACGTCTGCATGCGACTCGATGATCCTACCTACACTTCGACCTGCATGGACCGNNNNNNNNNNNNNNNNNNNNGTTTCCTTGCAGGTGACAAGTAACCTATAACGGCCTGCTCGATCAGACGTCAGTG
TOP2A	TGTGTTCTATTGGAACACGG	TCAACCTTTGACACATAGGC	T		CATACGTCTGCATGCGACTCGTGTGTTCTATTGGAACACGGACCTGCATGGACCGNNNNNNNNNNNNNNNNNNNNGTTTCCTTGCAGGTTCAACCTTTGACACATAGGCCTGCTCGATCAGACGTCAGTG
TOP2B	GGAAGTTACTAGTTGGCATG	AGGTCTATGTCAAGTACTCG	T		CATACGTCTGCATGCGACTCGGGAAGTTACTAGTTGGCATGACCTGCATGGACCGNNNNNNNNNNNNNNNNNNNNGTTTCCTTGCAGGTAGGTCTATGTCAAGTACTCGCTGCTCGATCAGACGTCAGTG
TUBB	TAGGAACTTCCGGATTCCAT	GAGAACCAACGAGAGATCAC	G		CATACGTCTGCATGCGACTCGTAGGAACTTCCGGATTCCATACCTGCATGGACCGNNNNNNNNNNNNNNNNNNNNGTTTCCTGGCAGGTGAGAACCAACGAGAGATCACCTGCTCGATCAGACGTCAGTG
TUBB1	GTTAGCTATCGGCCTAAGTA	CTCACTTTGAGTCTATTGGC	G		CATACGTCTGCATGCGACTCGGTTAGCTATCGGCCTAAGTAACCTGCATGGACCGNNNNNNNNNNNNNNNNNNNNGTTTCCTGGCAGGTCTCACTTTGAGTCTATTGGCCTGCTCGATCAGACGTCAGTG
TUBB2A	CATTACCTGCCGTCATTGTA	AACGATGTCTTAACGGTCAG	G		CATACGTCTGCATGCGACTCGCATTACCTGCCGTCATTGTAACCTGCATGGACCGNNNNNNNNNNNNNNNNNNNNGTTTCCTGGCAGGTAACGATGTCTTAACGGTCAGCTGCTCGATCAGACGTCAGTG
TUBB2B	ACCTCTTTCTGGCTAACTAG	TTCCCTATTACTGGATGTGG	G		CATACGTCTGCATGCGACTCGACCTCTTTCTGGCTAACTAGACCTGCATGGACCGNNNNNNNNNNNNNNNNNNNNGTTTCCTGGCAGGTTTCCCTATTACTGGATGTGGCTGCTCGATCAGACGTCAGTG
TUBB3	TTAGCGATTAACCTTGGAGC	TTTCAGCTTATACGAAGGCC	C		CATACGTCTGCATGCGACTCGTTAGCGATTAACCTTGGAGCACCTGCATGGACCGNNNNNNNNNNNNNNNNNNNNGTTTCCTCGCAGGTTTTCAGCTTATACGAAGGCCCTGCTCGATCAGACGTCAGTG
TUBB4A	TTGAGTCTTACCGAGATGAG	GACTTACAACACAGTCCTTG	C		CATACGTCTGCATGCGACTCGTTGAGTCTTACCGAGATGAGACCTGCATGGACCGNNNNNNNNNNNNNNNNNNNNGTTTCCTCGCAGGTGACTTACAACACAGTCCTTGCTGCTCGATCAGACGTCAGTG
TUBB4B	TTTAGGGTTATTAAGGCGGC	GGAGTACACTCTCTAGGCAT	C		CATACGTCTGCATGCGACTCGTTTAGGGTTATTAAGGCGGCACCTGCATGGACCGNNNNNNNNNNNNNNNNNNNNGTTTCCTCGCAGGTGGAGTACACTCTCTAGGCATCTGCTCGATCAGACGTCAGTG
TUBB6	ATACCAGTAAGTAGCAGAGC	TCGACTATATTATCCTGGCG	C		CATACGTCTGCATGCGACTCGATACCAGTAAGTAGCAGAGCACCTGCATGGACCGNNNNNNNNNNNNNNNNNNNNGTTTCCTCGCAGGTTCGACTATATTATCCTGGCGCTGCTCGATCAGACGTCAGTG
TUBB8	ACGCATATCAGTCATGTACG	TAAGCTCTTCTCTACAGCGA	A		CATACGTCTGCATGCGACTCGACGCATATCAGTCATGTACGACCTGCATGGACCGNNNNNNNNNNNNNNNNNNNNGTTTCCTAGCAGGTTAAGCTCTTCTCTACAGCGACTGCTCGATCAGACGTCAGTG
TYMS	CTAGTAGTGATGCAGTGAGT	AGATCACTCGTTGAGAGTAC	A		CATACGTCTGCATGCGACTCGCTAGTAGTGATGCAGTGAGTACCTGCATGGACCGNNNNNNNNNNNNNNNNNNNNGTTTCCTAGCAGGTAGATCACTCGTTGAGAGTACCTGCTCGATCAGACGTCAGTG
VEGFA	GAACCTTAACATGCCAGACT	CGAATGGATCCTGGAGTAAC	A		CATACGTCTGCATGCGACTCGGAACCTTAACATGCCAGACTACCTGCATGGACCGNNNNNNNNNNNNNNNNNNNNGTTTCCTAGCAGGTCGAATGGATCCTGGAGTAACCTGCTCGATCAGACGTCAGTG
VEGFB	CATAGTGTGGTAGTATTCCG	GAGGTATAAGTTCGTGTTCC	A		CATACGTCTGCATGCGACTCGCATAGTGTGGTAGTATTCCGACCTGCATGGACCGNNNNNNNNNNNNNNNNNNNNGTTTCCTAGCAGGTGAGGTATAAGTTCGTGTTCCCTGCTCGATCAGACGTCAGTG
KIF11	CTTCTACTGTGTAGCTACTG	CCGTATTATAGTGTGAGGTC	C		CATACGTCTGCATGCGACTCGCTTCTACTGTGTAGCTACTGACCTGCATGGACCGNNNNNNNNNNNNNNNNNNNNGTTTCCTCGCAGGTCCGTATTATAGTGTGAGGTCCTGCTCGATCAGACGTCAGTG
CTRL	GTAACCAATGTAAGGCACTC	CAGTTCTATTCTCGGATCCA	G		CATACGTCTGCATGCGACTCGGTAACCAATGTAAGGCACTCACCTGCATGGACCGNNNNNNNNNNNNNNNNNNNNGTTTCCTGGCAGGTCAGTTCTATTCTCGGATCCACTGCTCGATCAGACGTCAGTG
