# Supplementary material for: Target identification of small molecules using large-scale CRISPR-Cas mutagenesis scanning of essential genes
Source: Nat Commun. 2018 Feb 5;9:502. doi: 10.1038/s41467-017-02349-8 (PMC5799254; doi:10.1038/s41467-017-02349-8)
Supplement: Supplementary file 6 — Supplementary Data 4 [file 41467_2017_2349_MOESM6_ESM.xlsx]

## Sheet: Library C
Gene	sgRNA_ID	sgRNA	Note
ADORA3	ADORA3 1	GCTTGTGTCCAAAGAATCAG
ADORA3	ADORA3 2	CTTGTGTCCAAAGAATCAGA
ADORA3	ADORA3 3	TGTCCAAAGAATCAGAGGGA
ADORA3	ADORA3 4	GGCAGACCACACAAGCTTTG
ADORA3	ADORA3 5	CACAAGCTTTGAGGATCAAA
ADORA3	ADORA3 6	AGCTTTGAGGATCAAAAGGT
ADORA3	ADORA3 7	CTTGAACTTCTTTATTTTAT
ADORA3	ADORA3 8	ATTTTATAGGCATAGACGAT
ADORA3	ADORA3 9	TTTTATAGGCATAGACGATA
ADORA3	ADORA3 10	ATAGACGATAGGGTTCATCA
ADORA3	ADORA3 11	GATAGGGTTCATCATGGAGT
ADORA3	ADORA3 12	GGTTCATCATGGAGTTGGCA
ADORA3	ADORA3 13	GTTCATCATGGAGTTGGCAT
ADORA3	ADORA3 14	TGGAGTTGGCATGGGACAGC
ADORA3	ADORA3 15	CCCATGTACAGCACAAGCTG
ADORA3	ADORA3 16	ATGCAGTTGATGATAGATAA
ADORA3	ADORA3 17	CAAGAAAAGAACCAGAAACA
ADORA3	ADORA3 18	ATAAAATGCACCTGTCTCTT
ADORA3	ADORA3 19	GTAAAAGATGTCAAGATAGA
ADORA3	ADORA3 20	AGATGGCGCACATGACAACC
ADORA3	ADORA3 21	GATGGCGCACATGACAACCA
ADORA3	ADORA3 22	ATGGCGCACATGACAACCAG
ADORA3	ADORA3 23	TGGCGCACATGACAACCAGG
ADORA3	ADORA3 24	AACCAGGGGGATGAAAATCC
ADORA3	ADORA3 25	GGGGGATGAAAATCCAGGTG
ADORA3	ADORA3 26	CATGTAGTCCATTCTCATGA
ADORA3	ADORA3 27	TTCTCATGACGGAAACAAAT
ADORA3	ADORA3 28	CGGAAACAAATTGGCATGAA
ADORA3	ADORA3 29	AACAAATTGGCATGAAAGGA
ADORA3	ADORA3 30	AAAGGAAGGTGACATTTCTG
ADORA3	ADORA3 31	GACATTTCTGTGGTACTCTG
ADORA3	ADORA3 32	TTTCATGTTCCAGCCAAACA
ADORA3	ADORA3 33	TTCATGTTCCAGCCAAACAT
ADORA3	ADORA3 34	TCATGTTCCAGCCAAACATG
ADORA3	ADORA3 35	CATGTTCCAGCCAAACATGG
ADORA3	ADORA3 36	ACATGGGGGTCAATCCCACC
ADORA3	ADORA3 37	GGAATGACACCAGCCAGCAA
ADORA3	ADORA3 38	ACACCAGCCAGCAAAGGCCC
ADORA3	ADORA3 39	CACCAGCCAGCAAAGGCCCA
ADORA3	ADORA3 40	CAGCCATATTCTTCTGTGAG
ADORA3	ADORA3 41	TTCATTCACACAGATACAAG
ADORA3	ADORA3 42	TCATTCACACAGATACAAGA
ADORA3	ADORA3 43	TCACCACTCACAGAAGAATA
ADORA3	ADORA3 44	CACTCACAGAAGAATATGGC
ADORA3	ADORA3 45	CAGAAGAATATGGCTGGCCC
ADORA3	ADORA3 46	AGAAGAATATGGCTGGCCCT
ADORA3	ADORA3 47	GGCTGGCCCTGGGCCTTTGC
ADORA3	ADORA3 48	GGCCCTGGGCCTTTGCTGGC
ADORA3	ADORA3 49	TTGCTGGCTGGTGTCATTCC
ADORA3	ADORA3 50	CTGGCTGGTGTCATTCCTGG
ADORA3	ADORA3 51	TGGCTGGTGTCATTCCTGGT
ADORA3	ADORA3 52	GTGGGATTGACCCCCATGTT
ADORA3	ADORA3 53	GATTGACCCCCATGTTTGGC
ADORA3	ADORA3 54	ATTTGTTTCCGTCATGAGAA
ADORA3	ADORA3 55	CGTCATGAGAATGGACTACA
ADORA3	ADORA3 56	TATACTTCAGCTTCCTCACC
ADORA3	ADORA3 57	CACCTGGATTTTCATCCCCC
ADORA3	ADORA3 58	TTGACATCTTTTACATCATT
ADORA3	ADORA3 59	TTATCTAACTCCAAAGAGAC
ADORA3	ADORA3 60	AAAGAGACAGGTGCATTTTA
ADORA3	ADORA3 61	AGACAGGTGCATTTTATGGA
ADORA3	ADORA3 62	GACAGGTGCATTTTATGGAC
ADORA3	ADORA3 63	TTATGGACGGGAGTTCAAGA
ADORA3	ADORA3 64	GACGGCTAAGTCCTTGTTTC
ADORA3	ADORA3 65	TTTTCTTGTTTGCTCTGTCA
ADORA3	ADORA3 66	AACTGCATCATCTACTTTAA
ADORA3	ADORA3 67	CATCATCTACTTTAATGGTG
ADORA3	ADORA3 68	ACCACAGCTTGTGCTGTACA
ADORA3	ADORA3 69	CCACAGCTTGTGCTGTACAT
ADORA3	ADORA3 70	CTATAAAATAAAGAAGTTCA
ADORA3	ADORA3 71	TTTGATCCTCAAAGCTTGTG
ADORA3	ADORA3 72	CTGCCATCCCTCTGATTCTT
ADORA3	ADORA3 73	TCCACAGCAGTAATTGCTAA
ADORA3	ADORA3 74	CCACAGCAGTAATTGCTAAA
ADORA3	ADORA3 75	AGCAGTAATTGCTAAAGGGT
ADORA3	ADORA3 76	GCAGTAATTGCTAAAGGGTA
ADORA3	ADORA3 77	CAGTAATTGCTAAAGGGTAG
ADORA3	ADORA3 78	TTGCTAAAGGGTAGGGGAGA
ADORA3	ADORA3 79	AAGGGTAGGGGAGATGGAGC
ADORA3	ADORA3 80	CCACGCCGCAGGCTACCTGA
ADORA3	ADORA3 81	TAAGCTTGACCCGCAAGTAT
ADORA3	ADORA3 82	CAAGTATCGGTCCACAGCGA
ADORA3	ADORA3 83	GTCCACAGCGATGGCCAGCA
ADORA3	ADORA3 84	GATGGCCAGCAAGGACATGA
ADORA3	ADORA3 85	GGCCAGCAAGGACATGATGG
ADORA3	ADORA3 86	GCAAGGACATGATGGAGGCG
ADORA3	ADORA3 87	CAAGGACATGATGGAGGCGT
ADORA3	ADORA3 88	CGTGGGTAAAGATAAGCAGT
ADORA3	ADORA3 89	GCAGTAGGCAAGTCATAAAA
ADORA3	ADORA3 90	TAAAAAGGCAGCTGTAGAAG
ADORA3	ADORA3 91	AGAAGTGGATTGTGATGCCC
ADORA3	ADORA3 92	GATGCCCAGGCTGACAACAA
ADORA3	ADORA3 93	AGGCTGACAACAATGGCCAA
ADORA3	ADORA3 94	CCCCAACAGCAATGTCAGCC
ADORA3	ADORA3 95	CCCAACAGCAATGTCAGCCA
ADORA3	ADORA3 96	TAGAGAGACAATGAAATAGA
ADORA3	ADORA3 97	AGAGACAATGAAATAGAAGG
ADORA3	ADORA3 98	GACAATGAAATAGAAGGTGG
ADORA3	ADORA3 99	AATAGAAGGTGGTGGTCTGC
ADORA3	ADORA3 100	GAAGGTGGTGGTCTGCAGGC
ADORA3	ADORA3 101	AAGGTGGTGGTCTGCAGGCT
ADORA3	ADORA3 102	AGGTGGTGGTCTGCAGGCTG
ADORA3	ADORA3 103	GACCAGCACGTTGCCCACTA
ADORA3	ADORA3 104	GAGTCCAATGAAAATTTCCA
ADORA3	ADORA3 105	GAAAATTTCCATGGTGATGT
ADORA3	ADORA3 106	CATGGTGATGTAGGTAACAT
ADORA3	ADORA3 107	TGACAGAGCAGTGCTGTTGT
ADORA3	ADORA3 108	GACAGAGCAGTGCTGTTGTT
ADORA3	ADORA3 109	CAACAGCACTGCTCTGTCAT
ADORA3	ADORA3 110	CAATGTTACCTACATCACCA
ADORA3	ADORA3 111	ATCACCATGGAAATTTTCAT
ADORA3	ADORA3 112	CATTGGACTCTGCGCCATAG
ADORA3	ADORA3 113	ATTGGACTCTGCGCCATAGT
ADORA3	ADORA3 114	CGCCATAGTGGGCAACGTGC
ADORA3	ADORA3 115	CAACGTGCTGGTCATCTGCG
ADORA3	ADORA3 116	TTTCATTGTCTCTCTAGCCC
ADORA3	ADORA3 117	GCCCTGGCTGACATTGCTGT
ADORA3	ADORA3 118	CCCTGGCTGACATTGCTGTT
ADORA3	ADORA3 119	CCTGGCTGACATTGCTGTTG
ADORA3	ADORA3 120	TGACATTGCTGTTGGGGTGC
ADORA3	ADORA3 121	TGGGGTGCTGGTCATGCCTT
ADORA3	ADORA3 122	TTTGGCCATTGTTGTCAGCC
ADORA3	ADORA3 123	TTGGCCATTGTTGTCAGCCT
ADORA3	ADORA3 124	CGCCTCCATCATGTCCTTGC
ADORA3	ADORA3 125	GTCCTTGCTGGCCATCGCTG
ADORA3	ADORA3 126	TCGCTGTGGACCGATACTTG
ADORA3	ADORA3 127	CGCTGTGGACCGATACTTGC
ADORA3	ADORA3 128	TGCGGGTCAAGCTTACCGTC
APH1A	APH1A 1	CCCTAGGTTCCCTCAGTCCT
APH1A	APH1A 2	CCTAGGTTCCCTCAGTCCTC
APH1A	APH1A 3	AGGTTCCCTCAGTCCTCGGG
APH1A	APH1A 4	GGTTCCCTCAGTCCTCGGGT
APH1A	APH1A 5	AGTCCTCGGGTGGGATGCGC
APH1A	APH1A 6	GTCCTCGGGTGGGATGCGCA
APH1A	APH1A 7	CCCGACTGTCCTCCTGCCGT
APH1A	APH1A 8	CTCCTGCCGTCGGCCTGCAG
APH1A	APH1A 9	CCTTCCCCTCTGCAGGCCGA
APH1A	APH1A 10	CCCCTCTGCAGGCCGACGGC
APH1A	APH1A 11	CTCTGCAGGCCGACGGCAGG
APH1A	APH1A 12	GCCGACGGCAGGAGGACAGT
APH1A	APH1A 13	CCGACGGCAGGAGGACAGTC
APH1A	APH1A 14	GCAGGAGGACAGTCGGGTGA
APH1A	APH1A 15	TGCCCTGCGCATCCCACCCG
APH1A	APH1A 16	CGCATCCCACCCGAGGACTG
APH1A	APH1A 17	GCATCCCACCCGAGGACTGA
APH1A	APH1A 18	GTAGTCAGTCCTTACACAAG
APH1A	APH1A 19	AGAGGCTGCGCTGAATACTT
APH1A	APH1A 20	GGCTGCGCTGAATACTTCGG
APH1A	APH1A 21	GCTGCGCTGAATACTTCGGA
APH1A	APH1A 22	GGACCCTCCAGCTGTGATGA
APH1A	APH1A 23	GATGAAGGCCCAGAGCCCCA
APH1A	APH1A 24	GGAAACAGTGACTGCATAGA
APH1A	APH1A 25	GAAACAGTGACTGCATAGAT
APH1A	APH1A 26	TGACTGCATAGATGGGCAGC
APH1A	APH1A 27	TGCATAGATGGGCAGCAGGC
APH1A	APH1A 28	CAGCAGGCTGGCCTCATACC
APH1A	APH1A 29	AGCAGGCTGGCCTCATACCA
APH1A	APH1A 30	GCAGGCTGGCCTCATACCAG
APH1A	APH1A 31	TGGCCTCATACCAGGGGTTC
APH1A	APH1A 32	CCAGGGGTTCAGGAATGTCT
APH1A	APH1A 33	GGGTTCAGGAATGTCTAGGA
APH1A	APH1A 34	CCTAGACATTCCTGAACCCC
APH1A	APH1A 35	ATTCCTGAACCCCTGGTATG
APH1A	APH1A 36	CTATGCAGTCACTGTTTCCA
APH1A	APH1A 37	TATGCAGTCACTGTTTCCAT
APH1A	APH1A 38	ATGCAGTCACTGTTTCCATG
APH1A	APH1A 39	TCACTGTTTCCATGGGGCTC
APH1A	APH1A 40	CACTGTTTCCATGGGGCTCT
APH1A	APH1A 41	CTCTGGGCCTTCATCACAGC
APH1A	APH1A 42	TGGGCCTTCATCACAGCTGG
APH1A	APH1A 43	GGGCCTTCATCACAGCTGGA
APH1A	APH1A 44	TCAGCGCAGCCTCTTGTGTA
APH1A	APH1A 45	TTGTGTAAGGACTGACTACC
APH1A	APH1A 46	TCACCAGTCCCGATGTCAGT
APH1A	APH1A 47	GTAGGTGACTCCCAACCACC
APH1A	APH1A 48	CCAGTACCGTCTCCTCTCAC
APH1A	APH1A 49	AAAGAACACAACTCCCCAAA
APH1A	APH1A 50	ACACAACTCCCCAAAAGGTA
APH1A	APH1A 51	CTCCCCAAAAGGTATGGAGC
APH1A	APH1A 52	AAAGGTATGGAGCAGGATAA
APH1A	APH1A 53	GATAATGGCTGCTGTCAGAA
APH1A	APH1A 54	GCTGCTGTCAGAAAGGCTGC
APH1A	APH1A 55	CTGCTGTCAGAAAGGCTGCA
APH1A	APH1A 56	TTATCCTGCTCCATACCTTT
APH1A	APH1A 57	TATCCTGCTCCATACCTTTT
APH1A	APH1A 58	ATCCTGCTCCATACCTTTTG
APH1A	APH1A 59	TGTTCTTTGATGCCTGTGAG
APH1A	APH1A 60	TTGATGCCTGTGAGAGGAGA
APH1A	APH1A 61	CCTGTGAGAGGAGACGGTAC
APH1A	APH1A 62	CTGTGAGAGGAGACGGTACT
APH1A	APH1A 63	GAGGAGACGGTACTGGGCTT
APH1A	APH1A 64	AGGAGACGGTACTGGGCTTT
APH1A	APH1A 65	ACGGTACTGGGCTTTGGGCC
APH1A	APH1A 66	GTACTGGGCTTTGGGCCTGG
APH1A	APH1A 67	TGGGCTTTGGGCCTGGTGGT
APH1A	APH1A 68	GGGCTTTGGGCCTGGTGGTT
APH1A	APH1A 69	TGGGAGTCACCTACTGACAT
APH1A	APH1A 70	GGGAGTCACCTACTGACATC
APH1A	APH1A 71	TCACCTACTGACATCGGGAC
APH1A	APH1A 72	TGACATCGGGACTGGTGAGT
APH1A	APH1A 73	GGTGGATCTTACCTGAAGTC
APH1A	APH1A 74	ACCTGAAGTCAGGAAGTAAT
APH1A	APH1A 75	CCTGAAGTCAGGAAGTAATA
APH1A	APH1A 76	AGTAATAGGGTGAGTCTCCA
APH1A	APH1A 77	CCATGGATCCCAACCACACC
APH1A	APH1A 78	GACACCACTGATGATACCGA
APH1A	APH1A 79	CCGAAGGAGAGACCAGAAAC
APH1A	APH1A 80	CGAAGGAGAGACCAGAAACT
APH1A	APH1A 81	GAAGGAGAGACCAGAAACTG
APH1A	APH1A 82	AAGGAGAGACCAGAAACTGG
APH1A	APH1A 83	TCCTCCCTTCCCCCAGTTTC
APH1A	APH1A 84	CCAGTTTCTGGTCTCTCCTT
APH1A	APH1A 85	CTCTCCTTCGGTATCATCAG
APH1A	APH1A 86	CTTCTCTGTTATCAATATTT
APH1A	APH1A 87	AATATTTTGGCTGATGCACT
APH1A	APH1A 88	ATATTTTGGCTGATGCACTT
APH1A	APH1A 89	TTGGCTGATGCACTTGGGCC
APH1A	APH1A 90	TGATGCACTTGGGCCAGGTG
APH1A	APH1A 91	GCACTTGGGCCAGGTGTGGT
APH1A	APH1A 92	CACTTGGGCCAGGTGTGGTT
APH1A	APH1A 93	CCAGGTGTGGTTGGGATCCA
APH1A	APH1A 94	CCCTATTACTTCCTGACTTC
APH1A	APH1A 95	CCTCTCCCTTGGCTCACCAT
APH1A	APH1A 96	TTGGCTCACCATAGGCCATC
APH1A	APH1A 97	GCTCACCATAGGCCATCTGG
APH1A	APH1A 98	ACCATAGGCCATCTGGCGGA
APH1A	APH1A 99	GGCCATCTGGCGGATGGAGA
APH1A	APH1A 100	GCCATCTGGCGGATGGAGAT
APH1A	APH1A 101	TAACCCCTCATCTGCCTTCC
APH1A	APH1A 102	AACCCCTCATCTGCCTTCCT
APH1A	APH1A 103	ACCCCTCATCTGCCTTCCTG
APH1A	APH1A 104	CCTCATCTGCCTTCCTGGGG
APH1A	APH1A 105	TACCCCACCCCACCCCAGGA
APH1A	APH1A 106	CCACCCCAGGAAGGCAGATG
APH1A	APH1A 107	CACCCCAGGAAGGCAGATGA
APH1A	APH1A 108	ACCCCAGGAAGGCAGATGAG
APH1A	APH1A 109	GGGGTTAGCATCGCTGAGTG
APH1A	APH1A 110	TTAGCATCGCTGAGTGAGGA
APH1A	APH1A 111	ACCCATCTCCATCCGCCAGA
APH1A	APH1A 112	TCCATCCGCCAGATGGCCTA
APH1A	APH1A 113	TTACTTAAGCAGCTTGTAGT
APH1A	APH1A 114	GCAGCTTGTAGTAGGCAAAG
APH1A	APH1A 115	AGCGGAACACCTCCTGTAGA
APH1A	APH1A 116	AGACAGCAGCACCAAAAATC
APH1A	APH1A 117	CAGCAGCACCAAAAATCAGG
APH1A	APH1A 118	CAAAAATCAGGAGGCCGTAC
APH1A	APH1A 119	TCAGGAGGCCGTACTGGAGC
APH1A	APH1A 120	CAGGAGGCCGTACTGGAGCC
APH1A	APH1A 121	ACTGGAGCCGGGCATCTGAC
APH1A	APH1A 122	GAGCCGGGCATCTGACCGGT
APH1A	APH1A 123	CATCTGACCGGTCGGTCACA
APH1A	APH1A 124	CAAGATGAACCAGACCACAG
APH1A	APH1A 125	TGAACCAGACCACAGAGGCC
APH1A	APH1A 126	AGACCACAGAGGCCAGGAGC
APH1A	APH1A 127	GACCACAGAGGCCAGGAGCA
APH1A	APH1A 128	CTGGCTGGTCTCCCTGCTCC
APH1A	APH1A 129	CTCCCTGCTCCTGGCCTCTG
APH1A	APH1A 130	TGCTCCTGGCCTCTGTGGTC
APH1A	APH1A 131	CTCTGTGGTCTGGTTCATCT
APH1A	APH1A 132	TCTTGGTCCATGTGACCGAC
APH1A	APH1A 133	TGACCGACCGGTCAGATGCC
APH1A	APH1A 134	TCAGATGCCCGGCTCCAGTA
APH1A	APH1A 135	CAGTACGGCCTCCTGATTTT
APH1A	APH1A 136	TGCTGTCTCTGTCCTTCTAC
APH1A	APH1A 137	TGTCTCTGTCCTTCTACAGG
APH1A	APH1A 138	CCTCTACTCACCCTGCGACC
APH1A	APH1A 139	ACCAGGATGATAACGCGAAG
APH1A	APH1A 140	CCAGGATGATAACGCGAAGC
APH1A	APH1A 141	AGTGATCAAGAAAAGCGCGA
APH1A	APH1A 142	ATCAAGAAAAGCGCGAAGGC
APH1A	APH1A 143	TCAAGAAAAGCGCGAAGGCC
APH1A	APH1A 144	GAAAAACACCGCAGCCCCCA
APH1A	APH1A 145	AACACCGCAGCCCCCATGGC
APH1A	APH1A 146	CCTTCCCACCTGACCAGCCA
APH1A	APH1A 147	CTTCCCACCTGACCAGCCAT
APH1A	APH1A 148	TTCCCACCTGACCAGCCATG
APH1A	APH1A 149	TCCCACCTGACCAGCCATGG
APH1A	APH1A 150	CTGACCAGCCATGGGGGCTG
APH1A	APH1A 151	GGCTGCACTTTCGTCGCGTT
APH1A	APH1A 152	CACTTTCGTCGCGTTCGGCC
APH1A	APH1A 153	CGCGCTTTTCTTGATCACTG
APH1A	APH1A 154	CTTTTCTTGATCACTGTGGC
APH1A	APH1A 155	TTTTCTTGATCACTGTGGCT
APH1A	APH1A 156	TTTCTTGATCACTGTGGCTG
APH1A	APH1A 157	CCCGCTTCGCGTTATCATCC
APH1A	APH1A 158	CGCGTTATCATCCTGGTCGC
APH1A	APH1A 159	GCGTTATCATCCTGGTCGCA
ATP2A1	ATP2A1 1	CCCCCAGGAAGGGAGCACAA
ATP2A1	ATP2A1 2	CCAGGAAGGGAGCACAATGG
ATP2A1	ATP2A1 3	GGCCGCTCATGCTAAAACCA
ATP2A1	ATP2A1 4	CGCTCATGCTAAAACCACGG
ATP2A1	ATP2A1 5	TAAAACCACGGAGGAATGTT
ATP2A1	ATP2A1 6	GAGGAATGTTTGGCCTATTT
ATP2A1	ATP2A1 7	AGGAATGTTTGGCCTATTTT
ATP2A1	ATP2A1 8	GGAATGTTTGGCCTATTTTG
ATP2A1	ATP2A1 9	TTTTGGGGTGAGTGAGACCA
ATP2A1	ATP2A1 10	TTTGGGGTGAGTGAGACCAC
ATP2A1	ATP2A1 11	TGAGACCACGGGCCTCACCC
ATP2A1	ATP2A1 12	TCACCCCGGACCAAGTTAAG
ATP2A1	ATP2A1 13	GGACCAAGTTAAGCGGAATC
ATP2A1	ATP2A1 14	AAGCGGAATCTGGAGAAATA
ATP2A1	ATP2A1 15	CTGGAGAAATACGGCCTCAA
ATP2A1	ATP2A1 16	CCAAGGGACACTTACCATTG
ATP2A1	ATP2A1 17	TCTCCAGATTCCGCTTAACT
ATP2A1	ATP2A1 18	AGATTCCGCTTAACTTGGTC
ATP2A1	ATP2A1 19	GATTCCGCTTAACTTGGTCC
ATP2A1	ATP2A1 20	ATTCCGCTTAACTTGGTCCG
ATP2A1	ATP2A1 21	GCTTAACTTGGTCCGGGGTG
ATP2A1	ATP2A1 22	TTGGTCCGGGGTGAGGCCCG
ATP2A1	ATP2A1 23	GGTCTCACTCACCCCAAAAT
ATP2A1	ATP2A1 24	ATAGGCCAAACATTCCTCCG
ATP2A1	ATP2A1 25	CTCCGTGGTTTTAGCATGAG
ATP2A1	ATP2A1 26	CTGGGTAGAGCTCCCTGCTG
ATP2A1	ATP2A1 27	GTAGAGCTCCCTGCTGAGGA
ATP2A1	ATP2A1 28	AGTAACTTACCTTCCTCAGC
ATP2A1	ATP2A1 29	GTAACTTACCTTCCTCAGCA
ATP2A1	ATP2A1 30	CTCAGCAGGGAGCTCTACCC
ATP2A1	ATP2A1 31	CTCCCCCAGGGAAGACCCTG
ATP2A1	ATP2A1 32	TCCCCCAGGGAAGACCCTGT
ATP2A1	ATP2A1 33	AGGGAAGACCCTGTGGGAGC
ATP2A1	ATP2A1 34	AGAGCAGTTTGAAGACCTCC
ATP2A1	ATP2A1 35	AGTTTGAAGACCTCCTGGTG
ATP2A1	ATP2A1 36	CCTGGTGCGGATTCTCCTCC
ATP2A1	ATP2A1 37	AGACCCTCCCACACTTACGA
ATP2A1	ATP2A1 38	ACTTACGAAGGAAATGCATG
ATP2A1	ATP2A1 39	CGAAGGAAATGCATGCGGCC
ATP2A1	ATP2A1 40	AGGAAATGCATGCGGCCAGG
ATP2A1	ATP2A1 41	CCAGGAGGAGAATCCGCACC
ATP2A1	ATP2A1 42	GGAGGAGAATCCGCACCAGG
ATP2A1	ATP2A1 43	GCTCTATCACCAGCTCCCAC
ATP2A1	ATP2A1 44	CTCTATCACCAGCTCCCACA
ATP2A1	ATP2A1 45	AGCTCCCACAGGGTCTTCCC
ATP2A1	ATP2A1 46	GCTCCCACAGGGTCTTCCCT
ATP2A1	ATP2A1 47	CTCCCACAGGGTCTTCCCTG
ATP2A1	ATP2A1 48	TCCCACAGGGTCTTCCCTGG
ATP2A1	ATP2A1 49	TTCCCCTGCTCCCCAGGTGC
ATP2A1	ATP2A1 50	CTGCTCCCCAGGTGCTGGCC
ATP2A1	ATP2A1 51	CCAGGTGCTGGCCTGGTTTG
ATP2A1	ATP2A1 52	GTGCTGGCCTGGTTTGAGGA
ATP2A1	ATP2A1 53	CCTCATTGCCAATGCCATCG
ATP2A1	ATP2A1 54	CTCATTGCCAATGCCATCGT
ATP2A1	ATP2A1 55	TCATTGCCAATGCCATCGTG
ATP2A1	ATP2A1 56	CATTGCCAATGCCATCGTGG
ATP2A1	ATP2A1 57	CCAATGCCATCGTGGGGGTT
ATP2A1	ATP2A1 58	TGCCATCGTGGGGGTTTGGC
ATP2A1	ATP2A1 59	AACCTGCCAAACCCCCACGA
ATP2A1	ATP2A1 60	CCAAACCCCCACGATGGCAT
ATP2A1	ATP2A1 61	CCACGATGGCATTGGCAATG
ATP2A1	ATP2A1 62	CATTGGCAATGAGGATCAAG
ATP2A1	ATP2A1 63	GAGGATCAAGAGGATGACAA
ATP2A1	ATP2A1 64	AGGATCAAGAGGATGACAAA
ATP2A1	ATP2A1 65	GATGACAAAGGGTTCAACAA
ATP2A1	ATP2A1 66	GGGTTCAACAAAGGCAGTGA
ATP2A1	ATP2A1 67	CTCTTCACCTTCCTCAAACC
ATP2A1	ATP2A1 68	CCTCAAACCAGGCCAGCACC
ATP2A1	ATP2A1 69	CTCAAACCAGGCCAGCACCT
ATP2A1	ATP2A1 70	TCAAACCAGGCCAGCACCTG
ATP2A1	ATP2A1 71	CCACCCTGTCTCCTCAGGAG
ATP2A1	ATP2A1 72	GAACGCAGAGAACGCCATCG
ATP2A1	ATP2A1 73	GAACGCCATCGAGGCCCTGA
ATP2A1	ATP2A1 74	GAAGGAGTATGAGCCAGAGA
ATP2A1	ATP2A1 75	AAGGAGTATGAGCCAGAGAT
ATP2A1	ATP2A1 76	AGGAGTATGAGCCAGAGATG
ATP2A1	ATP2A1 77	GTATGAGCCAGAGATGGGGA
ATP2A1	ATP2A1 78	CAGAGATGGGGAAGGTCTAC
ATP2A1	ATP2A1 79	AGAGATGGGGAAGGTCTACC
ATP2A1	ATP2A1 80	CTGACCGCAAGTCAGTGCAA
ATP2A1	ATP2A1 81	CAAGTCAGTGCAAAGGATCA
ATP2A1	ATP2A1 82	CAGTGCAAAGGATCAAGGCT
ATP2A1	ATP2A1 83	AGTGCAAAGGATCAAGGCTC
ATP2A1	ATP2A1 84	AAGGCTCGGGACATCGTCCC
ATP2A1	ATP2A1 85	AGGCTCGGGACATCGTCCCT
ATP2A1	ATP2A1 86	GGCTCGGGACATCGTCCCTG
ATP2A1	ATP2A1 87	CATCGTCCCTGGGGACATCG
ATP2A1	ATP2A1 88	CGTCCCTGGGGACATCGTGG
ATP2A1	ATP2A1 89	CCCTGGGGACATCGTGGAGG
ATP2A1	ATP2A1 90	GGGGACATCGTGGAGGTGGC
ATP2A1	ATP2A1 91	GCCACCTCCACGATGTCCCC
ATP2A1	ATP2A1 92	CCACCTCCACGATGTCCCCA
ATP2A1	ATP2A1 93	TGATCCTTTGCACTGACTTG
ATP2A1	ATP2A1 94	GCACTGACTTGCGGTCAGCC
ATP2A1	ATP2A1 95	CGGTAGACCTTCCCCATCTC
ATP2A1	ATP2A1 96	TCTCTGGCTCATACTCCTTC
ATP2A1	ATP2A1 97	CTCTGGCTCATACTCCTTCA
ATP2A1	ATP2A1 98	ATACTCCTTCAGGGCCTCGA
ATP2A1	ATP2A1 99	TTCTCTGCGTTCCGCTCCTG
ATP2A1	ATP2A1 100	CTTCCCTACTCTCTCCACAG
ATP2A1	ATP2A1 101	TTCCCTACTCTCTCCACAGT
ATP2A1	ATP2A1 102	TCCCTACTCTCTCCACAGTG
ATP2A1	ATP2A1 103	CCCTACTCTCTCCACAGTGG
ATP2A1	ATP2A1 104	CCATCAAATCCACCACGCTG
ATP2A1	ATP2A1 105	CATCAAATCCACCACGCTGC
ATP2A1	ATP2A1 106	GTTGACCAGTCCATCCTGAC
ATP2A1	ATP2A1 107	GTCCATCCTGACAGGTCTGC
ATP2A1	ATP2A1 108	CCCAGGCCAGCAGACCTGTC
ATP2A1	ATP2A1 109	GGCCAGCAGACCTGTCAGGA
ATP2A1	ATP2A1 110	GCAGACCTGTCAGGATGGAC
ATP2A1	ATP2A1 111	GGACTGGTCAACCCGCAGCG
ATP2A1	ATP2A1 112	CTGGTCAACCCGCAGCGTGG
ATP2A1	ATP2A1 113	CCGCAGCGTGGTGGATTTGA
ATP2A1	ATP2A1 114	GCGTGGTGGATTTGATGGCG
ATP2A1	ATP2A1 115	TGGATTTGATGGCGAGGATT
ATP2A1	ATP2A1 116	GCGAGGATTCGGATGTCTGC
ATP2A1	ATP2A1 117	CGAGGATTCGGATGTCTGCA
ATP2A1	ATP2A1 118	AGGGACTTTGTCCCCCACTG
ATP2A1	ATP2A1 119	TGTATCTGTCATCAAACACA
ATP2A1	ATP2A1 120	TGACCCCCGAGCTGTCAACC
ATP2A1	ATP2A1 121	CAAGAAGAACATGCTTTTCT
ATP2A1	ATP2A1 122	AAAGCATGTTCTTCTTGTCC
ATP2A1	ATP2A1 123	TCTTGTCCTGGTTGACAGCT
ATP2A1	ATP2A1 124	CTTGTCCTGGTTGACAGCTC
ATP2A1	ATP2A1 125	TTGTCCTGGTTGACAGCTCG
ATP2A1	ATP2A1 126	TGTCCTGGTTGACAGCTCGG
ATP2A1	ATP2A1 127	TGGTTGACAGCTCGGGGGTC
ATP2A1	ATP2A1 128	GACAGCTCGGGGGTCAGGAA
ATP2A1	ATP2A1 129	ACAGCTCGGGGGTCAGGAAC
ATP2A1	ATP2A1 130	GACAGATACAGACTCGCCTG
ATP2A1	ATP2A1 131	CAGGGCACCAACATTGCAGC
ATP2A1	ATP2A1 132	CACCAACATTGCAGCCGGCA
ATP2A1	ATP2A1 133	CATTGCAGCCGGCAAGGCCT
ATP2A1	ATP2A1 134	ATTGCAGCCGGCAAGGCCTT
ATP2A1	ATP2A1 135	CGGCAAGGCCTTGGGCATCG
ATP2A1	ATP2A1 136	TTGGGCATCGTGGCCACCAC
ATP2A1	ATP2A1 137	CATCGTGGCCACCACTGGTG
ATP2A1	ATP2A1 138	ATCGTGGCCACCACTGGTGT
ATP2A1	ATP2A1 139	ACTGGTGTGGGCACCGAGAT
ATP2A1	ATP2A1 140	CTGGTGTGGGCACCGAGATT
ATP2A1	ATP2A1 141	TGGGAAGATCCGAGACCAAA
ATP2A1	ATP2A1 142	CCAAATGGCTGCCACAGAAC
ATP2A1	ATP2A1 143	GACCCCCTTGCAGCAGAAGC
ATP2A1	ATP2A1 144	CAGCAGAAGCTGGATGAGTT
ATP2A1	ATP2A1 145	AGCAGAAGCTGGATGAGTTT
ATP2A1	ATP2A1 146	GCAGAAGCTGGATGAGTTTG
ATP2A1	ATP2A1 147	GTTTGGGGAGCAGCTCTCCA
ATP2A1	ATP2A1 148	GGTCATCTCCCTCATCTGTG
ATP2A1	ATP2A1 149	CCCTCATCTGTGTGGCTGTC
ATP2A1	ATP2A1 150	GCTGTCTGGCTTATCAACAT
ATP2A1	ATP2A1 151	CACTTCAACGACCCCGTCCA
ATP2A1	ATP2A1 152	ACTTCAACGACCCCGTCCAT
ATP2A1	ATP2A1 153	CTTCAACGACCCCGTCCATG
ATP2A1	ATP2A1 154	TTCAACGACCCCGTCCATGG
ATP2A1	ATP2A1 155	ACCCCGTCCATGGGGGCTCC
ATP2A1	ATP2A1 156	CATGGGGGCTCCTGGTTCCG
ATP2A1	ATP2A1 157	ATGGGGGCTCCTGGTTCCGC
ATP2A1	ATP2A1 158	TGGGGGCTCCTGGTTCCGCG
ATP2A1	ATP2A1 159	CTACTACTTTAAGATTGCCG
ATP2A1	ATP2A1 160	CTTTAAGATTGCCGTGGCCT
ATP2A1	ATP2A1 161	GATTGCCGTGGCCTTGGCTG
ATP2A1	ATP2A1 162	GCTGTGGCTGCCATCCCCGA
ATP2A1	ATP2A1 163	AAGAAAGGCTTTCATACCTT
ATP2A1	ATP2A1 164	AGAAAGGCTTTCATACCTTC
ATP2A1	ATP2A1 165	GAAAGGCTTTCATACCTTCG
ATP2A1	ATP2A1 166	GGCTTTCATACCTTCGGGGA
ATP2A1	ATP2A1 167	GGGGATGGCAGCCACAGCCA
ATP2A1	ATP2A1 168	GGCAGCCACAGCCAAGGCCA
ATP2A1	ATP2A1 169	GGCAATCTTAAAGTAGTAGA
ATP2A1	ATP2A1 170	TAAAGTAGTAGATGGCCCCG
ATP2A1	ATP2A1 171	GTAGATGGCCCCGCGGAACC
ATP2A1	ATP2A1 172	CGCGGAACCAGGAGCCCCCA
ATP2A1	ATP2A1 173	GAACCAGGAGCCCCCATGGA
ATP2A1	ATP2A1 174	AACCAGGAGCCCCCATGGAC
ATP2A1	ATP2A1 175	ACCAGGAGCCCCCATGGACG
ATP2A1	ATP2A1 176	CATGGACGGGGTCGTTGAAG
ATP2A1	ATP2A1 177	GCCAGACAGCCACACAGATG
ATP2A1	ATP2A1 178	CCAGACAGCCACACAGATGA
ATP2A1	ATP2A1 179	ACAGATGAGGGAGATGACCT
ATP2A1	ATP2A1 180	CTCATCCAGCTTCTGCTGCA
ATP2A1	ATP2A1 181	TCATCCAGCTTCTGCTGCAA
ATP2A1	ATP2A1 182	CATCCAGCTTCTGCTGCAAG
ATP2A1	ATP2A1 183	ATCCAGCTTCTGCTGCAAGG
ATP2A1	ATP2A1 184	GGGGGTCTTGTCCTGTTCTG
ATP2A1	ATP2A1 185	CCTGTTCTGTGGCAGCCATT
ATP2A1	ATP2A1 186	CTGTGGCAGCCATTTGGTCT
ATP2A1	ATP2A1 187	GTCTCGGATCTTCCCAATCT
ATP2A1	ATP2A1 188	AATCTCGGTGCCCACACCAG
ATP2A1	ATP2A1 189	CTCGGTGCCCACACCAGTGG
ATP2A1	ATP2A1 190	AGTGGTGGCCACGATGCCCA
ATP2A1	ATP2A1 191	CACGATGCCCAAGGCCTTGC
ATP2A1	ATP2A1 192	GGCCTTGCCGGCTGCAATGT
ATP2A1	ATP2A1 193	CGGCTGCAATGTTGGTGCCC
ATP2A1	ATP2A1 194	GGCTGCAATGTTGGTGCCCT
ATP2A1	ATP2A1 195	GCAATGTTGGTGCCCTGGGA
ATP2A1	ATP2A1 196	TGCAGTCATCACCACCTGCC
ATP2A1	ATP2A1 197	CATCACCACCTGCCTGGCCC
ATP2A1	ATP2A1 198	ATCACCACCTGCCTGGCCCT
ATP2A1	ATP2A1 199	GCCTGGCCCTGGGTACCCGT
ATP2A1	ATP2A1 200	GGCCCTGGGTACCCGTCGGA
ATP2A1	ATP2A1 201	CTTGCCCTCCGTAGAGACCC
ATP2A1	ATP2A1 202	TTGCCCTCCGTAGAGACCCT
ATP2A1	ATP2A1 203	GTCATCTGTTCCGACAAGAC
ATP2A1	ATP2A1 204	CAACCAGATGTCTGTCTGCA
ATP2A1	ATP2A1 205	AGATGTCTGTCTGCAAGGTC
ATP2A1	ATP2A1 206	TGACCTTGCAGACAGACATC
ATP2A1	ATP2A1 207	CTTGCAGACAGACATCTGGT
ATP2A1	ATP2A1 208	GCAGACAGACATCTGGTTGG
ATP2A1	ATP2A1 209	CAGACATCTGGTTGGTGGTG
ATP2A1	ATP2A1 210	AGACATCTGGTTGGTGGTGA
ATP2A1	ATP2A1 211	GGTGAGGGTGCCTGTCTTGT
ATP2A1	ATP2A1 212	CTTGTCGGAACAGATGACAG
ATP2A1	ATP2A1 213	AGATGACAGAGGTGCAGCCC
ATP2A1	ATP2A1 214	GATGACAGAGGTGCAGCCCA
ATP2A1	ATP2A1 215	GGTGCAGCCCAGGGTCTCTA
ATP2A1	ATP2A1 216	GCAGCCCAGGGTCTCTACGG
ATP2A1	ATP2A1 217	CAGCCCAGGGTCTCTACGGA
ATP2A1	ATP2A1 218	GGAGGGCAAGCTTCTTACAA
ATP2A1	ATP2A1 219	CATTCTTCTTTGCCATCCGA
ATP2A1	ATP2A1 220	ATTCTTCTTTGCCATCCGAC
ATP2A1	ATP2A1 221	TTGCCATCCGACGGGTACCC
ATP2A1	ATP2A1 222	TGCCATCCGACGGGTACCCA
ATP2A1	ATP2A1 223	TCCGACGGGTACCCAGGGCC
ATP2A1	ATP2A1 224	ACGGGTACCCAGGGCCAGGC
ATP2A1	ATP2A1 225	GGTACCCAGGGCCAGGCAGG
ATP2A1	ATP2A1 226	AGGCAGGTGGTGATGACTGC
ATP2A1	ATP2A1 227	GATGACTGCAGGAAGACCTG
ATP2A1	ATP2A1 228	ATGACTGCAGGAAGACCTGT
ATP2A1	ATP2A1 229	TGACTGCAGGAAGACCTGTG
ATP2A1	ATP2A1 230	GCAGATGTTTATCATTGACA
ATP2A1	ATP2A1 231	GATGTTTATCATTGACAAGG
ATP2A1	ATP2A1 232	TTTATCATTGACAAGGTGGA
ATP2A1	ATP2A1 233	TTATCATTGACAAGGTGGAT
ATP2A1	ATP2A1 234	TATCATTGACAAGGTGGATG
ATP2A1	ATP2A1 235	CTGAATGAGTTCTCCATCAC
ATP2A1	ATP2A1 236	CGGCTCCACTTACGCTCCAG
ATP2A1	ATP2A1 237	GGCTCCACTTACGCTCCAGA
ATP2A1	ATP2A1 238	CACTTACGCTCCAGAGGGAG
ATP2A1	ATP2A1 239	GTGACTTACACCTCTCCCTC
ATP2A1	ATP2A1 240	CTCTCCCTCTGGAGCGTAAG
ATP2A1	ATP2A1 241	CTCTGGAGCGTAAGTGGAGC
ATP2A1	ATP2A1 242	AGCGTAAGTGGAGCCGGTGA
ATP2A1	ATP2A1 243	CGGTGATGGAGAACTCATTC
ATP2A1	ATP2A1 244	TGATGGAGAACTCATTCAGG
ATP2A1	ATP2A1 245	TGTCAATGATAAACATCTGC
ATP2A1	ATP2A1 246	GTCAATGATAAACATCTGCA
ATP2A1	ATP2A1 247	TCAATGATAAACATCTGCAG
ATP2A1	ATP2A1 248	TGAAGAATGATAAGCCAGTC
ATP2A1	ATP2A1 249	AATGATAAGCCAGTCCGGCC
ATP2A1	ATP2A1 250	ATGATAAGCCAGTCCGGCCA
ATP2A1	ATP2A1 251	GTCCGGCCAGGGCAGTATGA
ATP2A1	ATP2A1 252	TCCGGCCAGGGCAGTATGAC
ATP2A1	ATP2A1 253	GCCAGGGCAGTATGACGGGC
ATP2A1	ATP2A1 254	AGGGCAGTATGACGGGCTGG
ATP2A1	ATP2A1 255	GTATGACGGGCTGGTGGAGC
ATP2A1	ATP2A1 256	CCTCTGCAATGACTCCTCCT
ATP2A1	ATP2A1 257	CTCCTCCTTGGACTTCAACG
ATP2A1	ATP2A1 258	GGTTACCTCGTTGAAGTCCA
ATP2A1	ATP2A1 259	TACCTCGTTGAAGTCCAAGG
ATP2A1	ATP2A1 260	CCAAGGAGGAGTCATTGCAG
ATP2A1	ATP2A1 261	CAAGGAGGAGTCATTGCAGA
ATP2A1	ATP2A1 262	GTCATTGCAGAGGGCACAGA
ATP2A1	ATP2A1 263	ATTGCAGAGGGCACAGATGG
ATP2A1	ATP2A1 264	ACCAGCCCGTCATACTGCCC
ATP2A1	ATP2A1 265	GCCCGTCATACTGCCCTGGC
ATP2A1	ATP2A1 266	TCATACTGCCCTGGCCGGAC
ATP2A1	ATP2A1 267	TGGCTTATCATTCTTCAAGC
ATP2A1	ATP2A1 268	CTCTGCCCATCTCAGGCCAA
ATP2A1	ATP2A1 269	GGCCAAAGGTGTCTATGAGA
ATP2A1	ATP2A1 270	AAAGGTGTCTATGAGAAGGT
ATP2A1	ATP2A1 271	TGTCTATGAGAAGGTCGGCG
ATP2A1	ATP2A1 272	CGAGACAGCACTCACCACCC
ATP2A1	ATP2A1 273	GACAGCACTCACCACCCTGG
ATP2A1	ATP2A1 274	GAAGATGAATGTGTTCAACA
ATP2A1	ATP2A1 275	GGATGTGAGAAGCCTCTCGA
ATP2A1	ATP2A1 276	TGTGAGAAGCCTCTCGAAGG
ATP2A1	ATP2A1 277	GAGAGCCAACGCCTGCAACT
ATP2A1	ATP2A1 278	CCGCAGGCTCACCGAGTTGC
ATP2A1	ATP2A1 279	GCTCACCGAGTTGCAGGCGT
ATP2A1	ATP2A1 280	TGGCTCTCTCCACCTTCGAG
ATP2A1	ATP2A1 281	ACACATTCATCTTCTCCACC
ATP2A1	ATP2A1 282	CACATTCATCTTCTCCACCA
ATP2A1	ATP2A1 283	ATTCATCTTCTCCACCAGGG
ATP2A1	ATP2A1 284	CAGGGTGGTGAGTGCTGTCT
ATP2A1	ATP2A1 285	GGTGGTGAGTGCTGTCTCGG
ATP2A1	ATP2A1 286	GACCTTCTCATAGACACCTT
ATP2A1	ATP2A1 287	TAGACACCTTTGGCCTGAGA
ATP2A1	ATP2A1 288	GATCCGCCAGCTAATGAAGA
ATP2A1	ATP2A1 289	AATGAAGAAGGAATTCACCC
ATP2A1	ATP2A1 290	GCTCCCCAGCCAAATCTTCC
ATP2A1	ATP2A1 291	CTCCCCAGCCAAATCTTCCC
ATP2A1	ATP2A1 292	CAAATCTTCCCGGGCTGCTG
ATP2A1	ATP2A1 293	AAATCTTCCCGGGCTGCTGT
ATP2A1	ATP2A1 294	GGGCAACAAGATGTTTGTCA
ATP2A1	ATP2A1 295	TCTTGTTGCCCACAGCAGCC
ATP2A1	ATP2A1 296	CTTGTTGCCCACAGCAGCCC
ATP2A1	ATP2A1 297	CACAGCAGCCCGGGAAGATT
ATP2A1	ATP2A1 298	GCAGCCCGGGAAGATTTGGC
ATP2A1	ATP2A1 299	CAGCCCGGGAAGATTTGGCT
ATP2A1	ATP2A1 300	AGCCCGGGAAGATTTGGCTG
ATP2A1	ATP2A1 301	TGGGGAGCAATAGACAGACA
ATP2A1	ATP2A1 302	CAGACATGGACTTTCTGTCT
ATP2A1	ATP2A1 303	AGACATGGACTTTCTGTCTC
ATP2A1	ATP2A1 304	TTCTGTCTCGGGAGAACTCC
ATP2A1	ATP2A1 305	TCTGTCTCGGGAGAACTCCA
ATP2A1	ATP2A1 306	TGAATTCCTTCTTCATTAGC
ATP2A1	ATP2A1 307	ATTCCTTCTTCATTAGCTGG
ATP2A1	ATP2A1 308	TCATTAGCTGGCGGATCACC
ATP2A1	ATP2A1 309	AGCTGGCGGATCACCTGGAG
ATP2A1	ATP2A1 310	GGTCTCCTAGGGTGCCCCTG
ATP2A1	ATP2A1 311	GTCTCCTAGGGTGCCCCTGA
ATP2A1	ATP2A1 312	CGCTGTAACTATGTGCGAGT
ATP2A1	ATP2A1 313	ATGTGCGAGTTGGCACCACC
ATP2A1	ATP2A1 314	TGTGCGAGTTGGCACCACCC
ATP2A1	ATP2A1 315	CACCACCCGGGTGCCACTGA
ATP2A1	ATP2A1 316	ACCACCCGGGTGCCACTGAC
ATP2A1	ATP2A1 317	CCACCCGGGTGCCACTGACG
ATP2A1	ATP2A1 318	CCGGGTGCCACTGACGGGGC
ATP2A1	ATP2A1 319	GCCACTGACGGGGCCGGTGA
ATP2A1	ATP2A1 320	GCCGGTGAAGGAAAAGATCA
ATP2A1	ATP2A1 321	GGTGAAGGAAAAGATCATGG
ATP2A1	ATP2A1 322	AAAGATCATGGCGGTGATCA
ATP2A1	ATP2A1 323	TCATGGCGGTGATCAAGGAG
ATP2A1	ATP2A1 324	CATGGCGGTGATCAAGGAGT
ATP2A1	ATP2A1 325	ATGGCGGTGATCAAGGAGTG
ATP2A1	ATP2A1 326	GTGATCAAGGAGTGGGGCAC
ATP2A1	ATP2A1 327	TCAAGGAGTGGGGCACTGGC
ATP2A1	ATP2A1 328	CAAGGAGTGGGGCACTGGCC
ATP2A1	ATP2A1 329	CCGGGACACCCTGCGCTGCT
ATP2A1	ATP2A1 330	CACCCTGCGCTGCTTGGCCC
ATP2A1	ATP2A1 331	GCTGCTTGGCCCTGGCCACC
ATP2A1	ATP2A1 332	CTGCTTGGCCCTGGCCACCC
ATP2A1	ATP2A1 333	GGACACCCCCCCGAAGCGAG
ATP2A1	ATP2A1 334	CCCCCCGAAGCGAGAGGAAA
ATP2A1	ATP2A1 335	GAAGCGAGAGGAAATGGTCC
ATP2A1	ATP2A1 336	TGGTCCTGGATGACTCTGCC
ATP2A1	ATP2A1 337	GGATGACTCTGCCAGGTTCC
ATP2A1	ATP2A1 338	TGCCAGGTTCCTGGAGTATG
ATP2A1	ATP2A1 339	AGCTGCTTACCTCATACTCC
ATP2A1	ATP2A1 340	TACCTCATACTCCAGGAACC
ATP2A1	ATP2A1 341	GGAACCTGGCAGAGTCATCC
ATP2A1	ATP2A1 342	AGGACCATTTCCTCTCGCTT
ATP2A1	ATP2A1 343	GGACCATTTCCTCTCGCTTC
ATP2A1	ATP2A1 344	GACCATTTCCTCTCGCTTCG
ATP2A1	ATP2A1 345	ACCATTTCCTCTCGCTTCGG
ATP2A1	ATP2A1 346	CCATTTCCTCTCGCTTCGGG
ATP2A1	ATP2A1 347	CATTTCCTCTCGCTTCGGGG
ATP2A1	ATP2A1 348	CTCGCTTCGGGGGGGTGTCC
ATP2A1	ATP2A1 349	TCGCTTCGGGGGGGTGTCCC
ATP2A1	ATP2A1 350	CTTCGGGGGGGTGTCCCGGG
ATP2A1	ATP2A1 351	GGGGGGTGTCCCGGGTGGCC
ATP2A1	ATP2A1 352	GGGGGTGTCCCGGGTGGCCA
ATP2A1	ATP2A1 353	TGGCCAGGGCCAAGCAGCGC
ATP2A1	ATP2A1 354	GGCCAGGGCCAAGCAGCGCA
ATP2A1	ATP2A1 355	CCAAGCAGCGCAGGGTGTCC
ATP2A1	ATP2A1 356	GCCATGATCTTTTCCTTCAC
ATP2A1	ATP2A1 357	TCCTTCACCGGCCCCGTCAG
ATP2A1	ATP2A1 358	CCGGCCCCGTCAGTGGCACC
ATP2A1	ATP2A1 359	CGGCCCCGTCAGTGGCACCC
ATP2A1	ATP2A1 360	CCCCGTCAGTGGCACCCGGG
ATP2A1	ATP2A1 361	CAACTCGCACATAGTTACAG
ATP2A1	ATP2A1 362	CAGCGGTCGATGACGCCCTC
ATP2A1	ATP2A1 363	AGCGGTCGATGACGCCCTCA
ATP2A1	ATP2A1 364	GCGGTCGATGACGCCCTCAG
ATP2A1	ATP2A1 365	GACGCCCTCAGGGGCACCCT
ATP2A1	ATP2A1 366	CTCTGCTGTATCTCCCCAGA
ATP2A1	ATP2A1 367	CCAGACGGACCTGACATTCG
ATP2A1	ATP2A1 368	CAGACGGACCTGACATTCGT
ATP2A1	ATP2A1 369	CCTGACATTCGTGGGTGTAG
ATP2A1	ATP2A1 370	CTGACATTCGTGGGTGTAGT
ATP2A1	ATP2A1 371	CGTGGGTGTAGTGGGCATGC
ATP2A1	ATP2A1 372	CATGCTGGACCCTCCGCGCA
ATP2A1	ATP2A1 373	GCTGGACCCTCCGCGCAAGG
ATP2A1	ATP2A1 374	CCCTCCGCGCAAGGAGGTCA
ATP2A1	ATP2A1 375	CCTCCGCGCAAGGAGGTCAC
ATP2A1	ATP2A1 376	ATCCAGCTGTGCCGTGACGC
ATP2A1	ATP2A1 377	TCCAGCTGTGCCGTGACGCC
ATP2A1	ATP2A1 378	TGTGCCGTGACGCCGGGATC
ATP2A1	ATP2A1 379	GTGCCGTGACGCCGGGATCC
ATP2A1	ATP2A1 380	ATCCGGGTGATCATGATCAC
ATP2A1	ATP2A1 381	TCCGGGTGATCATGATCACT
ATP2A1	ATP2A1 382	CCGGGTGATCATGATCACTG
ATP2A1	ATP2A1 383	CATGATCACTGGGGACAACA
ATP2A1	ATP2A1 384	ATGATCACTGGGGACAACAA
ATP2A1	ATP2A1 385	GCACAGCCATTGCCATCTGC
ATP2A1	ATP2A1 386	ATTGCCATCTGCCGGCGAAT
ATP2A1	ATP2A1 387	TGCCGGCGAATTGGCATCTT
ATP2A1	ATP2A1 388	GCCGGCGAATTGGCATCTTT
ATP2A1	ATP2A1 389	CCGGCGAATTGGCATCTTTG
ATP2A1	ATP2A1 390	TGGCATCTTTGGGGAGAACG
ATP2A1	ATP2A1 391	CATCTTTGGGGAGAACGAGG
ATP2A1	ATP2A1 392	CTTTGGGGAGAACGAGGAGG
ATP2A1	ATP2A1 393	GGTGGCCGATCGCGCCTACA
ATP2A1	ATP2A1 394	GTGGCCGATCGCGCCTACAC
ATP2A1	ATP2A1 395	AGAGTTCGACGACCTGCCCC
ATP2A1	ATP2A1 396	ACCTGCCCCTGGCTGAACAG
ATP2A1	ATP2A1 397	CCTGCCCCTGGCTGAACAGC
ATP2A1	ATP2A1 398	TGCCTGCTGCTTCGCCCGTG
ATP2A1	ATP2A1 399	CTCGCACAAGTCCAAGATTG
ATP2A1	ATP2A1 400	CTACGATGAGATCACAGCCA
ATP2A1	ATP2A1 401	GAGATCACAGCCATGGTGAG
ATP2A1	ATP2A1 402	AGATCACAGCCATGGTGAGA
ATP2A1	ATP2A1 403	CTGCCTGGGCCCTCTCACCA
ATP2A1	ATP2A1 404	CATGGCTGTGATCTCATCGT
ATP2A1	ATP2A1 405	TGATCTCATCGTAGGACTGC
ATP2A1	ATP2A1 406	CTGCAGGTACTCCACAATCT
ATP2A1	ATP2A1 407	CACAATCTTGGACTTGTGCG
ATP2A1	ATP2A1 408	ACAATCTTGGACTTGTGCGA
ATP2A1	ATP2A1 409	ACTTGTGCGAGGGCTCCACA
ATP2A1	ATP2A1 410	CTTGTGCGAGGGCTCCACAC
ATP2A1	ATP2A1 411	CTCCACACGGGCGAAGCAGC
ATP2A1	ATP2A1 412	GGGCGAAGCAGCAGGCACGT
ATP2A1	ATP2A1 413	GAAGCAGCAGGCACGTCGGC
ATP2A1	ATP2A1 414	AGGCTTCCCGCTGTTCAGCC
ATP2A1	ATP2A1 415	GGCTTCCCGCTGTTCAGCCA
ATP2A1	ATP2A1 416	GCTTCCCGCTGTTCAGCCAG
ATP2A1	ATP2A1 417	CCCGCTGTTCAGCCAGGGGC
ATP2A1	ATP2A1 418	GGGGCAGGTCGTCGAACTCT
ATP2A1	ATP2A1 419	GTCGAACTCTCGGCCCGTGT
ATP2A1	ATP2A1 420	TCGGCCCGTGTAGGCGCGAT
ATP2A1	ATP2A1 421	CCCCAAAGATGCCAATTCGC
ATP2A1	ATP2A1 422	GATGCCAATTCGCCGGCAGA
ATP2A1	ATP2A1 423	AATTCGCCGGCAGATGGCAA
ATP2A1	ATP2A1 424	CCCCAGTGATCATGATCACC
ATP2A1	ATP2A1 425	GATCATGATCACCCGGATCC
ATP2A1	ATP2A1 426	TCACCCGGATCCCGGCGTCA
ATP2A1	ATP2A1 427	TCCCGGCGTCACGGCACAGC
ATP2A1	ATP2A1 428	GGCGTCACGGCACAGCTGGA
ATP2A1	ATP2A1 429	GAGCCCGTGACCTCCTTGCG
ATP2A1	ATP2A1 430	CCCGTGACCTCCTTGCGCGG
ATP2A1	ATP2A1 431	CCGTGACCTCCTTGCGCGGA
ATP2A1	ATP2A1 432	CCACTACACCCACGAATGTC
ATP2A1	ATP2A1 433	CCACGAATGTCAGGTCCGTC
ATP2A1	ATP2A1 434	CACGAATGTCAGGTCCGTCT
ATP2A1	ATP2A1 435	ACGAATGTCAGGTCCGTCTG
ATP2A1	ATP2A1 436	CTTCTCCTCCTCCCTCAGAC
ATP2A1	ATP2A1 437	CTCCTCCCTCAGACAGGTGA
ATP2A1	ATP2A1 438	TGACGCCCCTGCCCTGAAGA
ATP2A1	ATP2A1 439	GCCCTGAAGAAGGCTGAGAT
ATP2A1	ATP2A1 440	GGCTGAGATTGGCATTGCCA
ATP2A1	ATP2A1 441	GCTGAGATTGGCATTGCCAT
ATP2A1	ATP2A1 442	ATTGGCATTGCCATGGGATC
ATP2A1	ATP2A1 443	CATGGGATCTGGCACTGCCG
ATP2A1	ATP2A1 444	GGCCAAGACTGCCTCTGAGA
ATP2A1	ATP2A1 445	GACTGCCTCTGAGATGGTGC
ATP2A1	ATP2A1 446	CTCCACCATCGTAGCTGCTG
ATP2A1	ATP2A1 447	CACCATCGTAGCTGCTGTGG
ATP2A1	ATP2A1 448	CATCGTAGCTGCTGTGGAGG
ATP2A1	ATP2A1 449	ATCGTAGCTGCTGTGGAGGA
ATP2A1	ATP2A1 450	CTACCTCATTTCCTCCAACG
ATP2A1	ATP2A1 451	TACCTCATTTCCTCCAACGT
ATP2A1	ATP2A1 452	CATTTCCTCCAACGTGGGCG
ATP2A1	ATP2A1 453	TTCCTCCAACGTGGGCGAGG
ATP2A1	ATP2A1 454	CCAACGTGGGCGAGGTGGTC
ATP2A1	ATP2A1 455	CCAGACCACCTCGCCCACGT
ATP2A1	ATP2A1 456	GACCACCTCGCCCACGTTGG
ATP2A1	ATP2A1 457	CGCCCACGTTGGAGGAAATG
ATP2A1	ATP2A1 458	CGTTGGAGGAAATGAGGTAG
ATP2A1	ATP2A1 459	CTGCTTCATGTTGTTGTAGA
ATP2A1	ATP2A1 460	TCATGTTGTTGTAGATGGCG
ATP2A1	ATP2A1 461	CTCCTCCACAGCAGCTACGA
ATP2A1	ATP2A1 462	CTCCACAGCAGCTACGATGG
ATP2A1	ATP2A1 463	GTCAGCCAGCACCATCTCAG
ATP2A1	ATP2A1 464	CACCATCTCAGAGGCAGTCT
ATP2A1	ATP2A1 465	CTCAGAGGCAGTCTTGGCCA
ATP2A1	ATP2A1 466	CACGGCAGTGCCAGATCCCA
ATP2A1	ATP2A1 467	TGCCAATCTCAGCCTTCTTC
ATP2A1	ATP2A1 468	GCCAATCTCAGCCTTCTTCA
ATP2A1	ATP2A1 469	ATCTCAGCCTTCTTCAGGGC
ATP2A1	ATP2A1 470	TCTCAGCCTTCTTCAGGGCA
ATP2A1	ATP2A1 471	CTCAGCCTTCTTCAGGGCAG
ATP2A1	ATP2A1 472	TTGACGCCATCACCTGTCTG
ATP2A1	ATP2A1 473	TGACGCCATCACCTGTCTGA
ATP2A1	ATP2A1 474	TATCTTCCTGACCGCTGCCC
ATP2A1	ATP2A1 475	ATCTTCCTGACCGCTGCCCT
ATP2A1	ATP2A1 476	TCTTCCTGACCGCTGCCCTG
ATP2A1	ATP2A1 477	CGCTGCCCTGGGGCTGCCTG
ATP2A1	ATP2A1 478	GCTGCCTGAGGCCCTGATCC
ATP2A1	ATP2A1 479	TGATCCCGGTGCAGCTGCTA
ATP2A1	ATP2A1 480	GATCCCGGTGCAGCTGCTAT
ATP2A1	ATP2A1 481	GCAGCTGCTATGGGTGAACT
ATP2A1	ATP2A1 482	TGGGTGAACTTGGTGACCGA
ATP2A1	ATP2A1 483	GGGTGAACTTGGTGACCGAC
ATP2A1	ATP2A1 484	CGGGCTCCCAGCCACAGCCC
ATP2A1	ATP2A1 485	GGGCTCCCAGCCACAGCCCT
ATP2A1	ATP2A1 486	GGGCTTCAACCCACCAGACC
ATP2A1	ATP2A1 487	CCCACCAGACCTGGACATCA
ATP2A1	ATP2A1 488	ACATCATGGACCGCCCCCCC
ATP2A1	ATP2A1 489	CCGCCCCCCCCGGAGCCCCA
ATP2A1	ATP2A1 490	CCCAAGGAGCCCCTCATCAG
ATP2A1	ATP2A1 491	AGGAGCCCCTCATCAGTGGC
ATP2A1	ATP2A1 492	CTGGCTCTTCTTCCGCTACA
ATP2A1	ATP2A1 493	TTCTTCCGCTACATGGCAAT
ATP2A1	ATP2A1 494	TCTTCCGCTACATGGCAATC
ATP2A1	ATP2A1 495	CTTCCGCTACATGGCAATCG
ATP2A1	ATP2A1 496	TTCCGCTACATGGCAATCGG
ATP2A1	ATP2A1 497	CATGGCAATCGGGGGTGAGC
ATP2A1	ATP2A1 498	CACCCCCGATTGCCATGTAG
ATP2A1	ATP2A1 499	AGAAGAGCCAGCCACTGATG
ATP2A1	ATP2A1 500	GAAGAGCCAGCCACTGATGA
ATP2A1	ATP2A1 501	AAGAGCCAGCCACTGATGAG
ATP2A1	ATP2A1 502	GCCACTGATGAGGGGCTCCT
ATP2A1	ATP2A1 503	CCACTGATGAGGGGCTCCTT
ATP2A1	ATP2A1 504	CACTGATGAGGGGCTCCTTG
ATP2A1	ATP2A1 505	TGAGGGGCTCCTTGGGGCTC
ATP2A1	ATP2A1 506	GAGGGGCTCCTTGGGGCTCC
ATP2A1	ATP2A1 507	AGGGGCTCCTTGGGGCTCCG
ATP2A1	ATP2A1 508	GGGGCTCCTTGGGGCTCCGG
ATP2A1	ATP2A1 509	GGGCTCCTTGGGGCTCCGGG
ATP2A1	ATP2A1 510	GGCTCCTTGGGGCTCCGGGG
ATP2A1	ATP2A1 511	GCTCCTTGGGGCTCCGGGGG
ATP2A1	ATP2A1 512	CCTTGGGGCTCCGGGGGGGG
ATP2A1	ATP2A1 513	GGGGGCGGTCCATGATGTCC
ATP2A1	ATP2A1 514	CGGTCCATGATGTCCAGGTC
ATP2A1	ATP2A1 515	TCCATGATGTCCAGGTCTGG
ATP2A1	ATP2A1 516	CCATGATGTCCAGGTCTGGT
ATP2A1	ATP2A1 517	GGTCTGGTGGGTTGAAGCCC
ATP2A1	ATP2A1 518	GTCTGGTGGGTTGAAGCCCA
ATP2A1	ATP2A1 519	TGGGTTGAAGCCCAGGGCTG
ATP2A1	ATP2A1 520	TTGAAGCCCAGGGCTGTGGC
ATP2A1	ATP2A1 521	TGAAGCCCAGGGCTGTGGCT
ATP2A1	ATP2A1 522	GGCTGTGGCTGGGAGCCCGT
ATP2A1	ATP2A1 523	TTCACCCATAGCAGCTGCAC
ATP2A1	ATP2A1 524	TCACCCATAGCAGCTGCACC
ATP2A1	ATP2A1 525	ATAGCAGCTGCACCGGGATC
ATP2A1	ATP2A1 526	TAGCAGCTGCACCGGGATCA
ATP2A1	ATP2A1 527	TGCACCGGGATCAGGGCCTC
ATP2A1	ATP2A1 528	TCAGGGCCTCAGGCAGCCCC
ATP2A1	ATP2A1 529	CAGGGCCTCAGGCAGCCCCA
ATP2A1	ATP2A1 530	CTCAGGCAGCCCCAGGGCAG
ATP2A1	ATP2A1 531	GCAGCCCCAGGGCAGCGGTC
ATP2A1	ATP2A1 532	CAGCGGTCAGGAAGATACTG
ATP2A1	ATP2A1 533	AGCGGTCAGGAAGATACTGT
ATP2A1	ATP2A1 534	TCTCTCCACCACAGGCTATG
ATP2A1	ATP2A1 535	CTCTCCACCACAGGCTATGT
ATP2A1	ATP2A1 536	CTATGTGGGTGCAGCCACCG
ATP2A1	ATP2A1 537	TATGTGGGTGCAGCCACCGT
ATP2A1	ATP2A1 538	CCACCGTGGGAGCAGCTGCC
ATP2A1	ATP2A1 539	CCGTGGGAGCAGCTGCCTGG
ATP2A1	ATP2A1 540	CTGGTGGTTCCTGTACGCTG
ATP2A1	ATP2A1 541	TGGTTCCTGTACGCTGAGGA
ATP2A1	ATP2A1 542	GGTTCCTGTACGCTGAGGAT
ATP2A1	ATP2A1 543	TCATGTCAACTACAGCCAGC
ATP2A1	ATP2A1 544	GTCAACTACAGCCAGCTGGT
ATP2A1	ATP2A1 545	TCAACTACAGCCAGCTGGTA
ATP2A1	ATP2A1 546	CAACTACAGCCAGCTGGTAG
ATP2A1	ATP2A1 547	AACTACAGCCAGCTGGTAGG
ATP2A1	ATP2A1 548	TGTGGCCTCCCCCTACCAGC
ATP2A1	ATP2A1 549	AGCTGGCTGTAGTTGACATG
ATP2A1	ATP2A1 550	GAGGCCCATCCTCAGCGTAC
ATP2A1	ATP2A1 551	CTCAGCGTACAGGAACCACC
ATP2A1	ATP2A1 552	CCACCAGGCAGCTGCTCCCA
ATP2A1	ATP2A1 553	CCAGGCAGCTGCTCCCACGG
ATP2A1	ATP2A1 554	GGCTGCACCCACATAGCCTG
ATP2A1	ATP2A1 555	TGCACCCACATAGCCTGTGG
ATP2A1	ATP2A1 556	TCACTTCATGCAGTGCACCG
ATP2A1	ATP2A1 557	CGAGGACAACACCCACTTTG
ATP2A1	ATP2A1 558	GAGGACAACACCCACTTTGA
ATP2A1	ATP2A1 559	CTTTGAGGGCATAGACTGTG
ATP2A1	ATP2A1 560	CATAGACTGTGAGGTCTTCG
ATP2A1	ATP2A1 561	GGCCCCCGAGCCCATGACCA
ATP2A1	ATP2A1 562	GACCATGGCCCTGTCCGTGC
ATP2A1	ATP2A1 563	AGATGTGCAATGCACTGAAC
ATP2A1	ATP2A1 564	TGTGCAATGCACTGAACAGG
ATP2A1	ATP2A1 565	GTGCAATGCACTGAACAGGT
ATP2A1	ATP2A1 566	TGCAATGCACTGAACAGGTG
ATP2A1	ATP2A1 567	GCAATGCACTGAACAGGTGG
ATP2A1	ATP2A1 568	CAGTGCATTGCACATCTCGA
ATP2A1	ATP2A1 569	CATCTCGATGGTCACCAGCA
ATP2A1	ATP2A1 570	CGATGGTCACCAGCACGGAC
ATP2A1	ATP2A1 571	GATGGTCACCAGCACGGACA
ATP2A1	ATP2A1 572	CACCAGCACGGACAGGGCCA
ATP2A1	ATP2A1 573	CACGGACAGGGCCATGGTCA
ATP2A1	ATP2A1 574	ACGGACAGGGCCATGGTCAT
ATP2A1	ATP2A1 575	CAGGGCCATGGTCATGGGCT
ATP2A1	ATP2A1 576	AGGGCCATGGTCATGGGCTC
ATP2A1	ATP2A1 577	GGGCCATGGTCATGGGCTCG
ATP2A1	ATP2A1 578	GGCCATGGTCATGGGCTCGG
ATP2A1	ATP2A1 579	CACAGTCTATGCCCTCAAAG
ATP2A1	ATP2A1 580	ACAGTCTATGCCCTCAAAGT
ATP2A1	ATP2A1 581	CTCAAAGTGGGTGTTGTCCT
ATP2A1	ATP2A1 582	ACTGCATGAAGTGAGTCTGC
ATP2A1	ATP2A1 583	CTGCATGAAGTGAGTCTGCA
ATP2A1	ATP2A1 584	CCGAGAACCAGTCCCTGCTG
ATP2A1	ATP2A1 585	CCCTGCTGCGGATGCCACCC
ATP2A1	ATP2A1 586	CCTGCTGCGGATGCCACCCT
ATP2A1	ATP2A1 587	TGCCACCCTGGGTGAACATC
ATP2A1	ATP2A1 588	CTGGGTGAACATCTGGCTGC
ATP2A1	ATP2A1 589	TGGGTGAACATCTGGCTGCT
ATP2A1	ATP2A1 590	CCTCTATGTTGACCCCCTGC
ATP2A1	ATP2A1 591	ATGTTGACCCCCTGCCGGTG
ATP2A1	ATP2A1 592	CTGGGCGGAAGAAACCTCAC
ATP2A1	ATP2A1 593	GCGGAAGAAACCTCACCGGC
ATP2A1	ATP2A1 594	CGGAAGAAACCTCACCGGCA
ATP2A1	ATP2A1 595	GGAAGAAACCTCACCGGCAG
ATP2A1	ATP2A1 596	GAAGAAACCTCACCGGCAGG
ATP2A1	ATP2A1 597	CCGGCAGGGGGTCAACATAG
ATP2A1	ATP2A1 598	GGGGGTCAACATAGAGGATG
ATP2A1	ATP2A1 599	CATAGAGGATGAGGAAGTGC
ATP2A1	ATP2A1 600	ATAGAGGATGAGGAAGTGCA
ATP2A1	ATP2A1 601	GATGAGGAAGTGCAGGGACA
ATP2A1	ATP2A1 602	GGAAGTGCAGGGACATGGAG
ATP2A1	ATP2A1 603	CAGGGACATGGAGAGGCAGA
ATP2A1	ATP2A1 604	CAGCAGCCAGATGTTCACCC
ATP2A1	ATP2A1 605	AGCAGCCAGATGTTCACCCA
ATP2A1	ATP2A1 606	AGCCAGATGTTCACCCAGGG
ATP2A1	ATP2A1 607	CCCAGGGTGGCATCCGCAGC
ATP2A1	ATP2A1 608	CCAGGGTGGCATCCGCAGCA
ATP2A1	ATP2A1 609	GTGGCATCCGCAGCAGGGAC
ATP2A1	ATP2A1 610	CCGCAGCAGGGACTGGTTCT
ATP2A1	ATP2A1 611	GCAGGGACTGGTTCTCGGAC
ATP2A1	ATP2A1 612	GGTTCTCGGACAGGCTGCAG
ATP2A1	ATP2A1 613	CCCAGATGATCTTCAAGCTC
ATP2A1	ATP2A1 614	CCAGATGATCTTCAAGCTCC
ATP2A1	ATP2A1 615	GATCTTCAAGCTCCGGGCCC
ATP2A1	ATP2A1 616	GGGCCCTGGACCTCACCCAG
ATP2A1	ATP2A1 617	GGACCTCACCCAGTGGCTCA
ATP2A1	ATP2A1 618	AAGATCTCACTGCCAGTCAT
ATP2A1	ATP2A1 619	AGATCTCACTGCCAGTCATT
ATP2A1	ATP2A1 620	AAATCCTCAAGTTCGTTGCT
ATP2A1	ATP2A1 621	CGTTGCTCGGAACTACCTAG
ATP2A1	ATP2A1 622	GTTGCTCGGAACTACCTAGA
ATP2A1	ATP2A1 623	TCGGAACTACCTAGAGGGTA
ATP2A1	ATP2A1 624	GAGGGCACTCCTTACCCTCT
ATP2A1	ATP2A1 625	AGTTCCGAGCAACGAACTTG
ATP2A1	ATP2A1 626	ATTTCGTCGAGCCCAATGAC
ATP2A1	ATP2A1 627	TGACTGGCAGTGAGATCTTG
ATP2A1	ATP2A1 628	TCTTGAGGACCATGAGCCAC
ATP2A1	ATP2A1 629	CTTGAGGACCATGAGCCACT
ATP2A1	ATP2A1 630	GGACCATGAGCCACTGGGTG
ATP2A1	ATP2A1 631	TGAGCCACTGGGTGAGGTCC
ATP2A1	ATP2A1 632	GAGCCACTGGGTGAGGTCCA
ATP2A1	ATP2A1 633	ACTGGGTGAGGTCCAGGGCC
ATP2A1	ATP2A1 634	CCCGGAGCTTGAAGATCATC
ATP2A1	ATP2A1 635	CCGGAGCTTGAAGATCATCT
ATP2A1	ATP2A1 636	CGGAGCTTGAAGATCATCTG
ATP2A1	ATP2A1 637	GAGGGGGAACAGTTATCCTA
ATP2A1	ATP2A1 638	CAGATCCAGAAGATGAAAGA
ATP2A1	ATP2A1 639	CACTTCCTTCTTTCATCTTC
ATP2A1	ATP2A1 640	CTTCTTTCATCTTCTGGATC
ATP2A1	ATP2A1 641	TTTCATCTTCTGGATCTGGA
ATP2A1	ATP2A1 642	TTCATCTTCTGGATCTGGAA
ATP2A2	ATP2A2 1	CGGCCGGGCCCCCGAAGCCA
ATP2A2	ATP2A2 2	GGAGAACGCGCACACCAAGA
ATP2A2	ATP2A2 3	GAACGCGCACACCAAGACGG
ATP2A2	ATP2A2 4	CGCGCACACCAAGACGGTGG
ATP2A2	ATP2A2 5	GCACACCAAGACGGTGGAGG
ATP2A2	ATP2A2 6	CAAGACGGTGGAGGAGGTGC
ATP2A2	ATP2A2 7	AAGACGGTGGAGGAGGTGCT
ATP2A2	ATP2A2 8	GAGGAGGTGCTGGGCCACTT
ATP2A2	ATP2A2 9	CTTCGGCGTCAACGAGAGTA
ATP2A2	ATP2A2 10	TTCGGCGTCAACGAGAGTAC
ATP2A2	ATP2A2 11	TCGGCGTCAACGAGAGTACG
ATP2A2	ATP2A2 12	CGAGAGTACGGGGCTGAGCC
ATP2A2	ATP2A2 13	TACGGGGCTGAGCCTGGAAC
ATP2A2	ATP2A2 14	GGAACAGGTCAAGAAGCTTA
ATP2A2	ATP2A2 15	TCAAGAAGCTTAAGGAGAGA
ATP2A2	ATP2A2 16	CAAGAAGCTTAAGGAGAGAT
ATP2A2	ATP2A2 17	AAGAAGCTTAAGGAGAGATG
ATP2A2	ATP2A2 18	AAGGAGAGATGGGGCTCCAA
ATP2A2	ATP2A2 19	AGAGATGGGGCTCCAACGGT
ATP2A2	ATP2A2 20	GAGCGCCCTGCACCTACCGT
ATP2A2	ATP2A2 21	TAAGCTTCTTGACCTGTTCC
ATP2A2	ATP2A2 22	TACTCTCGTTGACGCCGAAG
ATP2A2	ATP2A2 23	CAGCACCTCCTCCACCGTCT
ATP2A2	ATP2A2 24	CTTGGTGTGCGCGTTCTCCA
ATP2A2	ATP2A2 25	GTGCGCGTTCTCCATGGCTT
ATP2A2	ATP2A2 26	TGCGCGTTCTCCATGGCTTC
ATP2A2	ATP2A2 27	TCTACATTCTACAGAGTTAC
ATP2A2	ATP2A2 28	ACAGAGTTACCGGCTGAAGA
ATP2A2	ATP2A2 29	TTAAGATTACCTTCTTCAGC
ATP2A2	ATP2A2 30	TCTTACAGGAAAAACCTTGC
ATP2A2	ATP2A2 31	AGTTTGAAGACTTGCTAGTT
ATP2A2	ATP2A2 32	GCTAGTTAGGATTTTATTAC
ATP2A2	ATP2A2 33	CTCAATCACAAGTTCCAGCA
ATP2A2	ATP2A2 34	GCCATTTCTCTTCTAGGTTT
ATP2A2	ATP2A2 35	TTCTCTTCTAGGTTTTGGCT
ATP2A2	ATP2A2 36	GTTTTGGCTTGGTTTGAAGA
ATP2A2	ATP2A2 37	ATTAGTAGCCAATGCAATTG
ATP2A2	ATP2A2 38	TTAGTAGCCAATGCAATTGT
ATP2A2	ATP2A2 39	CCAATGCAATTGTGGGTGTA
ATP2A2	ATP2A2 40	TGCAATTGTGGGTGTATGGC
ATP2A2	ATP2A2 41	CCATACACCCACAATTGCAT
ATP2A2	ATP2A2 42	AATATGAGTAAAATTACAAA
ATP2A2	ATP2A2 43	AATTACAAAAGGTTCTACAA
ATP2A2	ATP2A2 44	AAATGCCATCGAAGCCCTTA
ATP2A2	ATP2A2 45	TAAGGAATATGAGCCTGAAA
ATP2A2	ATP2A2 46	AAGGAATATGAGCCTGAAAT
ATP2A2	ATP2A2 47	AATGGGCAAAGTGTATCGAC
ATP2A2	ATP2A2 48	AGGACAGAAAGAGTGTGCAG
ATP2A2	ATP2A2 49	AAAGCTAAAGACATAGTTCC
ATP2A2	ATP2A2 50	GGTGATATTGTAGAAATTGC
ATP2A2	ATP2A2 51	GCAATTTCTACAATATCACC
ATP2A2	ATP2A2 52	CGATACACTTTGCCCATTTC
ATP2A2	ATP2A2 53	TTTCAGGCTCATATTCCTTA
ATP2A2	ATP2A2 54	TTCAGGCTCATATTCCTTAA
ATP2A2	ATP2A2 55	ATATTCCTTAAGGGCTTCGA
ATP2A2	ATP2A2 56	ACAAAGTTCCTGCTGATATA
ATP2A2	ATP2A2 57	GTTGACCAGTCAATTCTCAC
ATP2A2	ATP2A2 58	ATTTACCTGTGAGAATTGAC
ATP2A2	ATP2A2 59	TGACTGGTCAACTCTTAGTG
ATP2A2	ATP2A2 60	TCTTAGTGTGGTAGATTTGA
ATP2A2	ATP2A2 61	GAAGTTAACCTTATATCAGC
ATP2A2	ATP2A2 62	AACTTTGTCACCAACTAATT
ATP2A2	ATP2A2 63	TTATCTTGGTTGACAGCTCG
ATP2A2	ATP2A2 64	TATCTTGGTTGACAGCTCGT
ATP2A2	ATP2A2 65	TGGTTGACAGCTCGTGGGTC
ATP2A2	ATP2A2 66	GGTTGACAGCTCGTGGGTCA
ATP2A2	ATP2A2 67	GACAGCTCGTGGGTCAGGGA
ATP2A2	ATP2A2 68	ACAGCTCGTGGGTCAGGGAC
ATP2A2	ATP2A2 69	CAGAGACAGATTCACCTAAG
ATP2A2	ATP2A2 70	AGAGACAGATTCACCTAAGC
ATP2A2	ATP2A2 71	TAGGGTACAAACATTGCTGC
ATP2A2	ATP2A2 72	AGGGTACAAACATTGCTGCT
ATP2A2	ATP2A2 73	CATTGCTGCTGGGAAAGCTA
ATP2A2	ATP2A2 74	ATTGCTGCTGGGAAAGCTAT
ATP2A2	ATP2A2 75	TGCTGGGAAAGCTATGGGAG
ATP2A2	ATP2A2 76	TGGGAAAGCTATGGGAGTGG
ATP2A2	ATP2A2 77	ATGGGAGTGGTGGTAGCAAC
ATP2A2	ATP2A2 78	ACTGGAGTTAACACCGAAAT
ATP2A2	ATP2A2 79	ACACCGAAATTGGCAAGATC
ATP2A2	ATP2A2 80	CACCGAAATTGGCAAGATCC
ATP2A2	ATP2A2 81	TGGCAAGATCCGGGATGAAA
ATP2A2	ATP2A2 82	CAAGATCCGGGATGAAATGG
ATP2A2	ATP2A2 83	TGAAATGGTGGCAACAGAAC
ATP2A2	ATP2A2 84	CAGCAAAAACTAGATGAATT
ATP2A2	ATP2A2 85	AGCAAAAACTAGATGAATTT
ATP2A2	ATP2A2 86	GCAAAAACTAGATGAATTTG
ATP2A2	ATP2A2 87	CCCTTATTTGCATTGCAGTC
ATP2A2	ATP2A2 88	GCAGTCTGGATCATAAATAT
ATP2A2	ATP2A2 89	CAGTCTGGATCATAAATATT
ATP2A2	ATP2A2 90	TATTGGGCACTTCAATGACC
ATP2A2	ATP2A2 91	CACTTCAATGACCCGGTTCA
ATP2A2	ATP2A2 92	TTCAATGACCCGGTTCATGG
ATP2A2	ATP2A2 93	TCAATGACCCGGTTCATGGA
ATP2A2	ATP2A2 94	ACCCGGTTCATGGAGGGTCC
ATP2A2	ATP2A2 95	CATGGAGGGTCCTGGATCAG
ATP2A2	ATP2A2 96	TTACTACTTTAAAATTGCAG
ATP2A2	ATP2A2 97	CTTTAAAATTGCAGTGGCCC
ATP2A2	ATP2A2 98	GCTGTAGCAGCCATTCCTGA
ATP2A2	ATP2A2 99	TGCAGTCATCACCACCTGCC
ATP2A2	ATP2A2 100	ATCACCACCTGCCTGGCTCT
ATP2A2	ATP2A2 101	GGCTCTTGGAACTCGCAGAA
ATP2A2	ATP2A2 102	TGTTCGAAGCCTCCCGTCTG
ATP2A2	ATP2A2 103	CTCCCGTCTGTGGAAACCCT
ATP2A2	ATP2A2 104	GTTATCTGCTCAGACAAGAC
ATP2A2	ATP2A2 105	CAAACCAGATGTCAGTCTGC
ATP2A2	ATP2A2 106	AAACCAGATGTCAGTCTGCA
ATP2A2	ATP2A2 107	ATGTCAGTCTGCAGGGTAAG
ATP2A2	ATP2A2 108	TTACCCTGCAGACTGACATC
ATP2A2	ATP2A2 109	AGATAACAGAAGTACAACCA
ATP2A2	ATP2A2 110	GATAACAGAAGTACAACCAA
ATP2A2	ATP2A2 111	CAACCAAGGGTTTCCACAGA
ATP2A2	ATP2A2 112	AACCAAGGGTTTCCACAGAC
ATP2A2	ATP2A2 113	CAAGGGTTTCCACAGACGGG
ATP2A2	ATP2A2 114	AGACGGGAGGCTTCGAACAA
ATP2A2	ATP2A2 115	TTCTGCGAGTTCCAAGAGCC
ATP2A2	ATP2A2 116	GCGAGTTCCAAGAGCCAGGC
ATP2A2	ATP2A2 117	AGTTCCAAGAGCCAGGCAGG
ATP2A2	ATP2A2 118	AGGCAGGTGGTGATGACTGC
ATP2A2	ATP2A2 119	ATGACTGCAGGCAGACCTTC
ATP2A2	ATP2A2 120	TGCAGGCAGACCTTCAGGAA
ATP2A2	ATP2A2 121	CAGGAATGGCTGCTACAGCC
ATP2A2	ATP2A2 122	AGGAATGGCTGCTACAGCCA
ATP2A2	ATP2A2 123	GTAAATAGCACCTCTGATCC
ATP2A2	ATP2A2 124	ATCCAGGACCCTCCATGAAC
ATP2A2	ATP2A2 125	TCCAGGACCCTCCATGAACC
ATP2A2	ATP2A2 126	TCCAGACTGCAATGCAAATA
ATP2A2	ATP2A2 127	CCAGACTGCAATGCAAATAA
ATP2A2	ATP2A2 128	GCAAATAAGGGAGATGACTT
ATP2A2	ATP2A2 129	CTGTTGCCACCATTTCATCC
ATP2A2	ATP2A2 130	ATCCCGGATCTTGCCAATTT
ATP2A2	ATP2A2 131	AGCAGCAATGTTTGTACCCT
ATP2A2	ATP2A2 132	CCCCCTACAGATGTTCATTC
ATP2A2	ATP2A2 133	GATGTTCATTCTGGACAGAG
ATP2A2	ATP2A2 134	TTCATTCTGGACAGAGTGGA
ATP2A2	ATP2A2 135	CTTAATGAGTTTACCATAAC
ATP2A2	ATP2A2 136	GGATCAACTTATGCACCTAT
ATP2A2	ATP2A2 137	GTTACTCACACTTCTCCAAT
ATP2A2	ATP2A2 138	TGCATAAGTTGATCCAGTTA
ATP2A2	ATP2A2 139	CAGTTATGGTAAACTCATTA
ATP2A2	ATP2A2 140	AGTTATGGTAAACTCATTAA
ATP2A2	ATP2A2 141	TGTCCAGAATGAACATCTGT
ATP2A2	ATP2A2 142	GTCCAGAATGAACATCTGTA
ATP2A2	ATP2A2 143	TCCAGAATGAACATCTGTAG
ATP2A2	ATP2A2 144	GTGAATTGTCACCAGTATGA
ATP2A2	ATP2A2 145	TTGTCACCAGTATGATGGTC
ATP2A2	ATP2A2 146	TCTTTGTAATGACTCTGCTT
ATP2A2	ATP2A2 147	CTCTGCTTTGGATTACAATG
ATP2A2	ATP2A2 148	ATTCTACCAGACCATCATAC
ATP2A2	ATP2A2 149	TCATACTGGTGACAATTCAC
ATP2A2	ATP2A2 150	CCTTTAACCAATACAGGCAA
ATP2A2	ATP2A2 151	CTTTAACCAATACAGGCAAA
ATP2A2	ATP2A2 152	AAGGGTGTGTATGAAAAAGT
ATP2A2	ATP2A2 153	TGTATTTGATACCGAATTGA
ATP2A2	ATP2A2 154	GTATTTGATACCGAATTGAA
ATP2A2	ATP2A2 155	TCAAATACTCACTGAGTTGC
ATP2A2	ATP2A2 156	TTTAGAAAGACCCTTCAATT
ATP2A2	ATP2A2 157	ATACATTCATCTTCTCTACT
ATP2A2	ATP2A2 158	TACACACCCTTTGCCTGTAT
ATP2A2	ATP2A2 159	CATTAAACAGCTGATGAAAA
ATP2A2	ATP2A2 160	ACGTGACAGAAAGTCAATGT
ATP2A2	ATP2A2 161	GTACACCAAATAAACCAAGC
ATP2A2	ATP2A2 162	AATGAGCAAGATGTTTGTGA
ATP2A2	ATP2A2 163	TTGCTCATTGATGTCCTGCT
ATP2A2	ATP2A2 164	GATGTCCTGCTTGGTTTATT
ATP2A2	ATP2A2 165	AGCTGTTTAATGACCTACAA
ATP2A2	ATP2A2 166	CATTTCCAGGGTGCTCCTGA
ATP2A2	ATP2A2 167	CTCCTGAAGGTGTCATTGAC
ATP2A2	ATP2A2 168	AGGTGCACCCACATTCGAGT
ATP2A2	ATP2A2 169	CATTCGAGTTGGAAGTACTA
ATP2A2	ATP2A2 170	ACTAAGGTTCCTATGACCTC
ATP2A2	ATP2A2 171	TCATGTCTGTCATTCGAGAG
ATP2A2	ATP2A2 172	CATGTCTGTCATTCGAGAGT
ATP2A2	ATP2A2 173	ATGTCTGTCATTCGAGAGTG
ATP2A2	ATP2A2 174	GTCATTCGAGAGTGGGGTAG
ATP2A2	ATP2A2 175	CAGCGACACACTGCGATGCC
ATP2A2	ATP2A2 176	CACACTGCGATGCCTGGCCC
ATP2A2	ATP2A2 177	AAGAGAAGAAATGCACCTTG
ATP2A2	ATP2A2 178	TGCCAACTTTATTAAATATG
ATP2A2	ATP2A2 179	AACCTCATATTTAATAAAGT
ATP2A2	ATP2A2 180	TAAAGTTGGCAGAGTCCTCA
ATP2A2	ATP2A2 181	TGCATTTCTTCTCTTCTCAG
ATP2A2	ATP2A2 182	GCATTTCTTCTCTTCTCAGT
ATP2A2	ATP2A2 183	TCTCAGTGGGTTGTCATGAG
ATP2A2	ATP2A2 184	GTGGGTTGTCATGAGTGGCC
ATP2A2	ATP2A2 185	TGGGTTGTCATGAGTGGCCA
ATP2A2	ATP2A2 186	TGTCATGAGTGGCCAGGGCC
ATP2A2	ATP2A2 187	GATCTTCTGTTTGACTCCAG
ATP2A2	ATP2A2 188	TGTTTGACTCCAGAGGTCAT
ATP2A2	ATP2A2 189	TAGTACTTCCAACTCGAATG
ATP2A2	ATP2A2 190	AGTACTTCCAACTCGAATGT
ATP2A2	ATP2A2 191	CACCTGTCAATGACACCTTC
ATP2A2	ATP2A2 192	TGACACCTTCAGGAGCACCC
ATP2A2	ATP2A2 193	TAGACCAATCTGACCTTCGT
ATP2A2	ATP2A2 194	TCTGACCTTCGTTGGCTGCG
ATP2A2	ATP2A2 195	CTGACCTTCGTTGGCTGCGT
ATP2A2	ATP2A2 196	CGTTGGCTGCGTGGGCATGC
ATP2A2	ATP2A2 197	GCTGGATCCTCCGAGAATCG
ATP2A2	ATP2A2 198	GGATCCTCCGAGAATCGAGG
ATP2A2	ATP2A2 199	CCTCCTCCGTGAAGCTGTGC
ATP2A2	ATP2A2 200	GTGAAGCTGTGCCGGCAAGC
ATP2A2	ATP2A2 201	TGTGCCGGCAAGCAGGCATC
ATP2A2	ATP2A2 202	GTGCCGGCAAGCAGGCATCC
ATP2A2	ATP2A2 203	ATCCGGGTCATCATGATCAC
ATP2A2	ATP2A2 204	TCCGGGTCATCATGATCACT
ATP2A2	ATP2A2 205	CCGGGTCATCATGATCACTG
ATP2A2	ATP2A2 206	CATGATCACTGGGGACAACA
ATP2A2	ATP2A2 207	ATGATCACTGGGGACAACAA
ATP2A2	ATP2A2 208	GGACAACAAGGGCACTGCTG
ATP2A2	ATP2A2 209	GTGGCCATCTGTCGCCGCAT
ATP2A2	ATP2A2 210	TGTCGCCGCATCGGCATCTT
ATP2A2	ATP2A2 211	GTCGCCGCATCGGCATCTTC
ATP2A2	ATP2A2 212	CCGCATCGGCATCTTCGGGC
ATP2A2	ATP2A2 213	CGGCATCTTCGGGCAGGATG
ATP2A2	ATP2A2 214	GTGACGTCAAAAGCTTTCAC
ATP2A2	ATP2A2 215	CGTCAAAAGCTTTCACAGGC
ATP2A2	ATP2A2 216	GTCAAAAGCTTTCACAGGCC
ATP2A2	ATP2A2 217	TTTTGATGAGATTACAGCTA
ATP2A2	ATP2A2 218	ATTCTACGATTTTAGACTTG
ATP2A2	ATP2A2 219	TTCTACGATTTTAGACTTGT
ATP2A2	ATP2A2 220	TACGATTTTAGACTTGTGGG
ATP2A2	ATP2A2 221	ACGATTTTAGACTTGTGGGA
ATP2A2	ATP2A2 222	GTTCAACTCGAGCAAAACAG
ATP2A2	ATP2A2 223	TTCAACTCGAGCAAAACAGC
ATP2A2	ATP2A2 224	GAGCAAAACAGCGGGCGTTC
ATP2A2	ATP2A2 225	AAAACAGCGGGCGTTCAGGC
ATP2A2	ATP2A2 226	CGTTCAGGCAGGCGTCTCGC
ATP2A2	ATP2A2 227	GTTCAGGCAGGCGTCTCGCT
ATP2A2	ATP2A2 228	CAGGCAGGCGTCTCGCTGGG
ATP2A2	ATP2A2 229	GCAGGCGTCTCGCTGGGCGG
ATP2A2	ATP2A2 230	CAGGCGTCTCGCTGGGCGGA
ATP2A2	ATP2A2 231	AGGCGTCTCGCTGGGCGGAG
ATP2A2	ATP2A2 232	GGTTGAGTTCATCAAACTCC
ATP2A2	ATP2A2 233	CCTGCCCGAAGATGCCGATG
ATP2A2	ATP2A2 234	GATGCCGATGCGGCGACAGA
ATP2A2	ATP2A2 235	CCCCAGTGATCATGATGACC
ATP2A2	ATP2A2 236	TGACCCGGATGCCTGCTTGC
ATP2A2	ATP2A2 237	TGCTTGCCGGCACAGCTTCA
ATP2A2	ATP2A2 238	TTGCCGGCACAGCTTCACGG
ATP2A2	ATP2A2 239	CCGGCACAGCTTCACGGAGG
ATP2A2	ATP2A2 240	GAGGAGGCCACCTCGATTCT
ATP2A2	ATP2A2 241	GAGGCCACCTCGATTCTCGG
ATP2A2	ATP2A2 242	CATGCCCACGCAGCCAACGA
ATP2A2	ATP2A2 243	GCAGCCAACGAAGGTCAGAT
ATP2A2	ATP2A2 244	CATTGCTTTCCCTTTCAGAC
ATP2A2	ATP2A2 245	TTTCCCTTTCAGACTGGCGA
ATP2A2	ATP2A2 246	GCTCTGAAGAAAGCCGAGAT
ATP2A2	ATP2A2 247	AGCCGAGATTGGCATTGCTA
ATP2A2	ATP2A2 248	GCCGAGATTGGCATTGCTAT
ATP2A2	ATP2A2 249	ATTGGCATTGCTATGGGCTC
ATP2A2	ATP2A2 250	TGCTATGGGCTCTGGCACTG
ATP2A2	ATP2A2 251	TATGGGCTCTGGCACTGCGG
ATP2A2	ATP2A2 252	GGCTAAAACCGCCTCTGAGA
ATP2A2	ATP2A2 253	AACCGCCTCTGAGATGGTCC
ATP2A2	ATP2A2 254	CGCCTCTGAGATGGTCCTGG
ATP2A2	ATP2A2 255	TGACAACTTCTCCACCATTG
ATP2A2	ATP2A2 256	CACCATTGTGGCTGCCGTTG
ATP2A2	ATP2A2 257	CATTGTGGCTGCCGTTGAGG
ATP2A2	ATP2A2 258	ATTGTGGCTGCCGTTGAGGA
ATP2A2	ATP2A2 259	TTGTGGCTGCCGTTGAGGAG
ATP2A2	ATP2A2 260	TGGCTGCCGTTGAGGAGGGG
ATP2A2	ATP2A2 261	GGCTGCCGTTGAGGAGGGGC
ATP2A2	ATP2A2 262	TACCTCATCTCGTCCAACGT
ATP2A2	ATP2A2 263	ACCTCATCTCGTCCAACGTC
ATP2A2	ATP2A2 264	CCTCATCTCGTCCAACGTCG
ATP2A2	ATP2A2 265	CCAACGTCGGGGAAGTTGTC
ATP2A2	ATP2A2 266	CGTCGGGGAAGTTGTCTGGT
ATP2A2	ATP2A2 267	CCAGACAACTTCCCCGACGT
ATP2A2	ATP2A2 268	CCCCGACGTTGGACGAGATG
ATP2A2	ATP2A2 269	CGTTGGACGAGATGAGGTAG
ATP2A2	ATP2A2 270	GATTGCCCGCCCCTCCTCAA
ATP2A2	ATP2A2 271	CTCCTCAACGGCAGCCACAA
ATP2A2	ATP2A2 272	CTCAACGGCAGCCACAATGG
ATP2A2	ATP2A2 273	TGGAGAAGTTGTCATCCGCC
ATP2A2	ATP2A2 274	ATCCGCCAGGACCATCTCAG
ATP2A2	ATP2A2 275	CGCCAGGACCATCTCAGAGG
ATP2A2	ATP2A2 276	GCCCATAGCAATGCCAATCT
ATP2A2	ATP2A2 277	ATCTCGGCTTTCTTCAGAGC
ATP2A2	ATP2A2 278	CACGCCATCGCCAGTCTGAA
ATP2A2	ATP2A2 279	ACGCCATCGCCAGTCTGAAA
ATP2A2	ATP2A2 280	ATTTTCCTGACAGCAGCCCT
ATP2A2	ATP2A2 281	AGCAGCCCTTGGATTTCCCG
ATP2A2	ATP2A2 282	TGATTCCTGTTCAGCTGCTC
ATP2A2	ATP2A2 283	GATTCCTGTTCAGCTGCTCT
ATP2A2	ATP2A2 284	TCAGCTGCTCTGGGTCAATC
ATP2A2	ATP2A2 285	TGGGTCAATCTGGTGACAGA
ATP2A2	ATP2A2 286	TGGCCTGCCTGCCACTGCAC
ATP2A2	ATP2A2 287	GGCCTGCCTGCCACTGCACT
ATP2A2	ATP2A2 288	GCCTGCCTGCCACTGCACTG
ATP2A2	ATP2A2 289	GGGGTTCAACCCTCCTGATC
ATP2A2	ATP2A2 290	ACATCATGAATAAACCTCCC
ATP2A2	ATP2A2 291	TAAACCTCCCCGGAACCCAA
ATP2A2	ATP2A2 292	CCAAAGGAACCATTGATCAG
ATP2A2	ATP2A2 293	CAAAGGAACCATTGATCAGC
ATP2A2	ATP2A2 294	AGGAACCATTGATCAGCGGG
ATP2A2	ATP2A2 295	CACAGCCAATAGCCAAGTAA
ATP2A2	ATP2A2 296	AAGAGCCACCCGCTGATCAA
ATP2A2	ATP2A2 297	CCGCTGATCAATGGTTCCTT
ATP2A2	ATP2A2 298	CGCTGATCAATGGTTCCTTT
ATP2A2	ATP2A2 299	TCAATGGTTCCTTTGGGTTC
ATP2A2	ATP2A2 300	CAATGGTTCCTTTGGGTTCC
ATP2A2	ATP2A2 301	AATGGTTCCTTTGGGTTCCG
ATP2A2	ATP2A2 302	GGTTCCTTTGGGTTCCGGGG
ATP2A2	ATP2A2 303	TTATTCATGATGTCCAGATC
ATP2A2	ATP2A2 304	TTCATGATGTCCAGATCAGG
ATP2A2	ATP2A2 305	TCATGATGTCCAGATCAGGA
ATP2A2	ATP2A2 306	AGGGTTGAACCCCAGTGCAG
ATP2A2	ATP2A2 307	TTGAACCCCAGTGCAGTGGC
ATP2A2	ATP2A2 308	ACCCCAGTGCAGTGGCAGGC
ATP2A2	ATP2A2 309	TTGACCCAGAGCAGCTGAAC
ATP2A2	ATP2A2 310	CTGAACAGGAATCAAAGCCT
ATP2A2	ATP2A2 311	TGAACAGGAATCAAAGCCTC
ATP2A2	ATP2A2 312	TCAAAGCCTCGGGAAATCCA
ATP2A2	ATP2A2 313	CAAAGCCTCGGGAAATCCAA
ATP2A2	ATP2A2 314	GAAATCCAAGGGCTGCTGTC
ATP2A2	ATP2A2 315	TGTTTGTTCCCAGGTTACGT
ATP2A2	ATP2A2 316	TTACGTCGGCGCTGCTACCG
ATP2A2	ATP2A2 317	TACGTCGGCGCTGCTACCGT
ATP2A2	ATP2A2 318	CTACCGTGGGTGCTGCTGCA
ATP2A2	ATP2A2 319	CCGTGGGTGCTGCTGCATGG
ATP2A2	ATP2A2 320	TGGTGGTTCATTGCTGCTGA
ATP2A2	ATP2A2 321	TGGTTCATTGCTGCTGACGG
ATP2A2	ATP2A2 322	AAGAGTGTCCTTCTACCAGC
ATP2A2	ATP2A2 323	AAAGGTGACTGAGTACCAGC
ATP2A2	ATP2A2 324	ACTGAGTACCAGCTGGTAGA
ATP2A2	ATP2A2 325	AGCTGGTAGAAGGACACTCT
ATP2A2	ATP2A2 326	CCACCATGCAGCAGCACCCA
ATP2A2	ATP2A2 327	GTAGCAGCGCCGACGTAACC
ATP2A2	ATP2A2 328	TAGCAGCGCCGACGTAACCT
ATP2A2	ATP2A2 329	TCATTTCCTACAGTGTAAAG
ATP2A2	ATP2A2 330	ACAGTGTAAAGAGGACAACC
ATP2A2	ATP2A2 331	GAGGACAACCCGGACTTTGA
ATP2A2	ATP2A2 332	CAACCCGGACTTTGAAGGCG
ATP2A2	ATP2A2 333	ATCCCCATACCCGATGACAA
ATP2A2	ATP2A2 334	AAATGTGTAACGCCCTCAAC
ATP2A2	ATP2A2 335	GAAGGTGCACTAACCTGTTG
ATP2A2	ATP2A2 336	AAGGTGCACTAACCTGTTGA
ATP2A2	ATP2A2 337	ACAGAGAGCGCCATTGTCAT
ATP2A2	ATP2A2 338	CAGAGAGCGCCATTGTCATC
ATP2A2	ATP2A2 339	AGCGCCATTGTCATCGGGTA
ATP2A2	ATP2A2 340	GCGCCATTGTCATCGGGTAT
ATP2A2	ATP2A2 341	CGCCATTGTCATCGGGTATG
ATP2A2	ATP2A2 342	CAATCCACGCCTTCAAAGTC
ATP2A2	ATP2A2 343	AATCCACGCCTTCAAAGTCC
ATP2A2	ATP2A2 344	GGTTGTCCTCTTTACACTGT
ATP2A2	ATP2A2 345	CCGAAAACCAGTCCTTGCTG
ATP2A2	ATP2A2 346	CCTTGCTGAGGATGCCCCCC
ATP2A2	ATP2A2 347	CTTGCTGAGGATGCCCCCCT
ATP2A2	ATP2A2 348	TGCCCCCCTGGGAGAACATC
ATP2A2	ATP2A2 349	CTGGGAGAACATCTGGCTCG
ATP2A2	ATP2A2 350	TGGGAGAACATCTGGCTCGT
ATP2A2	ATP2A2 351	GTCGAACCCTTGCCAGTAAG
ATP2A2	ATP2A2 352	AGCCCCACCCAACCACTTAC
ATP2A2	ATP2A2 353	CACCCAACCACTTACTGGCA
ATP2A2	ATP2A2 354	ACCCAACCACTTACTGGCAA
ATP2A2	ATP2A2 355	CTGGCAAGGGTTCGACATAG
ATP2A2	ATP2A2 356	AGGGTTCGACATAGAGGATC
ATP2A2	ATP2A2 357	CGACATAGAGGATCAGGAAG
ATP2A2	ATP2A2 358	GATCAGGAAGTGGAGTGACA
ATP2A2	ATP2A2 359	GGAAGTGGAGTGACATGGAC
ATP2A2	ATP2A2 360	GAGTGACATGGACAGGCAGA
ATP2A2	ATP2A2 361	CACGAGCCAGATGTTCTCCC
ATP2A2	ATP2A2 362	ACGAGCCAGATGTTCTCCCA
ATP2A2	ATP2A2 363	CGAGCCAGATGTTCTCCCAG
ATP2A2	ATP2A2 364	GAGCCAGATGTTCTCCCAGG
ATP2A2	ATP2A2 365	AGCCAGATGTTCTCCCAGGG
ATP2A2	ATP2A2 366	CCAGGGGGGCATCCTCAGCA
ATP2A2	ATP2A2 367	GGGGCATCCTCAGCAAGGAC
ATP2A2	ATP2A2 368	CCTCAGCAAGGACTGGTTTT
ATP2A2	ATP2A2 369	CACCGCTGAACGTGACCCAG
ATP2A2	ATP2A2 370	GAACGTGACCCAGTGGCTGA
ATP2A2	ATP2A2 371	CTCCTTGCCCGTGATTCTCA
ATP2A2	ATP2A2 372	GGATGAGACGCTCAAGTTTG
ATP2A2	ATP2A2 373	GTTTGTGGCCCGCAACTACC
ATP2A2	ATP2A2 374	GCCCGCAACTACCTGGAACC
ATP2A2	ATP2A2 375	GGCTGCACACACTCTTTACC
ATP2A2	ATP2A2 376	CACACTCTTTACCAGGTTCC
ATP2A2	ATP2A2 377	TACCAGGTTCCAGGTAGTTG
ATP2A2	ATP2A2 378	ACCAGGTTCCAGGTAGTTGC
ATP2A2	ATP2A2 379	CGTCTCATCCATGAGAATCA
ATP2A2	ATP2A2 380	GTCTCATCCATGAGAATCAC
ATP2A2	ATP2A2 381	ATCCATGAGAATCACGGGCA
ATP2A2	ATP2A2 382	TTTTCAGCACCATCAGCCAC
ATP2A2	ATP2A2 383	TTTCAGCACCATCAGCCACT
ATP2A2	ATP2A2 384	AGCCACTGGGTCACGTTCAG
ATP2A2	ATP2A2 385	TCACGTTCAGCGGTGTGATC
ATP2A2	ATP2A2 386	CACCAAATCCTGCTCGTTCT
ATP2A2	ATP2A2 387	TCGTTCTCGGCATGCACCGA
ATP2A2	ATP2A2 388	CGTTCTCGGCATGCACCGAT
ATP2A2	ATP2A2 389	CATGCACCGATGGGATTTCC
ATP2A2	ATP2A2 390	TGTGCTGCTCATAATGCCCC
ATP2A2	ATP2A2 391	TCATAATGCCCCTGGTGATC
ATP2A2	ATP2A2 392	CATAATGCCCCTGGTGATCT
ATP2A2	ATP2A2 393	CTAACTTTAGCGATATGTTC
ATP2A2	ATP2A2 394	TGCTATAGACCCAGATCACC
ATP2A2	ATP2A2 395	GCTATAGACCCAGATCACCA
ATP2A2	ATP2A2 396	CTATAGACCCAGATCACCAG
ATP2A2	ATP2A2 397	GGCATTATGAGCAGCACAAA
ATP2A2	ATP2A2 398	TATGAGCAGCACAAACGGCC
ATP2A2	ATP2A2 399	AAACGGCCAGGAAATCCCAT
ATP2A2	ATP2A2 400	GGTGCATGCCGAGAACGAGC
ATP2A2	ATP2A2 401	TGCCGAGAACGAGCAGGATT
ATP2A2	ATP2A2 402	CGAGAACGAGCAGGATTTGG
ATP2A2	ATP2A2 403	AACGAGCAGGATTTGGTGGC
ATP2A2	ATP2A2 404	TCTTTCCTTTTCAGCAATAC
ATP2A2	ATP2A2 405	TTACTCCAGTATTGCTGAAA
ATP2A3	ATP2A3 1	ACATGGGCACCATCAGTCTG
ATP2A3	ATP2A3 2	CATCAGTCTGAGGTACACAC
ATP2A3	ATP2A3 3	CTGTTCCCAGCGCTCACTTC
ATP2A3	ATP2A3 4	CACTTCTGGCTCATTTCTTC
ATP2A3	ATP2A3 5	AATGAGCCAGAAGTGAGCGC
ATP2A3	ATP2A3 6	ATGAGCCAGAAGTGAGCGCT
ATP2A3	ATP2A3 7	AGTGAGCGCTGGGAACAGAG
ATP2A3	ATP2A3 8	TGGGAACAGAGTGGAGTCTC
ATP2A3	ATP2A3 9	CGGTGTGTACCTCAGACTGA
ATP2A3	ATP2A3 10	GCGAGACGATGCTGTGTCCC
ATP2A3	ATP2A3 11	GATGCTGTGTCCCTGGCCCT
ATP2A3	ATP2A3 12	ATTCTGAACTTCCAAGGGCC
ATP2A3	ATP2A3 13	TTCTGAACTTCCAAGGGCCA
ATP2A3	ATP2A3 14	GCTGTCAGAGCTGCTCAGAG
ATP2A3	ATP2A3 15	CTGTCAGAGCTGCTCAGAGA
ATP2A3	ATP2A3 16	TCAGAGCTGCTCAGAGAGGG
ATP2A3	ATP2A3 17	TGCTCAGAGAGGGAGGAAGC
ATP2A3	ATP2A3 18	GCTCAGAGAGGGAGGAAGCA
ATP2A3	ATP2A3 19	CTCAGAGAGGGAGGAAGCAG
ATP2A3	ATP2A3 20	CCCACAAGGTGATACCAAAG
ATP2A3	ATP2A3 21	TGATACCAAAGAGGCCAACC
ATP2A3	ATP2A3 22	CCAAAGAGGCCAACCCGGTG
ATP2A3	ATP2A3 23	GAGGCCAACCCGGTGTGGTC
ATP2A3	ATP2A3 24	AGGCCAACCCGGTGTGGTCT
ATP2A3	ATP2A3 25	GGCCAACCCGGTGTGGTCTG
ATP2A3	ATP2A3 26	GGTGTGGTCTGGGGTCCAAG
ATP2A3	ATP2A3 27	GTGGTCTGGGGTCCAAGAGG
ATP2A3	ATP2A3 28	GGGGTCCAAGAGGTGGTCAG
ATP2A3	ATP2A3 29	GGTCAGCGGCTGCCTACTCC
ATP2A3	ATP2A3 30	CCTGCGAGACTGTCCTGAGA
ATP2A3	ATP2A3 31	GAGACTGTCCTGAGAAGGCC
ATP2A3	ATP2A3 32	GAGAAGGCCTGGATAAAGAC
ATP2A3	ATP2A3 33	AGGCCTGGATAAAGACAGGC
ATP2A3	ATP2A3 34	GGCCTGGATAAAGACAGGCT
ATP2A3	ATP2A3 35	CACCCAGCCTGTCTTTATCC
ATP2A3	ATP2A3 36	GTCTTTATCCAGGCCTTCTC
ATP2A3	ATP2A3 37	CCTTCTCAGGACAGTCTCGC
ATP2A3	ATP2A3 38	TCAGGACAGTCTCGCAGGCC
ATP2A3	ATP2A3 39	CAGTCTCGCAGGCCTGGAGT
ATP2A3	ATP2A3 40	GGCAGCCGCTGACCACCTCT
ATP2A3	ATP2A3 41	TCTTGGACCCCAGACCACAC
ATP2A3	ATP2A3 42	CTTGGACCCCAGACCACACC
ATP2A3	ATP2A3 43	GACCCCAGACCACACCGGGT
ATP2A3	ATP2A3 44	CCACACCGGGTTGGCCTCTT
ATP2A3	ATP2A3 45	CCTCCCACTCACCGTGCATG
ATP2A3	ATP2A3 46	ACTCACCGTGCATGTGGTTC
ATP2A3	ATP2A3 47	CTCACCGTGCATGTGGTTCC
ATP2A3	ATP2A3 48	CGTGCATGTGGTTCCGGGAC
ATP2A3	ATP2A3 49	GGTTCCGGGACAGGTACTTG
ATP2A3	ATP2A3 50	GTTCCGGGACAGGTACTTGA
ATP2A3	ATP2A3 51	ACTTGAGGGCCTCATCCAGC
ATP2A3	ATP2A3 52	GCCTCATCCAGCAGGATGAC
ATP2A3	ATP2A3 53	GGATGACAGGCAGAGATATC
ATP2A3	ATP2A3 54	TCTGGAGCACCACCACCCAC
ATP2A3	ATP2A3 55	ACCCACTGGCGCCCGCTCAG
ATP2A3	ATP2A3 56	CCCACTGGCGCCCGCTCAGT
ATP2A3	ATP2A3 57	CCACTGGCGCCCGCTCAGTG
ATP2A3	ATP2A3 58	GCCCGCTCAGTGGGGTCACC
ATP2A3	ATP2A3 59	GGGTCACCTGGAAAATGAGC
ATP2A3	ATP2A3 60	TCACCTGGAAAATGAGCTGG
ATP2A3	ATP2A3 61	CACCTGGAAAATGAGCTGGC
ATP2A3	ATP2A3 62	ACCTGGAAAATGAGCTGGCG
ATP2A3	ATP2A3 63	TCCCCGCCAGCTCATTTTCC
ATP2A3	ATP2A3 64	TTCCAGGTGACCCCACTGAG
ATP2A3	ATP2A3 65	TCCAGGTGACCCCACTGAGC
ATP2A3	ATP2A3 66	CCCCACTGAGCGGGCGCCAG
ATP2A3	ATP2A3 67	CCCACTGAGCGGGCGCCAGT
ATP2A3	ATP2A3 68	ACTGAGCGGGCGCCAGTGGG
ATP2A3	ATP2A3 69	GAGCGGGCGCCAGTGGGTGG
ATP2A3	ATP2A3 70	ATCTCTGCCTGTCATCCTGC
ATP2A3	ATP2A3 71	GCCTGTCATCCTGCTGGATG
ATP2A3	ATP2A3 72	AGGCCCTCAAGTACCTGTCC
ATP2A3	ATP2A3 73	CTGTCCCGGAACCACATGCA
ATP2A3	ATP2A3 74	GGAACCACATGCACGGTGAG
ATP2A3	ATP2A3 75	GAACCACATGCACGGTGAGT
ATP2A3	ATP2A3 76	GGGCAGGCGGGGTGACTCAC
ATP2A3	ATP2A3 77	AGGCGGGGTGACTCACAGGC
ATP2A3	ATP2A3 78	GGCGGGGTGACTCACAGGCA
ATP2A3	ATP2A3 79	GCGGGGTGACTCACAGGCAG
ATP2A3	ATP2A3 80	GGGTGACTCACAGGCAGGGG
ATP2A3	ATP2A3 81	CAGGCAGGGGCGGCACGAGC
ATP2A3	ATP2A3 82	GGGGCGGCACGAGCAGGATG
ATP2A3	ATP2A3 83	CGAGCAGGATGAGGAAGTGC
ATP2A3	ATP2A3 84	GAGCAGGATGAGGAAGTGCA
ATP2A3	ATP2A3 85	GATGAGGAAGTGCAGGGCCA
ATP2A3	ATP2A3 86	GAAGTGCAGGGCCATGGACA
ATP2A3	ATP2A3 87	GGCCACAGCCACCAGCAGCC
ATP2A3	ATP2A3 88	GCCACAGCCACCAGCAGCCA
ATP2A3	ATP2A3 89	CCACAGCCACCAGCAGCCAG
ATP2A3	ATP2A3 90	CAGCAGCCAGGGGTTCATCC
ATP2A3	ATP2A3 91	AGCAGCCAGGGGTTCATCCA
ATP2A3	ATP2A3 92	AGCCAGGGGTTCATCCAGGG
ATP2A3	ATP2A3 93	GCGGCATCCGCAGCAGCGAC
ATP2A3	ATP2A3 94	TGGTTCTCCGAGACGCTGCC
ATP2A3	ATP2A3 95	GGTTCTCCGAGACGCTGCCA
ATP2A3	ATP2A3 96	CCTGTGCCCTGGCAGCGTCT
ATP2A3	ATP2A3 97	CGGAGAACCAGTCGCTGCTG
ATP2A3	ATP2A3 98	CGCTGCTGCGGATGCCGCCC
ATP2A3	ATP2A3 99	TGCCGCCCTGGATGAACCCC
ATP2A3	ATP2A3 100	CTGGATGAACCCCTGGCTGC
ATP2A3	ATP2A3 101	GATGAACCCCTGGCTGCTGG
ATP2A3	ATP2A3 102	CCCCTGGCTGCTGGTGGCTG
ATP2A3	ATP2A3 103	GGTGGCTGTGGCCATGTCCA
ATP2A3	ATP2A3 104	TGCGCCCAGCCTACCTGTTG
ATP2A3	ATP2A3 105	GCGCCCAGCCTACCTGTTGA
ATP2A3	ATP2A3 106	GAGGGCATTGCACATTTCAA
ATP2A3	ATP2A3 107	CATTTCAATGGTCACGAGCA
ATP2A3	ATP2A3 108	AATGGTCACGAGCACGGACA
ATP2A3	ATP2A3 109	CACGAGCACGGACAAGGCCA
ATP2A3	ATP2A3 110	GAGCACGGACAAGGCCATGG
ATP2A3	ATP2A3 111	CACGGACAAGGCCATGGTGG
ATP2A3	ATP2A3 112	ACGGACAAGGCCATGGTGGT
ATP2A3	ATP2A3 113	CGGACAAGGCCATGGTGGTG
ATP2A3	ATP2A3 114	GAACACCTCACAGTCGATGC
ATP2A3	ATP2A3 115	CAGTCGATGCCGGCAAAGAG
ATP2A3	ATP2A3 116	AGTCGATGCCGGCAAAGAGC
ATP2A3	ATP2A3 117	GGCAAAGAGCGGGTTGTCTT
ATP2A3	ATP2A3 118	GGTTGTCTTCGGAGCACTTC
ATP2A3	ATP2A3 119	AGCACTTCAGGAAGTTCCTC
ATP2A3	ATP2A3 120	GCACTTCAGGAAGTTCCTCT
ATP2A3	ATP2A3 121	CACTTCAGGAAGTTCCTCTG
ATP2A3	ATP2A3 122	ACTTCAGGAAGTTCCTCTGG
ATP2A3	ATP2A3 123	ACCTGCCACGGTGCCCCCAG
ATP2A3	ATP2A3 124	GAAGACAACCCGCTCTTTGC
ATP2A3	ATP2A3 125	CTTTGCCGGCATCGACTGTG
ATP2A3	ATP2A3 126	GTCACGCTTCCCCACCACCA
ATP2A3	ATP2A3 127	AAATGTGCAATGCCCTCAAC
ATP2A3	ATP2A3 128	GTGCAATGCCCTCAACAGGT
ATP2A3	ATP2A3 129	AATGCCCTCAACAGGTAGGC
ATP2A3	ATP2A3 130	GCCAGCCCTTGCTCACCAGC
ATP2A3	ATP2A3 131	AGCTGGTAGAAGTTGATGTG
ATP2A3	ATP2A3 132	GAAGTTGATGTGAGGTCCCT
ATP2A3	ATP2A3 133	GGCGTCATACACAAACCACC
ATP2A3	ATP2A3 134	GTCATACACAAACCACCAGG
ATP2A3	ATP2A3 135	ATACACAAACCACCAGGTGG
ATP2A3	ATP2A3 136	CCAGGTGGCGGCAGCCACTG
ATP2A3	ATP2A3 137	TGGCGGCAGCCACTGTGGCC
ATP2A3	ATP2A3 138	GGCCAGGCCTACGTACACTG
ATP2A3	ATP2A3 139	GCCAGGCCTACGTACACTGC
ATP2A3	ATP2A3 140	CCAGGCCTACGTACACTGCG
ATP2A3	ATP2A3 141	CCCTTCCCCGCAGTGTACGT
ATP2A3	ATP2A3 142	CCCCGCAGTGTACGTAGGCC
ATP2A3	ATP2A3 143	GTACGTAGGCCTGGCCACAG
ATP2A3	ATP2A3 144	CCACAGTGGCTGCCGCCACC
ATP2A3	ATP2A3 145	CAGTGGCTGCCGCCACCTGG
ATP2A3	ATP2A3 146	GTGGTTTGTGTATGACGCCG
ATP2A3	ATP2A3 147	TGGTTTGTGTATGACGCCGA
ATP2A3	ATP2A3 148	TCACATCAACTTCTACCAGC
ATP2A3	ATP2A3 149	CCCACTCACCTCCGATAGCC
ATP2A3	ATP2A3 150	CACCTCCGATAGCCAGGTAT
ATP2A3	ATP2A3 151	AGAAGAGCCAGCCACTGATG
ATP2A3	ATP2A3 152	GAAGAGCCAGCCACTGATGA
ATP2A3	ATP2A3 153	AGCCACTGATGAGGGCTTCT
ATP2A3	ATP2A3 154	GCCACTGATGAGGGCTTCTC
ATP2A3	ATP2A3 155	CCACTGATGAGGGCTTCTCG
ATP2A3	ATP2A3 156	CACTGATGAGGGCTTCTCGG
ATP2A3	ATP2A3 157	TGAGGGCTTCTCGGGGGCTC
ATP2A3	ATP2A3 158	GAGGGCTTCTCGGGGGCTCC
ATP2A3	ATP2A3 159	AGGGCTTCTCGGGGGCTCCG
ATP2A3	ATP2A3 160	GCAGCTTCTCCATGATGTCC
ATP2A3	ATP2A3 161	TTCTCCATGATGTCCAGGTC
ATP2A3	ATP2A3 162	TCCATGATGTCCAGGTCTGG
ATP2A3	ATP2A3 163	CCATGATGTCCAGGTCTGGC
ATP2A3	ATP2A3 164	CGGGTTGAAGCCCAGAGCCG
ATP2A3	ATP2A3 165	TTGAAGCCCAGAGCCGTGGC
ATP2A3	ATP2A3 166	AGCCCAGAGCCGTGGCAGGT
ATP2A3	ATP2A3 167	CAGGTAGGCCGTCTGTCACC
ATP2A3	ATP2A3 168	TTCACCCAGAGCAGCTGCAC
ATP2A3	ATP2A3 169	TCACCCAGAGCAGCTGCACA
ATP2A3	ATP2A3 170	AGAGCAGCTGCACAGGGATC
ATP2A3	ATP2A3 171	GAGCAGCTGCACAGGGATCA
ATP2A3	ATP2A3 172	CTGCACAGGGATCAGGGCTT
ATP2A3	ATP2A3 173	TGCACAGGGATCAGGGCTTC
ATP2A3	ATP2A3 174	CAGGGATCAGGGCTTCGGGC
ATP2A3	ATP2A3 175	GCAGGCCCAGAATTGCCGTG
ATP2A3	ATP2A3 176	AATTGCCGTGAGGAAGATGC
ATP2A3	ATP2A3 177	CTGTTCCAGCATCTTCCTCA
ATP2A3	ATP2A3 178	CATCTTCCTCACGGCAATTC
ATP2A3	ATP2A3 179	ATCTTCCTCACGGCAATTCT
ATP2A3	ATP2A3 180	TGATCCCTGTGCAGCTGCTC
ATP2A3	ATP2A3 181	GATCCCTGTGCAGCTGCTCT
ATP2A3	ATP2A3 182	GCAGCTGCTCTGGGTGAACC
ATP2A3	ATP2A3 183	TGGGTGAACCTGGTGACAGA
ATP2A3	ATP2A3 184	GACAGACGGCCTACCTGCCA
ATP2A3	ATP2A3 185	CGGCCTACCTGCCACGGCTC
ATP2A3	ATP2A3 186	GGCCTACCTGCCACGGCTCT
ATP2A3	ATP2A3 187	GGGCTTCAACCCGCCAGACC
ATP2A3	ATP2A3 188	CCCGCCAGACCTGGACATCA
ATP2A3	ATP2A3 189	ACATCATGGAGAAGCTGCCC
ATP2A3	ATP2A3 190	CCCCGAGAAGCCCTCATCAG
ATP2A3	ATP2A3 191	GAGAAGCCCTCATCAGTGGC
ATP2A3	ATP2A3 192	CTGGCTCTTCTTCCGATACC
ATP2A3	ATP2A3 193	TTCTTCCGATACCTGGCTAT
ATP2A3	ATP2A3 194	TTCCGATACCTGGCTATCGG
ATP2A3	ATP2A3 195	ACCTGGCTATCGGAGGTGAG
ATP2A3	ATP2A3 196	CCTGGCTATCGGAGGTGAGT
ATP2A3	ATP2A3 197	CCAGACGACCTCGCCAACAT
ATP2A3	ATP2A3 198	GACGACCTCGCCAACATTGG
ATP2A3	ATP2A3 199	CGCCAACATTGGAGGAGATG
ATP2A3	ATP2A3 200	CATTGGAGGAGATGAGGTAG
ATP2A3	ATP2A3 201	TTGCTTCATGTTGCTGTAGA
ATP2A3	ATP2A3 202	TCATGTTGCTGTAGATGGCC
ATP2A3	ATP2A3 203	CTCCTCCACCGCAGCCACGA
ATP2A3	ATP2A3 204	CTCCACCGCAGCCACGATGG
ATP2A3	ATP2A3 205	CACCATCTCTGCCGCCGACT
ATP2A3	ATP2A3 206	CTCTGCCGCCGACTTGGCCA
ATP2A3	ATP2A3 207	CACGGCCGTGCCTGAGCCCA
ATP2A3	ATP2A3 208	TGCCGATCTCTGCTTTCTTC
ATP2A3	ATP2A3 209	GCCGATCTCTGCTTTCTTCA
ATP2A3	ATP2A3 210	ATCTCTGCTTTCTTCAGGGC
ATP2A3	ATP2A3 211	TTCACTCCATCGCCAGTCTG
ATP2A3	ATP2A3 212	TCACTCCATCGCCAGTCTGT
ATP2A3	ATP2A3 213	ACCTGACCTGGCCCACAGAC
ATP2A3	ATP2A3 214	CCTGGCCCACAGACTGGCGA
ATP2A3	ATP2A3 215	GCCCTGAAGAAAGCAGAGAT
ATP2A3	ATP2A3 216	AGCAGAGATCGGCATCGCCA
ATP2A3	ATP2A3 217	GCAGAGATCGGCATCGCCAT
ATP2A3	ATP2A3 218	ATCGGCATCGCCATGGGCTC
ATP2A3	ATP2A3 219	CATCGCCATGGGCTCAGGCA
ATP2A3	ATP2A3 220	CATGGGCTCAGGCACGGCCG
ATP2A3	ATP2A3 221	AGGCACGGCCGTGGCCAAGT
ATP2A3	ATP2A3 222	CACGGCCGTGGCCAAGTCGG
ATP2A3	ATP2A3 223	GGCCAAGTCGGCGGCAGAGA
ATP2A3	ATP2A3 224	TGACAACTTTGCCTCCATCG
ATP2A3	ATP2A3 225	CTTTGCCTCCATCGTGGCTG
ATP2A3	ATP2A3 226	TGCCTCCATCGTGGCTGCGG
ATP2A3	ATP2A3 227	CTCCATCGTGGCTGCGGTGG
ATP2A3	ATP2A3 228	CATCGTGGCTGCGGTGGAGG
ATP2A3	ATP2A3 229	ATCGTGGCTGCGGTGGAGGA
ATP2A3	ATP2A3 230	TGGCTGCGGTGGAGGAGGGC
ATP2A3	ATP2A3 231	GGCTGCGGTGGAGGAGGGCC
ATP2A3	ATP2A3 232	TACCTCATCTCCTCCAATGT
ATP2A3	ATP2A3 233	CATCTCCTCCAATGTTGGCG
ATP2A3	ATP2A3 234	CCAATGTTGGCGAGGTCGTC
ATP2A3	ATP2A3 235	GTTGGCGAGGTCGTCTGGTG
ATP2A3	ATP2A3 236	CATAGCAGTGATCTCGTTAA
ATP2A3	ATP2A3 237	TGATCTCGTTAAAGGACTGC
ATP2A3	ATP2A3 238	ACTGCAGGTTCTCCACGATG
ATP2A3	ATP2A3 239	CTGCAGGTTCTCCACGATGC
ATP2A3	ATP2A3 240	CACGATGCGGGACTTGTGTG
ATP2A3	ATP2A3 241	ACGATGCGGGACTTGTGTGC
ATP2A3	ATP2A3 242	ACTTGTGTGCGGGCTCCACG
ATP2A3	ATP2A3 243	CTTGTGTGCGGGCTCCACGC
ATP2A3	ATP2A3 244	GCTCCACGCGGGCGAAGCAG
ATP2A3	ATP2A3 245	CTCCACGCGGGCGAAGCAGC
ATP2A3	ATP2A3 246	CACGCGGGCGAAGCAGCGGG
ATP2A3	ATP2A3 247	GGGCGAAGCAGCGGGCGGTG
ATP2A3	ATP2A3 248	GAAGCAGCGGGCGGTGCGGC
ATP2A3	ATP2A3 249	AGCGGGCGGTGCGGCAGGCC
ATP2A3	ATP2A3 250	GCAGGCCTGGCGCTGCTGCT
ATP2A3	ATP2A3 251	CAGGCCTGGCGCTGCTGCTC
ATP2A3	ATP2A3 252	AGGCCTGGCGCTGCTGCTCG
ATP2A3	ATP2A3 253	GGCGCTGCTGCTCGGGGCTG
ATP2A3	ATP2A3 254	GGCTGAGGTCATCAAACTCG
ATP2A3	ATP2A3 255	ATCAAACTCGCGGCCCGTGT
ATP2A3	ATP2A3 256	CCCCAAAGATGCCAAGCCTG
ATP2A3	ATP2A3 257	GATGCCAAGCCTGCGGCAGA
ATP2A3	ATP2A3 258	AAGCCTGCGGCAGATGGCCA
ATP2A3	ATP2A3 259	CCCCCGTGATCATGACCACG
ATP2A3	ATP2A3 260	TGACCACGCGGATGCCCGCC
ATP2A3	ATP2A3 261	CTGGTAGCAGCGTGTGATGC
ATP2A3	ATP2A3 262	GTGATGCAGGCAGCCACCTC
ATP2A3	ATP2A3 263	CAGGCAGCCACCTCAGGTCG
ATP2A3	ATP2A3 264	GCAGCCACCTCAGGTCGCGG
ATP2A3	ATP2A3 265	CAGCCACCTCAGGTCGCGGC
ATP2A3	ATP2A3 266	CATGCCTACGCAGCCCACGA
ATP2A3	ATP2A3 267	CTACGCAGCCCACGAAGGTC
ATP2A3	ATP2A3 268	CGAAGGTCAGGTCCGTCTGT
ATP2A3	ATP2A3 269	GAAGGTCAGGTCCGTCTGTA
ATP2A3	ATP2A3 270	ATCTGCCCCCTCCCTACAGA
ATP2A3	ATP2A3 271	ACAGACGGACCTGACCTTCG
ATP2A3	ATP2A3 272	CAGACGGACCTGACCTTCGT
ATP2A3	ATP2A3 273	CTGACCTTCGTGGGCTGCGT
ATP2A3	ATP2A3 274	CGTGGGCTGCGTAGGCATGC
ATP2A3	ATP2A3 275	GCTGGACCCGCCGCGACCTG
ATP2A3	ATP2A3 276	GGACCCGCCGCGACCTGAGG
ATP2A3	ATP2A3 277	CTGCATCACACGCTGCTACC
ATP2A3	ATP2A3 278	CATCACACGCTGCTACCAGG
ATP2A3	ATP2A3 279	ATCACACGCTGCTACCAGGC
ATP2A3	ATP2A3 280	CTACCAGGCGGGCATCCGCG
ATP2A3	ATP2A3 281	CATCCGCGTGGTCATGATCA
ATP2A3	ATP2A3 282	ATCCGCGTGGTCATGATCAC
ATP2A3	ATP2A3 283	TCCGCGTGGTCATGATCACG
ATP2A3	ATP2A3 284	CCGCGTGGTCATGATCACGG
ATP2A3	ATP2A3 285	ATGATCACGGGGGATAACAA
ATP2A3	ATP2A3 286	GGATAACAAAGGCACTGCCG
ATP2A3	ATP2A3 287	CTGCCGTGGCCATCTGCCGC
ATP2A3	ATP2A3 288	GTGGCCATCTGCCGCAGGCT
ATP2A3	ATP2A3 289	TGCCGCAGGCTTGGCATCTT
ATP2A3	ATP2A3 290	GCCGCAGGCTTGGCATCTTT
ATP2A3	ATP2A3 291	CCGCAGGCTTGGCATCTTTG
ATP2A3	ATP2A3 292	GCTTGGCATCTTTGGGGACA
ATP2A3	ATP2A3 293	CTTTGGGGACACGGAAGACG
ATP2A3	ATP2A3 294	TGGGGACACGGAAGACGTGG
ATP2A3	ATP2A3 295	GGGGACACGGAAGACGTGGC
ATP2A3	ATP2A3 296	CACGGAAGACGTGGCGGGCA
ATP2A3	ATP2A3 297	CGTGGCGGGCAAGGCCTACA
ATP2A3	ATP2A3 298	GTGGCGGGCAAGGCCTACAC
ATP2A3	ATP2A3 299	CAGCCCCGAGCAGCAGCGCC
ATP2A3	ATP2A3 300	CGCCCGCTGCTTCGCCCGCG
ATP2A3	ATP2A3 301	CGCACACAAGTCCCGCATCG
ATP2A3	ATP2A3 302	CTTTAACGAGATCACTGCTA
ATP2A3	ATP2A3 303	ACGAGATCACTGCTATGGTG
ATP2A3	ATP2A3 304	AGCTCCATGTCCTCCTTCCT
ATP2A3	ATP2A3 305	GCTCCATGTCCTCCTTCCTT
ATP2A3	ATP2A3 306	CTCCATGTCCTCCTTCCTTG
ATP2A3	ATP2A3 307	TCCATGTCCTCCTTCCTTGG
ATP2A3	ATP2A3 308	CCTTCCTTGGGGGCGCGTCC
ATP2A3	ATP2A3 309	CTTCCTTGGGGGCGCGTCCC
ATP2A3	ATP2A3 310	CCTTGGGGGCGCGTCCCGGG
ATP2A3	ATP2A3 311	CGTCCCGGGTGGCCAGTGCC
ATP2A3	ATP2A3 312	CTGAGCCTGAGCCCCAATCC
ATP2A3	ATP2A3 313	CCCAATCCCGGATCTTTGCC
ATP2A3	ATP2A3 314	CTTTGCCAGGATCTGCTCCC
ATP2A3	ATP2A3 315	TGCCAGGATCTGCTCCCTGG
ATP2A3	ATP2A3 316	CAGGATCTGCTCCCTGGAGG
ATP2A3	ATP2A3 317	AGGATCTGCTCCCTGGAGGT
ATP2A3	ATP2A3 318	GGATCTGCTCCCTGGAGGTG
ATP2A3	ATP2A3 319	GATCTGCTCCCTGGAGGTGG
ATP2A3	ATP2A3 320	GCTCCCTGGAGGTGGGGGTC
ATP2A3	ATP2A3 321	CTCCCTGGAGGTGGGGGTCA
ATP2A3	ATP2A3 322	TCCCTGGAGGTGGGGGTCAG
ATP2A3	ATP2A3 323	TGGGGGTCAGGGGTGCTGTG
ATP2A3	ATP2A3 324	GTGCTGTGCGGCTCCCCACG
ATP2A3	ATP2A3 325	CAGCGCTCGATCACACTCTC
ATP2A3	ATP2A3 326	ACTCTCAGGAGCCCCCTGCG
ATP2A3	ATP2A3 327	TCCCTCTCCCCACCTCGCAG
ATP2A3	ATP2A3 328	CCCTCTCCCCACCTCGCAGG
ATP2A3	ATP2A3 329	GCGCTGTAGCTCAGTCCGCG
ATP2A3	ATP2A3 330	CGCTGTAGCTCAGTCCGCGT
ATP2A3	ATP2A3 331	GCTGTAGCTCAGTCCGCGTG
ATP2A3	ATP2A3 332	CACCCCTGACCCCCACCTCC
ATP2A3	ATP2A3 333	ACCCCTGACCCCCACCTCCA
ATP2A3	ATP2A3 334	CACCTCCAGGGAGCAGATCC
ATP2A3	ATP2A3 335	AGCAGATCCTGGCAAAGATC
ATP2A3	ATP2A3 336	GCAGATCCTGGCAAAGATCC
ATP2A3	ATP2A3 337	TCCTGGCAAAGATCCGGGAT
ATP2A3	ATP2A3 338	CCTGGCAAAGATCCGGGATT
ATP2A3	ATP2A3 339	CTGGCAAAGATCCGGGATTG
ATP2A3	ATP2A3 340	AAGATCCGGGATTGGGGCTC
ATP2A3	ATP2A3 341	CTCAGACACGCTGCGCTGCC
ATP2A3	ATP2A3 342	CACGCTGCGCTGCCTGGCAC
ATP2A3	ATP2A3 343	GCTGCCTGGCACTGGCCACC
ATP2A3	ATP2A3 344	CTGCCTGGCACTGGCCACCC
ATP2A3	ATP2A3 345	CCACCCGGGACGCGCCCCCA
ATP2A3	ATP2A3 346	CCGGGACGCGCCCCCAAGGA
ATP2A3	ATP2A3 347	GGACGCGCCCCCAAGGAAGG
ATP2A3	ATP2A3 348	GCCCCCAAGGAAGGAGGACA
ATP2A3	ATP2A3 349	AAGGAAGGAGGACATGGAGC
ATP2A3	ATP2A3 350	CAGCAAGTTTGTGCAGTACG
ATP2A3	ATP2A3 351	CAAGTTTGTGCAGTACGAGG
ATP2A3	ATP2A3 352	AAGTTTGTGCAGTACGAGGT
ATP2A3	ATP2A3 353	TCACAAACATCTTGCTGCCC
ATP2A3	ATP2A3 354	ATCTTGCTGCCCTGGCCAGT
ATP2A3	ATP2A3 355	TCTTGCTGCCCTGGCCAGTA
ATP2A3	ATP2A3 356	CTGCCCTGGCCAGTAGGGTG
ATP2A3	ATP2A3 357	TGCCCTGGCCAGTAGGGTGA
ATP2A3	ATP2A3 358	CCTGGCCAGTAGGGTGAGGG
ATP2A3	ATP2A3 359	CTGGCCAGTAGGGTGAGGGC
ATP2A3	ATP2A3 360	GCCAGTAGGGTGAGGGCGGG
ATP2A3	ATP2A3 361	CCAGTAGGGTGAGGGCGGGT
ATP2A3	ATP2A3 362	GCGGGTGGGCGTGCAGTACA
ATP2A3	ATP2A3 363	GGGCGTGCAGTACACGGACA
ATP2A3	ATP2A3 364	AGTACACGGACATGGATTTC
ATP2A3	ATP2A3 365	CGGACATGGATTTCCGGTCT
ATP2A3	ATP2A3 366	GGACATGGATTTCCGGTCTC
ATP2A3	ATP2A3 367	TCCGGTCTCGGGAGAACTCC
ATP2A3	ATP2A3 368	CCGGTCTCGGGAGAACTCCA
ATP2A3	ATP2A3 369	ATCAGCTGCTTGATGACCTG
ATP2A3	ATP2A3 370	TCAGCTGCTTGATGACCTGC
ATP2A3	ATP2A3 371	CAGCTGCTTGATGACCTGCG
ATP2A3	ATP2A3 372	AGGTCATCAAGCAGCTGATG
ATP2A3	ATP2A3 373	CATCAAGCAGCTGATGCGGA
ATP2A3	ATP2A3 374	GATGCGGAAGGAGTTCACCC
ATP2A3	ATP2A3 375	CCCTGGAGTTCTCCCGAGAC
ATP2A3	ATP2A3 376	CCCACCCGCCCTCACCCTAC
ATP2A3	ATP2A3 377	CCGCCCTCACCCTACTGGCC
ATP2A3	ATP2A3 378	CGCCCTCACCCTACTGGCCA
ATP2A3	ATP2A3 379	GGGCAGCAAGATGTTTGTGA
ATP2A3	ATP2A3 380	CAGCAAGATGTTTGTGAAGG
ATP2A3	ATP2A3 381	AGCAAGATGTTTGTGAAGGT
ATP2A3	ATP2A3 382	GCAAGATGTTTGTGAAGGTG
ATP2A3	ATP2A3 383	CAAGATGTTTGTGAAGGTGG
ATP2A3	ATP2A3 384	AGCCCTGCTCACCGTGTTAC
ATP2A3	ATP2A3 385	AGGCGCCAGCTCGCTCCACC
ATP2A3	ATP2A3 386	GGCGCCAGCTCGCTCCACCC
ATP2A3	ATP2A3 387	CCACCCGGGACAGAGCCTGC
ATP2A3	ATP2A3 388	CCGGGACAGAGCCTGCAGGT
ATP2A3	ATP2A3 389	ACACGTTCATCTTCTCCACC
ATP2A3	ATP2A3 390	GCAAGTCAGAGCTGTCTCCG
ATP2A3	ATP2A3 391	CACCTTCTCATACACACCCT
ATP2A3	ATP2A3 392	TCTCATACACACCCTTGGCC
ATP2A3	ATP2A3 393	TACACACCCTTGGCCTGGCA
ATP2A3	ATP2A3 394	CCTGGGTCCTTGCCAGGCCA
ATP2A3	ATP2A3 395	CTGGGTCCTTGCCAGGCCAA
ATP2A3	ATP2A3 396	GGCCAAGGGTGTGTATGAGA
ATP2A3	ATP2A3 397	CAAGGGTGTGTATGAGAAGG
ATP2A3	ATP2A3 398	AAGGGTGTGTATGAGAAGGT
ATP2A3	ATP2A3 399	TGTGTATGAGAAGGTGGGAG
ATP2A3	ATP2A3 400	TGAGAAGGTGGGAGAGGCCA
ATP2A3	ATP2A3 401	GGAGACAGCTCTGACTTGCC
ATP2A3	ATP2A3 402	GACAGCTCTGACTTGCCTGG
ATP2A3	ATP2A3 403	CGTGTTCGACACCGACCTGC
ATP2A3	ATP2A3 404	CCGACCTGCAGGCTCTGTCC
ATP2A3	ATP2A3 405	CGACCTGCAGGCTCTGTCCC
ATP2A3	ATP2A3 406	CCTGCAGGCTCTGTCCCGGG
ATP2A3	ATP2A3 407	CTGTCCCGGGTGGAGCGAGC
ATP2A3	ATP2A3 408	GCGAGCTGGCGCCTGTAACA
ATP2A3	ATP2A3 409	GCGCCTGTAACACGGTGAGC
ATP2A3	ATP2A3 410	CCAGAGCCGAGTCGTTGCAC
ATP2A3	ATP2A3 411	CAGAGCCGAGTCGTTGCACA
ATP2A3	ATP2A3 412	GTCGTTGCACAGGGCGCAGA
ATP2A3	ATP2A3 413	GCTCCACCAGCCCGTCGAAC
ATP2A3	ATP2A3 414	TCGAACTGGCCGCAGCGCAC
ATP2A3	ATP2A3 415	GCTGATCCCCCTGCCGCCTG
ATP2A3	ATP2A3 416	GACCGCCCCGGCTCCGCAGG
ATP2A3	ATP2A3 417	GCCCCGGCTCCGCAGGCGGC
ATP2A3	ATP2A3 418	CCCCGGCTCCGCAGGCGGCA
ATP2A3	ATP2A3 419	CCCGGCTCCGCAGGCGGCAG
ATP2A3	ATP2A3 420	CCGGCTCCGCAGGCGGCAGG
ATP2A3	ATP2A3 421	GGGGATCAGCCTGTGCGCTG
ATP2A3	ATP2A3 422	GTGCGCTGCGGCCAGTTCGA
ATP2A3	ATP2A3 423	TGCGCTGCGGCCAGTTCGAC
ATP2A3	ATP2A3 424	CTGCGGCCAGTTCGACGGGC
ATP2A3	ATP2A3 425	CGGCCAGTTCGACGGGCTGG
ATP2A3	ATP2A3 426	GTTCGACGGGCTGGTGGAGC
ATP2A3	ATP2A3 427	CTGCGCCCTGTGCAACGACT
ATP2A3	ATP2A3 428	CCTGTGCAACGACTCGGCTC
ATP2A3	ATP2A3 429	CTCGGCTCTGGACTACAACG
ATP2A3	ATP2A3 430	GGCTCTGGACTACAACGAGG
ATP2A3	ATP2A3 431	GCTCTGGACTACAACGAGGT
ATP2A3	ATP2A3 432	CCGCACTCACACTTCGCCCT
ATP2A3	ATP2A3 433	CGCACTCACACTTCGCCCTC
ATP2A3	ATP2A3 434	GCACTCACACTTCGCCCTCG
ATP2A3	ATP2A3 435	CACTCACACTTCGCCCTCGG
ATP2A3	ATP2A3 436	TTCGCCCTCGGGGGTATACG
ATP2A3	ATP2A3 437	GGTATACGTGGTACCCGAGA
ATP2A3	ATP2A3 438	AGATGGTGAACTCGTGCAAA
ATP2A3	ATP2A3 439	GGTGAACTCGTGCAAAAGGC
ATP2A3	ATP2A3 440	CAAAAGGCAGGAGCCCGCAT
ATP2A3	ATP2A3 441	GCAGGAGCCCGCATCGGCCT
ATP2A3	ATP2A3 442	CCTCGGCTACCACGAACATC
ATP2A3	ATP2A3 443	CTCGGCTACCACGAACATCT
ATP2A3	ATP2A3 444	TCGGCTACCACGAACATCTG
ATP2A3	ATP2A3 445	CTGCGCTCCCCAGATGTTCG
ATP2A3	ATP2A3 446	CCAGATGTTCGTGGTAGCCG
ATP2A3	ATP2A3 447	CGTGGTAGCCGAGGCCGATG
ATP2A3	ATP2A3 448	GTGGTAGCCGAGGCCGATGC
ATP2A3	ATP2A3 449	TTTGCACGAGTTCACCATCT
ATP2A3	ATP2A3 450	TTGCACGAGTTCACCATCTC
ATP2A3	ATP2A3 451	GGGTACCACGTATACCCCCG
ATP2A3	ATP2A3 452	GGTACCACGTATACCCCCGA
ATP2A3	ATP2A3 453	CAAGCTGGCCGTCACTCACC
ATP2A3	ATP2A3 454	CCGGCAGACAGACATCTGAT
ATP2A3	ATP2A3 455	GCAGACAGACATCTGATTGG
ATP2A3	ATP2A3 456	GGTGAGCGTGCCCGTCTTGT
ATP2A3	ATP2A3 457	CTTGTCGGAGCAGATGACTG
ATP2A3	ATP2A3 458	AGATGACTGAGGTGCAGCCC
ATP2A3	ATP2A3 459	GATGACTGAGGTGCAGCCCA
ATP2A3	ATP2A3 460	GGTGCAGCCCAGGGTCTCCA
ATP2A3	ATP2A3 461	CAGCCCAGGGTCTCCACGGA
ATP2A3	ATP2A3 462	CCAGGGTCTCCACGGACGGC
ATP2A3	ATP2A3 463	GGACGGCAGGCTTCGCACGA
ATP2A3	ATP2A3 464	TGCGCCGCGTGCCCAGTGCC
ATP2A3	ATP2A3 465	AGGCATGTAGTGATGACAGC
ATP2A3	ATP2A3 466	GGCATGTAGTGATGACAGCC
ATP2A3	ATP2A3 467	ATGTAGTGATGACAGCCGGG
ATP2A3	ATP2A3 468	GATGACAGCCGGGAGGCCCT
ATP2A3	ATP2A3 469	ATGACAGCCGGGAGGCCCTC
ATP2A3	ATP2A3 470	TGACAGCCGGGAGGCCCTCG
ATP2A3	ATP2A3 471	AGCCGGGAGGCCCTCGGGGA
ATP2A3	ATP2A3 472	CGGGGATGGCCGCCACCGCC
ATP2A3	ATP2A3 473	GGGGATGGCCGCCACCGCCA
ATP2A3	ATP2A3 474	GGCCGCCACCGCCAGGGCCA
ATP2A3	ATP2A3 475	GTAGACAGCGCCACGCAGCC
ATP2A3	ATP2A3 476	CACGCAGCCAGGAGCCACCG
ATP2A3	ATP2A3 477	ACGCAGCCAGGAGCCACCGT
ATP2A3	ATP2A3 478	AGCCAGGAGCCACCGTGGGC
ATP2A3	ATP2A3 479	GCCAGGAGCCACCGTGGGCC
ATP2A3	ATP2A3 480	GGAGCCACCGTGGGCCGGGT
ATP2A3	ATP2A3 481	CGTGGGCCGGGTCGGCGAAG
ATP2A3	ATP2A3 482	GCCGATGTTGATGACCCACA
ATP2A3	ATP2A3 483	GGCCACGCAGATCACAGAGA
ATP2A3	ATP2A3 484	CGCAGATCACAGAGATGGCG
ATP2A3	ATP2A3 485	GCAGATCACAGAGATGGCGT
ATP2A3	ATP2A3 486	TCGTCCAGCTTGCGCTGCAG
ATP2A3	ATP2A3 487	GCGCTGCAGCGGCGTCCGCT
ATP2A3	ATP2A3 488	CGCTGCAGCGGCGTCCGCTC
ATP2A3	ATP2A3 489	CGGGCTCGACTGCCGCCATC
ATP2A3	ATP2A3 490	CGACTGCCGCCATCTGGCTC
ATP2A3	ATP2A3 491	TCTTGCCCAGCTCCGTGTGC
ATP2A3	ATP2A3 492	GCCCAGCTCCGTGTGCAGGC
ATP2A3	ATP2A3 493	CAGCTCCGTGTGCAGGCCGG
ATP2A3	ATP2A3 494	CGTGTGCAGGCCGGTGGCCA
ATP2A3	ATP2A3 495	CGCTTTGCCCGATGTGATAT
ATP2A3	ATP2A3 496	CCGATGTGATATTGGTGCCC
ATP2A3	ATP2A3 497	GTGATATTGGTGCCCTGGCC
ATP2A3	ATP2A3 498	CCAGGGCACCAATATCACAT
ATP2A3	ATP2A3 499	CAGGGCACCAATATCACATC
ATP2A3	ATP2A3 500	CAATATCACATCGGGCAAAG
ATP2A3	ATP2A3 501	TATCACATCGGGCAAAGCGG
ATP2A3	ATP2A3 502	ATCACATCGGGCAAAGCGGT
ATP2A3	ATP2A3 503	ATCGGGCAAAGCGGTGGGTG
ATP2A3	ATP2A3 504	CAAAGCGGTGGGTGTGGCCG
ATP2A3	ATP2A3 505	GTGGGTGTGGCCGTGGCCAC
ATP2A3	ATP2A3 506	CGTGGCCACCGGCCTGCACA
ATP2A3	ATP2A3 507	CACCGGCCTGCACACGGAGC
ATP2A3	ATP2A3 508	ACCGGCCTGCACACGGAGCT
ATP2A3	ATP2A3 509	ACACGGAGCTGGGCAAGATC
ATP2A3	ATP2A3 510	GGGCAAGATCCGGAGCCAGA
ATP2A3	ATP2A3 511	CAAGATCCGGAGCCAGATGG
ATP2A3	ATP2A3 512	TGGCGGCAGTCGAGCCCGAG
ATP2A3	ATP2A3 513	GACGCCGCTGCAGCGCAAGC
ATP2A3	ATP2A3 514	CAGCGCAAGCTGGACGAGTT
ATP2A3	ATP2A3 515	GCAAGCTGGACGAGTTTGGA
ATP2A3	ATP2A3 516	CGCCATCTCTGTGATCTGCG
ATP2A3	ATP2A3 517	CTGTGATCTGCGTGGCCGTG
ATP2A3	ATP2A3 518	TGTGATCTGCGTGGCCGTGT
ATP2A3	ATP2A3 519	GCCGTGTGGGTCATCAACAT
ATP2A3	ATP2A3 520	CATCGGCCACTTCGCCGACC
ATP2A3	ATP2A3 521	CACTTCGCCGACCCGGCCCA
ATP2A3	ATP2A3 522	TTCGCCGACCCGGCCCACGG
ATP2A3	ATP2A3 523	ACCCGGCCCACGGTGGCTCC
ATP2A3	ATP2A3 524	CACGGTGGCTCCTGGCTGCG
ATP2A3	ATP2A3 525	CTACTACTTCAAGATCGCCG
ATP2A3	ATP2A3 526	CTTCAAGATCGCCGTGGCCC
ATP2A3	ATP2A3 527	CAAGATCGCCGTGGCCCTGG
ATP2A3	ATP2A3 528	GATCGCCGTGGCCCTGGCGG
ATP2A3	ATP2A3 529	CGCCGTGGCCCTGGCGGTGG
ATP2A3	ATP2A3 530	GGCGGTGGCGGCCATCCCCG
ATP2A3	ATP2A3 531	GCGGTGGCGGCCATCCCCGA
ATP2A3	ATP2A3 532	GGCCATCCCCGAGGGCCTCC
ATP2A3	ATP2A3 533	GGCTGTCATCACTACATGCC
ATP2A3	ATP2A3 534	CATCACTACATGCCTGGCAC
ATP2A3	ATP2A3 535	ATCACTACATGCCTGGCACT
ATP2A3	ATP2A3 536	CATGCCTGGCACTGGGCACG
ATP2A3	ATP2A3 537	GGCACTGGGCACGCGGCGCA
ATP2A3	ATP2A3 538	CGTGCGAAGCCTGCCGTCCG
ATP2A3	ATP2A3 539	CCTGCCGTCCGTGGAGACCC
ATP2A3	ATP2A3 540	CTGCCGTCCGTGGAGACCCT
ATP2A3	ATP2A3 541	AGTCATCTGCTCCGACAAGA
ATP2A3	ATP2A3 542	GTCATCTGCTCCGACAAGAC
ATP2A3	ATP2A3 543	CCAATCAGATGTCTGTCTGC
ATP2A3	ATP2A3 544	CAATCAGATGTCTGTCTGCC
ATP2A3	ATP2A3 545	ACAGCATGTTCTTCTTGTCC
ATP2A3	ATP2A3 546	CTTGTCCTGGTTCACAGCTC
ATP2A3	ATP2A3 547	TTGTCCTGGTTCACAGCTCT
ATP2A3	ATP2A3 548	TGTCCTGGTTCACAGCTCTG
ATP2A3	ATP2A3 549	TGGTTCACAGCTCTGGGGTC
ATP2A3	ATP2A3 550	GGTTCACAGCTCTGGGGTCT
ATP2A3	ATP2A3 551	CACAGCTCTGGGGTCTGGGA
ATP2A3	ATP2A3 552	TGGGATGGCCTCTGTGTGCT
ATP2A3	ATP2A3 553	GGCCTCTGTGTGCTTGGTCA
ATP2A3	ATP2A3 554	GTCACGGACACAGATTCACC
ATP2A3	ATP2A3 555	GGACACAGATTCACCTGGTC
ATP2A3	ATP2A3 556	GTCCGTGACCAAGCACACAG
ATP2A3	ATP2A3 557	AGACCCCAGAGCTGTGAACC
ATP2A3	ATP2A3 558	TGGGGGGGGCCTCACCCGTC
ATP2A3	ATP2A3 559	GGGGGCCTCACCCGTCAGGA
ATP2A3	ATP2A3 560	CCTCACCCGTCAGGATGGAC
ATP2A3	ATP2A3 561	GGACTGGTCCACTCGCAGCG
ATP2A3	ATP2A3 562	CTGGTCCACTCGCAGCGTGG
ATP2A3	ATP2A3 563	TGGTGGACTTGATCTCGATG
ATP2A3	ATP2A3 564	TGGACTTGATCTCGATGAGG
ATP2A3	ATP2A3 565	ACTTGATCTCGATGAGGCGG
ATP2A3	ATP2A3 566	TCGATGAGGCGGAGGTCAGC
ATP2A3	ATP2A3 567	GCACTTTGTCCCCCACTGTG
ATP2A3	ATP2A3 568	CACTTTGTCCCCCACTGTGC
ATP2A3	ATP2A3 569	AAGCCATTCTCCCCGCACAG
ATP2A3	ATP2A3 570	AGCCATTCTCCCCGCACAGT
ATP2A3	ATP2A3 571	GCCATTCTCCCCGCACAGTG
ATP2A3	ATP2A3 572	CCATTCTCCCCGCACAGTGG
ATP2A3	ATP2A3 573	CAAGTCCACCACGCTGCGAG
ATP2A3	ATP2A3 574	AGTGGACCAGTCCATCCTGA
ATP2A3	ATP2A3 575	GTGGACCAGTCCATCCTGAC
ATP2A3	ATP2A3 576	CCAGTCCATCCTGACGGGTG
ATP2A3	ATP2A3 577	GCCACTTCTACAATGTCCCC
ATP2A3	ATP2A3 578	CCACTTCTACAATGTCCCCT
ATP2A3	ATP2A3 579	TGTCCCCTGGGACGATGTCC
ATP2A3	ATP2A3 580	GTCCCCTGGGACGATGTCCC
ATP2A3	ATP2A3 581	CTGGGACGATGTCCCGGGCA
ATP2A3	ATP2A3 582	GGATCCTCTGCACGCCCTTG
ATP2A3	ATP2A3 583	GCACGCCCTTGCGGTCCGAG
ATP2A3	ATP2A3 584	CGGATCACCTTGCCCATCTC
ATP2A3	ATP2A3 585	TCTCAGGCTCATACTCCTTC
ATP2A3	ATP2A3 586	CTCAGGCTCATACTCCTTCA
ATP2A3	ATP2A3 587	ATACTCCTTCAGGGCCTCGA
ATP2A3	ATP2A3 588	CAGGGCCTCGATGGCACTCT
ATP2A3	ATP2A3 589	CAACGCCGAGAGTGCCATCG
ATP2A3	ATP2A3 590	GAGTGCCATCGAGGCCCTGA
ATP2A3	ATP2A3 591	GAAGGAGTATGAGCCTGAGA
ATP2A3	ATP2A3 592	AAGGAGTATGAGCCTGAGAT
ATP2A3	ATP2A3 593	GTATGAGCCTGAGATGGGCA
ATP2A3	ATP2A3 594	GATGGGCAAGGTGATCCGCT
ATP2A3	ATP2A3 595	GGTGATCCGCTCGGACCGCA
ATP2A3	ATP2A3 596	GTGATCCGCTCGGACCGCAA
ATP2A3	ATP2A3 597	CGGACCGCAAGGGCGTGCAG
ATP2A3	ATP2A3 598	GCGTGCAGAGGATCCGTGCC
ATP2A3	ATP2A3 599	CGTGCAGAGGATCCGTGCCC
ATP2A3	ATP2A3 600	CGTGCCCGGGACATCGTCCC
ATP2A3	ATP2A3 601	GTGCCCGGGACATCGTCCCA
ATP2A3	ATP2A3 602	TGCCCGGGACATCGTCCCAG
ATP2A3	ATP2A3 603	CCCAGGGGACATTGTAGAAG
ATP2A3	ATP2A3 604	GGGGACATTGTAGAAGTGGC
ATP2A3	ATP2A3 605	TGTAGAAGTGGCAGGTATGC
ATP2A3	ATP2A3 606	CACCTGCCACACGCCCACAA
ATP2A3	ATP2A3 607	CCACACGCCCACAATGGCGT
ATP2A3	ATP2A3 608	CCACAATGGCGTTGGCCACG
ATP2A3	ATP2A3 609	CGAGGATCAGCATGATGACC
ATP2A3	ATP2A3 610	GAGGATCAGCATGATGACCA
ATP2A3	ATP2A3 611	AGGATCAGCATGATGACCAG
ATP2A3	ATP2A3 612	GATGACCAGGGGCTCCACGA
ATP2A3	ATP2A3 613	GACCAGGGGCTCCACGAAGG
ATP2A3	ATP2A3 614	GGGCTCCACGAAGGCGGTCG
ATP2A3	ATP2A3 615	CTCCTCGCCCTCCTCGAACC
ATP2A3	ATP2A3 616	CGCCCTCCTCGAACCAGGCC
ATP2A3	ATP2A3 617	CGAACCAGGCCAGGACCTGC
ATP2A3	ATP2A3 618	AGCTGTGATCCTGCAGGTCC
ATP2A3	ATP2A3 619	TGATCCTGCAGGTCCTGGCC
ATP2A3	ATP2A3 620	GCAGGTCCTGGCCTGGTTCG
ATP2A3	ATP2A3 621	GGTCCTGGCCTGGTTCGAGG
ATP2A3	ATP2A3 622	GTCCTGGCCTGGTTCGAGGA
ATP2A3	ATP2A3 623	GGCCTGGTTCGAGGAGGGCG
ATP2A3	ATP2A3 624	GGAGACCACGACCGCCTTCG
ATP2A3	ATP2A3 625	GACCGCCTTCGTGGAGCCCC
ATP2A3	ATP2A3 626	GGTCATCATGCTGATCCTCG
ATP2A3	ATP2A3 627	CCTCGTGGCCAACGCCATTG
ATP2A3	ATP2A3 628	CTCGTGGCCAACGCCATTGT
ATP2A3	ATP2A3 629	CCAACGCCATTGTGGGCGTG
ATP2A3	ATP2A3 630	CGCCATTGTGGGCGTGTGGC
ATP2A3	ATP2A3 631	CATTGTGGGCGTGTGGCAGG
ATP2A3	ATP2A3 632	ATTGTGGGCGTGTGGCAGGT
ATP2A3	ATP2A3 633	GTGGGCGTGTGGCAGGTGGG
ATP2A3	ATP2A3 634	TGGCAGGGCCCTACTTACAA
ATP2A3	ATP2A3 635	CCCTACTTACAAAGGAGACA
ATP2A3	ATP2A3 636	CCTACTTACAAAGGAGACAA
ATP2A3	ATP2A3 637	AGACAAGGGCAGCCAGCAGC
ATP2A3	ATP2A3 638	CCAGCAGCAGGATGCGCACC
ATP2A3	ATP2A3 639	GCAGCAGGATGCGCACCAGG
ATP2A3	ATP2A3 640	GTTCCAGCACCAGCTCCCAC
ATP2A3	ATP2A3 641	TTCCAGCACCAGCTCCCACA
ATP2A3	ATP2A3 642	AGCTCCCACAGGGACTTCCC
ATP2A3	ATP2A3 643	GCTCCCACAGGGACTTCCCT
ATP2A3	ATP2A3 644	CGTTCCCAGGGAAGTCCCTG
ATP2A3	ATP2A3 645	GTTCCCAGGGAAGTCCCTGT
ATP2A3	ATP2A3 646	AGGGAAGTCCCTGTGGGAGC
ATP2A3	ATP2A3 647	GTCCCTGTGGGAGCTGGTGC
ATP2A3	ATP2A3 648	GCTGGTGCTGGAACAGTTTG
ATP2A3	ATP2A3 649	GGAACAGTTTGAGGACCTCC
ATP2A3	ATP2A3 650	CCTGGTGCGCATCCTGCTGC
ATP2A3	ATP2A3 651	CCCTTGTCTCCTTTGTAAGT
ATP2A3	ATP2A3 652	CCAGCCTCACCTTCCTCACT
ATP2A3	ATP2A3 653	CAGCCTCACCTTCCTCACTC
ATP2A3	ATP2A3 654	TCCTCACTCGGGAGCTCTGC
ATP2A3	ATP2A3 655	TCCTGCAGAGCTCCCGAGTG
ATP2A3	ATP2A3 656	GCAGAGCTCCCGAGTGAGGA
ATP2A3	ATP2A3 657	GCTCCCGAGTGAGGAAGGTG
ATP2A3	ATP2A3 658	CCGGCCCGCGCGCTCACCGT
ATP2A3	ATP2A3 659	CGGCCCGCGCGCTCACCGTT
ATP2A3	ATP2A3 660	GGCCCGCGCGCTCACCGTTG
ATP2A3	ATP2A3 661	GCCGTAGCGCTCCCGCGCGC
ATP2A3	ATP2A3 662	CGCGCGCCGGTCACCTGCGC
ATP2A3	ATP2A3 663	GCGCGCCGGTCACCTGCGCC
ATP2A3	ATP2A3 664	CGGTCACCTGCGCCGGGCTC
ATP2A3	ATP2A3 665	CGCCGGGCTCAGGCCGCCCT
[truncated: 10,105 more rows]

## Sheet: Library D
sgRNA ID	sgRNA	Note
KDM1A_1	CGGCGGCCCGAGATGTTATC
KDM1A_2	GGCGGCCCGAGATGTTATCT
KDM1A_3	CGAGATGTTATCTGGGAAGA
KDM1A_4	GATGTTATCTGGGAAGAAGG
KDM1A_5	TGGGAAGAAGGCGGCAGCCG
KDM1A_6	GAAGAAGGCGGCAGCCGCGG
KDM1A_7	GAAGGCGGCAGCCGCGGCGG
KDM1A_8	GGCGGCAGCCGCGGCGGCGG
KDM1A_9	CGCGGCGGCGGCGGCTGCAG
KDM1A_10	GCGGCTGCAGCGGCAGCAAC
KDM1A_11	CGGCTGCAGCGGCAGCAACC
KDM1A_12	TGCAGCGGCAGCAACCGGGA
KDM1A_13	AGCGGCAGCAACCGGGACGG
KDM1A_14	GCAGCAACCGGGACGGAGGC
KDM1A_15	ACCGGGACGGAGGCTGGCCC
KDM1A_16	CCGGGACGGAGGCTGGCCCT
KDM1A_17	GAGGCTGGCCCTGGGACAGC
KDM1A_18	GCTGGCCCTGGGACAGCAGG
KDM1A_19	ACAGCAGGCGGCTCCGAGAA
KDM1A_20	CAGCAGGCGGCTCCGAGAAC
KDM1A_21	CGGCTCCGAGAACGGGTCTG
KDM1A_22	CTCCGAGAACGGGTCTGAGG
KDM1A_23	TGAGGTGGCCGCGCAGCCCG
KDM1A_24	GAGGTGGCCGCGCAGCCCGC
KDM1A_25	CGCGCAGCCCGCGGGCCTGT
KDM1A_26	GCGCAGCCCGCGGGCCTGTC
KDM1A_27	GGGCCTGTCGGGCCCAGCCG
KDM1A_28	CTGTCGGGCCCAGCCGAGGT
KDM1A_29	TGTCGGGCCCAGCCGAGGTC
KDM1A_30	GGGCCCAGCCGAGGTCGGGC
KDM1A_31	GGCCCAGCCGAGGTCGGGCC
KDM1A_32	GCCCAGCCGAGGTCGGGCCG
KDM1A_33	CCCAGCCGAGGTCGGGCCGG
KDM1A_34	AGCCGAGGTCGGGCCGGGGG
KDM1A_35	CGAGGTCGGGCCGGGGGCGG
KDM1A_36	GAGGTCGGGCCGGGGGCGGT
KDM1A_37	AGGTCGGGCCGGGGGCGGTG
KDM1A_38	GGTCGGGCCGGGGGCGGTGG
KDM1A_39	CCCGCAAGAAAGAGCCTCCG
KDM1A_40	CCGCAAGAAAGAGCCTCCGC
KDM1A_41	CCTCCGCGGGCCTCGCCCCC
KDM1A_42	CTCCGCGGGCCTCGCCCCCC
KDM1A_43	TCCGCGGGCCTCGCCCCCCG
KDM1A_44	CCGCGGGCCTCGCCCCCCGG
KDM1A_45	GGCCTCGCCCCCCGGGGGCC
KDM1A_46	CTCGCCCCCCGGGGGCCTGG
KDM1A_47	CGGGGGCCTGGCGGAACCGC
KDM1A_48	GGGGGCCTGGCGGAACCGCC
KDM1A_49	GGGGCCTGGCGGAACCGCCG
KDM1A_50	GCGGAACCGCCGGGGTCCGC
KDM1A_51	CGGAACCGCCGGGGTCCGCA
KDM1A_52	GCCGGGGTCCGCAGGGCCTC
KDM1A_53	GGGTCCGCAGGGCCTCAGGC
KDM1A_54	GCCGGCCCTACTGTCGTGCC
KDM1A_55	CCGGCCCTACTGTCGTGCCT
KDM1A_56	GCCTGGGTCTGCGACCCCCA
KDM1A_57	TCTGCGACCCCCATGGAAAC
KDM1A_58	AACTGGAATAGCAGAGACTC
KDM1A_59	TGGAATAGCAGAGACTCCGG
KDM1A_60	GGAATAGCAGAGACTCCGGA
KDM1A_61	GAATAGCAGAGACTCCGGAG
KDM1A_62	CAGAGACTCCGGAGGGGCGT
KDM1A_63	CGGAGGGGCGTCGGACCAGC
KDM1A_64	GTCGGACCAGCCGGCGCAAG
KDM1A_65	TCGGACCAGCCGGCGCAAGC
KDM1A_66	CAGCCGGCGCAAGCGGGCGA
KDM1A_67	GGCGCAAGCGGGCGAAGGTA
KDM1A_68	TTACCTTCGCCCGCTTGCGC
KDM1A_69	CTTCGCCCGCTTGCGCCGGC
KDM1A_70	CGGCTGGTCCGACGCCCCTC
KDM1A_71	CTCTGCTATTCCAGTTTCCA
KDM1A_72	TCTGCTATTCCAGTTTCCAT
KDM1A_73	CTGCTATTCCAGTTTCCATG
KDM1A_74	TGCTATTCCAGTTTCCATGG
KDM1A_75	TCCATGGGGGTCGCAGACCC
KDM1A_76	GCAGACCCAGGCACGACAGT
KDM1A_77	CAGACCCAGGCACGACAGTA
KDM1A_78	CCCAGGCACGACAGTAGGGC
KDM1A_79	ACGACAGTAGGGCCGGCCTG
KDM1A_80	AGGGCCGGCCTGAGGCCCTG
KDM1A_81	GCCTGAGGCCCTGCGGACCC
KDM1A_82	TGAGGCCCTGCGGACCCCGG
KDM1A_83	CGGACCCCGGCGGTTCCGCC
KDM1A_84	CGGCGGTTCCGCCAGGCCCC
KDM1A_85	GGCGGTTCCGCCAGGCCCCC
KDM1A_86	GCGGTTCCGCCAGGCCCCCG
KDM1A_87	CGGTTCCGCCAGGCCCCCGG
KDM1A_88	GGTTCCGCCAGGCCCCCGGG
KDM1A_89	CGCCAGGCCCCCGGGGGGCG
KDM1A_90	CCCCCGGGGGGCGAGGCCCG
KDM1A_91	CCGGGGGGCGAGGCCCGCGG
KDM1A_92	CCCGCGGAGGCTCTTTCTTG
KDM1A_93	CCGCGGAGGCTCTTTCTTGC
KDM1A_94	CGCGGAGGCTCTTTCTTGCG
KDM1A_95	GTGCGCTCCCCCACCGCCCC
KDM1A_96	CACCGCCCCCGGCCCGACCT
KDM1A_97	GCCCCCGGCCCGACCTCGGC
KDM1A_98	CCCCCGGCCCGACCTCGGCT
KDM1A_99	CGACCTCGGCTGGGCCCGAC
KDM1A_100	GGCTGGGCCCGACAGGCCCG
KDM1A_101	GCTGGGCCCGACAGGCCCGC
KDM1A_102	CGACAGGCCCGCGGGCTGCG
KDM1A_103	GGCCACCTCAGACCCGTTCT
KDM1A_104	TCGGAGCCGCCTGCTGTCCC
KDM1A_105	CGGAGCCGCCTGCTGTCCCA
KDM1A_106	CCCAGGGCCAGCCTCCGTCC
KDM1A_107	CGCTGCAGCCGCCGCCGCCG
KDM1A_108	CTTCTTCCCAGATAACATCT
KDM1A_109	TTCTTCCCAGATAACATCTC
KDM1A_110	ATAGGTAGAGTACAGAGAGA
KDM1A_111	CAGAGAGATGGATGAAAGCT
KDM1A_112	GAGAAATGCCAAAGCAGAGA
KDM1A_113	ACCCCCTCAAGCCCCACCTG
KDM1A_114	AAGTGAGCCTGAAGAACCAT
KDM1A_115	AGTGAGCCTGAAGAACCATC
KDM1A_116	GGATACTACAACTCACCCGA
KDM1A_117	AACTCACCCGATGGTTCTTC
KDM1A_118	TCACTTTCATTTTCTTCCTC
KDM1A_119	CTTTCATTTTCTTCCTCAGG
KDM1A_120	TTTCATTTTCTTCCTCAGGT
KDM1A_121	TTCATTTTCTTCCTCAGGTG
KDM1A_122	TCTTCCTCAGGTGGGGCTTG
KDM1A_123	CTTCCTCAGGTGGGGCTTGA
KDM1A_124	TTCCTCAGGTGGGGCTTGAG
KDM1A_125	TCCTCAGGTGGGGCTTGAGG
KDM1A_126	TCAGGTGGGGCTTGAGGGGG
KDM1A_127	GGTGGGGCTTGAGGGGGTGG
KDM1A_128	GTGGGGCTTGAGGGGGTGGT
KDM1A_129	TGGGGCTTGAGGGGGTGGTG
KDM1A_130	GGGGCTTGAGGGGGTGGTGG
KDM1A_131	CTTCTTTTCCTTCTCTGCTT
KDM1A_132	AATAATACTCATCTTCTGAG
KDM1A_133	ATACTCATCTTCTGAGAGGT
KDM1A_134	CTCTCTGTACTCTACCTATA
KDM1A_135	TTTCCTTCCACAGGGCAAGC
KDM1A_136	CCTTCCACAGGGCAAGCAGG
KDM1A_137	GGACTTCAAGACGACAGTTC
KDM1A_138	CTTCAAGACGACAGTTCTGG
KDM1A_139	TTCAAGACGACAGTTCTGGA
KDM1A_140	GACGACAGTTCTGGAGGGTA
KDM1A_141	AGTTCTGGAGGGTATGGAGA
KDM1A_142	TATGGAGACGGCCAAGCATC
KDM1A_143	AGACGGCCAAGCATCAGGTG
KDM1A_144	GACGGCCAAGCATCAGGTGA
KDM1A_145	TGCCACCCTCACCTGATGCT
KDM1A_146	AAGTCCTCCTGCTTGCCCTG
KDM1A_147	TTTGCTTTCTTCGTTAGGTG
KDM1A_148	GCTTTCTTCGTTAGGTGTGG
KDM1A_149	CTTTCTTCGTTAGGTGTGGA
KDM1A_150	AGAGCCGACTTCCTCATGAC
KDM1A_151	TGTTTTCCAGATATTATCAG
KDM1A_152	TGGACCACAACAGACCCAGA
KDM1A_153	TGAAATGGAAACTTACTGTG
KDM1A_154	TAATGAAAAGAAAAACCTTC
KDM1A_155	AATGAAAAGAAAAACCTTCT
KDM1A_156	AAAACCTTCTGGGTCTGTTG
KDM1A_157	TGTGGTCCACTGATAATATC
KDM1A_158	ACTGATAATATCTGGAAAAC
KDM1A_159	CTGCTTCTTGAGAAGTCATC
KDM1A_160	TGAGAAGTCATCCGGTCATG
KDM1A_161	TCATCCGGTCATGAGGAAGT
KDM1A_162	GGTCATGAGGAAGTCGGCTC
KDM1A_163	TTTAAATGCAGCTGCAGTTG
KDM1A_164	AATGCAGCTGCAGTTGTGGT
KDM1A_165	AAAGATTCAGCTGACATTTG
KDM1A_166	ACACACTACTTACTGTTATA
KDM1A_167	TATAAGGTGCTTCTAATTGT
KDM1A_168	TCAAATGTCAGCTGAATCTT
KDM1A_169	CACAGTTATTTAGAGCGTCA
KDM1A_170	CGTCATGGTCTTATCAACTT
KDM1A_171	TCAACTTCGGCATCTATAAG
KDM1A_172	GATAAAACCCCTACCAAGTA
KDM1A_173	CCAGGTAGGAGGTCCTTACT
KDM1A_174	GTAGGAGGTCCTTACTTGGT
KDM1A_175	TAGGAGGTCCTTACTTGGTA
KDM1A_176	AGGAGGTCCTTACTTGGTAG
KDM1A_177	GCTCTAAATAACTGTGAACT
KDM1A_178	CTAAATAACTGTGAACTCGG
KDM1A_179	TTGCTTTTAGCTAAAAAGAC
KDM1A_180	TTTAGCTAAAAAGACAGGAA
KDM1A_181	ACAGGAAAGGTAATTATTAT
KDM1A_182	AAGGTAATTATTATAGGCTC
KDM1A_183	AGGTAATTATTATAGGCTCT
KDM1A_184	GGTAATTATTATAGGCTCTG
KDM1A_185	ATTATAGGCTCTGGGGTCTC
KDM1A_186	AGGCTCTGGGGTCTCAGGCT
KDM1A_187	GCTCGACAGTTACAAAGTTT
KDM1A_188	ACAGTTACAAAGTTTTGGAA
KDM1A_189	TGGAATGGATGTCACACTTT
KDM1A_190	ATGTCACACTTTTGGAAGCC
KDM1A_191	TGTCACACTTTTGGAAGCCA
KDM1A_192	TCAAAATGAAATTCTTACCC
KDM1A_193	ATTTCTGAAACAGGATCGTG
KDM1A_194	TTTCTGAAACAGGATCGTGT
KDM1A_195	CTGAAACAGGATCGTGTGGG
KDM1A_196	CGAGTTGCCACATTTCGCAA
KDM1A_197	GGAAACTATGTAGCTGATCT
KDM1A_198	TGTAGCTGATCTTGGAGCCA
KDM1A_199	AGCTGATCTTGGAGCCATGG
KDM1A_200	CTTGGAGCCATGGTGGTAAC
KDM1A_201	GCCATGGTGGTAACAGGTCT
KDM1A_202	ACCAAGACCTGTTACCACCA
KDM1A_203	ATAGTTTCCTTTGCGAAATG
KDM1A_204	TTTTCTAGGAGGGAATCCTA
KDM1A_205	AGGAGGGAATCCTATGGCTG
KDM1A_206	GGTCAGCAAACAAGTAAATA
KDM1A_207	CAAACAAGTAAATATGGAAC
KDM1A_208	TGCCCACTTTATGAAGCCAA
KDM1A_209	TCGACTTACAGCTTGTCCGT
KDM1A_210	TGTCCGTTGGCTTCATAAAG
KDM1A_211	GTCCGTTGGCTTCATAAAGT
KDM1A_212	TGTTTGCTGACCACAGCCAT
KDM1A_213	TGGTTAAAAGGACACTGTCA
KDM1A_214	TCCTAAAGAGAAAGATGAAA
KDM1A_215	TGGTAGAGCAAGAGTTTAAC
KDM1A_216	AATAATAAGCCTGTGTCCCT
KDM1A_217	TAAGCCTGTGTCCCTTGGCC
KDM1A_218	TGTGTCCCTTGGCCAGGCAT
KDM1A_219	GAATGACAACTTCCAATGCC
KDM1A_220	CAACTTCCAATGCCTGGCCA
KDM1A_221	AACTTCCAATGCCTGGCCAA
KDM1A_222	AATGCCTGGCCAAGGGACAC
KDM1A_223	GGGACACAGGCTTATTATTG
KDM1A_224	TGAAGTCTAGTTGATGACTA
KDM1A_225	AAGATGTAGCTTCTAGCAAC
KDM1A_226	ACCATTTCATCTTTCTCTTT
KDM1A_227	AAGATGAGCAGATTGAACAT
KDM1A_228	GAAGAAGATAGTGAAAACTC
KDM1A_229	ATTGAAAGAACTTCTTAATA
KDM1A_230	TCTTAGTGAAAAGCAAACAC
KDM1A_231	CTTAGTGAAAAGCAAACACA
KDM1A_232	GGATCTGACCGCCCTATGCA
KDM1A_233	TGACCGCCCTATGCAAGGTG
KDM1A_234	ATGTATACCACACCTTGCAT
KDM1A_235	TGTATACCACACCTTGCATA
KDM1A_236	ATACCACACCTTGCATAGGG
KDM1A_237	TTTGCTTTTCACTAAGAACT
KDM1A_238	GAACTCGGCAGTAATATCTC
KDM1A_239	AACTCGGCAGTAATATCTCT
KDM1A_240	TCGGCAGTAATATCTCTGGG
KDM1A_241	ATGCTTCTTTGTATTGCTGA
KDM1A_242	TTCAAATTTACCATCTAAGA
KDM1A_243	GATGAATTAGCTGAAACACA
KDM1A_244	AAAGCTAGAAGAAAAACTTC
KDM1A_245	AGAAGAAAAACTTCAGGAGT
KDM1A_246	AGTTGGAAGCGAATCCCCCA
KDM1A_247	GAAGCGAATCCCCCAAGGTA
KDM1A_248	TGTGTTTGTTTTCCTTACCT
KDM1A_249	GTGTTTGTTTTCCTTACCTT
KDM1A_250	TGTTTGTTTTCCTTACCTTG
KDM1A_251	GTTTGTTTTCCTTACCTTGG
KDM1A_252	GAGACAGACAAATACTTGAT
KDM1A_253	CAACTCTCTCCCTTAAGCAC
KDM1A_254	AACTCTCTCCCTTAAGCACT
KDM1A_255	CTCCCTTAAGCACTGGGATC
KDM1A_256	TTACCTGATCCCAGTGCTTA
KDM1A_257	TACCTGATCCCAGTGCTTAA
KDM1A_258	TTAAGGGAGAGAGTTGAGAG
KDM1A_259	GGAGAGAGTTGAGAGAGGTG
KDM1A_260	GATGATGACTTTGAGTTCAC
KDM1A_261	CTGGCAGCCACCTGACAGTA
KDM1A_262	AGCCACCTGACAGTAAGGAA
KDM1A_263	TGGCTACTCGTGTGTGCCTG
KDM1A_264	GTGCCTGTGGCTTTAGCAGA
KDM1A_265	ACTGAATACAGCAGTGCGAC
KDM1A_266	AGTGCGACAGGTTCGCTACA
KDM1A_267	CAGGTTCGCTACACGGCTTC
KDM1A_268	CTGTATTCAGTTTAATGTCT
KDM1A_269	AGGCCTTCTGCTAAAGCCAC
KDM1A_270	AGTAGCCATTCCTTACTGTC
KDM1A_271	AGCCATTCCTTACTGTCAGG
KDM1A_272	TCAAAGTCATCATCCTAAAG
KDM1A_273	AGTTCTCTGTACCCTTCCCC
KDM1A_274	GTTCTCTGTACCCTTCCCCT
KDM1A_275	TTGTGCCACCTCTCCCTGAG
KDM1A_276	GGAAAACATCTGCAGTCCAA
KDM1A_277	AACATCTGCAGTCCAAAGGA
KDM1A_278	ACATCTGCAGTCCAAAGGAT
KDM1A_279	GCAGTCCAAAGGATGGGATT
KDM1A_280	GGGATTTGGCAACCTTAACA
KDM1A_281	TAGGGCAAGCTACCTTGTTA
KDM1A_282	GGTTGCCAAATCCCATCCTT
KDM1A_283	ACTGCAGATGTTTTCCACTC
KDM1A_284	CTGCAGATGTTTTCCACTCA
KDM1A_285	GATGTTTTCCACTCAGGGAG
KDM1A_286	GTTTTCCACTCAGGGAGAGG
KDM1A_287	GAGAGGTGGCACAAACTGAA
KDM1A_288	GGTGGCACAAACTGAACGGC
KDM1A_289	GGCACAAACTGAACGGCTGG
KDM1A_290	GCTGCTGCTTCAGCACACCC
KDM1A_291	CTGCTGCTTCAGCACACCCA
KDM1A_292	TGCTGCTTCAGCACACCCAG
KDM1A_293	GCTTCAGCACACCCAGGGGA
KDM1A_294	CTTCAGCACACCCAGGGGAA
KDM1A_295	TGCGTCGCATTTATAAATAA
KDM1A_296	ATAAATAAAGGTTTGACTCG
KDM1A_297	TAAAGGTTTGACTCGTGGAG
KDM1A_298	AAAGGTTTGACTCGTGGAGC
KDM1A_299	TATCACTTCACATCCTGCAG
KDM1A_300	TGCTTCTTTCTTATGGTAGG
KDM1A_301	AGGTGGTGTTGTGTTTTGAT
KDM1A_302	GGTGGTGTTGTGTTTTGATC
KDM1A_303	TGTGTTTTGATCGGGTGTTC
KDM1A_304	GTGTTTTGATCGGGTGTTCT
KDM1A_305	GATCCAAGTGTCAATTTGTT
KDM1A_306	ATCCAAGTGTCAATTTGTTC
KDM1A_307	GTCAATTTGTTCGGGCATGT
KDM1A_308	TTGGCAGTACGACTGCCAGC
KDM1A_309	TGGCAGTACGACTGCCAGCA
KDM1A_310	GGCAGTACGACTGCCAGCAG
KDM1A_311	GGGGTGAGCTCTTCCTCTTC
KDM1A_312	CTCTTCTGGAACCTCTATAA
KDM1A_313	GAAGGCATTTACCTTTATAG
KDM1A_314	CTTTATAGAGGTTCCAGAAG
KDM1A_315	GAGGAAGAGCTCACCCCTGC
KDM1A_316	TGCCCGAACAAATTGACACT
KDM1A_317	TTCCCCAGCTCCAATACTGT
KDM1A_318	TCCAATACTGTTGGCACTAG
KDM1A_319	ATACTGTTGGCACTAGTGGC
KDM1A_320	CTAGTGGCAGGAGAAGCTGC
KDM1A_321	AGGAGAAGCTGCTGGTATCA
KDM1A_322	ATAAGTGACGATGTGATTGT
KDM1A_323	TGTGATTGTTGGCCGATGCC
KDM1A_324	CGATGCCTGGCCATTCTCAA
KDM1A_325	GATGCCTGGCCATTCTCAAA
KDM1A_326	GCCATTCTCAAAGGGATTTT
KDM1A_327	TGGTAGCAGTGCAGTACCTC
KDM1A_328	GTGCAGTACCTCAGGTAAGT
KDM1A_329	CCCACCTACCTACTTACCTG
KDM1A_330	ACCAAAAATCCCTTTGAGAA
KDM1A_331	AAATCCCTTTGAGAATGGCC
KDM1A_332	CTTTGAGAATGGCCAGGCAT
KDM1A_333	GCCACTAGTGCCAACAGTAT
KDM1A_334	AGTGCCAACAGTATTGGAGC
KDM1A_335	GTGCCAACAGTATTGGAGCT
KDM1A_336	TGCCAACAGTATTGGAGCTG
KDM1A_337	CTTTTAGCCCAAAGAAACTG
KDM1A_338	AAGAAACTGTGGTGTCTCGT
KDM1A_339	CTCGTTGGCGTGCTGATCCC
KDM1A_340	TCGTTGGCGTGCTGATCCCT
KDM1A_341	GGCGTGCTGATCCCTGGGCT
KDM1A_342	GCGTGCTGATCCCTGGGCTC
KDM1A_343	CGTGCTGATCCCTGGGCTCG
KDM1A_344	TCTTATTCCTATGTTGCTGC
KDM1A_345	TATGTTGCTGCAGGATCATC
KDM1A_346	TGGAAATGACTATGATTTAA
KDM1A_347	ATGGCTCAGCCAATCACTCC
KDM1A_348	ACTCCTGGCCCCTCGATTCC
KDM1A_349	CTCGATTCCAGGTGCCCCAC
KDM1A_350	GTTTGCCAGCTTCTCACCTG
KDM1A_351	TTTGCCAGCTTCTCACCTGT
KDM1A_352	TTGCCAGCTTCTCACCTGTG
KDM1A_353	CTTCTCACCTGTGGGGCACC
KDM1A_354	CTGTGGGGCACCTGGAATCG
KDM1A_355	TGTGGGGCACCTGGAATCGA
KDM1A_356	GTGGGGCACCTGGAATCGAG
KDM1A_357	GCACCTGGAATCGAGGGGCC
KDM1A_358	ATCGAGGGGCCAGGAGTGAT
KDM1A_359	AGATGATCCTGCAGCAACAT
KDM1A_360	GGAATAAGAGCCCCGAGCCC
KDM1A_361	GAATAAGAGCCCCGAGCCCA
KDM1A_362	ACGAGACACCACAGTTTCTT
KDM1A_363	CGAGACACCACAGTTTCTTT
KDM1A_364	GATTCCACGACTCTTCTTTG
KDM1A_365	ATTCCACGACTCTTCTTTGC
KDM1A_366	AACTACCCAGCCACAGTGCA
KDM1A_367	GTGCATGGTGCTCTGCTGAG
KDM1A_368	TGCATGGTGCTCTGCTGAGT
KDM1A_369	GCTGAGTGGGCTGCGAGAAG
KDM1A_370	CTGAGTGGGCTGCGAGAAGC
KDM1A_371	AAGAATTGCAGACCAGTTTT
KDM1A_372	CATGTATACGCTGCCTCGCC
KDM1A_373	CTGCCTCGCCAGGCCACACC
KDM1A_374	ATGCATCTGTCTCACATGCT
KDM1A_375	TGCATCTGTCTCACATGCTT
KDM1A_376	GCATCTGTCTCACATGCTTG
KDM1A_377	ATGCTTGGGGACTGCTGTGC
KDM1A_378	GACTGCTGTGCAGGAACACC
KDM1A_379	CTGTGCAGGAACACCTGGTG
KDM1A_380	CAGGAACACCTGGTGTGGCC
KDM1A_381	ACACCTGGTGTGGCCTGGCG
KDM1A_382	CTGGCGAGGCAGCGTATACA
KDM1A_383	TATACATGGCCCCCAAAAAC
KDM1A_384	CAGCAGAGCACCATGCACTG
KDM1A_385	AGAGCACCATGCACTGTGGC
KDM1A_386	GAGCACCATGCACTGTGGCT
KDM1A_387	GCACTGTGGCTGGGTAGTTA
KDM1A_388	TCTCCCGCAAAGAAGAGTCG
KDM1A_389	GCAAAGAAGAGTCGTGGAAT
KIF11_1	TTCGTCTGCGAAGAAGAAAG
KIF11_2	TGCGAAGAAGAAAGAGGAGA
KIF11_3	GCGAAGAAGAAAGAGGAGAA
KIF11_4	CGAAGAAGAAAGAGGAGAAG
KIF11_5	GGAGAAGGGGAAGAACATCC
KIF11_6	GAAGGGGAAGAACATCCAGG
KIF11_7	GGGGAAGAACATCCAGGTGG
KIF11_8	TCCAGGTGGTGGTGAGATGC
KIF11_9	GGTGGTGGTGAGATGCAGGT
KIF11_10	GTGGTGGTGAGATGCAGGTA
KIF11_11	ACCTGCATCTCACCACCACC
KIF11_12	TTCTTCTTCGCAGACGAATT
KIF11_13	ATTTGGCTGCGACGCCATGA
KIF11_14	GACCATTTAATTTGGCAGAG
KIF11_15	AAAGAAGTTAGTGTACGAAC
KIF11_16	GAAGTTAGTGTACGAACTGG
KIF11_17	TAGTGTACGAACTGGAGGAT
KIF11_18	GATTGGCTGACAAGAGCTCA
KIF11_19	GAAAACATACACTTTTGATA
KIF11_20	ACACTAACTTCTTTTCGTAC
KIF11_21	GATCACATTCTACTATTGAA
KIF11_22	ATCACATTCTACTATTGAAT
KIF11_23	TTCCGCTCTGCCAAATTAAA
KIF11_24	AAGTGTTGTTTGTCCAATTC
KIF11_25	AATTCTGGATGAAGTTATTA
KIF11_26	ATTCTGGATGAAGTTATTAT
KIF11_27	ATAATAACTTCATCCAGAAT
KIF11_28	GAATTGGACAAACAACACTT
KIF11_29	CTTGTTAATCTTTACAGGTA
KIF11_30	CTTTACAGGTATGGCCAAAC
KIF11_31	AGGTATGGCCAAACTGGCAC
KIF11_32	CACTGGAAAAACTTTTACAA
KIF11_33	GGAAAAACTTTTACAATGGA
KIF11_34	CTTTTACAATGGAAGGTGAA
KIF11_35	CACCTAATGAAGAGTATACC
KIF11_36	ACCTAATGAAGAGTATACCT
KIF11_37	TGAAGAGTATACCTGGGAAG
KIF11_38	AACAATAAATACCTCTTCCC
KIF11_39	TCCCAGGTATACTCTTCATT
KIF11_40	ATTATAATTTCAGGATCCCT
KIF11_41	TAATTTCAGGATCCCTTGGC
KIF11_42	TTTGAGAAACTTACTGATAA
KIF11_43	TTCAGTCAAAGTGTCTCTGT
KIF11_44	GTTTGATGATCCCCGTAACA
KIF11_45	AAGACTGAATTACCTTGTTA
KIF11_46	AGACTGAATTACCTTGTTAC
KIF11_47	GACTGAATTACCTTGTTACG
KIF11_48	CTCTCAGAAACATCAGATGA
KIF11_49	GTTTCTCAAAAATTTGATGA
KIF11_50	TTTCTCAAAAATTTGATGAA
KIF11_51	AAAATTTGATGAAGGGTACG
KIF11_52	ACGTGGAATTATACCAGCCA
KIF11_53	CGTGGAATTATACCAGCCAA
KIF11_54	TTTTGGTATTTTGGTCAGAG
KIF11_55	CAGAGAGGAGTGATAATTAA
KIF11_56	AGAAATTACAGTACACAACA
KIF11_57	AGTCTATCAAATTTTAGAAA
KIF11_58	GTCTATCAAATTTTAGAAAA
KIF11_59	TCTATCAAATTTTAGAAAAG
KIF11_60	CTATCAAATTTTAGAAAAGG
KIF11_61	TAGAAAAGGGGGCAGCAAAA
KIF11_62	CTCTGATGAATGCATACTCT
KIF11_63	ATGAAAGAAACTACGATTGA
KIF11_64	GGAGAAGAGCTTGTTAAAAT
KIF11_65	TAAAATCGGAAAGTTGAACT
KIF11_66	TTGTAACAGAGAAAACTGAG
KIF11_67	TGTAACAGAGAAAACTGAGT
KIF11_68	AAATTAAAGGTTGATCTTGC
KIF11_69	CTTGCAGGAAGTGAAAACAT
KIF11_70	AGTGAAAACATTGGCCGTTC
KIF11_71	GAGCTGTTGATAAGAGAGCT
KIF11_72	AGCTGTTGATAAGAGAGCTC
KIF11_73	GATAAGAGAGCTCGGGAAGC
KIF11_74	AAATCAATCCCTGTTGACTT
KIF11_75	AATCAATCCCTGTTGACTTT
KIF11_76	AATCCCTGTTGACTTTGGGA
KIF11_77	ATCCCTGTTGACTTTGGGAA
KIF11_78	TAAACTAACTAGAATCCTCC
KIF11_79	AGAATCCTCCAGGATTCTCT
KIF11_80	ATCCTCCAGGATTCTCTTGG
KIF11_81	TCCTCCAGGATTCTCTTGGA
KIF11_82	TCCTGCATCTCTCAATCTTG
KIF11_83	ACCTCAAGATTGAGAGATGC
KIF11_84	TACGCCCTCCAAGAGAATCC
KIF11_85	GCCCTCCAAGAGAATCCTGG
KIF11_86	GTTAGTTTAGATTCTCGATA
KIF11_87	GATTCTCGATAAGGAACATG
KIF11_88	CATGAGGTGTTCTTTCTACA
KIF11_89	ATGAGGTGTTCTTTCTACAA
KIF11_90	TGACCCTTCCCAAAGTCAAC
KIF11_91	GACCCTTCCCAAAGTCAACA
KIF11_92	TCTTATCAACAGCTCCAGAA
KIF11_93	ACAGGAAACTCTGAGTACAT
KIF11_94	CACCAAAAAAGCTCTTATTA
KIF11_95	GTGAGTTTCTGATTCACTTC
KIF11_96	GTACTCAGAGTTTCCTGTCA
KIF11_97	TCCTCTTGTGTAGGAGTATA
KIF11_98	TCTTGTGTAGGAGTATACGG
KIF11_99	GCTGCAGCCCGTGAGAAAAA
KIF11_100	ATATTTCTGAAGAAAATTTT
KIF11_101	CTTTATTTTAGAGTCATGAG
KIF11_102	GTAGAATTGATTGAAAAAAT
KIF11_103	TGAAAAAATTGGTGCTGTTG
KIF11_104	AAAAATTGGTGCTGTTGAGG
KIF11_105	CTGTTGAGGAGGAGCTGAAT
KIF11_106	TGTTGAGGAGGAGCTGAATA
KIF11_107	TTAGGTTACAGAGTTGTTTA
KIF11_108	AGAATATATCACATCAGCTT
KIF11_109	ATCAGCTTTGGAAAGTACTG
KIF11_110	ACTTCATGATGCTGCCAGCA
KIF11_111	ACACAAGGGACAAACCTTGC
KIF11_112	GTTCTTGTGTTTTATTTTGC
KIF11_113	TTTGCAGGTCAGATTTACAC
KIF11_114	GAAACTACAAAAGATGTATC
KIF11_115	ATCTGGTCTCCATTCCAAAC
KIF11_116	TTCCAAACTGGATCGTAAGA
KIF11_117	CCAACACAATGCAGAAGCTC
KIF11_118	GCAGAAGCTCAGGATATTTT
KIF11_119	GAATAGTCTGTTTAATAATA
KIF11_120	TAATATGGAAGAATTAATTA
KIF11_121	ATGGAAGAATTAATTAAGGA
KIF11_122	GGATGGCAGCTCAAAGCAAA
KIF11_123	GAAGTACATAAGACCTTATT
KIF11_124	CAGCCTGAACTTACCAAATA
KIF11_125	GGTCTTATGTACTTCTAGCA
KIF11_126	TATTATTAAACAGACTATTC
KIF11_127	CCTGAGCTTCTGCATTGTGT
KIF11_128	TGCCTTCTTACGATCCAGTT
KIF11_129	TCTTACGATCCAGTTTGGAA
KIF11_130	ACCATTACTACAGTAGCACT
KIF11_131	AGAAAGTAAAACTGTACTAC
KIF11_132	ACATGAGTAGACACATTTTC
KIF11_133	TCCAAGTGCTACTGTAGTAA
KIF11_134	GGTATCTAATGCAGAGACAC
KIF11_135	GACTGATCTTCTAAGTTCAC
KIF11_136	AATGATTTTATCCCCAACTG
KIF11_137	TTTCAAGACTTCATTGACAG
KIF11_138	TTCATTGACAGTGGCCGATA
KIF11_139	CATAGCATTTGTTACCTTAT
KIF11_140	TTCAGTATAGACACCACAGT
KIF11_141	TCAGTATAGACACCACAGTT
KIF11_142	CAGTATAGACACCACAGTTG
KIF11_143	GATCAGTCTTGAGTACATTC
KIF11_144	AAAGATAGAAGATCAAAAAA
KIF11_145	GATCAAAAAAAGGAACTAGA
KIF11_146	AGAAAATACCATTTGTTCCT
KIF11_147	GTTGAGTCACAAAAGCAATG
KIF11_148	AATAAAGCAGACCCATTCCC
KIF11_149	AGTCCGCTAAACAACATACC
KIF11_150	GTCCGCTAAACAACATACCT
KIF11_151	CTAAACAACATACCTGGGAA
KIF11_152	TAAACAACATACCTGGGAAT
KIF11_153	GGGTCTGCTTTATTGTCTTC
KIF11_154	TTGTCTTCAGGTCTTCAGTT
KIF11_155	TTGCTTTTGTGACTCAACCA
KIF11_156	TGACTCAACCAAGGAACAAA
KIF11_157	TTTGCAAGTTAATGAATCTT
KIF11_158	GACAGAGAGATTCTGTGCTT
KIF11_159	AGAGAGATTCTGTGCTTTGG
KIF11_160	GAAACCACTTAGTAGTGTCC
KIF11_161	CTTACTGCTGTATATTTTCC
KIF11_162	TTTTCCTGGACACTACTAAG
KIF11_163	CTTTTCCTATAGGAAATCTA
KIF11_164	AAATTTTGTGCTGATTCTGA
KIF11_165	TGATTCTGATGGCTTCTCAC
KIF11_166	CTCAGAAATTTTAACCAAGA
KIF11_167	TAACCAAGAAGGTACAAAAT
KIF11_168	AAACACTCTGATAAACTCAA
KIF11_169	TGATAAACTCAATGGCAACC
KIF11_170	GGGTATCTTCCTTAAATGAA
KIF11_171	GGTATCTTCCTTAAATGAAA
KIF11_172	TTCCTTAAATGAAAGGGAAC
KIF11_173	ACAGGAACTTCACAACTTAT
KIF11_174	GGAACTTCACAACTTATTGG
KIF11_175	TTCCTGTTCCCTTTCATTTA
KIF11_176	CAACCAATTTTGTACCTTCT
KIF11_177	TATATCCTTAGATTTCCTAT
KIF11_178	GGTTGTAAGCCAATGTTGTG
KIF11_179	GACATCACTGAGAAATCAGA
KIF11_180	TGAGAAATCAGATGGACGTA
KIF11_181	CTTAATGAAACCATAAAAAT
KIF11_182	GACTAAGCTTAATTGCTTTC
KIF11_183	GCTTAATTGCTTTCTGGAAC
KIF11_184	TCTGGAACAGGATCTGAAAC
KIF11_185	CTGAAACTGGATATCCCAAC
KIF11_186	TTCTCTTTTAAAGTACCTGT
KIF11_187	TCTCTTTTAAAGTACCTGTT
KIF11_188	AACTTGAAGCCTCACAACAT
KIF11_189	TTAAAGGTACGACACCACAG
KIF11_190	TTATTTATACCCATCAACAC
KIF11_191	ATCTCCTTGATCAGCTGAAA
KIF11_192	CAACAAAGAAGAGACAATTC
KIF11_193	ATATGATCCTTTAAATTTAC
KIF11_194	TTTAGCATCATTAACAGCTC
KIF11_195	GTTTCCTTTTCAGCTGATCA
KIF11_196	TGATCAAGGAGATGTTCACG
KIF11_197	TCAGTTCTTACCAGTGTTGA
KIF11_198	CAGTTCTTACCAGTGTTGAT
KIF11_199	TATAAATAACTTTTCCTCTG
KIF11_200	CTGTGGTGTCGTACCTTTAA
KIF11_201	CAGTTTCTTCTTTTAGGATG
KIF11_202	TTAGGATGTGGATGTAGAAG
KIF11_203	GGATGTAGAAGAGGCAGTTC
KIF11_204	GATGTAGAAGAGGCAGTTCT
KIF11_205	ATGTAGAAGAGGCAGTTCTG
KIF11_206	CAAGAGCCATCTGTAGATGC
KIF11_207	GCCATCTGTAGATGCTGGTG
KIF11_208	GGTGTGGATTGTTCATCAAT
KIF11_209	GTGGATTGTTCATCAATTGG
KIF11_210	TGGATTGTTCATCAATTGGC
KIF11_211	GGATTGTTCATCAATTGGCG
KIF11_212	GTTATCTGATATGACATACC
KIF11_213	ATATGACATACCTGGAAAAA
KIF11_214	TCCACACCAGCATCTACAGA
KIF11_215	ACAGATGGCTCTTGACTTAG
KIF11_216	CCACAGCATAAAAAATCACA
KIF11_217	GGAAAAGACAAAGAAAACAG
KIF11_218	AAACAGAGGCATTAACACAC
KIF11_219	GAGGCATTAACACACTGGAG
KIF11_220	CACACTGGAGAGGTCTAAAG
KIF11_221	GGAAGAAACTACAGAGCACT
KIF11_222	AGATCAACCTTTAATTCACT
KIF11_223	CCAACCCCCAAGTGAATTAA
KIF11_224	AAGTGAATTAAAGGTTGATC
KIF11_225	AGTGAATTAAAGGTTGATCT
KIF11_226	AGGTTGATCTGGGCTCGCAG
KRAS_1	TTCTCGAACTAATGTATAGA
KRAS_2	AAAGAAAAGATGAGCAAAGA
KRAS_3	GTGTTTTACAATGCAGAGAG
KRAS_4	TTTTACAATGCAGAGAGTGG
KRAS_5	AGCAAAGAAGAAAAGACTCC
KRAS_6	AAATGCATTATAATGTAATC
KRAS_7	TTTGCTGATGTTTCAATAAA
KRAS_8	TTTGTGTCTACTGTTCTAGA
KRAS_9	AATCACATTTATTTCCTACT
KRAS_10	TTATTTCCTACTAGGACCAT
KRAS_11	AACTCTTTTAATTTGTTCTC
KRAS_12	ACTCTTTTAATTTGTTCTCT
KRAS_13	AGAACAAATTAAAAGAGTTA
KRAS_14	GGACTCTGAAGATGTACCTA
KRAS_15	GATGTACCTATGGTCCTAGT
KRAS_16	TAGAACAGTAGACACAAAAC
KRAS_17	AGTAGACACAAAACAGGCTC
KRAS_18	CAGGACTTAGCAAGAAGTTA
KRAS_19	AACATCAGCAAAGACAAGAC
KRAS_20	CAATTTAAACCCACCTATAA
KRAS_21	AAATGATTTAGTATTATTTA
KRAS_22	CCTCCCCAGTCCTCATGTAC
KRAS_23	GTCGAGAATATCCAAGAGAC
KRAS_24	AATTACTACTTGCTTCCTGT
KRAS_25	TTCCTGTAGGAATCCTGAGA
KRAS_26	TCCCTTCTCAGGATTCCTAC
KRAS_27	AGGAAGCAAGTAGTAATTGA
KRAS_28	TGATGGAGAAACCTGTCTCT
KRAS_29	TTGGATATTCTCGACACAGC
KRAS_30	TCTCGACACAGCAGGTCAAG
KRAS_31	AAGAGGAGTACAGTGCAATG
KRAS_32	AGAGGAGTACAGTGCAATGA
KRAS_33	CAATGAGGGACCAGTACATG
KRAS_34	AGGGACCAGTACATGAGGAC
KRAS_35	GGGACCAGTACATGAGGACT
KRAS_36	GGACCAGTACATGAGGACTG
KRAS_37	CCAGTACATGAGGACTGGGG
KRAS_38	CAGTACATGAGGACTGGGGA
KRAS_39	TTGAAGATATTCACCATTAT
KRAS_40	AAGATATTCACCATTATAGG
KRAS_41	AGATATTCACCATTATAGGT
KRAS_42	ACAAGATTTACCTCTATTGT
KRAS_43	CTGAATTAGCTGTATCGTCA
KRAS_44	AATGACTGAATATAAACTTG
KRAS_45	GAATATAAACTTGTGGTAGT
KRAS_46	AAACTTGTGGTAGTTGGAGC
KRAS_47	CTTGTGGTAGTTGGAGCTGG
KRAS_48	GTAGTTGGAGCTGGTGGCGT
KRAS_49	GCTAATTCAGAATCATTTTG
KRAS_50	CGAATATGATCCAACAATAG
MCL1_1	CAACTATTGCACTTACAGTA
MCL1_2	CATTCCTGATGCCACCTTCT
MCL1_3	CACCTTCTAGGTCCTCTACA
MCL1_4	TGTTTTCTAGGATGGGTTTG
MCL1_5	TGTGGAGTTCTTCCATGTAG
MCL1_6	TTCCATGTAGAGGACCTAGA
MCL1_7	CATGTAGAGGACCTAGAAGG
MCL1_8	AGGACCTAGAAGGTGGCATC
MCL1_9	TGGCATCAGGAATGTGCTGC
MCL1_10	AATGTGCTGCTGGCTTTTGC
MCL1_11	CTGGCTTTTGCAGGTGTTGC
MCL1_12	TTTGCAGGTGTTGCTGGAGT
MCL1_13	GGTGTTGCTGGAGTAGGAGC
MCL1_14	TGCTGGAGTAGGAGCTGGTT
MCL1_15	TCTGTGATACTTTCTGCTAA
MCL1_16	ATGGTTCGATGCAGCTTTCT
MCL1_17	GATGCAGCTTTCTTGGTTTA
MCL1_18	CTTCAAGTGTTTAGCCACAA
MCL1_19	TTACGCCGTCGCTGAAAACA
MCL1_20	TTTCTTTCTCAGGCATGCTT
MCL1_21	CTCAGGCATGCTTCGGAAAC
MCL1_22	ATGATCCATGTTTTCAGCGA
MCL1_23	TCAGCGACGGCGTAACAAAC
MCL1_24	CAGCGACGGCGTAACAAACT
MCL1_25	AGCGACGGCGTAACAAACTG
MCL1_26	ACGGCGTAACAAACTGGGGC
MCL1_27	ATTGTGACTCTCATTTCTTT
MCL1_28	CATTTCTTTTGGTGCCTTTG
MCL1_29	GTATCACAGACGTTCTCGTA
MCL1_30	ACGTTCTCGTAAGGACAAAA
MCL1_31	CGTTCTCGTAAGGACAAAAC
MCL1_32	TCGTAAGGACAAAACGGGAC
MCL1_33	GACTGGCTAGTTAAACAAAG
MCL1_34	GGCTAGTTAAACAAAGAGGC
MCL1_35	GCTAGTTAAACAAAGAGGCT
MCL1_36	ATTAATGAACCCCCTTACCT
MCL1_37	ATGAACCCCCTTACCTTGGA
MCL1_38	TACCTTGGAAGGCCGTCTCG
MCL1_39	GCCATCCCCAACCCGTCGTA
MCL1_40	GGTCTCCAGCGCCTTCCTGC
MCL1_41	CTCCAGCGCCTTCCTGCTGG
MCL1_42	GTGGCCCCAGACCTGCCCAT
MCL1_43	GCCCATTGGCTTTGTGTCCT
MCL1_44	TGGCTTTGTGTCCTTGGCGC
MCL1_45	CTTTGTGTCCTTGGCGCCGG
MCL1_46	CGCCGGTGGCCTGCTCCCGA
MCL1_47	AGATAATCTCCAGCGACTGC
MCL1_48	TCGTCCTCCTCCTCCTCTGC
MCL1_49	TCCTCCTCCTCCTCTGCTGG
MCL1_50	TCCTCCTCCTCTGCTGGCGG
MCL1_51	CTCTGCTGGCGGCGGCGTCG
MCL1_52	TCTGCTGGCGGCGGCGTCGA
MCL1_53	GGGTAGTGACCCGTCCGTAC
MCL1_54	TCCCCGACCAACTCCAGCAG
MCL1_55	CGACCAACTCCAGCAGCGGC
MCL1_56	TCCAGCAGCGGCAGGACAGC
MCL1_57	ACAGCCGGCCGCTTCCCGAG
MCL1_58	GGCCGCTTCCCGAGAGGCTC
MCL1_59	GTACCCGTCCAGCTCCTCTT
MCL1_60	TACCCGTCCAGCTCCTCTTC
MCL1_61	CTCCTCTTCGGGCGACATGA
MCL1_62	GGGCGACATGATGGCGTCAG
MCL1_63	GACATGATGGCGTCAGCGGC
MCL1_64	ACATGATGGCGTCAGCGGCC
MCL1_65	CATGATGGCGTCAGCGGCCG
MCL1_66	GGGGCTTCCATCTCCTCAAG
MCL1_67	TCTCCTCAAGCGGCGCCGCG
MCL1_68	CCTCAAGCGGCGCCGCGCGG
MCL1_69	CTCAAGCGGCGCCGCGCGGC
MCL1_70	AAGCGGCGCCGCGCGGCGGG
MCL1_71	AGCGGCGCCGCGCGGCGGGT
MCL1_72	CGCGAAGAAAAGCAGCCTCG
MCL1_73	GCGAAGAAAAGCAGCCTCGC
MCL1_74	CGAAGAAAAGCAGCCTCGCG
MCL1_75	GAAGAAAAGCAGCCTCGCGG
MCL1_76	AAGCAGCCTCGCGGGGGTCG
MCL1_77	CGCGGGGGTCGCGGTGACGT
MCL1_78	GCGGGGGTCGCGGTGACGTC
MCL1_79	CGGGGGTCGCGGTGACGTCG
MCL1_80	CGCGGTGACGTCGGGGACCT
MCL1_81	GTCGGGGACCTCGGCGCCAA
MCL1_82	TCGGGGACCTCGGCGCCAAT
MCL1_83	GGGACCTCGGCGCCAATGGG
MCL1_84	ACCTCGGCGCCAATGGGCGG
MCL1_85	GCGGCGGCCGCGCGACCCTC
MCL1_86	CGGCGGCCGCGCGACCCTCC
MCL1_87	CGCGCGACCCTCCGGGAGTC
MCL1_88	CCCTCCGGGAGTCTGGCGTG
MCL1_89	CCTCCGGGAGTCTGGCGTGA
MCL1_90	CCGGGAGTCTGGCGTGAGGG
MCL1_91	GAGTCTGGCGTGAGGGTGGA
MCL1_92	AGTCTGGCGTGAGGGTGGAC
MCL1_93	GTCTGGCGTGAGGGTGGACG
MCL1_94	TCTGGCGTGAGGGTGGACGG
MCL1_95	CTGGCGTGAGGGTGGACGGG
MCL1_96	GGTGGACGGGGGGCTTGCGC
MCL1_97	GCTTCCGCCAATCACCGCGC
MCL1_98	CCCCTCCCCCTATCTCTCGC
MCL1_99	CCCTCCCCCTATCTCTCGCC
MCL1_100	CCCTATCTCTCGCCGGGCCG
MCL1_101	GTAGCCAAAAGTCGCCCTCC
MCL1_102	TAGCCAAAAGTCGCCCTCCC
MCL1_103	CCAAAAGTCGCCCTCCCGGG
MCL1_104	CAAAAGTCGCCCTCCCGGGC
MCL1_105	AAGTCGCCCTCCCGGGCGGG
MCL1_106	GCGGGTGGCGCCGCCGCTGC
MCL1_107	GCCGCTGCCGGCCCCCAAGC
MCL1_108	AGCCGGCCCCCCCACAGTAG
MCL1_109	CGATTACCGCGTTTCTTTTG
MCL1_110	CGGCGGCGACTGGCAATGTT
MCL1_111	GTTTGGCCTCAAAAGAAACG
MCL1_112	CTCAAAAGAAACGCGGTAAT
MCL1_113	ATCGGACTCAACCTCTACTG
MCL1_114	TCGGACTCAACCTCTACTGT
MCL1_115	CGGACTCAACCTCTACTGTG
MCL1_116	GGACTCAACCTCTACTGTGG
MCL1_117	GACTCAACCTCTACTGTGGG
MCL1_118	ACTCAACCTCTACTGTGGGG
MCL1_119	AACCTCTACTGTGGGGGGGC
MCL1_120	CTACTGTGGGGGGGCCGGCT
MCL1_121	TACTGTGGGGGGGCCGGCTT
MCL1_122	ACTGTGGGGGGGCCGGCTTG
MCL1_123	CTGTGGGGGGGCCGGCTTGG
MCL1_124	GGGGGGGCCGGCTTGGGGGC
MCL1_125	GCCGGCTTGGGGGCCGGCAG
MCL1_126	GGCTTGGGGGCCGGCAGCGG
MCL1_127	CAGCGGCGGCGCCACCCGCC
MCL1_128	AGCGGCGGCGCCACCCGCCC
MCL1_129	GGCGGCGCCACCCGCCCGGG
MCL1_130	GCGGCGCCACCCGCCCGGGA
MCL1_131	CCGCCCGGGAGGGCGACTTT
MCL1_132	GGGAGGGCGACTTTTGGCTA
MCL1_133	GCGACTTTTGGCTACGGAGA
MCL1_134	ACTTTTGGCTACGGAGAAGG
MCL1_135	GGCTACGGAGAAGGAGGCCT
MCL1_136	CGGAGAAGGAGGCCTCGGCC
MCL1_137	GCCTCGGCCCGGCGAGAGAT
MCL1_138	CCTCGGCCCGGCGAGAGATA
MCL1_139	CTCGGCCCGGCGAGAGATAG
MCL1_140	TCGGCCCGGCGAGAGATAGG
MCL1_141	GCCCGGCGAGAGATAGGGGG
MCL1_142	CCCGGCGAGAGATAGGGGGA
MCL1_143	CCGGCGAGAGATAGGGGGAG
MCL1_144	GCGAGAGATAGGGGGAGGGG
MCL1_145	GAGATAGGGGGAGGGGAGGC
MCL1_146	AGGGGGAGGGGAGGCCGGCG
MCL1_147	GGGGAGGCCGGCGCGGTGAT
MCL1_148	GAGGCCGGCGCGGTGATTGG
MCL1_149	GCGGTGATTGGCGGAAGCGC
MCL1_150	CCACCCTCACGCCAGACTCC
MCL1_151	CCCTCACGCCAGACTCCCGG
MCL1_152	CCTCACGCCAGACTCCCGGA
MCL1_153	CAGACTCCCGGAGGGTCGCG
MCL1_154	GTCGCGCGGCCGCCGCCCAT
MCL1_155	GCCGCCGCCCATTGGCGCCG
MCL1_156	ACGTCACCGCGACCCCCGCG
MCL1_157	CTTCGCGCCCACCCGCCGCG
MCL1_158	CCGCCGCGCGGCGCCGCTTG
MCL1_159	CGCGGCGCCGCTTGAGGAGA
MCL1_160	GCTTGAGGAGATGGAAGCCC
MCL1_161	CGCCATCATGTCGCCCGAAG
MCL1_162	CATGTCGCCCGAAGAGGAGC
MCL1_163	TCGCCCGAAGAGGAGCTGGA
MCL1_164	CGCCCGAAGAGGAGCTGGAC
MCL1_165	GGAGCTGGACGGGTACGAGC
MCL1_166	GGGTACGAGCCGGAGCCTCT
MCL1_167	GGTACGAGCCGGAGCCTCTC
MCL1_168	AGCCGGAGCCTCTCGGGAAG
MCL1_169	GGAGCCTCTCGGGAAGCGGC
MCL1_170	GCCGGCTGTCCTGCCGCTGC
MCL1_171	TGTCCTGCCGCTGCTGGAGT
MCL1_172	CTGCCGCTGCTGGAGTTGGT
MCL1_173	TGCCGCTGCTGGAGTTGGTC
MCL1_174	GCCGCTGCTGGAGTTGGTCG
MCL1_175	CTGGAGTTGGTCGGGGAATC
MCL1_176	ATCTGGTAATAACACCAGTA
MCL1_177	GGTAATAACACCAGTACGGA
MCL1_178	GTAATAACACCAGTACGGAC
MCL1_179	CTCGACGCCGCCGCCAGCAG
MCL1_180	GACGCCGCCGCCAGCAGAGG
MCL1_181	GCCGCCGCCAGCAGAGGAGG
MCL1_182	GCCGCCAGCAGAGGAGGAGG
MCL1_183	AGGAGGAGGACGAGTTGTAC
MCL1_184	CGAGTTGTACCGGCAGTCGC
MCL1_185	AGTCGCTGGAGATTATCTCT
MCL1_186	AGATTATCTCTCGGTACCTT
MCL1_187	GATTATCTCTCGGTACCTTC
MCL1_188	CTCTCGGTACCTTCGGGAGC
MCL1_189	TACCTTCGGGAGCAGGCCAC
MCL1_190	GGAGCAGGCCACCGGCGCCA
MCL1_191	CGCCAAGGACACAAAGCCAA
MCL1_192	GCCAAGGACACAAAGCCAAT
MCL1_193	AGGACACAAAGCCAATGGGC
MCL1_194	ACAAAGCCAATGGGCAGGTC
MCL1_195	CAAAGCCAATGGGCAGGTCT
MCL1_196	AAAGCCAATGGGCAGGTCTG
MCL1_197	GCAGGTCTGGGGCCACCAGC
MCL1_198	GTCTGGGGCCACCAGCAGGA
MCL1_199	GGCCACCAGCAGGAAGGCGC
MCL1_200	AGGCGCTGGAGACCTTACGA
MCL1_201	GGCGCTGGAGACCTTACGAC
MCL1_202	CTGGAGACCTTACGACGGGT
MCL1_203	TGGAGACCTTACGACGGGTT
MCL1_204	GGAGACCTTACGACGGGTTG
MCL1_205	ACCTTACGACGGGTTGGGGA
MCL1_206	CGTGCAGCGCAACCACGAGA
MCL1_207	AACCACGAGACGGCCTTCCA
MCL1_208	CGAGACGGCCTTCCAAGGTA
MCL1_209	GAGACGGCCTTCCAAGGTAA
MCL1_210	AGACGGCCTTCCAAGGTAAG
MCL1_211	GACGGCCTTCCAAGGTAAGG
MDM2_1	CCAAGCGCGAAAACCCCGGA
MDM2_2	CGCGAAAACCCCGGATGGTG
MDM2_3	AACCCCGGATGGTGAGGAGC
MDM2_4	GGATGGTGAGGAGCAGGTAC
MDM2_5	AGTACCTGCTCCTCACCATC
MDM2_6	GTACCTGCTCCTCACCATCC
MDM2_7	TACCTGCTCCTCACCATCCG
MDM2_8	AACATGTCTGTACCTACTGA
MDM2_9	CACCTCACAGATTCCAGCTT
MDM2_10	AGCTTCGGAACAAGAGACCC
MDM2_11	ACGAGACAAAAATACTAACC
MDM2_12	CGAGACAAAAATACTAACCA
MDM2_13	AGGGTCTCTTGTTCCGAAGC
MDM2_14	TTCCGAAGCTGGAATCTGTG
MDM2_15	CGAAGCTGGAATCTGTGAGG
MDM2_16	GTGGTTACAGCACCATCAGT
MDM2_17	ATCAGTAGGTACAGACATGT
MDM2_18	GTATTGCACATTTGCCTACA
MDM2_19	TTGAAGTTATTAAAGTCTGT
MDM2_20	AGACACTTATACTATGAAAG
MDM2_21	TTTAATAACTTCAAAAGCAA
MDM2_22	AACTTCAAAAGCAATGGCTT
MDM2_23	TATTGTTCAAATGATCTTCT
MDM2_24	GATCTTCTAGGAGATTTGTT
MDM2_25	GCTTCTCTGTGAAAGAGCAC
MDM2_26	TGCTCTTTCACAGAGAAGCT
MDM2_27	ATCGTTTAGTCATAATATAC
MDM2_28	AAATATATACCATGATCTAC
MDM2_29	TACCATGATCTACAGGAACT
MDM2_30	CTTGGTAGTAGTCAATCAGC
MDM2_31	TTGGTAGTAGTCAATCAGCA
MDM2_32	TACCAAGTTCCTGTAGATCA
MDM2_33	TTCTTTTCTCTCAGAATCAT
MDM2_34	CTCTCAGAATCATCGGACTC
MDM2_35	GTACATCTGTGAGTGAGAAC
MDM2_36	GAGAACAGGTGTCACCTTGA
MDM2_37	AACAGGTGTCACCTTGAAGG
MDM2_38	ACAGGTGTCACCTTGAAGGT
MDM2_39	TGAAGGTGGGAGTGATCAAA
MDM2_40	TTTGATCACTCCCACCTTCA
MDM2_41	GGACCTTGTACAAGAGCTTC
MDM2_42	GAAACCTTCATCTTCACATT
MDM2_43	GACCATCTACCTCATCTAGA
MDM2_44	AGGAGAGCAATTAGTGAGAC
MDM2_45	AATTGCTCTCCTTCTAGATG
MDM2_46	CTCCTTCTAGATGAGGTAGA
MDM2_47	GAAACCAAATGTGAAGATGA
MDM2_48	CTTCCTGAAGCTCTTGTACA
MDM2_49	GAAAATTCAGATGAATTATC
MDM2_50	CCTTTCCTTTGATGAAAGCC
MDM2_51	GCCTGGCTCTGTGTGTAATA
MDM2_52	CCTGGCTCTGTGTGTAATAA
MDM2_53	AGCAGTAGCAGTGAATCTAC
MDM2_54	GCAGTAGCAGTGAATCTACA
MDM2_55	TACAGGGACGCCATCGAATC
MDM2_56	ACTTAAAATGAGAACATTAC
MDM2_57	GAGAACATTACCGGATTCGA
MDM2_58	CCCTTATTACACACAGAGCC
MDM2_59	CAGAGCCAGGCTTTCATCAA
MDM2_60	CCAGGCTTTCATCAAAGGAA
MDM2_61	CAGGCTTTCATCAAAGGAAA
MDM2_62	GGGAAATACTATCAGATTTG
MDM2_63	AATTCATCTGAATTTTCTTC
MDM2_64	TTGTTTTAGGATCTTGATGC
MDM2_65	GCTGGTGTAAGTGAACATTC
MDM2_66	TAAGTGAACATTCAGGTGAT
MDM2_67	TGAACATTCAGGTGATTGGT
MDM2_68	TTCAGGTGATTGGTTGGATC
MDM2_69	GATTATAGCCTTAGTGAAGA
MDM2_70	ACTCTCAGATGAAGATGATG
MDM2_71	GTTCTTGTCCTTCTTCACTA
MDM2_72	ATATCAAGTTACTGTGTATC
MDM2_73	CAAGTTACTGTGTATCAGGC
MDM2_74	AAGTTACTGTGTATCAGGCA
MDM2_75	AGTTACTGTGTATCAGGCAG
MDM2_76	TAGATGTATACTTACAGCTA
MDM2_77	CTTACAGCTAAGGAAATTTC
MDM2_78	TTATTTCATTGAAGGACTAT
MDM2_79	CATCACATTGCAACAGATGT
MDM2_80	ATCACATTGCAACAGATGTT
MDM2_81	GTTGGGCCCTTCGTGAGAAT
MDM2_82	AATTGGCTTCCTGAAGATAA
MDM2_83	ATTGGCTTCCTGAAGATAAA
MDM2_84	GAAGATAAAGGGAAAGATAA
MDM2_85	AAGATAAAGGGAAAGATAAA
MDM2_86	AGATAAAGGGAAAGATAAAG
MDM2_87	AATCTCTGAGAAAGCCAAAC
MDM2_88	AAACTCAACACAAGCTGAAG
MDM2_89	AACTCAACACAAGCTGAAGA
MDM2_90	TTCCAGAGAGTCATGTGTTG
MDM2_91	AAGATGTGAAAGAGTTTGAA
MDM2_92	AGATGTGAAAGAGTTTGAAA
MDM2_93	CCAAGACAAAGAAGAGAGTG
MDM2_94	GAACCTTGTGTGATTTGTCA
MDM2_95	TGTCAAGGTCGACCTAAAAA
MDM2_96	AAAAATGGTTGCATTGTCCA
MDM2_97	TGCATTGTCCATGGCAAAAC
MDM2_98	TGGCAAAACAGGACATCTTA
MDM2_99	GTGCAAAGAAGCTAAAGAAA
MDM2_100	CTCTTATAGACAGGTCAACT
MDM2_101	TCTTATAGACAGGTCAACTA
MDM2_102	CTTATAGACAGGTCAACTAG
MDM2_103	GTTAGCACAATCATTTGAAT
MDM2_104	TGAATTGGTTGTCTACATAC
MDM2_105	GAATTGGTTGTCTACATACT
MDM2_106	TGGTTGTCTACATACTGGGC
MDM2_107	GGTTGTCTACATACTGGGCA
MDM2_108	CTTCTTTGCACATGTAAAGC
MDM2_109	TAAGATGTCCTGTTTTGCCA
MDM2_110	CGACCTTGACAAATCACACA
MDM2_111	ACAAATCACACAAGGTTCAA
MDM2_112	CACAAGGTTCAATGGCATTA
MDM2_113	ACAAGGTTCAATGGCATTAA
MDM2_114	CAAGGTTCAATGGCATTAAG
MDM2_115	CCACACTCTCTTCTTTGTCT
MDM2_116	CACACTCTCTTCTTTGTCTT
MDM2_117	CAAACTCTTTCACATCTTCT
MDM2_118	ATAATGCTACTAGAAGTTGA
MDM2_119	TTCCTCAACACATGACTCTC
MDM2_120	TTGTGTTGAGTTTTCCAGTT
MDM2_121	TTATCTTTCCCTTTATCTTC
MDM2_122	CAGGAAGCCAATTCTCACGA
MDM2_123	AGGAAGCCAATTCTCACGAA
MDM2_124	CAACATCTGTTGCAATGTGA
MDM2_125	ATCTGTTGCAATGTGATGGA
MDM2_126	TCTGTTGCAATGTGATGGAA
MDM2_127	CTGTTGCAATGTGATGGAAG
MDM2_128	TGTTGCAATGTGATGGAAGG
MDM2_129	GTTGCAATGTGATGGAAGGG
MDM2_130	TTGCAATGTGATGGAAGGGG
MET_1	AGATAAACCTCTCATAATGA
MET_2	GCCCCCGCTGTGCTTGCACC
MET_3	CCTCGTGCTCCTGTTTACCT
MET_4	TCCTGTTTACCTTGGTGCAG
MET_5	ACCTTGGTGCAGAGGAGCAA
MET_6	CCTTGGTGCAGAGGAGCAAT
MET_7	CTTGGTGCAGAGGAGCAATG
MET_8	GAGCAATGGGGAGTGTAAAG
MET_9	TCAGCTTCCCAACTTCACCG
MET_10	CATGAGCATCACATTTTCCT
MET_11	CTACATTTATGTTTTAAATG
MET_12	AAATGAGGAAGACCTTCAGA
MET_13	AAGGTTGCTGAGTACAAGAC
MET_14	AGGTTGCTGAGTACAAGACT
MET_15	GTACAAGACTGGGCCTGTGC
MET_16	CCCAGATTGTTTCCCATGTC
MET_17	AGCAGCAAAGCCAATTTATC
MET_18	AGCAAAGCCAATTTATCAGG
MET_19	CCAATTTATCAGGAGGTGTT
MET_20	TTGGAAAGATAACATCAACA
MET_21	GATGATCAACTCATTAGCTG
MET_22	AGCTGTGGCAGCGTCAACAG
MET_23	GCTGTGGCAGCGTCAACAGA
MET_24	TCATACTGCTGACATACAGT
MET_25	TACTGCTGACATACAGTCGG
MET_26	CAGCCAGTGTCCTGACTGTG
MET_27	TGACTGTGTGGTGAGCGCCC
MET_28	GACTGTGTGGTGAGCGCCCT
MET_29	CAAAGTCCTTTCATCTGTAA
MET_30	TCCTTTCATCTGTAAAGGAC
MET_31	CGGTTCATCAACTTCTTTGT
MET_32	TGCATTCGATATCAGTGAGA
MET_33	GATATCAGTGAGAAGGCTAA
MET_34	AGGCTAAAGGAAACGAAAGA
MET_35	CAATTTTATTTACTTCTTGA
MET_36	TTTACTTCTTGACGGTCCAA
MET_37	TTACTTCTTGACGGTCCAAA
MET_38	CTTTTCACACAAGAATAATC
MET_39	AGGTTCTGTTCCATAAACTC
MET_40	CTCTGGATTGCATTCCTACA
MET_41	TTCCTACATGGAAATGCCTC
MET_42	AAAAAAGAGATCCACAAAGA
MET_43	GGAAGTGTTTAATATACTTC
MET_44	GCTGCGTATGTCAGCAAGCC
MET_45	CTGCGTATGTCAGCAAGCCT
MET_46	TGCGTATGTCAGCAAGCCTG
MET_47	GCCCAGCTTGCTAGACAAAT
MET_48	CTGAATGATGACATTCTTTT
MET_49	TGAATGATGACATTCTTTTC
MET_50	GAATGATGACATTCTTTTCG
MET_51	GCCAGATTCTGCCGAACCAA
MET_52	ATCATGAGCACTGCTTTAAT
MET_53	TCATGAGCACTGCTTTAATA
MET_54	ATTAAAGCAGTGCTCATGAT
MET_55	TTAAAGCAGTGCTCATGATT
MET_56	GATTGGGTCCGTAAAAATGC
MET_57	AAGTCGTTGACATATTTGAT
MET_58	AGTCGTTGACATATTTGATA
MET_59	TTTGATAGGGAATGCACACA
MET_60	CACATGGCAGATCGATCCAT
MET_61	GGCAGATCGATCCATTGGTT
MET_62	TCCATTGGTTCGGCAGAATC
MET_63	CGAAAAGAATGTCATCATTC
MET_64	AAGAATGTCATCATTCAGGC
MET_65	CTCCTATTTGTCTAGCAAGC
MET_66	TCCTATTTGTCTAGCAAGCT
MET_67	TGTCTAGCAAGCTGGGCCCC
MET_68	ATTAAACACTTCCTTCTTTG
MET_69	TCTGTGAGAATACACTCCAG
MET_70	CTCCAGAGGCATTTCCATGT
MET_71	GGAATGCAATCCAGAGTTTA
MET_72	GAGCATCTAGAGTTTCCCTT
MET_73	AATAAAATTGTTGCTTTCAA
MET_74	AATTGTTGCTTTCAAAGGCA
MET_75	AAAGGCATGGACATACTTAA
MET_76	AAGGCATGGACATACTTAAT
MET_77	AGGCATGGACATACTTAATG
MET_78	GGGTAAGAATCTCTGAACTC
MET_79	CTCAGGTAAAACATCAATGT
MET_80	GTAAAACATCAATGTAGGAC
MET_81	CTCACTGATATCGAATGCAA
MET_82	ATCGAATGCAATGGATGATC
MET_83	TCGAATGCAATGGATGATCT
MET_84	TGGGAAATAAGAAGAATTTA
MET_85	CTACAAAGAAGTTGATGAAC
MET_86	ACCGGTCCTTTACAGATGAA
MET_87	CTTTACAGATGAAAGGACTT
MET_88	ATGAAAGGACTTTGGCTCCC
MET_89	TGAAAGGACTTTGGCTCCCA
MET_90	AGGGCGCTCACCACACAGTC
MET_91	TCACCACACAGTCAGGACAC
MET_92	CACACAGTCAGGACACTGGC
MET_93	ACACAGTCAGGACACTGGCT
MET_94	TGGCTGGGCTCTTCTATCTG
MET_95	GGCTGGGCTCTTCTATCTGT
MET_96	GCTGGGCTCTTCTATCTGTG
MET_97	GTATGTCAGCAGTATGATTG
MET_98	TATGTCAGCAGTATGATTGT
MET_99	ATGTCAGCAGTATGATTGTG
MET_100	TGTGGGGAAAGACATGTCGC
MET_101	GGGAAAGACATGTCGCTGGC
MET_102	AATGAGTTGATCATCATAGT
MET_103	CCAAACACCTCCTGATAAAT
MET_104	TTGCTGCTGCAGTCCTGACA
MET_105	TGCTGCTGCAGTCCTGACAT
MET_106	TCCTGACATGGGAAACAATC
MET_107	CCTGACATGGGAAACAATCT
MET_108	CAATCTGGGTGTTCCAGCAC
MET_109	TGTACTCAGCAACCTTCTGA
MET_110	TAAAACATAAATGTAGTTAG
MET_111	AAATGTAGTTAGTGGCACCA
MET_112	GCTCATGTAGAATGACATTC
MET_113	ATGTAGAATGACATTCTGGA
MET_114	TGTAGAATGACATTCTGGAT
MET_115	ATTCTGGATGGGTGTTTCCG
MET_116	GGGTGTTTCCGCGGTGAAGT
MET_117	GGTGTTTCCGCGGTGAAGTT
MET_118	CTTCATATTCACATTCATCT
MET_119	CCCATTGCTCCTCTGCACCA
MET_120	TCCTCTGCACCAAGGTAAAC
MET_121	CCAAGGTAAACAGGAGCACG
MET_122	AACAGGAGCACGAGGATGCC
MET_123	GATGCCAGGTGCAAGCACAG
MET_124	ATGCCAGGTGCAAGCACAGC
MET_125	TGCCAGGTGCAAGCACAGCG
MET_126	GCCAGGTGCAAGCACAGCGG
MET_127	GCGGGGGCCTTCATTATGAG
MET_128	ACACTTCTGAGAAATTCATC
MET_129	GCAGCGCGTTGACTTATTCA
MET_130	CAGCGCGTTGACTTATTCAT
MET_131	TCTATATCCACCTTCATTAA
MET_132	GACCTCACCATAGCTAATCT
MET_133	ACCTCACCATAGCTAATCTT
MET_134	AGCTAATCTTGGGACATCAG
MET_135	GCTAATCTTGGGACATCAGA
MET_136	ATCAGAGGGTCGCTTCATGC
MET_137	TGATGTCCCAAGATTAGCTA
MET_138	TCCCAAGATTAGCTATGGTG
MET_139	GGTGAGGTCTCCTTTAATGA
MET_140	GAGGTCTCCTTTAATGAAGG
MET_141	AGGTGGATATAGATGTTAAG
MET_142	GTCAACGCGCTGCAAAGCTG
MET_143	ACTCTGTTCGATATTCATCA
MET_144	ATGAATTTCTCAGAAGTGTC
MET_145	TAGGTTGTGGTTTCTCGATC
MET_146	CCCTCATGTGAATTTTCTCC
MET_147	AGTGTCTCCAGAAGTGATTG
MET_148	GAGCATACATTAAACCAAAA
MET_149	AAACCAAAATGGCTACACAC
MET_150	GGCTACACACTGGTTATCAC
MET_151	GCTACACACTGGTTATCACT
MET_152	ACTGGTTATCACTGGGAAGA
MET_153	TAACCAGTGTGTAGCCATTT
MET_154	GTATGCTCCACAATCACTTC
MET_155	ACAATCACTTCTGGAGACAC
MET_156	TCACTTCTGGAGACACTGGA
MET_157	CACTTCTGGAGACACTGGAT
MET_158	GAGACACTGGATGGGAGTCC
MET_159	TCCAGGAGAAAATTCACATG
MET_160	CCAGGAGAAAATTCACATGA
MET_161	CAGGAGAAAATTCACATGAG
MET_162	AAATTCACATGAGGGGTTGA
MET_163	ATCACGAAGATCCCATTGAA
MET_164	GAAGATCCCATTGAATGGCT
MET_165	AAGATCCCATTGAATGGCTT
MET_166	GCCCCACCCTTTGTTCAGTG
MET_167	CACCCTTTGTTCAGTGTGGC
MET_168	CCACGACAAATGTGTGCGAT
MET_169	CGACAAATGTGTGCGATCGG
MET_170	CGATCGGAGGAATGCCTGAG
MET_171	GATCGGAGGAATGCCTGAGC
MET_172	AGGAATGCCTGAGCGGGACA
MET_173	CTGTCTGCCTGCAATCTACA
MET_174	CTGCCTGCAATCTACAAGGT
MET_175	ATTCCTACCTTGTAGATTGC
MET_176	GTTGAGTCCATGTCCCGCTC
MET_177	CCGATCGCACACATTTGTCG
MET_178	GCACCAGCCACACTGAACAA
MET_179	CACCAGCCACACTGAACAAA
MET_180	CAGCCACACTGAACAAAGGG
MET_181	AGCCACACTGAACAAAGGGT
MET_182	GCCACACTGAACAAAGGGTG
MET_183	GAACAAAGGGTGGGGCAGAG
MET_184	GGCAGAGAGGCATTGACTGC
MET_185	AGAGGCATTGACTGCAGGAC
MET_186	CTGCAGCCCAAGCCATTCAA
MET_187	TGCAGCCCAAGCCATTCAAT
MET_188	CCAAATAGTGCACCCCTTGA
MET_189	AATAGTGCACCCCTTGAAGG
MET_190	ATAGTGCACCCCTTGAAGGA
MET_191	CACCCCTTGAAGGAGGGACA
MET_192	GGGACAAGGCTGACCATATG
MET_193	CAAGGCTGACCATATGTGGC
MET_194	AAGGCTGACCATATGTGGCT
MET_195	ACCATATGTGGCTGGGACTT
MET_196	GTGGCTGGGACTTTGGATTT
MET_197	GCTGGGACTTTGGATTTCGG
MET_198	AAGAAAACTAGAGTTCTCCT
MET_199	GAGAGCACGATGAATACGTA
MET_200	CGTGCTCTCACTTAAAGTCA
MET_201	AGGTGCAGCTCTCATTTCCA
MET_202	TCCAAAGTCCCAGCCACATA
MET_203	TCAGCCTTGTCCCTCCTTCA
MET_204	CAGCCTTGTCCCTCCTTCAA
MET_205	AGCCTTGTCCCTCCTTCAAG
MET_206	CCTTCAAGGGGTGCACTATT
MET_207	CTTCAAGGGGTGCACTATTT
MET_208	ACTATTTGGGAAAACCTACA
MET_209	TCCAGATTGAAATGCACAGT
MET_210	ATGTCCATAATTATTTCAAA
MET_211	ATAATTATTTCAAATGGCCA
MET_212	TAATTATTTCAAATGGCCAC
MET_213	ATACAGTACATTCTCCTATG
MET_214	GTACATTCTCCTATGTGGTA
MET_215	TAGAATCTTCCTTACCACAT
MET_216	TACTGTATTGTGTTGTCCCG
MET_217	GTGGCCATTTGAAATAATTA
MET_218	CATATTGAAATGCTTATTCA
MET_219	TTGAAATGCTTATTCATGGC
MET_220	ACCAACTGTGCATTTCAATC
MET_221	ACAAGTATTTCGCCGAAATA
MET_222	TTCGCCGAAATACGGTCCTA
MET_223	CCGAAATACGGTCCTATGGC
MET_224	AAATACGGTCCTATGGCTGG
MET_225	GGCACTTTACTTACTTTAAC
MET_226	ACTGGAAATTACCTAAACAG
MET_227	CTGGAAATTACCTAAACAGT
MET_228	AATTCTAGACACATTTCAAT
MET_229	TCTAGACACATTTCAATTGG
MET_230	GAAAAACATGTACTTTAAAA
MET_231	GTCTAGAATTCCCACTGTTT
MET_232	AGTAAAGTGCCACCAGCCAT
MET_233	CCAGCCATAGGACCGTATTT
MET_234	GGCGAAATACTTGTTATTAC
MET_235	TACTTGTTATTACAGGATCC
MET_236	TTGTTATTACAGGATCCTGG
MET_237	TGTTATTACAGGATCCTGGA
MET_238	GTTATTACAGGATCCTGGAG
MET_239	ATCCAACCAAATCTTTTATT
MET_240	TACTTACCTAATAAAAGATT
MET_241	TACCTAATAAAAGATTTGGT
MET_242	TGGATGAATTTCATAGACAA
MET_243	GGATGAATTTCATAGACAAT
MET_244	CATAGACAATGGGATCTTCA
MET_245	AACTGAAGATGCTTGTCTCT
MET_246	GAAGATGCTTGTCTCTCGGT
MET_247	AACAGCAAACTCAGTTGAAA
MET_248	CAAACTCAGTTGAAATGGTT
MET_249	AAACTCAGTTGAAATGGTTT
MET_250	TCAGTTGAAATGGTTTGGGC
MET_251	CAGTTGAAATGGTTTGGGCT
MET_252	AGTTGAAATGGTTTGGGCTG
MET_253	AATCCCTCTCTTACAGTACT
MET_254	CCCTCTCTTACAGTACTTGG
MET_255	TTTCTATTTTGCTTTGCCAG
MET_256	CTATTTTGCTTTGCCAGTGG
MET_257	TATTTTGCTTTGCCAGTGGT
MET_258	AGTGGTGGGAGCACAATAAC
MET_259	GGGAGCACAATAACAGGTGT
MET_260	GGAGCACAATAACAGGTGTT
MET_261	TTCAGTTAGTGTCCCGAGAA
MET_262	GTCATAAATGTGCATGAAGC
MET_263	TAAATGTGCATGAAGCAGGA
MET_264	AGCAGGAAGGAACTTTACAG
MET_265	TGCACATTTATGACCATTCT
MET_266	GCACATTTATGACCATTCTC
MET_267	TCGGGACACTAACTGAATTC
MET_268	TGTTATTGTGCTCCCACCAC
MET_269	AGAAAACTGACAATGTTGAG
MET_270	AAAGCCAGTGATGATCTCAA
MET_271	AAGCCAGTGATGATCTCAAT
MET_272	AATGGGCAATGAAAATGTAC
MET_273	TGAAAATGTACTGGAAATTA
MET_274	TTGCCCATTGAGATCATCAC
MET_275	ATCATCACTGGCTTTTCAAA
MET_276	TTTTCAAAAGGCTTAAACAC
MET_277	ATAAATGAGATCAAAGTATT
MET_278	TGAGATCAAAGTATTTGGAA
MET_279	GATCCCATCTAACATGAAAA
MET_280	ATCTAACATGAAAAAGGCTT
MET_281	TGAAAAAGGCTTTGGTTTTC
MET_282	GAAAAAGGCTTTGGTTTTCA
MET_283	AAAAAGGCTTTGGTTTTCAG
MET_284	AAAAGGCTTTGGTTTTCAGG
MET_285	GTTGCAGATTCAGCTGTTGC
MET_286	TTGCAGATTCAGCTGTTGCA
MET_287	AGATTCAGCTGTTGCAGGGA
MET_288	CAGCTGTTGCAGGGAAGGAG
MET_289	ATTGACCCTGAAGCAGTTAA
MET_290	AAAGGTGAAGTGTTAAAAGT
MET_291	TTCTGAAGCCGTTTTATGCA
MET_292	GAACAGCGAGCTAAATATAG
MET_293	CAGCGAGCTAAATATAGAGG
MET_294	AGCGAGCTAAATATAGAGGT
MET_295	GCTCGCTGTTCAATTTCAGC
MET_296	GTTCAATTTCAGCAGGTCAT
MET_297	TTCAATTTCAGCAGGTCATT
MET_298	TCAATTTCAGCAGGTCATTG
MET_299	ATTGGGGACCGTGCATAAAA
MET_300	ACTTCACCTTTAACTGCTTC
MET_301	CTTCACCTTTAACTGCTTCA
MET_302	GTCAATATCATTTCCCTGAA
MET_303	GCAATTTCTTCAACCGTCCT
MET_304	CAACCAGATCAGAATTTCAC
MET_305	AATTTCACAGGATTGATTGC
MET_306	ACAGCACTGTTATTACTACT
MET_307	CAGCACTGTTATTACTACTT
MET_308	AAAAAGAGAAAGCAAATTAA
MET_309	AATCCTGTGAAATTCTGATC
MET_310	GTTGAACTATTACTTTTCCA
MET_311	AACTATTACTTTTCCAAGGA
MET_312	TTTCTCTCTGTTTTAAGATC
MET_313	TTCTCTCTGTTTTAAGATCT
MET_314	AAGAGTACACACTCCTCATT
MET_315	TACACACTCCTCATTTGGAT
MET_316	TGTAAGCCCAACTACAGAAA
MET_317	TACCGAGCTACTTTTCCAGA
MET_318	ATAAACTGAAATATACCTTC
MET_319	TACCTTCTGGAAAAGTAGCT
MET_320	TTTGAAACCATTTCTGTAGT
MET_321	TTGAAACCATTTCTGTAGTT
MET_322	CTGTAGTTGGGCTTACACTT
MET_323	TGTAGTTGGGCTTACACTTC
MET_324	CTTACAAGCCTATCCAAATG
MET_325	TTTCCTAATTCATCTCAGAA
MET_326	ATGTCCCCCATCCTAACTAG
MET_327	TGTCCCCCATCCTAACTAGT
MET_328	GTCCCCCATCCTAACTAGTG
MET_329	CAGTGCTCTAAATCCAGAGC
MET_330	TCTAAATCCAGAGCTGGTCC
MET_331	GCAGTGCAGCATGTAGTGAT
MET_332	CAGTGCAGCATGTAGTGATT
MET_333	GTGCATTTCAATGAAGTCAT
MET_334	TTCAATGAAGTCATAGGAAG
MET_335	CTTCATTGAAATGCACAATC
MET_336	GAAATGCACAATCAGGCTAC
MET_337	AAATGCACAATCAGGCTACT
MET_338	TCACTACATGCTGCACTGCC
MET_339	TGCACTGCCTGGACCAGCTC
MET_340	GCTCTGGATTTAGAGCACTG
MET_341	TTAGAGCACTGAGGTCAATG
MET_342	TGGACAGTATTTTGCAGTAA
MET_343	AGTATTTTGCAGTAATGGAC
MET_344	TATCAGAGTCCCCACTAGTT
MET_345	AGAGTCCCCACTAGTTAGGA
MET_346	GAGTCCCCACTAGTTAGGAT
MET_347	AGTCCCCACTAGTTAGGATG
MET_348	GTCCCCACTAGTTAGGATGG
MET_349	ATGGGGGACATGTCTGTCAG
MET_350	TCAGAGGATACTGCACTTGT
MET_351	GAACCGTTCTGAGATGAATT
MET_352	TTCTTTTGCACAGGGCATTT
MET_353	CATTTTGGTTGTGTATATCA
MET_354	ATTTTGGTTGTGTATATCAT
MET_355	TGTATATCATGGGACTTTGT
MET_356	GGGACTTTGTTGGACAATGA
MET_357	TGAAATCCTTGAACAGTAAG
MET_358	AAAATGCCACTTACTGTTCA
MET_359	TTCTCAGGAATCACTGACAT
MET_360	AGTTTCCCAATTTCTGACCG
MET_361	GTTTCCCAATTTCTGACCGA
MET_362	TCCCAATGTCCTCTCGCTCC
MET_363	CCCAATGTCCTCTCGCTCCT
MET_364	GGAATCTGCCTGCGAAGTGA
MET_365	GAATCTGCCTGCGAAGTGAA
MET_366	GCGAAGTGAAGGGTCTCCGC
MET_367	AAGTGAAGGGTCTCCGCTGG
MET_368	GTCCTACCATACATGAAACA
MET_369	AGATCTCCATGTTTCATGTA
MET_370	CTCCATGTTTCATGTATGGT
MET_371	ATGTATGGTAGGACCACCAG
MET_372	GCGGAGACCCTTCACTTCGC
MET_373	CACTTCGCAGGCAGATTCCC
MET_374	GGCAGATTCCCAGGAGCGAG
MET_375	TCCCAGGAGCGAGAGGACAT
MET_376	CCCAGGAGCGAGAGGACATT
MET_377	ATCTTTCATGATGATTCCCT
MET_378	TGATTCCCTCGGTCAGAAAT
MET_379	GATTCCCTCGGTCAGAAATT
MET_380	CCAACTGTAAAAGATCTTAT
MET_381	GTAAAAGATCTTATTGGCTT
MET_382	TTTGGTCTTCAAGTAGCCAA
MET_383	AAAGTTTGTCCACAGAGACT
MET_384	TTCTTGCAGCCAAGTCTCTG
MET_385	TGCAAGATATTTCATGCCTT
MET_386	CCAATAAGATCTTTTACAGT
MET_387	GGATGAAAAATTCACAGTCA
MET_388	ACAGTCAAGGTTGCTGATTT
MET_389	TATAGTGTACACAACAAAAC
MET_390	GTGCAAAGCTGCCAGTGAAG
MET_391	AAAGCTGCCAGTGAAGTGGA
MET_392	GCCAGTGAAGTGGATGGCTT
MET_393	GTTTACCACCAAGTCAGATG
MET_394	ATACATTACCACATCTGACT
MET_395	CATTACCACATCTGACTTGG
MET_396	TCCAAAGCCATCCACTTCAC
MET_397	TTCTTTATCATACATGTCTC
MET_398	CCTGTTTCTTGTTTTACTAG
MET_399	TTGTTTTACTAGTGGTCCTT
MET_400	GGTCCTTTGGCGTGCTCCTC
MET_401	GTCCTTTGGCGTGCTCCTCT
MET_402	CTCTGGGAGCTGATGACAAG
MET_403	ATAACTGTTTACTTGTTGCA
MET_404	TAACTGTTTACTTGTTGCAA
MET_405	GTACAGAAAGACTACTTACA
MET_406	TACAGAAAGACTACTTACAA
MET_407	ACAGAAAGACTACTTACAAG
MET_408	AAGACTACTTACAAGGGGTC
MET_409	AGACTACTTACAAGGGGTCT
MET_410	CAAGGGGTCTGGGCAGTATT
MET_411	AAGGGGTCTGGGCAGTATTC
MET_412	CTGGGCAGTATTCGGGTTGT
MET_413	CAAGTAAACAGTTATATCAA
MET_414	ATATCAAAGGTGTTTACGTC
MET_415	AAGGTGTTTACGTCAGGATA
MET_416	GTGTTTACGTCAGGATAAGG
MET_417	TGTTTACGTCAGGATAAGGT
MET_418	GTTTACGTCAGGATAAGGTG
MET_419	CTCTTGTCATCAGCTCCCAG
MET_420	CTCCCAGAGGAGCACGCCAA
MET_421	ATGAAGTAATGCTAAAATGC
MET_422	GCGCCCATCCTTTTCTGAAC
MET_423	CCTTTTCTGAACTGGTGTCC
MET_424	GCGATCTTCTCTACTTTCAT
MET_425	CGATCTTCTCTACTTTCATT
MET_426	GATCTTCTCTACTTTCATTG
MET_427	AGAAGATAACGCTGATGATG
MET_428	AGATAACGCTGATGATGAGG
MET_429	ACACACGACCAGCCTCCTTC
MET_430	CACACGACCAGCCTCCTTCT
MET_431	GCACTATGATGTCTCCCAGA
MET_432	CTATGATGTCTCCCAGAAGG
MET_433	GATGTCTCCCAGAAGGAGGC
MET_434	TCTTCTGATGACAACAGAGA
MET_435	GATGACAACAGAGAAGGATA
MET_436	TCACATAAGTAGCGTTCACA
MET_437	TAGAGAAGATCGCTGATATC
MET_438	AGAGAAGATCGCTGATATCC
MET_439	CCGGGACACCAGTTCAGAAA
MET_440	GACACCAGTTCAGAAAAGGA
MET_441	ACACCAGTTCAGAAAAGGAT
MET_442	AGAAAAGGATGGGCGCATTT
MET_443	GATGGGCGCATTTCGGCTTT
MET_444	ATGGGCGCATTTCGGCTTTA
MSLN_1	CCCTCCACAGACACAGACCA
MSLN_2	ACAGACCATGGCCTTGCCAA
MSLN_3	GCCAACGGCTCGACCCCTGT
MSLN_4	CCAACGGCTCGACCCCTGTT
MSLN_5	CAACGGCTCGACCCCTGTTG
MSLN_6	CGACCCCTGTTGGGGTCCTG
MSLN_7	GACCCCTGTTGGGGTCCTGT
MSLN_8	TCCTGTGGGACCCCCGCCCT
MSLN_9	CTGTTCCTGCTCTTCAGCCT
MSLN_10	GCCCCATCAAGTACGCACCG
MSLN_11	ACGCACCGAGGCTGAAGAGC
MSLN_12	CGAGGCTGAAGAGCAGGAAC
MSLN_13	GGCTGAAGAGCAGGAACAGG
MSLN_14	GCAGGAACAGGAGGCTGCCG
MSLN_15	CAGGAACAGGAGGCTGCCGA
MSLN_16	GAACAGGAGGCTGCCGAGGG
MSLN_17	AACAGGAGGCTGCCGAGGGC
MSLN_18	ACAGGAGGCTGCCGAGGGCG
MSLN_19	CAGGAGGCTGCCGAGGGCGG
MSLN_20	GCCGAGGGCGGGGGTCCCAC
MSLN_21	GGGTCCCACAGGACCCCAAC
MSLN_22	GGTCCCACAGGACCCCAACA
MSLN_23	GTCCCACAGGACCCCAACAG
MSLN_24	CCCAACAGGGGTCGAGCCGT
MSLN_25	CAGGGGTCGAGCCGTTGGCA
MSLN_26	TCGAGCCGTTGGCAAGGCCA
MSLN_27	TCCCCTCTGCCCCTTTAGGA
MSLN_28	CCCCTCTGCCCCTTTAGGAT
MSLN_29	TAGGATGGGTGCAGCCCTCG
MSLN_30	GGTGCAGCCCTCGAGGACCC
MSLN_31	CAGCCCTCGAGGACCCTGGC
MSLN_32	AGGACCCTGGCTGGAGAGAC
MSLN_33	GGACCCTGGCTGGAGAGACA
MSLN_34	CCTGGCTGGAGAGACAGGGC
MSLN_35	CTGGAGAGACAGGGCAGGTA
MSLN_36	CCTGCCCTGTCTCTCCAGCC
MSLN_37	CTGCCCTGTCTCTCCAGCCA
MSLN_38	CTCTCCAGCCAGGGTCCTCG
MSLN_39	TCTCCAGCCAGGGTCCTCGA
MSLN_40	GAGGGCTGCACCCATCCTAA
MSLN_41	AGGGCTGCACCCATCCTAAA
MSLN_42	GGGCTGCACCCATCCTAAAG
MSLN_43	GCAGGCCCTGTGTCCCCAGG
MSLN_44	TCCCCAGGAGGCTGCGCCCC
MSLN_45	CAGGAGGCTGCGCCCCTGGA
MSLN_46	TGCGCCCCTGGACGGAGTCC
MSLN_47	CCAACCCACCTAACATTTCC
MSLN_48	ACCCACCTAACATTTCCAGG
MSLN_49	CCCACCTAACATTTCCAGGT
MSLN_50	GTGAGGACCCCAGACCCACC
MSLN_51	CAGACCCACCTGGAAATGTT
MSLN_52	ACCCACCTGGAAATGTTAGG
MSLN_53	CCCACCTGGAAATGTTAGGT
MSLN_54	CCTGGAAATGTTAGGTGGGT
MSLN_55	AAATGTTAGGTGGGTTGGCC
MSLN_56	GGTTGGCCAGGACTCCGTCC
MSLN_57	GTTGGCCAGGACTCCGTCCA
MSLN_58	TTGGCCAGGACTCCGTCCAG
MSLN_59	CGTCCAGGGGCGCAGCCTCC
MSLN_60	GTCCAGGGGCGCAGCCTCCT
MSLN_61	TCCAGGGGCGCAGCCTCCTG
MSLN_62	CTCTCCCCTCGCCAACTCCT
MSLN_63	ACTCCTTGGCTTCCCGTGTG
MSLN_64	CCTTGGCTTCCCGTGTGCGG
MSLN_65	TTCCCGTGTGCGGAGGTGTC
MSLN_66	GGAGGTGTCCGGCCTGAGCA
MSLN_67	GCCTGAGCACGGAGCGTGTC
MSLN_68	CCTGAGCACGGAGCGTGTCC
MSLN_69	CACGGAGCGTGTCCGGGAGC
MSLN_70	GCGTGTCCGGGAGCTGGCTG
MSLN_71	CCGGGAGCTGGCTGTGGCCT
MSLN_72	TGTCAAGCTCTCAACAGAGC
MSLN_73	CTTGACATTCTTCTGTGCCA
MSLN_74	CCAAGGCCACAGCCAGCTCC
MSLN_75	CCCGGACACGCTCCGTGCTC
MSLN_76	GACACGCTCCGTGCTCAGGC
MSLN_77	AGGCCGGACACCTCCGCACA
MSLN_78	GGCCGGACACCTCCGCACAC
MSLN_79	CCTCCGCACACGGGAAGCCA
MSLN_80	CACACGGGAAGCCAAGGAGT
MSLN_81	GGGAAGCCAAGGAGTTGGCG
MSLN_82	GGAAGCCAAGGAGTTGGCGA
MSLN_83	GAAGCCAAGGAGTTGGCGAG
MSLN_84	CAAGGAGTTGGCGAGGGGAG
MSLN_85	TTGGCGAGGGGAGAGGCTGC
MSLN_86	GCCCCTGCAGCTGCGCTGTC
MSLN_87	AGCTGCGCTGTCTGGCTCAC
MSLN_88	CCGGCTCTCTGAGCCCCCCG
MSLN_89	CTCTGAGCCCCCCGAGGACC
MSLN_90	GGACCTGGACGCCCTCCCAT
MSLN_91	CCTGCTGCTATTCCTCAAGT
MSLN_92	CAGGGGGCAGGGCCTACTTG
MSLN_93	CCTACTTGAGGAATAGCAGC
MSLN_94	AGGAATAGCAGCAGGTCCAA
MSLN_95	GGAATAGCAGCAGGTCCAAT
MSLN_96	ATAGCAGCAGGTCCAATGGG
MSLN_97	TAGCAGCAGGTCCAATGGGA
MSLN_98	GGTCCAATGGGAGGGCGTCC
MSLN_99	TGGGAGGGCGTCCAGGTCCT
MSLN_100	GGGAGGGCGTCCAGGTCCTC
MSLN_101	GGAGGGCGTCCAGGTCCTCG
MSLN_102	GAGGGCGTCCAGGTCCTCGG
MSLN_103	AGGGCGTCCAGGTCCTCGGG
MSLN_104	CCTCGGGGGGCTCAGAGAGC
MSLN_105	GAGCCAGACAGCGCAGCTGC
MSLN_106	AGCCAGACAGCGCAGCTGCA
MSLN_107	GCCAGACAGCGCAGCTGCAG
MSLN_108	TCACAGCCCAGATGCGTTCT
MSLN_109	CACAGCCCAGATGCGTTCTC
MSLN_110	ACAGCCCAGATGCGTTCTCG
MSLN_111	AGATGCGTTCTCGGGGCCCC
MSLN_112	TTTCTTCTCCCGCATCACGA
MSLN_113	CCGCATCACGAAGGCCAATG
MSLN_114	CCAATGTGGACCTGCTCCCG
MSLN_115	CAATGTGGACCTGCTCCCGA
MSLN_116	AATGTGGACCTGCTCCCGAG
MSLN_117	ATGTGGACCTGCTCCCGAGG
MSLN_118	TGTGGACCTGCTCCCGAGGG
MSLN_119	GGGGGGCTCCCGAGCGACAG
MSLN_120	GCGACAGCGGCTGCTGCCTG
MSLN_121	GCGGCTGCTGCCTGCGGCTC
MSLN_122	TGCCTGCGGCTCTGGCCTGC
MSLN_123	GCCTGCGGCTCTGGCCTGCT
MSLN_124	GCGGCTCTGGCCTGCTGGGT
MSLN_125	CGGCTCTGGCCTGCTGGGTA
MSLN_126	GGCTCTGGCCTGCTGGGTAG
MSLN_127	GGCCCCAGCCCCTACCCAGC
MSLN_128	ACCCAGCAGGCCAGAGCCGC
MSLN_129	AGGCAGCAGCCGCTGTCGCT
MSLN_130	GGCAGCAGCCGCTGTCGCTC
MSLN_131	TGTCGCTCGGGAGCCCCCCT
MSLN_132	GTCGCTCGGGAGCCCCCCTC
MSLN_133	CGGGAGCCCCCCTCGGGAGC
MSLN_134	CCTCGGGAGCAGGTCCACAT
MSLN_135	CCACATTGGCCTTCGTGATG
MSLN_136	CACATTGGCCTTCGTGATGC
MSLN_137	TCGTGATGCGGGAGAAGAAA
MSLN_138	CGTGATGCGGGAGAAGAAAC
MSLN_139	GCGGGAGAAGAAACGGGTGC
MSLN_140	AGAAGAAACGGGTGCAGGCC
MSLN_141	GAAGAAACGGGTGCAGGCCT
MSLN_142	AAGAAACGGGTGCAGGCCTG
MSLN_143	TGGGGCCCCGAGAACGCATC
MSLN_144	GGGGCCCCGAGAACGCATCT
MSLN_145	CAGCCTCTCTGCAGGGTGTG
MSLN_146	AGCCTCTCTGCAGGGTGTGC
MSLN_147	GCCTCTCTGCAGGGTGTGCG
MSLN_148	CCTCTCTGCAGGGTGTGCGG
MSLN_149	GCGGGGGTCTCTGCTGAGCG
MSLN_150	TGCTGAGCGAGGCTGATGTG
MSLN_151	GCTGAGCGAGGCTGATGTGC
MSLN_152	CGAGGCTGATGTGCGGGCTC
MSLN_153	GAGGCTGATGTGCGGGCTCT
MSLN_154	GCTGATGTGCGGGCTCTGGG
MSLN_155	TGTGCGGGCTCTGGGAGGCC
MSLN_156	GGCCTGGCTTGCGACCTGCC
MSLN_157	GCCTGGCTTGCGACCTGCCT
MSLN_158	CGACCTGCCTGGGCGCTTTG
MSLN_159	TGGGCGCTTTGTGGCCGAGT
MSLN_160	CGGCCGAAGTGCTGCTACCC
MSLN_161	CGAAGTGCTGCTACCCCGGC
MSLN_162	ACCCCGGCTGGTGAGCTGCC
MSLN_163	CCCCGGCTGGTGAGCTGCCC
MSLN_164	GGTGAGCTGCCCGGGACCCC
MSLN_165	CTGCCCGGGACCCCTGGACC
MSLN_166	ACCCCTGGACCAGGACCAGC
MSLN_167	CCTGGACCAGGACCAGCAGG
MSLN_168	AGGACCAGCAGGAGGCAGCC
MSLN_169	GGACCAGCAGGAGGCAGCCA
MSLN_170	CCAGCAGGAGGCAGCCAGGG
MSLN_171	GGCAGCCAGGGCGGCTCTGC
MSLN_172	GCAGCCAGGGCGGCTCTGCA
MSLN_173	GCCAGGGCGGCTCTGCAGGG
MSLN_174	CCAGGGCGGCTCTGCAGGGC
MSLN_175	CAGGGCGGCTCTGCAGGGCG
MSLN_176	AGGGCGGCTCTGCAGGGCGG
MSLN_177	CAGGGCGGGGGACCCCCCTA
MSLN_178	AGGGCGGGGGACCCCCCTAC
MSLN_179	AGACACCTTCACTTACCCGT
MSLN_180	GACACCTTCACTTACCCGTA
MSLN_181	ACACCTTCACTTACCCGTAG
MSLN_182	CACCTTCACTTACCCGTAGG
MSLN_183	ACCTTCACTTACCCGTAGGG
MSLN_184	CCCGCCCTGCAGAGCCGCCC
MSLN_185	CCGCCCTGGCTGCCTCCTGC
MSLN_186	TGGCTGCCTCCTGCTGGTCC
MSLN_187	CCTCCTGCTGGTCCTGGTCC
MSLN_188	CTCCTGCTGGTCCTGGTCCA
MSLN_189	TCCTGCTGGTCCTGGTCCAG
MSLN_190	TGGTCCTGGTCCAGGGGTCC
MSLN_191	GGTCCTGGTCCAGGGGTCCC
MSLN_192	GTCCCGGGCAGCTCACCAGC
MSLN_193	TCCCGGGCAGCTCACCAGCC
MSLN_194	CCCGGGCAGCTCACCAGCCG
MSLN_195	CAGCCGGGGTAGCAGCACTT
MSLN_196	TAGCAGCACTTCGGCCGACT
MSLN_197	GACTCGGCCACAAAGCGCCC
MSLN_198	CGGCCACAAAGCGCCCAGGC
MSLN_199	GCCCAGGCAGGTCGCAAGCC
MSLN_200	TGCACAGCCCCCCGTCGACA
MSLN_201	GACATGGTCTGTCTCCACGA
MSLN_202	TCTCCACGATGGACGCTCTG
MSLN_203	CTCCACGATGGACGCTCTGC
MSLN_204	TCCACGATGGACGCTCTGCG
MSLN_205	GCGGGGCCTGCTGCCCGTGC
MSLN_206	CGGGGCCTGCTGCCCGTGCT
MSLN_207	CATCATCCGCAGCATCCCGC
MSLN_208	GGGGATTGGGGTCTCACCTG
MSLN_209	GGGATTGGGGTCTCACCTGC
MSLN_210	GTCTCACCTGCGGGATGCTG
MSLN_211	CTGCGGGATGCTGCGGATGA
MSLN_212	TGCGGGATGCTGCGGATGAT
MSLN_213	GGATGCTGCGGATGATGGGC
MSLN_214	GATGATGGGCTGGCCCAGCA
MSLN_215	ATGATGGGCTGGCCCAGCAC
MSLN_216	GCTGGCCCAGCACGGGCAGC
MSLN_217	GCCCCGCAGAGCGTCCATCG
MSLN_218	GTGGAGACAGACCATGTCGA
MSLN_219	TGGAGACAGACCATGTCGAC
MSLN_220	GGAGACAGACCATGTCGACG
MSLN_221	GAGACAGACCATGTCGACGG
MSLN_222	AGACAGACCATGTCGACGGG
MSLN_223	TGCTCGTCCTCAGGGCATCG
MSLN_224	CTCAGGGCATCGTGGCCGCG
MSLN_225	AGGGCATCGTGGCCGCGTGG
MSLN_226	CGTGGCGGCAACGCTCCTCT
MSLN_227	GTGGCGGCAACGCTCCTCTC
MSLN_228	GCTCCTCTCGGGACCCATCC
MSLN_229	CCTCTCGGGACCCATCCTGG
MSLN_230	CATCCTGGCGGCAGCCTGAA
MSLN_231	AGCCTGAACGGACCATCCTC
MSLN_232	AACGGACCATCCTCCGGCCG
MSLN_233	CCATCCTCCGGCCGCGGTTC
MSLN_234	TCCTCCGGCCGCGGTTCCGG
MSLN_235	CCTCCGGCCGCGGTTCCGGC
MSLN_236	GCCGCGGTTCCGGCGGGAAG
MSLN_237	ACTCACTCTCCACTTCCCGC
MSLN_238	TCCACTTCCCGCCGGAACCG
MSLN_239	CTTCCCGCCGGAACCGCGGC
MSLN_240	CCCGCCGGAACCGCGGCCGG
MSLN_241	CCGGAACCGCGGCCGGAGGA
MSLN_242	GGCCGGAGGATGGTCCGTTC
MSLN_243	GGTCCGTTCAGGCTGCCGCC
MSLN_244	CGTTCAGGCTGCCGCCAGGA
MSLN_245	GTTCAGGCTGCCGCCAGGAT
MSLN_246	CCGCCAGGATGGGTCCCGAG
MSLN_247	AGAGGAGCGTTGCCGCCACG
MSLN_248	CACGCGGCCACGATGCCCTG
MSLN_249	GCAGAGACAGCCTGTCCTTC
MSLN_250	AGCCTGTCCTTCAGGCAAGA
MSLN_251	GCCTCATCTTCTACAAGAAG
MSLN_252	CCTCATCTTCTACAAGAAGT
MSLN_253	CTTCTACAAGAAGTGGGAGC
MSLN_254	GTGGGAGCTGGAAGCCTGCG
MSLN_255	GCTGGAAGCCTGCGTGGATG
MSLN_256	CTGCGTGGATGCGGCCCTGC
MSLN_257	GGCCCTGCTGGCCACCCAGA
MSLN_258	CCCCTTCACCTACGAGCAGC
MSLN_259	GGACGTCCTAAAGCATAAAC
MSLN_260	CCTAAAGCATAAACTGGATG
MSLN_261	CCTCATCCAGTTTATGCTTT
MSLN_262	TAGGACGTCCAGCTGCTCGT
MSLN_263	GTCCAGCTGCTCGTAGGTGA
MSLN_264	TCCAGCTGCTCGTAGGTGAA
MSLN_265	CCAGCTGCTCGTAGGTGAAG
MSLN_266	CTGCTCGTAGGTGAAGGGGA
MSLN_267	TGAAGGGGATGGCGTTCACG
MSLN_268	TGGCGTTCACGCGGTCCATC
MSLN_269	GGCGTTCACGCGGTCCATCT
MSLN_270	GTTCACGCGGTCCATCTGGG
MSLN_271	GGTCCATCTGGGTGGCCAGC
MSLN_272	GTCCATCTGGGTGGCCAGCA
MSLN_273	CAGCAGGGCCGCATCCACGC
MSLN_274	CCCACTTCTTGTAGAAGATG
MSLN_275	TGAGGCTCTCGTCTATCTCG
MSLN_276	GAGGCTCTCGTCTATCTCGC
MSLN_277	TCGCGGGCCTTCTTGCCTGA
MSLN_278	GGCCTTCTTGCCTGAAGGAC
MSLN_279	GAAGGACAGGCTGTCTCTGC
MSLN_280	AAGGACAGGCTGTCTCTGCA
MSLN_281	GGCCTGCAGCTCTACCCACA
MSLN_282	CGAGTCTGTGATCCAGCACC
MSLN_283	GAGTCTGTGATCCAGCACCT
MSLN_284	CTTCCTCAAGATGAGCCCTG
MSLN_285	GCCCTGAGGACATTCGCAAG
MSLN_286	CAAGTGGAATGTGACGTCCC
MSLN_287	GACGTCCCTGGAGACCCTGA
MSLN_288	GCTTTGCTTGAAGTCAACAA
MSLN_289	CTTTGCTTGAAGTCAACAAA
MSLN_290	AGGGCACGAAATGAGTCCTC
MSLN_291	CCGAGCCGGACGGTCACCTG
MSLN_292	TGACTTCAAGCAAAGCCTTC
MSLN_293	GACTTCAAGCAAAGCCTTCA
MSLN_294	GCAAAGCCTTCAGGGTCTCC
MSLN_295	CAAAGCCTTCAGGGTCTCCA
MSLN_296	TTCCACTTGCGAATGTCCTC
MSLN_297	TCCACTTGCGAATGTCCTCA
MSLN_298	TGTCCTCAGGGCTCATCTTG
MSLN_299	CAGGGCTCATCTTGAGGAAG
MSLN_300	TCTTGAGGAAGAGGTAGCCC
MSLN_301	GGAAGAGGTAGCCCAGGTGC
MSLN_302	CAGGTGCTGGATCACAGACT
MSLN_303	AGGTGCTGGATCACAGACTC
MSLN_304	GGTGCTGGATCACAGACTCG
MSLN_305	ACAGACTCGGGGTAACCTTG
MSLN_306	CAGACTCGGGGTAACCTTGT
MSLN_307	AACCTTGTGGGTAGAGCTGC
MSLN_308	CTCCTTGCCACAAGGCTCCT
MSLN_309	CTTGCCACAAGGCTCCTCGG
MSLN_310	TCCTCGGCGGCCCCTCCCAC
MSLN_311	TCGGCGGCCCCTCCCACAGG
MSLN_312	CCTGATCGACCGCTTTGTGA
MSLN_313	CTGATCGACCGCTTTGTGAA
MSLN_314	TCGACCGCTTTGTGAAGGGA
MSLN_315	CGACCGCTTTGTGAAGGGAA
MSLN_316	GACCGCTTTGTGAAGGGAAG
MSLN_317	ACCCTGACCGCCTTCTACCC
MSLN_318	CCCTGACCGCCTTCTACCCT
MSLN_319	CCTGTGCTCCCTCAGCCCCG
MSLN_320	CCGTGCCCCCCAGCAGCATC
MSLN_321	GGGGACTCACCAGATGCTGC
MSLN_322	GGGACTCACCAGATGCTGCT
MSLN_323	GGACTCACCAGATGCTGCTG
MSLN_324	GACTCACCAGATGCTGCTGG
MSLN_325	ACTCACCAGATGCTGCTGGG
MSLN_326	CCAGATGCTGCTGGGGGGCA
MSLN_327	GGGCACGGAGCTCAGCTCCT
MSLN_328	GGCACGGAGCTCAGCTCCTC
MSLN_329	GCACGGAGCTCAGCTCCTCG
MSLN_330	AGCTCAGCTCCTCGGGGCTG
MSLN_331	GCTCAGCTCCTCGGGGCTGA
MSLN_332	CCTCGGGGCTGAGGGAGCAC
MSLN_333	CTGAGGGAGCACAGGTACCC
MSLN_334	TGAGGGAGCACAGGTACCCA
MSLN_335	GCACAGGTACCCAGGGTAGA
MSLN_336	CAGGTACCCAGGGTAGAAGG
MSLN_337	ACCCAGGGTAGAAGGCGGTC
MSLN_338	CCCAGGGTAGAAGGCGGTCA
MSLN_339	AGAAGGCGGTCAGGGTGTCT
MSLN_340	GAAGGCGGTCAGGGTGTCTA
MSLN_341	CTAGGGTGTCTTTGTCTAGC
MSLN_342	GGCCCCTTCCCTTCACAAAG
MSLN_343	CCTTCACAAAGCGGTCGATC
MSLN_344	CTTCACAAAGCGGTCGATCA
MSLN_345	CACAAAGCGGTCGATCAGGG
MSLN_346	TCGATCAGGGTGGCCACCTG
MSLN_347	CGATCAGGGTGGCCACCTGT
MSLN_348	TCAGGGTGGCCACCTGTGGG
MSLN_349	CAGGGTGGCCACCTGTGGGA
MSLN_350	AGGGTGGCCACCTGTGGGAG
MSLN_351	ACCTGTGGGAGGGGCCGCCG
MSLN_352	GGGGCCGCCGAGGAGCCTTG
MSLN_353	CACCCACCGTGTCCCCAGGG
MSLN_354	ACCGTGTCCCCAGGGCGGTC
MSLN_355	CCCCAGGGCGGTCAGGCCCC
MSLN_356	GGCGGTCAGGCCCCAGGACC
MSLN_357	ACCTGGACACGTGTGACCCA
MSLN_358	CACGTGTGACCCAAGGCAGC
MSLN_359	GCTGGACGTCCTCTATCCCA
MSLN_360	CTTGCTTTCCAGAACATGAA
MSLN_361	TTGCTTTCCAGAACATGAAC
MSLN_362	CGTGAAGATCCAGTCCTTCC
MSLN_363	GTGAAGATCCAGTCCTTCCT
MSLN_364	AGGGACTCCCTGGCTCACCC
MSLN_365	ACTCCCTGGCTCACCCAGGA
MSLN_366	CTGGCTCACCCAGGAAGGAC
MSLN_367	CTGGATCTTCACGAAGTATT
MSLN_368	ATTCGGACCCGTTCATGTTC
MSLN_369	CGTTCATGTTCTGGAAAGCA
MSLN_370	TCATGTTCTGGAAAGCAAGG
MSLN_371	CATGTTCTGGAAAGCAAGGC
MSLN_372	CTGGAAAGCAAGGCGGGCCT
MSLN_373	TGGAAAGCAAGGCGGGCCTT
MSLN_374	CAAGGCGGGCCTTGGGATAG
MSLN_375	TAGAGGACGTCCAGCTGCCT
MSLN_376	AGAGGACGTCCAGCTGCCTT
MSLN_377	GCCTTGGGTCACACGTGTCC
MSLN_378	GGTCACACGTGTCCAGGTCC
MSLN_379	GTCACACGTGTCCAGGTCCT
MSLN_380	TCACACGTGTCCAGGTCCTG
MSLN_381	GTCCTGGGGCCTGACCGCCC
MSLN_382	TCCTGGGGCCTGACCGCCCT
MSLN_383	CCTGGGGCCTGACCGCCCTG
MSLN_384	CCCCTCTCCCGGCGGGCAGG
MSLN_385	CCCTCTCCCGGCGGGCAGGT
MSLN_386	CCTCTCCCGGCGGGCAGGTG
MSLN_387	GCGGGCAGGTGGGGCCCCCA
MSLN_388	GGCAGGTGGGGCCCCCACGG
MSLN_389	GGCCCCCACGGAGGATTTGA
MSLN_390	CAGTCAGCAGAATGTGAGCA
MSLN_391	GCAGAATGTGAGCATGGACT
MSLN_392	TGGCCACGTTCATGAAGCTG
MSLN_393	CACGTTCATGAAGCTGCGGA
MSLN_394	CATGAAGCTGCGGACGGATG
MSLN_395	GCTGCGGACGGATGCGGTGC
MSLN_396	GGACGGATGCGGTGCTGGTA
MSLN_397	CGTCCGCAGCTTCATGAACG
MSLN_398	GAGCGCCTTCAAATCCTCCG
MSLN_399	AGCGCCTTCAAATCCTCCGT
MSLN_400	GCGCCTTCAAATCCTCCGTG
MSLN_401	CGCCTTCAAATCCTCCGTGG
MSLN_402	TCTCTGGCAGCCGTTGACTG
MSLN_403	GCAGCCGTTGACTGTGGCTG
MSLN_404	GGCTGAGGTGCAGAAACTTC
MSLN_405	GCTGAGGTGCAGAAACTTCT
MSLN_406	GAAACTTCTGGGACCCCACG
MSLN_407	ACTTCTGGGACCCCACGTGG
MSLN_408	CTTCTGGGACCCCACGTGGA
MSLN_409	ACCCCACGTGGAGGGCCTGA
MSLN_410	CCACGTGGAGGGCCTGAAGG
MSLN_411	CGTGGAGGGCCTGAAGGCGG
MSLN_412	AGGGCCTGAAGGCGGAGGAG
MSLN_413	GGCGGAGGAGCGGCACCGCC
MSLN_414	AGGAGCGGCACCGCCCGGTG
MSLN_415	GGAGCGGCACCGCCCGGTGC
MSLN_416	GGCACCGCCCGGTGCGGGAC
MSLN_417	CGGTGCGGGACTGGATCCTA
MSLN_418	GGGACTGGATCCTACGGCAG
MSLN_419	CTGGATCCTACGGCAGCGGC
MSLN_420	ACGGCAGCGGCAGGACGACC
MSLN_421	GCAGGACGACCTGGACACGC
MSLN_422	CAGGACGACCTGGACACGCT
MSLN_423	AGGACGACCTGGACACGCTG
MSLN_424	CGACCTGGACACGCTGGGGC
MSLN_425	GACCTGGACACGCTGGGGCT
MSLN_426	ACCTGGACACGCTGGGGCTG
MSLN_427	CACGCTGGGGCTGGGGCTAC
MSLN_428	ACGCTGGGGCTGGGGCTACA
MSLN_429	CTGGGGCTGGGGCTACAGGG
MSLN_430	CTACAGGGCGGCATCCCCAA
MSLN_431	CGGCATCCCCAACGGCTACC
MSLN_432	GTCCTAGACCTCAGCATGCA
MSLN_433	CTAGACCTCAGCATGCAAGG
MSLN_434	TAGACCTCAGCATGCAAGGT
MSLN_435	ACCTCAGCATGCAAGGTGGG
MSLN_436	CCTCAGCATGCAAGGTGGGC
MSLN_437	CCCGCCCACCTTGCATGCTG
MSLN_438	CACCTTGCATGCTGAGGTCT
MSLN_439	GCATGCTGAGGTCTAGGACC
MSLN_440	GTCTAGGACCAGGTAGCCGT
MSLN_441	TCTAGGACCAGGTAGCCGTT
MSLN_442	CTAGGACCAGGTAGCCGTTG
MSLN_443	GCCCCAGCCCCAGCGTGTCC
MSLN_444	GGTCGTCCTGCCGCTGCCGT
MSLN_445	CGTAGGATCCAGTCCCGCAC
MSLN_446	GTAGGATCCAGTCCCGCACC
MSLN_447	GGATCCAGTCCCGCACCGGG
MSLN_448	GGTGCCGCTCCTCCGCCTTC
MSLN_449	CCGCCTTCAGGCCCTCCACG
MSLN_450	CGCCTTCAGGCCCTCCACGT
MSLN_451	GCCTTCAGGCCCTCCACGTG
MSLN_452	TGCACCTCAGCCACAGTCAA
MSLN_453	AGTCACCCCTCTCTCTGTAG
MSLN_454	TCTCTCTGTAGAGGCCCTCT
MSLN_455	CTCTCTGTAGAGGCCCTCTC
MSLN_456	TCTCTGTAGAGGCCCTCTCG
MSLN_457	TCGGGGACGCCCTGCCTCCT
MSLN_458	ACGCCCTGCCTCCTAGGACC
MSLN_459	TGGACCTGTTCTCACCGTCC
MSLN_460	ACTGCTCCTAGCCTCCACCC
MSLN_461	CTAGCCTCCACCCTGGCCTG
MSLN_462	TAGCCTCCACCCTGGCCTGA
MSLN_463	AGCAAGGGAGTGGGGCCCTC
MSLN_464	GGGAGTGGGGCCCTCAGGCC
MSLN_465	GGAGTGGGGCCCTCAGGCCA
MSLN_466	GTGGGGCCCTCAGGCCAGGG
MSLN_467	GGGCCCTCAGGCCAGGGTGG
MSLN_468	CTCAGGCCAGGGTGGAGGCT
MSLN_469	TGGAGGCTAGGAGCAGTGCC
MSLN_470	GGCTAGGAGCAGTGCCAGGA
MSLN_471	AGTGCCAGGACGGTGAGAAC
MSLN_472	AGGACGGTGAGAACAGGTCC
MSLN_473	TGAGAACAGGTCCAGGTCCT
MSLN_474	GAACAGGTCCAGGTCCTAGG
MSLN_475	AGGTCCAGGTCCTAGGAGGC
MSLN_476	GGTCCAGGTCCTAGGAGGCA
MSLN_477	GGAGGCAGGGCGTCCCCGAG
MSLN_478	GAGGCAGGGCGTCCCCGAGA
NAMPT_1	TGCCATTCTTGAAGACAGTA
NAMPT_2	CTCCATACTGTCTTCAAGAA
NAMPT_3	TACTGTCTTCAAGAATGGCA
NAMPT_4	TGCACAGCTGAATATTGAAC
NAMPT_5	ACTGGAAGCAGCACATCATT
NAMPT_6	ATACCTGACCATATTCCTCA
NAMPT_7	AGTGTAACAAAATTCCCTGC
NAMPT_8	GCGTCCTATGTAAAGATAAT
NAMPT_9	TAAAGATAATCGGCCCTTTT
NAMPT_10	CTTTTGTTGGGATCAGCAAC
NAMPT_11	TTTTGTTGGGATCAGCAACT
NAMPT_12	ATTTCAGATTAACGTCTTCA
NAMPT_13	CAGTTGCTGATCCCAACAAA
NAMPT_14	TCCCAACAAAAGGTCCAAAA
NAMPT_15	CCCAACAAAAGGTCCAAAAA
NAMPT_16	AGGGCCGATTATCTTTACAT
NAMPT_17	TCTTTACATAGGACGCCAGC
NAMPT_18	CTTTACATAGGACGCCAGCA
NAMPT_19	AGCAGGGAATTTTGTTACAC
NAMPT_20	AGGGAATTTTGTTACACTGG
NAMPT_21	AATTTTGTTACACTGGAGGA
NAMPT_22	GTTACACTGGAGGAAGGAAA
NAMPT_23	GGAAGGAAAAGGAGACCTTG
NAMPT_24	AAAGGAGACCTTGAGGAATA
NAMPT_25	AGACCTTGAGGAATATGGTC
NAMPT_26	TTAAAAGGTGACATACCCCA
NAMPT_27	TACAACATAGCTACACTTGA
NAMPT_28	CAAACCTCCACCAGAACCGA
NAMPT_29	TTAATCTTCTAGATTGTAGA
NAMPT_30	AAGGCATGAAACAAAAAATG
NAMPT_31	AGTATTGAAAATATTGCCTT
NAMPT_32	GAAAATATTGCCTTCGGTTC
NAMPT_33	AATATTGCCTTCGGTTCTGG
NAMPT_34	ATTGCCTTCGGTTCTGGTGG
NAMPT_35	TGTAGCTATGTTGTAACTAA
NAMPT_36	TATGTTGTAACTAATGGCCT
NAMPT_37	ATGTTGTAACTAATGGCCTT
NAMPT_38	TGTTGTAACTAATGGCCTTG
NAMPT_39	TAAAACACATACCTCTTGTA
NAMPT_40	CCTTGAATAACTCTAAGATA
NAMPT_41	TGAATAACTCTAAGATAAGG
NAMPT_42	CCCTTTGAGTTCTCAGTAAC
NAMPT_43	TAAAATCTCCAAAACCTATA
NAMPT_44	ATATAGGTTTTGGAGATTTT
NAMPT_45	TCCTGTTACTGAGAACTCAA
NAMPT_46	CCTGTTACTGAGAACTCAAA
NAMPT_47	CCTTATCTTAGAGTTATTCA
NAMPT_48	CTTATCTTAGAGTTATTCAA
NAMPT_49	TTATCTTAGAGTTATTCAAG
NAMPT_50	CTTAGAGTTATTCAAGGGGA
NAMPT_51	AGATATTAATACCTTACAAG
NAMPT_52	ACCTTTAACACAGTGTCAAG
NAMPT_53	CCTTTAACACAGTGTCAAGA
NAMPT_54	TCAAGAGGGTTTCCAGAATC
NAMPT_55	GAATCAGGTCTGATTATTAG
NAMPT_56	CTATCGCTGACCACAGATAC
NAMPT_57	GTCTTTCCCCCAAGCTGTTA
NAMPT_58	TTTCTAGTACCATAACAGCT
NAMPT_59	TTCTAGTACCATAACAGCTT
NAMPT_60	TCTAGTACCATAACAGCTTG
NAMPT_61	CTAGTACCATAACAGCTTGG
NAMPT_62	TTCATCAGTGCCTGTATCTG
NAMPT_63	ATAATGCGTGTGAGAAAATA
NAMPT_64	TAATGCGTGTGAGAAAATAT
NAMPT_65	AATGCGTGTGAGAAAATATG
NAMPT_66	AATAGTATCAAGAAGTACAC
NAMPT_67	CTAATAATCAGACCTGATTC
NAMPT_68	CCCTCTTGACACTGTGTTAA
NAMPT_69	TTTTACCTGTGTTCTGCTGC
NAMPT_70	GCTGCTGGAACAGAATAGCC
NAMPT_71	GGAACAGAATAGCCTGGAAC
[truncated: 10,332 more rows]

## Sheet: C - Ordered Oligo Backbones
Fwd Primer A/C	GTACTTCACGTGAGTCATAGC
BfuAI 5'	ACCTGC
Overhang 5'	TGGACCG
Overhang 3'	GTTTCCT
BfuAI 3'	GCAGGT
Rev Primer A/C	GACTGCTACTATGAATGCAGC
sgRNA	NNNNNNNNNNNNNNNNNNNN
Gene Target	Fwd Inner Primer	Rev Inner Primer	Extra Nucleotide	Oligo Backbone
APH1A	AGACCCATCGTACTGGCACA	ACACGCTTCTGTGCTTGTCT	A	GTACTTCACGTGAGTCATAGCAGACCCATCGTACTGGCACAACCTGCATGGACCGNNNNNNNNNNNNNNNNNNNNGTTTCCTAGCAGGTACACGCTTCTGTGCTTGTCTGACTGCTACTATGAATGCAGC
ADORA3	AACGCGTTCTTCCATACGGT	TCCAAGATTGCGCAAGTTGC	A	GTACTTCACGTGAGTCATAGCAACGCGTTCTTCCATACGGTACCTGCATGGACCGNNNNNNNNNNNNNNNNNNNNGTTTCCTAGCAGGTTCCAAGATTGCGCAAGTTGCGACTGCTACTATGAATGCAGC
ATP2A1	GGCAAACACATTCGCTGACA	TGGAAGCTATCCACAAGCGT	A	GTACTTCACGTGAGTCATAGCGGCAAACACATTCGCTGACAACCTGCATGGACCGNNNNNNNNNNNNNNNNNNNNGTTTCCTAGCAGGTTGGAAGCTATCCACAAGCGTGACTGCTACTATGAATGCAGC
ATP2A2	TGTTGCCTATTCCGCCTCTT	ACGGTGTTCAGAGTCAGCAT	A	GTACTTCACGTGAGTCATAGCTGTTGCCTATTCCGCCTCTTACCTGCATGGACCGNNNNNNNNNNNNNNNNNNNNGTTTCCTAGCAGGTACGGTGTTCAGAGTCAGCATGACTGCTACTATGAATGCAGC
ATP2A3	GCACTTCAAGCATCGGAGAC	TTCGCATTTACAACGCAGCA	A	GTACTTCACGTGAGTCATAGCGCACTTCAAGCATCGGAGACACCTGCATGGACCGNNNNNNNNNNNNNNNNNNNNGTTTCCTAGCAGGTTTCGCATTTACAACGCAGCAGACTGCTACTATGAATGCAGC
AURKA	ACATTGCTCTCCGACCGTTA	GGCATTGACATTACACCGCT	A	GTACTTCACGTGAGTCATAGCACATTGCTCTCCGACCGTTAACCTGCATGGACCGNNNNNNNNNNNNNNNNNNNNGTTTCCTAGCAGGTGGCATTGACATTACACCGCTGACTGCTACTATGAATGCAGC
AURKB	TTGCGCTTTACGTACGGATG	GAGACAAAACGCGAACGAGA	A	GTACTTCACGTGAGTCATAGCTTGCGCTTTACGTACGGATGACCTGCATGGACCGNNNNNNNNNNNNNNNNNNNNGTTTCCTAGCAGGTGAGACAAAACGCGAACGAGAGACTGCTACTATGAATGCAGC
BCL2	AGCGACATGTAGGCGTAGAT	GAACGCAAACACTACGCAAC	A	GTACTTCACGTGAGTCATAGCAGCGACATGTAGGCGTAGATACCTGCATGGACCGNNNNNNNNNNNNNNNNNNNNGTTTCCTAGCAGGTGAACGCAAACACTACGCAACGACTGCTACTATGAATGCAGC
BCL2L1	GTGTCGTAATGAAGCCTGCA	TAGTGCATTCAGGCGGTAGA	A	GTACTTCACGTGAGTCATAGCGTGTCGTAATGAAGCCTGCAACCTGCATGGACCGNNNNNNNNNNNNNNNNNNNNGTTTCCTAGCAGGTTAGTGCATTCAGGCGGTAGAGACTGCTACTATGAATGCAGC
BCL2L2	GCAATCGAAGCATACTCCGT	AATGGCTTAGTTGTTGGCGT	A	GTACTTCACGTGAGTCATAGCGCAATCGAAGCATACTCCGTACCTGCATGGACCGNNNNNNNNNNNNNNNNNNNNGTTTCCTAGCAGGTAATGGCTTAGTTGTTGGCGTGACTGCTACTATGAATGCAGC
BIRC2	TTGTTGGTTACAAGCGTCGT	GGTGGTAACTTAGGTTCGCC	T	GTACTTCACGTGAGTCATAGCTTGTTGGTTACAAGCGTCGTACCTGCTTGGACCGNNNNNNNNNNNNNNNNNNNNGTTTCCTTGCAGGTGGTGGTAACTTAGGTTCGCCGACTGCTACTATGAATGCAGC
BIRC3	CCGTTGAATACAGAACGCCT	CCCATGTATTGGTTCCGCTT	T	GTACTTCACGTGAGTCATAGCCCGTTGAATACAGAACGCCTACCTGCTTGGACCGNNNNNNNNNNNNNNNNNNNNGTTTCCTTGCAGGTCCCATGTATTGGTTCCGCTTGACTGCTACTATGAATGCAGC
BIRC7	TCTTACGTTCGTGTGCACAA	GGTATCCAAGCGGTCATGTT	T	GTACTTCACGTGAGTCATAGCTCTTACGTTCGTGTGCACAAACCTGCTTGGACCGNNNNNNNNNNNNNNNNNNNNGTTTCCTTGCAGGTGGTATCCAAGCGGTCATGTTGACTGCTACTATGAATGCAGC
BRD2	AATGCACTACGCATTAGGCA	TCCGTAATTGGAGACGAGGA	T	GTACTTCACGTGAGTCATAGCAATGCACTACGCATTAGGCAACCTGCTTGGACCGNNNNNNNNNNNNNNNNNNNNGTTTCCTTGCAGGTTCCGTAATTGGAGACGAGGAGACTGCTACTATGAATGCAGC
BRD3	TTCAACGTTAAGTGGTGCCA	CCCGATAATAAGCGTCACGT	T	GTACTTCACGTGAGTCATAGCTTCAACGTTAAGTGGTGCCAACCTGCTTGGACCGNNNNNNNNNNNNNNNNNNNNGTTTCCTTGCAGGTCCCGATAATAAGCGTCACGTGACTGCTACTATGAATGCAGC
BRD4	ATCCACCTACAAGGCTCTGA	GTGCTCAAACTTAACGAGCG	T	GTACTTCACGTGAGTCATAGCATCCACCTACAAGGCTCTGAACCTGCTTGGACCGNNNNNNNNNNNNNNNNNNNNGTTTCCTTGCAGGTGTGCTCAAACTTAACGAGCGGACTGCTACTATGAATGCAGC
BRD9	TCGGGATTATTCAAGCGACC	AGTGCTTTCCGCTTACTCTC	T	GTACTTCACGTGAGTCATAGCTCGGGATTATTCAAGCGACCACCTGCTTGGACCGNNNNNNNNNNNNNNNNNNNNGTTTCCTTGCAGGTAGTGCTTTCCGCTTACTCTCGACTGCTACTATGAATGCAGC
CCND1	AAGTCCCTCTTCGCATCATG	AACACCATAGGCTACACGTG	T	GTACTTCACGTGAGTCATAGCAAGTCCCTCTTCGCATCATGACCTGCTTGGACCGNNNNNNNNNNNNNNNNNNNNGTTTCCTTGCAGGTAACACCATAGGCTACACGTGGACTGCTACTATGAATGCAGC
CDK12	ATTTCGGTATGACTGCGTGT	TCGGACATATTCATCGCTGG	T	GTACTTCACGTGAGTCATAGCATTTCGGTATGACTGCGTGTACCTGCTTGGACCGNNNNNNNNNNNNNNNNNNNNGTTTCCTTGCAGGTTCGGACATATTCATCGCTGGGACTGCTACTATGAATGCAGC
CDK13	ACGAGTTTCAGTTGGACGAA	TCCCACTTTGGTCCAAGATG	T	GTACTTCACGTGAGTCATAGCACGAGTTTCAGTTGGACGAAACCTGCTTGGACCGNNNNNNNNNNNNNNNNNNNNGTTTCCTTGCAGGTTCCCACTTTGGTCCAAGATGGACTGCTACTATGAATGCAGC
CHKA	TCCAGTGTTGGTTAGTTCGG	GGATCGAACTTGCACTTGTG	C	GTACTTCACGTGAGTCATAGCTCCAGTGTTGGTTAGTTCGGACCTGCCTGGACCGNNNNNNNNNNNNNNNNNNNNGTTTCCTCGCAGGTGGATCGAACTTGCACTTGTGGACTGCTACTATGAATGCAGC
DLL4	ATTGACGTAACCGCTGATGA	ATTGTGCTAATGGCGATCCT	C	GTACTTCACGTGAGTCATAGCATTGACGTAACCGCTGATGAACCTGCCTGGACCGNNNNNNNNNNNNNNNNNNNNGTTTCCTCGCAGGTATTGTGCTAATGGCGATCCTGACTGCTACTATGAATGCAGC
DOT1L	GCTCAATAAGAACGCGGATG	GAGTAAGAACCGCGATAGCT	C	GTACTTCACGTGAGTCATAGCGCTCAATAAGAACGCGGATGACCTGCCTGGACCGNNNNNNNNNNNNNNNNNNNNGTTTCCTCGCAGGTGAGTAAGAACCGCGATAGCTGACTGCTACTATGAATGCAGC
EIF4A1	TCACTCATTGACGTCCTTGT	TTATCCGTTATCGCTCGGTT	C	GTACTTCACGTGAGTCATAGCTCACTCATTGACGTCCTTGTACCTGCCTGGACCGNNNNNNNNNNNNNNNNNNNNGTTTCCTCGCAGGTTTATCCGTTATCGCTCGGTTGACTGCTACTATGAATGCAGC
EIF4A2	CATCTGTTGGTGTCAGCAAC	AGTACCGTCCTGATAGTGGT	C	GTACTTCACGTGAGTCATAGCCATCTGTTGGTGTCAGCAACACCTGCCTGGACCGNNNNNNNNNNNNNNNNNNNNGTTTCCTCGCAGGTAGTACCGTCCTGATAGTGGTGACTGCTACTATGAATGCAGC
EIF4E	AAGAAGGTCTTGTGCGGTAT	TGCATCTTATAGCGAGCAGT	C	GTACTTCACGTGAGTCATAGCAAGAAGGTCTTGTGCGGTATACCTGCCTGGACCGNNNNNNNNNNNNNNNNNNNNGTTTCCTCGCAGGTTGCATCTTATAGCGAGCAGTGACTGCTACTATGAATGCAGC
ERCC3	TCTTGGTTTCGATGCCATCT	GTGATAGAATGGAAGGCCGA	C	GTACTTCACGTGAGTCATAGCTCTTGGTTTCGATGCCATCTACCTGCCTGGACCGNNNNNNNNNNNNNNNNNNNNGTTTCCTCGCAGGTGTGATAGAATGGAAGGCCGAGACTGCTACTATGAATGCAGC
EZH1	GGCCATAACATTGATCTCGC	CGATGAGATCCTACTTGCGA	C	GTACTTCACGTGAGTCATAGCGGCCATAACATTGATCTCGCACCTGCCTGGACCGNNNNNNNNNNNNNNNNNNNNGTTTCCTCGCAGGTCGATGAGATCCTACTTGCGAGACTGCTACTATGAATGCAGC
EZH2	GTACACTATGTCACCGCGTA	CCTCACAATTCCAGTGGACT	C	GTACTTCACGTGAGTCATAGCGTACACTATGTCACCGCGTAACCTGCCTGGACCGNNNNNNNNNNNNNNNNNNNNGTTTCCTCGCAGGTCCTCACAATTCCAGTGGACTGACTGCTACTATGAATGCAGC
FNTA	GATACTCAACTCTCGCACCA	CACCCAAATTAGACAAGGCG	G	GTACTTCACGTGAGTCATAGCGATACTCAACTCTCGCACCAACCTGCGTGGACCGNNNNNNNNNNNNNNNNNNNNGTTTCCTGGCAGGTCACCCAAATTAGACAAGGCGGACTGCTACTATGAATGCAGC
FNTB	AAAGAGCTAGCTGCCTTCAA	TGAGGCTTATAAGCTCTGGC	G	GTACTTCACGTGAGTCATAGCAAAGAGCTAGCTGCCTTCAAACCTGCGTGGACCGNNNNNNNNNNNNNNNNNNNNGTTTCCTGGCAGGTTGAGGCTTATAAGCTCTGGCGACTGCTACTATGAATGCAGC
HRAS	TGGTACTTATCAGGCGAACC	TCACAACTTGCTCTGAAGGT	G	GTACTTCACGTGAGTCATAGCTGGTACTTATCAGGCGAACCACCTGCGTGGACCGNNNNNNNNNNNNNNNNNNNNGTTTCCTGGCAGGTTCACAACTTGCTCTGAAGGTGACTGCTACTATGAATGCAGC
HSP90AA1	AGCCGAATGTAGGTCAGATC	AGACTTGTCGTAACACGTGA	G	GTACTTCACGTGAGTCATAGCAGCCGAATGTAGGTCAGATCACCTGCGTGGACCGNNNNNNNNNNNNNNNNNNNNGTTTCCTGGCAGGTAGACTTGTCGTAACACGTGAGACTGCTACTATGAATGCAGC
HSP90AB1	GGATATGACTTCGTCGTCCA	TAACTGCTTCTCTTGTCGCT	G	GTACTTCACGTGAGTCATAGCGGATATGACTTCGTCGTCCAACCTGCGTGGACCGNNNNNNNNNNNNNNNNNNNNGTTTCCTGGCAGGTTAACTGCTTCTCTTGTCGCTGACTGCTACTATGAATGCAGC
HSP90B1	GTGGATCAACTTCTGTGCTG	CGTTGTTATCTCCGCTATGC	G	GTACTTCACGTGAGTCATAGCGTGGATCAACTTCTGTGCTGACCTGCGTGGACCGNNNNNNNNNNNNNNNNNNNNGTTTCCTGGCAGGTCGTTGTTATCTCCGCTATGCGACTGCTACTATGAATGCAGC
IDH1	ACAACTCTCTCGATCTCACT	TTTGGACTTATCTGGCAAGG	G	GTACTTCACGTGAGTCATAGCACAACTCTCTCGATCTCACTACCTGCGTGGACCGNNNNNNNNNNNNNNNNNNNNGTTTCCTGGCAGGTTTTGGACTTATCTGGCAAGGGACTGCTACTATGAATGCAGC
IDH2	CTTTCCTTGTCGATTCGCAA	ATCAGACTACTCGCCAAGAC	G	GTACTTCACGTGAGTCATAGCCTTTCCTTGTCGATTCGCAAACCTGCGTGGACCGNNNNNNNNNNNNNNNNNNNNGTTTCCTGGCAGGTATCAGACTACTCGCCAAGACGACTGCTACTATGAATGCAGC
IGF1R	CAATGTCATTATTCCGACGC	ACCCTATTCACCTGAGAGTT	G	GTACTTCACGTGAGTCATAGCCAATGTCATTATTCCGACGCACCTGCGTGGACCGNNNNNNNNNNNNNNNNNNNNGTTTCCTGGCAGGTACCCTATTCACCTGAGAGTTGACTGCTACTATGAATGCAGC

## Sheet: D - Ordered Oligo Backbones
Fwd Primer B/D	CATACGTCTGCATGCGACTCG
BfuAI 5'	ACCTGC
Overhang 5'	TGGACCG
Overhang 3'	GTTTCCT
BfuAI 3'	GCAGGT
Rev Primer B/D	CTGCTCGATCAGACGTCAGTG
sgRNA	NNNNNNNNNNNNNNNNNNNN
Gene Target	Fwd Inner Primer	Rev Inner Primer	Extra Nucleotide	Oligo Backbone
KDM1A	ATTCCTCTATGCGAAGTGCT	TTATGGCTTATCGGAGCCAA	G	CATACGTCTGCATGCGACTCGATTCCTCTATGCGAAGTGCTACCTGCGTGGACCGNNNNNNNNNNNNNNNNNNNNGTTTCCTGGCAGGTTTATGGCTTATCGGAGCCAACTGCTCGATCAGACGTCAGTG
KIF11	ACTGAGATCTCACGATACGA	AACTTCGTAGCGAGTTAAGG	A	CATACGTCTGCATGCGACTCGACTGAGATCTCACGATACGAACCTGCATGGACCGNNNNNNNNNNNNNNNNNNNNGTTTCCTAGCAGGTAACTTCGTAGCGAGTTAAGGCTGCTCGATCAGACGTCAGTG
KRAS	CCAGGTTATTGCAACACTCC	TGGGTAGTATGTCCGTCAAC	A	CATACGTCTGCATGCGACTCGCCAGGTTATTGCAACACTCCACCTGCATGGACCGNNNNNNNNNNNNNNNNNNNNGTTTCCTAGCAGGTTGGGTAGTATGTCCGTCAACCTGCTCGATCAGACGTCAGTG
MCL1	TAGATCGTTCCTCTCGCTTA	TACGGTATTCACCGGAGTAT	A	CATACGTCTGCATGCGACTCGTAGATCGTTCCTCTCGCTTAACCTGCATGGACCGNNNNNNNNNNNNNNNNNNNNGTTTCCTAGCAGGTTACGGTATTCACCGGAGTATCTGCTCGATCAGACGTCAGTG
MDM2	TTGCAAGTTACGTTGCCTAC	ATCATGGTACTACAGCCGAG	A	CATACGTCTGCATGCGACTCGTTGCAAGTTACGTTGCCTACACCTGCATGGACCGNNNNNNNNNNNNNNNNNNNNGTTTCCTAGCAGGTATCATGGTACTACAGCCGAGCTGCTCGATCAGACGTCAGTG
MET	TTACGTGTTAATCCGCTCTC	ATGAGGATACCGTAGACACA	A	CATACGTCTGCATGCGACTCGTTACGTGTTAATCCGCTCTCACCTGCATGGACCGNNNNNNNNNNNNNNNNNNNNGTTTCCTAGCAGGTATGAGGATACCGTAGACACACTGCTCGATCAGACGTCAGTG
MSLN	CGGTTACATCGAGAATCGTG	CCATCATATTCGCCACCATC	A	CATACGTCTGCATGCGACTCGCGGTTACATCGAGAATCGTGACCTGCATGGACCGNNNNNNNNNNNNNNNNNNNNGTTTCCTAGCAGGTCCATCATATTCGCCACCATCCTGCTCGATCAGACGTCAGTG
NAMPT	CGTGAAAATCAGATCCAACC	ACTAACCTCTAGAGTGAGCA	A	CATACGTCTGCATGCGACTCGCGTGAAAATCAGATCCAACCACCTGCATGGACCGNNNNNNNNNNNNNNNNNNNNGTTTCCTAGCAGGTACTAACCTCTAGAGTGAGCACTGCTCGATCAGACGTCAGTG
NCSTN	CAGATGCATTCTGGTCAGTG	CTGGTTTTGCCATTCATTGC	A	CATACGTCTGCATGCGACTCGCAGATGCATTCTGGTCAGTGACCTGCATGGACCGNNNNNNNNNNNNNNNNNNNNGTTTCCTAGCAGGTCTGGTTTTGCCATTCATTGCCTGCTCGATCAGACGTCAGTG
NOTCH2	TGGAGAATATCCAGGTCGTA	TAAGGAGTTCTGACGTGTTC	A	CATACGTCTGCATGCGACTCGTGGAGAATATCCAGGTCGTAACCTGCATGGACCGNNNNNNNNNNNNNNNNNNNNGTTTCCTAGCAGGTTAAGGAGTTCTGACGTGTTCCTGCTCGATCAGACGTCAGTG
NOTCH3	TGCCTACTATCTTCTGCCTG	TCAGTTGTTGCAATAGCGAG	A	CATACGTCTGCATGCGACTCGTGCCTACTATCTTCTGCCTGACCTGCATGGACCGNNNNNNNNNNNNNNNNNNNNGTTTCCTAGCAGGTTCAGTTGTTGCAATAGCGAGCTGCTCGATCAGACGTCAGTG
NRAS	ATAGGTCTAAGACCAGCGTA	CTCTTTGTGAAGTGTGTTGG	A	CATACGTCTGCATGCGACTCGATAGGTCTAAGACCAGCGTAACCTGCATGGACCGNNNNNNNNNNNNNNNNNNNNGTTTCCTAGCAGGTCTCTTTGTGAAGTGTGTTGGCTGCTCGATCAGACGTCAGTG
PAK1	CCAAATGATTGTGGCTCAGT	AAGCCATTCTATATGTGCGC	T	CATACGTCTGCATGCGACTCGCCAAATGATTGTGGCTCAGTACCTGCTTGGACCGNNNNNNNNNNNNNNNNNNNNGTTTCCTTGCAGGTAAGCCATTCTATATGTGCGCCTGCTCGATCAGACGTCAGTG
PAK4	TCTATGCTTGTGTATCAGCC	GGTAGAGAAGGTTCCTGTTC	T	CATACGTCTGCATGCGACTCGTCTATGCTTGTGTATCAGCCACCTGCTTGGACCGNNNNNNNNNNNNNNNNNNNNGTTTCCTTGCAGGTGGTAGAGAAGGTTCCTGTTCCTGCTCGATCAGACGTCAGTG
PAK5	TACCTTGTTCAATGTGCGTC	GTCTAGAATGGACCACTGGT	T	CATACGTCTGCATGCGACTCGTACCTTGTTCAATGTGCGTCACCTGCTTGGACCGNNNNNNNNNNNNNNNNNNNNGTTTCCTTGCAGGTGTCTAGAATGGACCACTGGTCTGCTCGATCAGACGTCAGTG
PAK6	GTCAGTAAATCGTGCAACAG	CTTCGGATGTGAGACCTAAG	T	CATACGTCTGCATGCGACTCGGTCAGTAAATCGTGCAACAGACCTGCTTGGACCGNNNNNNNNNNNNNNNNNNNNGTTTCCTTGCAGGTCTTCGGATGTGAGACCTAAGCTGCTCGATCAGACGTCAGTG
PHGDH	CTGTGTATGCTCCATGTCAC	ATGTAGCTACAGAACCGGTT	T	CATACGTCTGCATGCGACTCGCTGTGTATGCTCCATGTCACACCTGCTTGGACCGNNNNNNNNNNNNNNNNNNNNGTTTCCTTGCAGGTATGTAGCTACAGAACCGGTTCTGCTCGATCAGACGTCAGTG
PPARG	TTCTTCCTTAACCAACCTCG	TTTACCCTTATTATCCGCCG	T	CATACGTCTGCATGCGACTCGTTCTTCCTTAACCAACCTCGACCTGCTTGGACCGNNNNNNNNNNNNNNNNNNNNGTTTCCTTGCAGGTTTTACCCTTATTATCCGCCGCTGCTCGATCAGACGTCAGTG
PSEN1	TGTCATGTATTGCCTCCTCA	TCGCTTTTATTATGGACCGC	T	CATACGTCTGCATGCGACTCGTGTCATGTATTGCCTCCTCAACCTGCTTGGACCGNNNNNNNNNNNNNNNNNNNNGTTTCCTTGCAGGTTCGCTTTTATTATGGACCGCCTGCTCGATCAGACGTCAGTG
PSEN2	TATCGTCTTCTTCCAGACCT	TTCCTGTTTACTGCTACACC	T	CATACGTCTGCATGCGACTCGTATCGTCTTCTTCCAGACCTACCTGCTTGGACCGNNNNNNNNNNNNNNNNNNNNGTTTCCTTGCAGGTTTCCTGTTTACTGCTACACCCTGCTCGATCAGACGTCAGTG
PSENEN	GTCGAAGAATCGGATAGTGC	TCTACAGTTGTGCTCTGGAA	T	CATACGTCTGCATGCGACTCGGTCGAAGAATCGGATAGTGCACCTGCTTGGACCGNNNNNNNNNNNNNNNNNNNNGTTTCCTTGCAGGTTCTACAGTTGTGCTCTGGAACTGCTCGATCAGACGTCAGTG
PTPN11	TTCTGAGTTAAGTCCACGGT	CGAAACAATCGTACGGCTAT	C	CATACGTCTGCATGCGACTCGTTCTGAGTTAAGTCCACGGTACCTGCCTGGACCGNNNNNNNNNNNNNNNNNNNNGTTTCCTCGCAGGTCGAAACAATCGTACGGCTATCTGCTCGATCAGACGTCAGTG
STAT3	AGTTGGATCCTTCACCAATC	TACTCCTTTCATGACTTGCC	C	CATACGTCTGCATGCGACTCGAGTTGGATCCTTCACCAATCACCTGCCTGGACCGNNNNNNNNNNNNNNNNNNNNGTTTCCTCGCAGGTTACTCCTTTCATGACTTGCCCTGCTCGATCAGACGTCAGTG
TAF1	CGTTTCAATAGCCACCTCAA	CTCGTCATGAGCATGTGTAG	C	CATACGTCTGCATGCGACTCGCGTTTCAATAGCCACCTCAAACCTGCCTGGACCGNNNNNNNNNNNNNNNNNNNNGTTTCCTCGCAGGTCTCGTCATGAGCATGTGTAGCTGCTCGATCAGACGTCAGTG
TRAP1	CTCTAACTGACGCGGAATTA	AGCTTTCTCGATCGATCTTC	C	CATACGTCTGCATGCGACTCGCTCTAACTGACGCGGAATTAACCTGCCTGGACCGNNNNNNNNNNNNNNNNNNNNGTTTCCTCGCAGGTAGCTTTCTCGATCGATCTTCCTGCTCGATCAGACGTCAGTG
TUBA1A	AACCTGATAGGCCGACATAA	TCTCGAATTGATAGGCCACT	C	CATACGTCTGCATGCGACTCGAACCTGATAGGCCGACATAAACCTGCCTGGACCGNNNNNNNNNNNNNNNNNNNNGTTTCCTCGCAGGTTCTCGAATTGATAGGCCACTCTGCTCGATCAGACGTCAGTG
TUBA1B	TACCGATTTCACAAGGACTG	CCAATACATTCGGCCTATCA	C	CATACGTCTGCATGCGACTCGTACCGATTTCACAAGGACTGACCTGCCTGGACCGNNNNNNNNNNNNNNNNNNNNGTTTCCTCGCAGGTCCAATACATTCGGCCTATCACTGCTCGATCAGACGTCAGTG
TUBA1C	TACACACTTCAATCACGCAG	GCTAAGGAAGATGAAGCTGG	C	CATACGTCTGCATGCGACTCGTACACACTTCAATCACGCAGACCTGCCTGGACCGNNNNNNNNNNNNNNNNNNNNGTTTCCTCGCAGGTGCTAAGGAAGATGAAGCTGGCTGCTCGATCAGACGTCAGTG
TUBA3C	ACTTCCATCTACTGCATACG	ATCTGCATAAGGCACTATCC	C	CATACGTCTGCATGCGACTCGACTTCCATCTACTGCATACGACCTGCCTGGACCGNNNNNNNNNNNNNNNNNNNNGTTTCCTCGCAGGTATCTGCATAAGGCACTATCCCTGCTCGATCAGACGTCAGTG
TUBA3D	CCCTGAAATTGCCTATACCG	CACCATTATTACGCGACCTT	C	CATACGTCTGCATGCGACTCGCCCTGAAATTGCCTATACCGACCTGCCTGGACCGNNNNNNNNNNNNNNNNNNNNGTTTCCTCGCAGGTCACCATTATTACGCGACCTTCTGCTCGATCAGACGTCAGTG
TUBA3E	TATTCGCTTAGGACTGACAC	TTTCTCGTTATACCTTCCGG	G	CATACGTCTGCATGCGACTCGTATTCGCTTAGGACTGACACACCTGCGTGGACCGNNNNNNNNNNNNNNNNNNNNGTTTCCTGGCAGGTTTTCTCGTTATACCTTCCGGCTGCTCGATCAGACGTCAGTG
TUBA4A	CAATCCATGGCCAACGATAT	CTGAACTTGCTCGGTTAACA	G	CATACGTCTGCATGCGACTCGCAATCCATGGCCAACGATATACCTGCGTGGACCGNNNNNNNNNNNNNNNNNNNNGTTTCCTGGCAGGTCTGAACTTGCTCGGTTAACACTGCTCGATCAGACGTCAGTG
TUBA8	AATCTCCTACGTGGAACCTT	ATGGCAATACGTTATCCTGC	G	CATACGTCTGCATGCGACTCGAATCTCCTACGTGGAACCTTACCTGCGTGGACCGNNNNNNNNNNNNNNNNNNNNGTTTCCTGGCAGGTATGGCAATACGTTATCCTGCCTGCTCGATCAGACGTCAGTG
TUBAL3	GCTTTAGAAGATCCTCGGAA	CAGCTTAATTCAGTGGTTGG	G	CATACGTCTGCATGCGACTCGGCTTTAGAAGATCCTCGGAAACCTGCGTGGACCGNNNNNNNNNNNNNNNNNNNNGTTTCCTGGCAGGTCAGCTTAATTCAGTGGTTGGCTGCTCGATCAGACGTCAGTG
UBA3	TGCGATTTATCTTGACGGAC	TGCTTGATATACGGTTGCAG	G	CATACGTCTGCATGCGACTCGTGCGATTTATCTTGACGGACACCTGCGTGGACCGNNNNNNNNNNNNNNNNNNNNGTTTCCTGGCAGGTTGCTTGATATACGGTTGCAGCTGCTCGATCAGACGTCAGTG
XIAP	AAACACGTAGAGAGGATGAC	ATCCGTTTACAGTTAGGTCC	G	CATACGTCTGCATGCGACTCGAAACACGTAGAGAGGATGACACCTGCGTGGACCGNNNNNNNNNNNNNNNNNNNNGTTTCCTGGCAGGTATCCGTTTACAGTTAGGTCCCTGCTCGATCAGACGTCAGTG
XPO1	TCAGAGTTTGCAGGTAGCTA	TATGTGGTTCTTCGTCTGGA	G	CATACGTCTGCATGCGACTCGTCAGAGTTTGCAGGTAGCTAACCTGCGTGGACCGNNNNNNNNNNNNNNNNNNNNGTTTCCTGGCAGGTTATGTGGTTCTTCGTCTGGACTGCTCGATCAGACGTCAGTG
CTRL	GTAACCAATGTAAGGCACTC	CAGTTCTATTCTCGGATCCA	G	CATACGTCTGCATGCGACTCGGTAACCAATGTAAGGCACTCACCTGCGTGGACCGNNNNNNNNNNNNNNNNNNNNGTTTCCTGGCAGGTCAGTTCTATTCTCGGATCCACTGCTCGATCAGACGTCAGTG
KIF11 C	CTTCTACTGTGTAGCTACTG	CCGTATTATAGTGTGAGGTC	C	CATACGTCTGCATGCGACTCGCTTCTACTGTGTAGCTACTGACCTGCCTGGACCGNNNNNNNNNNNNNNNNNNNNGTTTCCTCGCAGGTCCGTATTATAGTGTGAGGTCCTGCTCGATCAGACGTCAGTG
