# Supplementary material for: Target identification of small molecules using large-scale CRISPR-Cas mutagenesis scanning of essential genes
Source: Nat Commun. 2018 Feb 5;9:502. doi: 10.1038/s41467-017-02349-8 (PMC5799254; doi:10.1038/s41467-017-02349-8)
Supplement: Supplementary file 7 — Supplementary Data 5 [file 41467_2017_2349_MOESM7_ESM.xlsx]

## Sheet: Enriched sgRNAs (Bortezomib)
		After puromycin selection			After Bortezomib treatment			Bortezomib vs. Puromycin
sgRNA ID	sgRNA sequence	Count	%	RPM	Count	%	RPM	Log2 (Fold Change RPM)	Cut Site		Threshold	Fold Change
PSMB5_78	GTAAGCACCCGCTGTAGCCC	73	3.87701e-06	3.87701	91794	0.121344	121344	14.6028	A79		3.32193	10
RXRB_360	CGGCATGCCGCAGGGCAGTG	881	4.67897e-05	46.7897	179148	0.23682	236820	12.2748			6.64386	100
PSMB5_94	CACCATGGCTGGGGGCGCAG	2510	0.000133306	133.306	178880	0.236464	236464	10.7819	A108		9.96578	1000
PSMB5_117	CAGTACTCAGCCTGGCAAGG	4377	0.000232461	232.461	169334	0.223845	223845	9.90511	Intron1
TUBB1_2	CATATTCAGATTGGCCAGTG	47	2.49616e-06	2.49616	2503	0.00330877	3308.77	9.88674
PSMB5_85	GCTGACTCCAGGGCTACAGC	350	1.85884e-05	18.5884	2307	0.00304967	3049.67	7.28298	T80
RET_491	ATTGTATGGGGCCTGCAGCC	2945	0.000156408	156.408	16437	0.0217284	21728.4	7.10899	S795
JAK1_255	GCTCATGAGGTCTCCCAAGC	1627	8.64096e-05	86.4096	8032.5	0.0106183	10618.3	6.92468
PSMB5_91	ACCTGCTAGGCACCATGGCT	3146	0.000167083	167.083	8385.5	0.011085	11085	6.04341	M104
RXRA_117	ATGTCCTCGCTGCTGCTGAC	10226	0.000543101	543.101	23988.5	0.0317109	31710.9	5.86501
RET_536	ATGGTGAGGGCCCGCTCATC	9202	0.000488716	488.716	20217.5	0.0267259	26725.9	5.7702
PARP1_14	TCCAGACTAATGTTAGCTGA	31	1.6464e-06	1.6464	102.5	0.000135497	135.497	5.68869
RRM2B_153	CGCTTGGAGGCCTCAGGCCG	9051	0.000480697	480.697	16147.5	0.0213457	21345.7	5.46974
RRM2_31	GCTGCAGCTCTCGCCGCTGA	6060	0.000321845	321.845	9164.5	0.0121147	12114.7	5.2299
TUBB8_267	TCCTTCCCCCACCGCCCTCC	2704	0.000143609	143.609	3669	0.00485012	4850.12	5.06809
CTRL_19	GCAGCTCGACCTCAAGCCGT	579	3.07506e-05	30.7506	754.5	0.000997389	997.389	4.97475
TOP1_211	AGGAACAGCTAGCAGATGCC	193	1.02502e-05	10.2502	260.5	0.00034436	344.36	4.94008
VEGFB_60	ACACACTCCAGGCCATCGTC	1641	8.71531e-05	87.1531	1010.5	0.0013358	1335.8	3.92263
CTRL_1	GTAGCGAACGTGTCCGGCGT	9543	0.000506827	506.827	5767	0.00762351	7623.51	3.90824
TUBB4B_85	CAGCTGACCCACTCCCTGGG	1892.5	0.00010051	100.51	1117.25	0.00147691	1476.91	3.86387
TUBB8_108	CAGCTGACCCACTCCCTGGG	1892.5	0.00010051	100.51	1117.25	0.00147691	1476.91	3.86387
TUBB6_204	GGAGGCCATCTTCAGGCCGC	2170	0.000115248	115.248	1123	0.00148452	1484.52	3.67568
MAP2K2_210	CTGGCCATGATGAGGCCCGA	2728	0.000144883	144.883	1154	0.0015255	1525.5	3.38734
TOP1_102	CCTGGACTTTTCCGTGGCCG	0	0	0	6.5	8.59248e-06	8.59248	3.2619
RET_229	TGGCCACCACGGTGTCCTGC	2125	0.000112858	112.858	745	0.00098483	984.83	3.1141
RXRA_57	TGCCGTTGATGGGGGAGCTC	3129	0.00016618	166.18	838	0.00110777	1107.77	2.72948
SMO_161	GGACATGCACAGCTACATCG	1945	0.000103299	103.299	478.5	0.000632539	632.539	2.60271
RET_642	CTCGAGCCCTCCCTTCCACA	1707	9.06584e-05	90.6584	384	0.000507617	507.617	2.47224
MAPK1_96	TCTTTCATTTGCTCGATGGT	347	1.84291e-05	18.4291	79	0.000104432	104.432	2.44002
PSMB5_71	ATCCGCTGCGCCCCCAGCCA	3901	0.000207181	207.181	716	0.000946495	946.495	2.18628
PSMB5_92	CCTGCTAGGCACCATGGCTG	1587	8.42852e-05	84.2852	266.5	0.000352292	352.292	2.05049
TUBB2A_159	CACCACCTGCCTGCGCTTCC	687	3.64864e-05	36.4864	94.1667	0.000124481	124.481	1.74303
TUBB2B_159	CACCACCTGCCTGCGCTTCC	687	3.64864e-05	36.4864	94.1667	0.000124481	124.481	1.74303
TUBB4A_154	CACCACCTGCCTGCGCTTCC	687	3.64864e-05	36.4864	94.1667	0.000124481	124.481	1.74303
PDE3A_286	GCCGTATGCCACCTGGATGA	8648	0.000459293	459.293	1151	0.00152153	1521.53	1.72585
SSTR3_15	GCTGCGTGATCTGGCTGACC	3884	0.000206278	206.278	477	0.000630556	630.556	1.60734
MAP2K1_35	GAGCTGGGGGCTGGCAATGG	283	1.50301e-05	15.0301	36	4.75891e-05	47.5891	1.59985
SSTR1_130	GCACAGGCAGATAGCCCCCA	2802	0.000148814	148.814	323	0.00042698	426.98	1.51438
SSTR2_16	TCTGCCTTTCTTGGCTATGC	1817	9.65005e-05	96.5005	191.5	0.000253148	253.148	1.38219
SMO_120	CCCTCTCCACGATGGCACAG	578	3.06974e-05	30.6974	60	7.93152e-05	79.3152	1.34131
PDCD1_91	GCTGGCCTGGGTGAGGGGCT	4827	0.000256361	256.361	456.5	0.000603456	603.456	1.23185
SRC_351	ACTCCGGCGGGCAGGGCATC	1869	9.92622e-05	99.2622	154.5	0.000204237	204.237	1.03351
MAPK1_88	AGCAGATATGGTCATTGCTG	1161	6.16604e-05	61.6604	94	0.00012426	124.26	0.999304
PDE3B_168	CAGCAGCGTCCGCAGCCAGG	5291	0.000281004	281.004	416.5	0.00055058	550.58	0.967855
RXRA_116	GATGTCCTCGCTGCTGCTGA	4235	0.00022492	224.92	308.5	0.000407812	407.812	0.855627
TUBB_109	AGTTCACTGCCATGTTCCGC	1	5.31098e-08	0.0531098	0.5	6.6096e-07	0.66096	0.657361
TUBB_123	AGAGGAGGAGGATTTCGGTG	1	5.31098e-08	0.0531098	0.5	6.6096e-07	0.66096	0.657361
IL2RB_113	ATCTCAGGTGCCAGGCCGCC	6604	0.000350737	350.737	415.5	0.000549258	549.258	0.645611
MTOR_262	CTTGTTGGCTGCATTGTGCC	245	1.30119e-05	13.0119	12	1.5863e-05	15.863	0.267212
SMO_356	GCATGCTGAAGGACAGCTCC	2692	0.000142972	142.972	123	0.000162596	162.596	0.184355
JAK1_389	CAGAACTGCCCAAGGACATC	2098	0.000111424	111.424	91	0.000120295	120.295	0.109563
SMO_42	CTGCGCTACAACGTGTGCCT	4846	0.00025737	257.37	207.5	0.000274298	274.298	0.0915577
SMO_130	TACGGCTGGGCAGCTCCACC	1272	6.75556e-05	67.5556	53	7.00618e-05	70.0618	0.0517981
KDR_72	CCCGTGCCAGCAGTCCAGCA	10798	0.000573479	573.479	448	0.00059222	592.22	0.0463125
SMO_59	CGAGTCTCCGGCCAGCAGTG	1176	6.24571e-05	62.4571	48.5	6.41131e-05	64.1131	0.0371667
CTRL_12	GAATCTACCGCAGCGGTTCG	0	0	0	0	0	0	0
CTRL_17	GCGCCTTAAGAGTACTCATC	0	0	0	0	0	0	0
CTRL_22	GTCGTCATACAACGGCAACG	0	0	0	0	0	0	0
CTRL_30	GCACACCTAGATATCGAATG	0	0	0	0	0	0	0
CTRL_31	GTTGATCAACGCGCTTCGCG	0	0	0	0	0	0	0
CTRL_42	GAGATTCCGATGTAACGTAC	0	0	0	0	0	0	0
CTRL_44	GCGTTAGTCACTTAGCTCGA	0	0	0	0	0	0	0
CTRL_46	GGATAGGTGACCTTAGTACG	0	0	0	0	0	0	0
CTRL_48	GCAACTATTGGAATACGTGA	0	0	0	0	0	0	0
CTRL_49	GTTACCTTCGCTCGTCTATA	0	0	0	0	0	0	0
CTRL_5	GTGGTAGAATAACGTATTAC	0	0	0	0	0	0	0
CTRL_50	GTACCGAGCACCACAGGCCG	0	0	0	0	0	0	0
CTRL_57	GCACAATGTTGACGTAAGTG	0	0	0	0	0	0	0
CTRL_59	GTCGGTGATCCAACGTATCG	0	0	0	0	0	0	0
CTRL_6	GTCATACATGGATAAGGCTA	0	0	0	0	0	0	0
CTRL_60	GAGCTAGTAGGACGCAAGAC	0	0	0	0	0	0	0
CTRL_66	GAGGTGATCGATTAAGTACA	0	0	0	0	0	0	0
CTRL_7	GATACACGAAGCATCACTAG	0	0	0	0	0	0	0
CTRL_70	GAACTGCATCTTGTTGTAGT	0	0	0	0	0	0	0
CTRL_76	GTGTAATTGCGTCTAGTCGG	0	0	0	0	0	0	0
CTRL_78	GAAGATAAGTCGCTGTCTCG	0	0	0	0	0	0	0
CTRL_8	GAACGTTGGCACTACTTCAC	0	0	0	0	0	0	0
CTRL_81	GAGGCAAGCCGTTAGGTGTA	0	0	0	0	0	0	0
CTRL_83	GGAACATAGGAGCACGTAGT	0	0	0	0	0	0	0
CTRL_89	GACTAATGGACCAAGTCAGT	0	0	0	0	0	0	0
CTRL_90	GCGGATTAGAGGTAATGCGG	0	0	0	0	0	0	0
CTRL_93	GACTTGTATGTGGCTTACGG	0	0	0	0	0	0	0
CTRL_96	GCGTTGGCACGATGTTACGG	0	0	0	0	0	0	0
CTRL_98	GTATACTAGCTAACCACACG	0	0	0	0	0	0	0
CTRL_99	GAATCGGAATAGTTGATTCG	0	0	0	0	0	0	0
IFNAR1_22	ATGACAACTTTATCCTGAGG	0	0	0	0	0	0	0
IFNAR1_27	TTTACTTTAAAGAACTGGGA	0	0	0	0	0	0	0
IFNAR1_34	GAGTGAAGAAAAGTTGCATT	0	0	0	0	0	0	0
IFNAR1_42	GTTATCTGGAAAAACTCTTC	0	0	0	0	0	0	0
IFNAR1_43	ATAACACTATCTTTTGTTCC	0	0	0	0	0	0	0
IFNAR1_45	GCTTCTAAATGTACTTCTGG	0	0	0	0	0	0	0
IFNAR1_46	TTATATTTGTGTTATAGGAA	0	0	0	0	0	0	0
IFNAR1_48	CTACTTACGTCATGGAAAAT	0	0	0	0	0	0	0
IFNAR1_52	GTGGTCTTTATACAATGTAC	0	0	0	0	0	0	0
IFNAR1_53	TTTAGACAATAAGTAGTCTC	0	0	0	0	0	0	0
IFNAR1_54	GAGTTTATAAATTTTATGTC	0	0	0	0	0	0	0
IFNAR1_56	TCAGAACTATGTTCTTAAAT	0	0	0	0	0	0	0
IFNAR1_58	ATTTATGGAATGGAACTTAC	0	0	0	0	0	0	0
IFNAR1_60	TAAGAACATAGTTCTGATTT	0	0	0	0	0	0	0
IFNAR1_65	CCTCAAAACGTTTTCCAAAA	0	0	0	0	0	0	0
IFNAR1_69	TGATACTGAAATACAAGGTA	0	0	0	0	0	0	0
IFNAR1_75	GTTTTGACATTTTCACAGTC	0	0	0	0	0	0	0
IFNAR1_76	TTTGTTTCCATTTATACAAA	0	0	0	0	0	0	0
IFNAR1_77	CATTTATACAAATGGTTTCC	0	0	0	0	0	0	0
IFNAR1_89	AGGGATCTAATGTTAAAGAC	0	0	0	0	0	0	0
IFNAR1_99	TAGGAAATACCTCTAAAATT	0	0	0	0	0	0	0
IFNAR2_105	GCTACTGGGGAAGCTTAGGC	0	0	0	0	0	0	0
IFNAR2_112	TCAACAGAAAGAAGAAAGTG	0	0	0	0	0	0	0
IFNAR2_113	CAACAGAAAGAAGAAAGTGT	0	0	0	0	0	0	0
IFNAR2_124	AGAATCCCAGTTGATAGACC	0	0	0	0	0	0	0
IFNAR2_126	GATAGACCCGGAGTCCGAGG	0	0	0	0	0	0	0
IFNAR2_134	GAGGAGAAAGAGTCCACTCC	0	0	0	0	0	0	0
IFNAR2_135	CCAGGACCCTTTTCCCGAAG	0	0	0	0	0	0	0
IFNAR2_145	TTTGAGAGTTCTTGATGACG	0	0	0	0	0	0	0
IFNAR2_16	GGTATTTCATATGATTCGCC	0	0	0	0	0	0	0
IFNAR2_172	GAAGAGGGGCTGGGAAAGGT	0	0	0	0	0	0	0
IFNAR2_187	CCTCTTCGGGAAAAGGGTCC	0	0	0	0	0	0	0
IFNAR2_188	TCGGGAAAAGGGTCCTGGAG	0	0	0	0	0	0	0
IFNAR2_217	AACGGTGGCAGGTTAGGAAA	0	0	0	0	0	0	0
IFNAR2_23	CATTGCTGTATACAATCATG	0	0	0	0	0	0	0
IFNAR2_28	TTTTAATTCCCATGATAAGA	0	0	0	0	0	0	0
IFNAR2_30	AAGTAAACCAGAAGATTTGA	0	0	0	0	0	0	0
IFNAR2_31	TAAACCAGAAGATTTGAAGG	0	0	0	0	0	0	0
IFNAR2_45	TTAACCACCTTCAAATCTTC	0	0	0	0	0	0	0
IFNAR2_46	TCAAATCTTCTGGTTTACTT	0	0	0	0	0	0	0
IFNAR2_49	GAAATTTCCATCTATTGTTG	0	0	0	0	0	0	0
IFNAR2_52	GTCAGAGGGAATTGTTAAGA	0	0	0	0	0	0	0
IFNAR2_53	GGAATTGTTAAGAAGGTAAG	0	0	0	0	0	0	0
IFNAR2_57	AAACCAACAATCTCAAACTC	0	0	0	0	0	0	0
IFNAR2_60	CAGCATAAACCCGAAATAAA	0	0	0	0	0	0	0
IFNAR2_61	GAAATAAAAGGAAACATGAG	0	0	0	0	0	0	0
IFNAR2_74	AATTAACTTGTCAATGATAT	0	0	0	0	0	0	0
IFNAR2_80	ATAGTGACACTGAAATGGAT	0	0	0	0	0	0	0
IFNAR2_83	AAAACTACCTACCAAGACTT	0	0	0	0	0	0	0
IFNAR2_84	AAACTACCTACCAAGACTTT	0	0	0	0	0	0	0
IFNAR2_85	AACTACCTACCAAGACTTTG	0	0	0	0	0	0	0
IFNAR2_86	TACCTACCAAGACTTTGGGG	0	0	0	0	0	0	0
IFNAR2_88	AGTAATTATTCCTCCTATTT	0	0	0	0	0	0	0
IFNAR2_98	ATAATAAAACTTAATCACTG	0	0	0	0	0	0	0
IFNGR1_10	ATCATAACCAAAGGAGGTGG	0	0	0	0	0	0	0
IFNGR1_100	TTAGTGTTAAGAATTCAGAA	0	0	0	0	0	0	0
IFNGR1_108	CCCATAGTTCTTTACCTCTA	0	0	0	0	0	0	0
IFNGR1_11	GGAGGTGGGGGCTTTTATTA	0	0	0	0	0	0	0
IFNGR1_111	ACGGTAAAAACAGGGACCTG	0	0	0	0	0	0	0
IFNGR1_113	TGGTACTCCCAATATACGAT	0	0	0	0	0	0	0
IFNGR1_114	GGTACTCCCAATATACGATA	0	0	0	0	0	0	0
IFNGR1_12	TTTATTTCACCTTTATTATT	0	0	0	0	0	0	0
IFNGR1_121	ACCGTAGAGGTAAAGAACTA	0	0	0	0	0	0	0
IFNGR1_122	CCGTAGAGGTAAAGAACTAT	0	0	0	0	0	0	0
IFNGR1_123	AATTACCTCCATATTTAAAT	0	0	0	0	0	0	0
IFNGR1_124	CTCCATATTTAAATTGGAAT	0	0	0	0	0	0	0
IFNGR1_125	AATTGGAGAAGACTATTTTC	0	0	0	0	0	0	0
IFNGR1_126	CTCCAATTCCAATTTAAATA	0	0	0	0	0	0	0
IFNGR1_128	GCCGCGAACGACGGTACCTG	0	0	0	0	0	0	0
IFNGR1_13	TTATTTCACCTTTATTATTT	0	0	0	0	0	0	0
IFNGR1_135	TGACAAGGGGTAGGAGAAAG	0	0	0	0	0	0	0
IFNGR1_14	TATTTCACCTTTATTATTTG	0	0	0	0	0	0	0
IFNGR1_15	ATTTCACCTTTATTATTTGG	0	0	0	0	0	0	0
IFNGR1_18	ATCAGTATCAAAACCATTTC	0	0	0	0	0	0	0
IFNGR1_22	TCAGACTGGTTACTACTTAA	0	0	0	0	0	0	0
IFNGR1_28	TCTGTATGTTCCACTTTTCC	0	0	0	0	0	0	0
IFNGR1_3	TGTTGGTCTATAACCAATCA	0	0	0	0	0	0	0
IFNGR1_33	ACAGACCACCTCCTTTTCTA	0	0	0	0	0	0	0
IFNGR1_34	ACCTCCTTTTCTAAGGAAAA	0	0	0	0	0	0	0
IFNGR1_35	CCTTTTCTAAGGAAAATGGC	0	0	0	0	0	0	0
IFNGR1_36	AGTGATACATATTTTGATTC	0	0	0	0	0	0	0
IFNGR1_42	GCCATTTTCCTTAGAAAAGG	0	0	0	0	0	0	0
IFNGR1_43	ATTTTCCTTAGAAAAGGAGG	0	0	0	0	0	0	0
IFNGR1_46	CGAAGACAATCCAGGAAAAG	0	0	0	0	0	0	0
IFNGR1_47	ACTTTCTAGTATAACAGAAG	0	0	0	0	0	0	0
IFNGR1_48	TGAAGAAAATATTCCTGACG	0	0	0	0	0	0	0
IFNGR1_49	AAATATTCCTGACGTGGTCC	0	0	0	0	0	0	0
IFNGR1_5	ATGTGGTTTATCATAACCAA	0	0	0	0	0	0	0
IFNGR1_50	AATATTCCTGACGTGGTCCC	0	0	0	0	0	0	0
IFNGR1_51	AGTAGTAACCAGTCTGAACC	0	0	0	0	0	0	0
IFNGR1_52	GAGAGTGATCACTCCAGAAA	0	0	0	0	0	0	0
IFNGR1_54	GAATTTCCCCCAAATAATAA	0	0	0	0	0	0	0
IFNGR1_55	AAAGGTGAAATAAAAACAGA	0	0	0	0	0	0	0
IFNGR1_56	ATAAAAGCCCCCACCTCCTT	0	0	0	0	0	0	0
IFNGR1_6	TGGTTTATCATAACCAAAGG	0	0	0	0	0	0	0
IFNGR1_61	AAAAATTAAATACATTACCA	0	0	0	0	0	0	0
IFNGR1_62	TAAATACATTACCAAGGACT	0	0	0	0	0	0	0
IFNGR1_63	AAATACATTACCAAGGACTT	0	0	0	0	0	0	0
IFNGR1_64	TATAAAAACAGATGAATACC	0	0	0	0	0	0	0
IFNGR1_65	AGTAGTAAAGCAGCAACAAC	0	0	0	0	0	0	0
IFNGR1_66	ACTCTTTCTAGTGCTTAGCC	0	0	0	0	0	0	0
IFNGR1_67	TAAGAAAATTAATCCATTGA	0	0	0	0	0	0	0
IFNGR1_68	CATAATATTACCCAAGTCCT	0	0	0	0	0	0	0
IFNGR1_69	TTTTATACTGCTATTGAAAA	0	0	0	0	0	0	0
IFNGR1_7	TTTATCATAACCAAAGGAGG	0	0	0	0	0	0	0
IFNGR1_71	TGAGAATTCAGTGAGGATAC	0	0	0	0	0	0	0
IFNGR1_72	AGGATACTGGAATCGCTAAC	0	0	0	0	0	0	0
IFNGR1_74	GTATAAAATACTCACGCAGA	0	0	0	0	0	0	0
IFNGR1_76	CAGAAGGAGTCTTACATGTG	0	0	0	0	0	0	0
IFNGR1_8	TTATCATAACCAAAGGAGGT	0	0	0	0	0	0	0
IFNGR1_80	ATTGTACACCCTAATGTAAC	0	0	0	0	0	0	0
IFNGR1_83	TCTCCATTTACAAAAACTGA	0	0	0	0	0	0	0
IFNGR1_84	CTCCATTTACAAAAACTGAA	0	0	0	0	0	0	0
IFNGR1_86	TTTCTGATATCCAGTTTAGG	0	0	0	0	0	0	0
IFNGR1_87	CCTCCTTCCCCAGGAAAAAT	0	0	0	0	0	0	0
IFNGR1_88	AAAAATTGGACCACCTAAAC	0	0	0	0	0	0	0
IFNGR1_89	ACCTAAACTGGATATCAGAA	0	0	0	0	0	0	0
IFNGR1_9	TATCATAACCAAAGGAGGTG	0	0	0	0	0	0	0
IFNGR1_90	TAAACTGGATATCAGAAAGG	0	0	0	0	0	0	0
IFNGR1_95	TGTGAGAATGAACGGAAGTG	0	0	0	0	0	0	0
IFNGR1_97	AAATTCTTCTGACTTTGCAT	0	0	0	0	0	0	0
IFNGR2_108	TATGTCCATTACTGGGAAAA	0	0	0	0	0	0	0
IFNGR2_110	GGAAAAAGGAGGAATCCAAC	0	0	0	0	0	0	0
IFNGR2_112	ATGGACATAATAACAAAAAA	0	0	0	0	0	0	0
IFNGR2_114	ATAACAAAAAAAGGCCGTGG	0	0	0	0	0	0	0
IFNGR2_126	AGTGTACTGTTTACAAGTCC	0	0	0	0	0	0	0
IFNGR2_130	CATATCTTGCTACGAAACAA	0	0	0	0	0	0	0
IFNGR2_133	GACTTGTAAACAGTACACTC	0	0	0	0	0	0	0
IFNGR2_147	CATCCCATTACAGATAGAAG	0	0	0	0	0	0	0
IFNGR2_154	GGCCTCTATATTTCAGGACC	0	0	0	0	0	0	0
IFNGR2_155	TTTCAGGACCAGGAAGAAAC	0	0	0	0	0	0	0
IFNGR2_157	AAAATGTTCCCACGGAGATC	0	0	0	0	0	0	0
IFNGR2_168	ATGCTTTGGTTCAAAGCGTT	0	0	0	0	0	0	0
IFNGR2_170	CTTTTCCGGAAACGAGATAA	0	0	0	0	0	0	0
IL2RA_10	CTCTCTCTATTGACAGTGGC	0	0	0	0	0	0	0
IL2RA_100	GTAGGCCATGGCTTTGAATG	0	0	0	0	0	0	0
IL2RA_101	ATGGCTTTGAATGTGGCGTG	0	0	0	0	0	0	0
IL2RA_102	TGGCTTTGAATGTGGCGTGT	0	0	0	0	0	0	0
IL2RA_103	AATGTGGCGTGTGGGATCTC	0	0	0	0	0	0	0
IL2RA_104	GTGGCGTGTGGGATCTCTGG	0	0	0	0	0	0	0
IL2RA_105	TGGCGTGTGGGATCTCTGGC	0	0	0	0	0	0	0
IL2RA_106	ACACGCCACATTCAAAGCCA	0	0	0	0	0	0	0
IL2RA_107	ATTCAAAGCCATGGCCTACA	0	0	0	0	0	0	0
IL2RA_108	AAAGCCATGGCCTACAAGGA	0	0	0	0	0	0	0
IL2RA_109	TTGAACTGTGAATGCAAGAG	0	0	0	0	0	0	0
IL2RA_11	ATCAGCGTCCTCCTCCTGAG	0	0	0	0	0	0	0
IL2RA_110	GGTTTCCGCAGAATAAAAAG	0	0	0	0	0	0	0
IL2RA_111	GTTTCCGCAGAATAAAAAGC	0	0	0	0	0	0	0
IL2RA_112	TCACTCTATATGCTCTGTAC	0	0	0	0	0	0	0
IL2RA_113	GAAACTCTAGCCACTCGTCC	0	0	0	0	0	0	0
IL2RA_114	AAACTCTAGCCACTCGTCCT	0	0	0	0	0	0	0
IL2RA_115	CAATGTCAATGCACAAGCTC	0	0	0	0	0	0	0
IL2RA_116	CCCACAGGCCCTTACCTGCC	0	0	0	0	0	0	0
IL2RA_117	CCCTTACCTGCCTGGCAGCC	0	0	0	0	0	0	0
IL2RA_118	TGAGCAGTCCCCACATCAGC	0	0	0	0	0	0	0
IL2RA_119	GGTCCCAAGGGTCAGGAAGA	0	0	0	0	0	0	0
IL2RA_12	TCAGCGTCCTCCTCCTGAGT	0	0	0	0	0	0	0
IL2RA_120	TGGATTCATACCTGCTGATG	0	0	0	0	0	0	0
IL2RA_121	GGATTCATACCTGCTGATGT	0	0	0	0	0	0	0
IL2RA_122	GATTCATACCTGCTGATGTG	0	0	0	0	0	0	0
IL2RA_123	GGGACTGCTCACGTTCATCA	0	0	0	0	0	0	0
IL2RA_126	ATGGTGCCTGGCTGCCAGGC	0	0	0	0	0	0	0
IL2RA_128	CCTGGCTGCCAGGCAGGTAA	0	0	0	0	0	0	0
IL2RA_13	TCCTCCTGAGTGGGCTCACC	0	0	0	0	0	0	0
IL2RA_14	TGAGTGGGCTCACCTGGCAG	0	0	0	0	0	0	0
IL2RA_15	TGCCCCACTCACCTGCTACC	0	0	0	0	0	0	0
IL2RA_16	CTGGTACTCTGTTGTAAATA	0	0	0	0	0	0	0
IL2RA_17	TGTAAATATGGACGTCTCCA	0	0	0	0	0	0	0
IL2RA_18	TTTTCAAATACAGACAGAAA	0	0	0	0	0	0	0
IL2RA_19	GACAGAAATGGCTGCAACCA	0	0	0	0	0	0	0
IL2RA_2	CTTTGTTACACCACTACAGG	0	0	0	0	0	0	0
IL2RA_20	CATATTTACAACAGAGTACC	0	0	0	0	0	0	0
IL2RA_21	ACAACAGAGTACCAGGTAGC	0	0	0	0	0	0	0
IL2RA_22	AGTACCAGGTAGCAGGTGAG	0	0	0	0	0	0	0
IL2RA_23	GTACCAGGTAGCAGGTGAGT	0	0	0	0	0	0	0
IL2RA_24	CCGCACCTGTTGTTGTGACG	0	0	0	0	0	0	0
IL2RA_25	ACCTGTTGTTGTGACGAGGC	0	0	0	0	0	0	0
IL2RA_26	AGGCAGGAAGTCTCACTCTC	0	0	0	0	0	0	0
IL2RA_27	AGGAAGTCTCACTCTCAGGA	0	0	0	0	0	0	0
IL2RA_28	CTCACTCTCAGGACGGCCTT	0	0	0	0	0	0	0
IL2RA_29	TCACTCTCAGGACGGCCTTC	0	0	0	0	0	0	0
IL2RA_3	CACTTACTGTCTCCGCTGCC	0	0	0	0	0	0	0
IL2RA_31	CGGCCTTCGGGGCTTGCCTG	0	0	0	0	0	0	0
IL2RA_32	GCCTGAGGCTTCTCTTCACC	0	0	0	0	0	0	0
IL2RA_33	CCTGAGGCTTCTCTTCACCT	0	0	0	0	0	0	0
IL2RA_34	CTGAGGCTTCTCTTCACCTG	0	0	0	0	0	0	0
IL2RA_35	TGAGGCTTCTCTTCACCTGG	0	0	0	0	0	0	0
IL2RA_36	CCCAGGTGAAGAGAAGCCTC	0	0	0	0	0	0	0
IL2RA_37	AAGCCTCAGGCAAGCCCCGA	0	0	0	0	0	0	0
IL2RA_38	TCCTGCCTCGTCACAACAAC	0	0	0	0	0	0	0
IL2RA_39	CCTCGTCACAACAACAGGTG	0	0	0	0	0	0	0
IL2RA_40	CTCGTCACAACAACAGGTGC	0	0	0	0	0	0	0
IL2RA_41	CAGAAGGGAGCCACCCTACC	0	0	0	0	0	0	0
IL2RA_42	CACCCTACCTGGAAACTGAC	0	0	0	0	0	0	0
IL2RA_43	TTTCACCTGTGCATATGAGC	0	0	0	0	0	0	0
IL2RA_44	TTCACCTGTGCATATGAGCT	0	0	0	0	0	0	0
IL2RA_45	TCACCTGTGCATATGAGCTG	0	0	0	0	0	0	0
IL2RA_48	GGGTCCACCTTGTCTTCCCG	0	0	0	0	0	0	0
IL2RA_49	GGTCCACCTTGTCTTCCCGT	0	0	0	0	0	0	0
IL2RA_5	GCCAGGTGAGCCCACTCAGG	0	0	0	0	0	0	0
IL2RA_50	ATTTTGCAGACGCTCTCAGC	0	0	0	0	0	0	0
IL2RA_51	TGTGTAGAGCCCTGTATCCC	0	0	0	0	0	0	0
IL2RA_52	GAAATGATAAATTCTCTCTG	0	0	0	0	0	0	0
IL2RA_53	TCTGTGGCTTCATTTTCCCA	0	0	0	0	0	0	0
IL2RA_54	GTGGCTTCATTTTCCCATGG	0	0	0	0	0	0	0
IL2RA_55	GCTTCATTTTCCCATGGTGG	0	0	0	0	0	0	0
IL2RA_56	GGAGGTTCCCTGCAGTGACC	0	0	0	0	0	0	0
IL2RA_57	TCCATCTTCCAGGTCACTGC	0	0	0	0	0	0	0
IL2RA_58	CCATCTTCCAGGTCACTGCA	0	0	0	0	0	0	0
IL2RA_59	ACTGCAGGGAACCTCCACCA	0	0	0	0	0	0	0
IL2RA_6	AGGTGAGCCCACTCAGGAGG	0	0	0	0	0	0	0
IL2RA_60	CTGCAGGGAACCTCCACCAT	0	0	0	0	0	0	0
IL2RA_61	AGAGAGAATTTATCATTTCG	0	0	0	0	0	0	0
IL2RA_62	GAGAATTTATCATTTCGTGG	0	0	0	0	0	0	0
IL2RA_63	AGAATTTATCATTTCGTGGT	0	0	0	0	0	0	0
IL2RA_64	GAATTTATCATTTCGTGGTG	0	0	0	0	0	0	0
IL2RA_65	TCATTTCGTGGTGGGGCAGA	0	0	0	0	0	0	0
IL2RA_66	GGTTTATTATCAGTGCGTCC	0	0	0	0	0	0	0
IL2RA_67	GTTTATTATCAGTGCGTCCA	0	0	0	0	0	0	0
IL2RA_68	ATCAGTGCGTCCAGGGATAC	0	0	0	0	0	0	0
IL2RA_69	TCAGTGCGTCCAGGGATACA	0	0	0	0	0	0	0
IL2RA_7	GGAGGAGGACGCTGATCAGC	0	0	0	0	0	0	0
IL2RA_70	GGATACAGGGCTCTACACAG	0	0	0	0	0	0	0
IL2RA_73	AAATGACCCACGGGAAGACA	0	0	0	0	0	0	0
IL2RA_74	TGACCCACGGGAAGACAAGG	0	0	0	0	0	0	0
IL2RA_75	CAGCCCCAGCTCATATGCAC	0	0	0	0	0	0	0
IL2RA_76	GCTCATATGCACAGGTGAAA	0	0	0	0	0	0	0
IL2RA_77	ATGGAGACCAGTCAGTTTCC	0	0	0	0	0	0	0
IL2RA_78	AGACCAGTCAGTTTCCAGGT	0	0	0	0	0	0	0
IL2RA_79	GACCAGTCAGTTTCCAGGTA	0	0	0	0	0	0	0
IL2RA_8	GATCAGCAGGAAAACACAGC	0	0	0	0	0	0	0
IL2RA_80	CAGTCAGTTTCCAGGTAGGG	0	0	0	0	0	0	0
IL2RA_81	GGACAGATTCATCTCTCACC	0	0	0	0	0	0	0
IL2RA_83	TCTCACCTGGAAGGCTCGCT	0	0	0	0	0	0	0
IL2RA_84	GGAAGGCTCGCTTGGTCCAC	0	0	0	0	0	0	0
IL2RA_85	GCTTGGTCCACTGGCTGCAT	0	0	0	0	0	0	0
IL2RA_86	CATTGGACTTTGCATTTCTG	0	0	0	0	0	0	0
IL2RA_87	TTCCTTTCTTTCTGTTCTTC	0	0	0	0	0	0	0
IL2RA_88	TCTTTCTGTTCTTCAGGTTG	0	0	0	0	0	0	0
IL2RA_89	TTGTTTCGTTGTGTTCCGAG	0	0	0	0	0	0	0
IL2RA_9	CTCCCTCTCTCTATTGACAG	0	0	0	0	0	0	0
IL2RA_90	ATCTATATTTTCTAGCCACT	0	0	0	0	0	0	0
IL2RA_91	AACCTGAAGAACAGAAAGAA	0	0	0	0	0	0	0
IL2RA_92	GCAAAGTCCAATGCAGCCAG	0	0	0	0	0	0	0
IL2RA_93	GTGGACCAAGCGAGCCTTCC	0	0	0	0	0	0	0
IL2RA_94	CAGAGCTTGTGCATTGACAT	0	0	0	0	0	0	0
IL2RA_95	GCATTGACATTGGTTGTCCC	0	0	0	0	0	0	0
IL2RA_96	ATTGGTTGTCCCAGGACGAG	0	0	0	0	0	0	0
IL2RA_97	CTTGCATTCACAGTTCAACA	0	0	0	0	0	0	0
IL2RA_98	CAACATGGTTCCTTCCTTGT	0	0	0	0	0	0	0
IL2RA_99	GGTTCCTTCCTTGTAGGCCA	0	0	0	0	0	0	0
IL2RB_167	AGAAAGAGTCCCCAGAGACT	0	0	0	0	0	0	0
IL2RB_171	CCCCTGGGGCCTCCCACCCC	0	0	0	0	0	0	0
IL2RB_218	GGAGGAGAACCTTCTTACCA	0	0	0	0	0	0	0
IL2RB_219	AGAACCTTCTTACCATGGCC	0	0	0	0	0	0	0
IL2RB_280	GAGCCCCTGGAGCCAGCCCC	0	0	0	0	0	0	0
IL2RB_292	CCAGGTGTCTTTCAAAGTAG	0	0	0	0	0	0	0
IL2RB_316	GAGGCCCGGACGCTGTCCCC	0	0	0	0	0	0	0
IL2RB_412	TCCTTCCTGTTCTTCTAAAG	0	0	0	0	0	0	0
IL2RB_413	CCTTCCTGTTCTTCTAAAGA	0	0	0	0	0	0	0
IL2RB_50	GGACTCTTTCTTGCAAAGAA	0	0	0	0	0	0	0
IL2RB_51	GACTCTTTCTTGCAAAGAAG	0	0	0	0	0	0	0
IL2RB_52	ACTCTTTCTTGCAAAGAAGG	0	0	0	0	0	0	0
IL2RB_7	GAGTTCTTGGAGGGACAAGT	0	0	0	0	0	0	0
IL2RG_1	CTGTCAGAGGATTGGGGTTC	0	0	0	0	0	0	0
IL2RG_10	CTTTAGGGTGTAACATGGGG	0	0	0	0	0	0	0
IL2RG_100	CAATACTTCAAAAGGTAAAA	0	0	0	0	0	0	0
IL2RG_102	AGCTGTGGTCCCAGTCAGTC	0	0	0	0	0	0	0
IL2RG_103	GCACCAAGTGCTCCAAACAG	0	0	0	0	0	0	0
IL2RG_104	TGTTCCAGTTCAGTTCTAGC	0	0	0	0	0	0	0
IL2RG_105	GTTCCAGTTCAGTTCTAGCT	0	0	0	0	0	0	0
IL2RG_107	TTGTGAAGTGTTAGGTTCTC	0	0	0	0	0	0	0
IL2RG_108	TGTTAGGTTCTCTGGAGCCC	0	0	0	0	0	0	0
IL2RG_109	GTTAGGTTCTCTGGAGCCCA	0	0	0	0	0	0	0
IL2RG_11	GTAACATGGGGGGGCCCAGT	0	0	0	0	0	0	0
IL2RG_110	TTAGGTTCTCTGGAGCCCAG	0	0	0	0	0	0	0
IL2RG_111	TCTGGAGCCCAGGGGATCAC	0	0	0	0	0	0	0
IL2RG_112	ACATATCTCCAGTGATCCCC	0	0	0	0	0	0	0
IL2RG_114	AATCCCAGCTAGAACTGAAC	0	0	0	0	0	0	0
IL2RG_116	GAACCACTGTTTGGAGCACT	0	0	0	0	0	0	0
IL2RG_117	TGGAGCACTTGGTGCAGTAC	0	0	0	0	0	0	0
IL2RG_118	TGGTGCAGTACCGGACTGAC	0	0	0	0	0	0	0
IL2RG_119	GGTGCAGTACCGGACTGACT	0	0	0	0	0	0	0
IL2RG_12	TAACATGGGGGGGCCCAGTA	0	0	0	0	0	0	0
IL2RG_124	GCCTGTCTCCTGGGTTCCCG	0	0	0	0	0	0	0
IL2RG_125	CCTGTCTCCTGGGTTCCCGT	0	0	0	0	0	0	0
IL2RG_126	TCCTGGGTTCCCGTGGGTCC	0	0	0	0	0	0	0
IL2RG_127	GGAGCTGAACAACAAATGTT	0	0	0	0	0	0	0
IL2RG_128	GAACAACAAATGTTTGGTAG	0	0	0	0	0	0	0
IL2RG_129	CAACAAATGTTTGGTAGAGG	0	0	0	0	0	0	0
IL2RG_13	AACATGGGGGGGCCCAGTAG	0	0	0	0	0	0	0
IL2RG_130	TTTCTTCAGAGAATAGATAG	0	0	0	0	0	0	0
IL2RG_132	ATCCGAGTTCTTGTACCTAG	0	0	0	0	0	0	0
IL2RG_133	CTCCTCTAGGTACAAGAACT	0	0	0	0	0	0	0
IL2RG_134	TTCTCTGAAGAAATCACTTC	0	0	0	0	0	0	0
IL2RG_135	TGGCTGTCAGTTGCAAAAAA	0	0	0	0	0	0	0
IL2RG_136	AACATTTGTTGTTCAGCTCC	0	0	0	0	0	0	0
IL2RG_137	TTGTTCAGCTCCAGGACCCA	0	0	0	0	0	0	0
IL2RG_138	TGTTCAGCTCCAGGACCCAC	0	0	0	0	0	0	0
IL2RG_139	TCCAGGACCCACGGGAACCC	0	0	0	0	0	0	0
IL2RG_14	GGGCCCAGTAGGGGCTATGC	0	0	0	0	0	0	0
IL2RG_140	CCCACGGGAACCCAGGAGAC	0	0	0	0	0	0	0
IL2RG_141	GATGCTAAAACTGCAGAATC	0	0	0	0	0	0	0
IL2RG_142	ATGCTAAAACTGCAGAATCT	0	0	0	0	0	0	0
IL2RG_143	ACTGCAGAATCTGGGTAATT	0	0	0	0	0	0	0
IL2RG_145	CCAATAATGCAGAGTGAGGT	0	0	0	0	0	0	0
IL2RG_146	TAATGCAGAGTGAGGTTGGT	0	0	0	0	0	0	0
IL2RG_149	AGAGTGAGGTTGGTAGGCTG	0	0	0	0	0	0	0
IL2RG_150	AACACAAAACACTGAACCTC	0	0	0	0	0	0	0
IL2RG_151	ACACAAAACACTGAACCTCT	0	0	0	0	0	0	0
IL2RG_152	CAAAACACTGAACCTCTGGG	0	0	0	0	0	0	0
IL2RG_153	AAAACACTGAACCTCTGGGA	0	0	0	0	0	0	0
IL2RG_154	AAACACTGAACCTCTGGGAG	0	0	0	0	0	0	0
IL2RG_155	AACCTCTGGGAGGGGCAGAG	0	0	0	0	0	0	0
IL2RG_158	GGAAACACTGAGGGAGTCAG	0	0	0	0	0	0	0
IL2RG_159	GAAACACTGAGGGAGTCAGT	0	0	0	0	0	0	0
IL2RG_160	GAGGGAGTCAGTGGGCATAG	0	0	0	0	0	0	0
IL2RG_161	AGTCAGTGGGCATAGTGGTC	0	0	0	0	0	0	0
IL2RG_164	TCGAGTACATGAATTGCACT	0	0	0	0	0	0	0
IL2RG_168	CTAGATTGGGGAGAAAATGA	0	0	0	0	0	0	0
IL2RG_169	ATTGGGGAGAAAATGAAGGC	0	0	0	0	0	0	0
IL2RG_170	TTGGGGAGAAAATGAAGGCA	0	0	0	0	0	0	0
IL2RG_171	GGGAGAAAATGAAGGCAGGG	0	0	0	0	0	0	0
IL2RG_172	GGAGAAAATGAAGGCAGGGA	0	0	0	0	0	0	0
IL2RG_173	AGGGAGGGAAAGAGAAATGA	0	0	0	0	0	0	0
IL2RG_174	AAAGAGAAATGATGGTCAGA	0	0	0	0	0	0	0
IL2RG_175	GAGAAATGATGGTCAGAAGG	0	0	0	0	0	0	0
IL2RG_176	AAATGATGGTCAGAAGGAGG	0	0	0	0	0	0	0
IL2RG_178	AAGGAGGAGGCCAAGCACGG	0	0	0	0	0	0	0
IL2RG_18	GCTATGCTGGTTGCATGGGG	0	0	0	0	0	0	0
IL2RG_181	TGTGGTGTCTTCATTCCCAT	0	0	0	0	0	0	0
IL2RG_182	GTGGTGTCTTCATTCCCATT	0	0	0	0	0	0	0
IL2RG_185	GGGAATGAAGACACCACAGC	0	0	0	0	0	0	0
IL2RG_188	ACCACAGCTGGTGGGAAATC	0	0	0	0	0	0	0
IL2RG_189	CCACAGCTGGTGGGAAATCT	0	0	0	0	0	0	0
IL2RG_19	TGGTTGCATGGGGAGGCCCC	0	0	0	0	0	0	0
IL2RG_190	GCTGGTGGGAAATCTGGGAC	0	0	0	0	0	0	0
IL2RG_191	GGTGGGAAATCTGGGACTGG	0	0	0	0	0	0	0
IL2RG_192	GTGGGAAATCTGGGACTGGA	0	0	0	0	0	0	0
IL2RG_193	TGGGAAATCTGGGACTGGAG	0	0	0	0	0	0	0
IL2RG_194	GGGAAATCTGGGACTGGAGG	0	0	0	0	0	0	0
IL2RG_195	AATCTGGGACTGGAGGGGGC	0	0	0	0	0	0	0
IL2RG_196	ACTGGAGGGGGCTGGTGAGA	0	0	0	0	0	0	0
IL2RG_198	GTTCAGCCCCACTCCCAGCA	0	0	0	0	0	0	0
IL2RG_199	TTCAGCCCCACTCCCAGCAG	0	0	0	0	0	0	0
IL2RG_2	AGGATTGGGGTTCAGGTTTC	0	0	0	0	0	0	0
IL2RG_20	AGGCCCCAGGCCCCTCCCCA	0	0	0	0	0	0	0
IL2RG_203	AGGAATAAGAGGGATGTGAA	0	0	0	0	0	0	0
IL2RG_204	AGGGATGTGAATGGTAATGA	0	0	0	0	0	0	0
IL2RG_205	TGGTAATGATGGCTTCAACA	0	0	0	0	0	0	0
IL2RG_21	GGCCCCAGGCCCCTCCCCAA	0	0	0	0	0	0	0
IL2RG_26	TTGGGGGAATCTCACTGACG	0	0	0	0	0	0	0
IL2RG_27	CAGAGTCGTTCACTGTAGTC	0	0	0	0	0	0	0
IL2RG_28	TCCCTTAGACACACCACTCC	0	0	0	0	0	0	0
IL2RG_29	GACATATCTGTCTTTAGGCC	0	0	0	0	0	0	0
IL2RG_3	GGGTTCAGGTTTCAGGCTTT	0	0	0	0	0	0	0
IL2RG_30	ATCTGTCTTTAGGCCTGGAG	0	0	0	0	0	0	0
IL2RG_33	GAGTGGTGTGTCTAAGGGAC	0	0	0	0	0	0	0
IL2RG_34	GTCAGTGAGATTCCCCCAAA	0	0	0	0	0	0	0
IL2RG_37	TGAGATTCCCCCAAAAGGAG	0	0	0	0	0	0	0
IL2RG_39	CCCCAAAAGGAGGGGCCCTT	0	0	0	0	0	0	0
IL2RG_4	GGTTCAGGTTTCAGGCTTTA	0	0	0	0	0	0	0
IL2RG_40	CCCAAAAGGAGGGGCCCTTG	0	0	0	0	0	0	0
IL2RG_41	AAAAGGAGGGGCCCTTGGGG	0	0	0	0	0	0	0
IL2RG_42	AAAGGAGGGGCCCTTGGGGA	0	0	0	0	0	0	0
IL2RG_43	AAGGAGGGGCCCTTGGGGAG	0	0	0	0	0	0	0
IL2RG_44	GGGGCCCTTGGGGAGGGGCC	0	0	0	0	0	0	0
IL2RG_45	GGGCCCTTGGGGAGGGGCCT	0	0	0	0	0	0	0
IL2RG_46	GGCCCTTGGGGAGGGGCCTG	0	0	0	0	0	0	0
IL2RG_49	TTCTCACCGAAAAGTTCCCG	0	0	0	0	0	0	0
IL2RG_5	TCAGGCTTTAGGGTGTAACA	0	0	0	0	0	0	0
IL2RG_50	ATTCAGTAACAAGATCCTCT	0	0	0	0	0	0	0
IL2RG_51	CAAGATCCTCTAGGTTCTTC	0	0	0	0	0	0	0
IL2RG_52	AAGATCCTCTAGGTTCTTCA	0	0	0	0	0	0	0
IL2RG_53	ATCCTCTAGGTTCTTCAGGG	0	0	0	0	0	0	0
IL2RG_54	TCCTCTAGGTTCTTCAGGGT	0	0	0	0	0	0	0
IL2RG_55	GGTTCTTCAGGGTGGGAATT	0	0	0	0	0	0	0
IL2RG_56	GTTCTTCAGGGTGGGAATTC	0	0	0	0	0	0	0
IL2RG_57	TTCTTCAGGGTGGGAATTCG	0	0	0	0	0	0	0
IL2RG_58	ATTCGGGGCATCGTCCTGAC	0	0	0	0	0	0	0
IL2RG_59	TTCGGGGCATCGTCCTGACA	0	0	0	0	0	0	0
IL2RG_6	CAGGCTTTAGGGTGTAACAT	0	0	0	0	0	0	0
IL2RG_60	TCCCACCCTGAAGAACCTAG	0	0	0	0	0	0	0
IL2RG_61	GATCTTGTTACTGAATACCA	0	0	0	0	0	0	0
IL2RG_62	ATCTTGTTACTGAATACCAC	0	0	0	0	0	0	0
IL2RG_63	TGAATACCACGGGAACTTTT	0	0	0	0	0	0	0
IL2RG_64	GCCAGAAATACACACAGAGA	0	0	0	0	0	0	0
IL2RG_65	AAGGCTGATAATCAATCCCA	0	0	0	0	0	0	0
IL2RG_66	GGAGCCAACAGAGATAACCA	0	0	0	0	0	0	0
IL2RG_68	GCTTCCAATGCAAACAGGAA	0	0	0	0	0	0	0
IL2RG_69	GAATCCTTTCCTGTTTGCAT	0	0	0	0	0	0	0
IL2RG_7	AGGCTTTAGGGTGTAACATG	0	0	0	0	0	0	0
IL2RG_70	CCTGTTTGCATTGGAAGCCG	0	0	0	0	0	0	0
IL2RG_71	GAAGCCGTGGTTATCTCTGT	0	0	0	0	0	0	0
IL2RG_73	GTTATCTCTGTTGGCTCCAT	0	0	0	0	0	0	0
IL2RG_75	TCTCTGTGTGTATTTCTGGC	0	0	0	0	0	0	0
IL2RG_76	GTGTGTATTTCTGGCTGGAA	0	0	0	0	0	0	0
IL2RG_77	TTGAAGTATTGCTCCCCCAG	0	0	0	0	0	0	0
IL2RG_78	GTATTGCTCCCCCAGTGGAT	0	0	0	0	0	0	0
IL2RG_79	TATTGCTCCCCCAGTGGATT	0	0	0	0	0	0	0
IL2RG_8	GGCTTTAGGGTGTAACATGG	0	0	0	0	0	0	0
IL2RG_80	TGCTCCCCCAGTGGATTGGG	0	0	0	0	0	0	0
IL2RG_83	TTCCACAGAGTGGGTTAAAG	0	0	0	0	0	0	0
IL2RG_86	AATCCACTGATTGTTCCTTG	0	0	0	0	0	0	0
IL2RG_87	TCTCCTCAAGGAACAATCAG	0	0	0	0	0	0	0
IL2RG_88	TAAGTTCTCCTTGCCTAGTG	0	0	0	0	0	0	0
IL2RG_89	TTCTCCTTGCCTAGTGTGGA	0	0	0	0	0	0	0
IL2RG_9	GCTTTAGGGTGTAACATGGG	0	0	0	0	0	0	0
IL2RG_90	TCTCCTTGCCTAGTGTGGAT	0	0	0	0	0	0	0
IL2RG_91	AACGCTACACGTTTCGTGTT	0	0	0	0	0	0	0
IL2RG_92	AGCCGCTTTAACCCACTCTG	0	0	0	0	0	0	0
IL2RG_99	TGGGGGAGCAATACTTCAAA	0	0	0	0	0	0	0
JAK1_101	AAAAAAACCAGCAACTGAAG	0	0	0	0	0	0	0
JAK1_102	TTGAAAAGCGCTTCCTAAAG	0	0	0	0	0	0	0
JAK1_118	AAGAGAGATTCTATGAAAGC	0	0	0	0	0	0	0
JAK1_141	GAAAGACAAGACGCTGATTG	0	0	0	0	0	0	0
JAK1_156	TTTTAGTACACACATTTCCA	0	0	0	0	0	0	0
JAK1_158	TCTGCAGGAGGATAAAGACC	0	0	0	0	0	0	0
JAK1_159	GAGGATAAAGACCTGGTCCA	0	0	0	0	0	0	0
JAK1_160	GTGTACTAAAAACCTCCTCC	0	0	0	0	0	0	0
JAK1_173	AACTTTGAATTTCCATGGTG	0	0	0	0	0	0	0
JAK1_178	TTTTATGCCTACAGATATCA	0	0	0	0	0	0	0
JAK1_184	GTGGAAGAGTTTGTGGAAGG	0	0	0	0	0	0	0
JAK1_185	GTTTGTGGAAGGGGGTCCTC	0	0	0	0	0	0	0
JAK1_204	TTGCCAGGGAAATATCCCTG	0	0	0	0	0	0	0
JAK1_208	GGCTGGGGTCTAAGACTTTG	0	0	0	0	0	0	0
JAK1_21	GGGTTGGGCCTATCATTTTC	0	0	0	0	0	0	0
JAK1_239	GGTGGCTACTAAGAAAGCCC	0	0	0	0	0	0	0
JAK1_24	CTTGTGAATACGTTAAAAGA	0	0	0	0	0	0	0
JAK1_240	CTACTAAGAAAGCCCAGGAG	0	0	0	0	0	0	0
JAK1_250	ACGAACCTCGGGGCTTGGGC	0	0	0	0	0	0	0
JAK1_265	ATTTCCCGAATAGCAGGTGC	0	0	0	0	0	0	0
JAK1_266	TTTCCCGAATAGCAGGTGCA	0	0	0	0	0	0	0
JAK1_267	GTTCAAGAACTTTCAGATCG	0	0	0	0	0	0	0
JAK1_277	AGACTTCTCAAAGCAGGTGA	0	0	0	0	0	0	0
JAK1_283	AATACGCCATCAATAAATTG	0	0	0	0	0	0	0
JAK1_29	TTAGATTGCATTAAACATTC	0	0	0	0	0	0	0
JAK1_293	GACAGCCATTCTGTATGTTG	0	0	0	0	0	0	0
JAK1_30	ATTCTGGAGCATACCTTGAA	0	0	0	0	0	0	0
JAK1_300	GATCAACGGGGGGGCCACGT	0	0	0	0	0	0	0
JAK1_301	GGGGGGCCACGTCGGTGCAG	0	0	0	0	0	0	0
JAK1_323	AAAAATTGTTCCACTCTTCC	0	0	0	0	0	0	0
JAK1_326	TAAACTGAAGCGGAAAAAAC	0	0	0	0	0	0	0
JAK1_327	ACTGGAAAATAAACACAAGA	0	0	0	0	0	0	0
JAK1_328	AAATAAACACAAGAAGGATG	0	0	0	0	0	0	0
JAK1_329	ATGAGGAGAAAAACAAGATC	0	0	0	0	0	0	0
JAK1_330	TGAGGAGAAAAACAAGATCC	0	0	0	0	0	0	0
JAK1_331	AAAACAAGATCCGGGAAGAG	0	0	0	0	0	0	0
JAK1_332	AATCACTCACATTGTAATAA	0	0	0	0	0	0	0
JAK1_333	CATTGTAATAAAGGAGTCTG	0	0	0	0	0	0	0
JAK1_338	TTCTGATGAAATCAGTAACA	0	0	0	0	0	0	0
JAK1_339	ATGTTTTGTCAAAGTTTCCA	0	0	0	0	0	0	0
JAK1_34	TGATTCAGTTACCAAAACAC	0	0	0	0	0	0	0
JAK1_340	TAGCCAAGTATTTCACCTTC	0	0	0	0	0	0	0
JAK1_343	TCTTGTTGTTAAATTCCTTT	0	0	0	0	0	0	0
JAK1_35	GATTCAGTTACCAAAACACA	0	0	0	0	0	0	0
JAK1_351	GCGGATAAATAATGTTTTCA	0	0	0	0	0	0	0
JAK1_352	TGTTTTCAAGGATTTCCTAA	0	0	0	0	0	0	0
JAK1_356	GAAACTTTGACAAAACATTA	0	0	0	0	0	0	0
JAK1_357	CATCAGAAAATGAGATGAAT	0	0	0	0	0	0	0
JAK1_358	AATTGGTTTCATTCGAATGA	0	0	0	0	0	0	0
JAK1_359	TGGTTTCATTCGAATGACGG	0	0	0	0	0	0	0
JAK1_366	AGGCATAAACCAAATGTAAG	0	0	0	0	0	0	0
JAK1_38	GACGGTGTAATACTCCTTAT	0	0	0	0	0	0	0
JAK1_390	AAACAGATACTCCAGTGAGC	0	0	0	0	0	0	0
JAK1_398	CCAATTGGTGAAATAGAACC	0	0	0	0	0	0	0
JAK1_399	TTGGTGAAATAGAACCTGGA	0	0	0	0	0	0	0
JAK1_400	CCAGGTTCTATTTCACCAAT	0	0	0	0	0	0	0
JAK1_401	TTCTATTTCACCAATTGGCA	0	0	0	0	0	0	0
JAK1_403	TCTCCAAAGAAGCAGAAAAA	0	0	0	0	0	0	0
JAK1_406	GAGTATCTGTTTGCTCAGGT	0	0	0	0	0	0	0
JAK1_412	GAGGGACATCTTGTCATCAA	0	0	0	0	0	0	0
JAK1_420	ACAAAGAGGAGAGATACCTG	0	0	0	0	0	0	0
JAK1_439	ACAGTATCTAAATATAAAAG	0	0	0	0	0	0	0
JAK1_44	TACTTCTCTCTCTCAGGGGA	0	0	0	0	0	0	0
JAK1_5	TACAGGTTTATCAACTTATG	0	0	0	0	0	0	0
JAK1_51	AGTGAACACCAAGTGAAAAT	0	0	0	0	0	0	0
JAK1_52	CAAGTGAAAATTGGAGACTT	0	0	0	0	0	0	0
JAK1_58	TTTTACCTTACAAATCTGAA	0	0	0	0	0	0	0
JAK1_59	CATATTTTAGCTGCTGTTTG	0	0	0	0	0	0	0
JAK1_61	TCTTTGGAAGATATTCCTTA	0	0	0	0	0	0	0
JAK1_62	TATTCCTTAAGGCTTCCCGA	0	0	0	0	0	0	0
JAK1_63	AAATGGTATTAAGCTCATCA	0	0	0	0	0	0	0
JAK1_73	AGAGCTCAACCTTCCCAAAG	0	0	0	0	0	0	0
JAK1_8	GGGAATTCCAACCATCCAAT	0	0	0	0	0	0	0
JAK1_84	GACCCCGAAGGGGACAATAC	0	0	0	0	0	0	0
JAK1_85	ACCCCGAAGGGGACAATACA	0	0	0	0	0	0	0
JAK1_86	CCCCGAAGGGGACAATACAG	0	0	0	0	0	0	0
JAK1_92	AAAAGGAAATCGAGATCTTA	0	0	0	0	0	0	0
JAK1_93	GAGAACATTGTGAAGTACAA	0	0	0	0	0	0	0
JAK1_94	AAAGGAATCTGCACAGAAGA	0	0	0	0	0	0	0
JAK1_95	AACTTACCTCTCCCAAGTCA	0	0	0	0	0	0	0
JAK2_1	GTTCTGAAAAAGACTCTGCA	0	0	0	0	0	0	0
JAK2_100	TCTGTATTACTCACGAAATT	0	0	0	0	0	0	0
JAK2_101	GCTTTGTATATTTTCAAGCA	0	0	0	0	0	0	0
JAK2_102	TGTATATTTTCAAGCACGGC	0	0	0	0	0	0	0
JAK2_103	ATATTTTCAAGCACGGCTGG	0	0	0	0	0	0	0
JAK2_104	GAGGTGCTACTTCTTTACAG	0	0	0	0	0	0	0
JAK2_105	CTTCTTCTTTACCTTTAGGA	0	0	0	0	0	0	0
JAK2_106	ATTAGTAAACTGAAGAAAGC	0	0	0	0	0	0	0
JAK2_107	AAGAAAGCAGGTAATCAGAC	0	0	0	0	0	0	0
JAK2_109	AAATATTTATTAAAGTCCTT	0	0	0	0	0	0	0
JAK2_11	TGTATCTTTACCATTCCCTT	0	0	0	0	0	0	0
JAK2_110	TGCTTTCTTCAGTTTACTAA	0	0	0	0	0	0	0
JAK2_111	AATGGCAAAATCCATCCTAA	0	0	0	0	0	0	0
JAK2_112	AATGAAGAGTACAACCTCAG	0	0	0	0	0	0	0
JAK2_113	ATGAAGAGTACAACCTCAGT	0	0	0	0	0	0	0
JAK2_114	TCTTTTGAATTGTTACCAGA	0	0	0	0	0	0	0
JAK2_115	TGCTGTCCCCCAAAGCCAAA	0	0	0	0	0	0	0
JAK2_116	TAGAAAATTATCTTACCTTT	0	0	0	0	0	0	0
JAK2_117	ATTATCTTACCTTTTGGCTT	0	0	0	0	0	0	0
JAK2_118	TTATCTTACCTTTTGGCTTT	0	0	0	0	0	0	0
JAK2_119	TATCTTACCTTTTGGCTTTG	0	0	0	0	0	0	0
JAK2_12	CCATTCCCTTGGGAAATCTG	0	0	0	0	0	0	0
JAK2_120	ATCTTACCTTTTGGCTTTGG	0	0	0	0	0	0	0
JAK2_121	GGGGACAGCATTTAGTAAAC	0	0	0	0	0	0	0
JAK2_123	AGTTCTTCTTTGTCCCACTG	0	0	0	0	0	0	0
JAK2_124	CTTCTAGTCTTCAGAACGAA	0	0	0	0	0	0	0
JAK2_125	CAACCTCACCAACATTACAG	0	0	0	0	0	0	0
JAK2_126	GCCTACTCATATGAACCAAA	0	0	0	0	0	0	0
JAK2_127	TGATTTTGTGAAACACCATT	0	0	0	0	0	0	0
JAK2_128	ACCATTTGGTTCATATGAGT	0	0	0	0	0	0	0
JAK2_129	TGAGTAGGCCTCTGTAATGT	0	0	0	0	0	0	0
JAK2_13	GATTATCTGACCTTTCCATC	0	0	0	0	0	0	0
JAK2_130	AGGCCTCTGTAATGTTGGTG	0	0	0	0	0	0	0
JAK2_131	CTCTGTAATGTTGGTGAGGT	0	0	0	0	0	0	0
JAK2_132	CATTCGTTCTGAAGACTAGA	0	0	0	0	0	0	0
JAK2_133	CTCTTGAAGAATGAAAGCCT	0	0	0	0	0	0	0
JAK2_134	AAGAATGAAAGCCTTGGCCA	0	0	0	0	0	0	0
JAK2_136	CGAAGAGAAGTAGGAGACTA	0	0	0	0	0	0	0
JAK2_137	AGAAGTTCTTTTAAAAGTTC	0	0	0	0	0	0	0
JAK2_138	AGCACACAGAAACTATTCAG	0	0	0	0	0	0	0
JAK2_139	AAATCTTTGTAAAAGTGCCT	0	0	0	0	0	0	0
JAK2_14	ATTATCTGACCTTTCCATCT	0	0	0	0	0	0	0
JAK2_140	TTGTAAAAGTGCCTTGGCCA	0	0	0	0	0	0	0
JAK2_141	CAAGCTTTCTCACAAGCATT	0	0	0	0	0	0	0
JAK2_142	AAGCATTTGGTTTTAAATTA	0	0	0	0	0	0	0
JAK2_143	AATTATGGAGTATGTGTCTG	0	0	0	0	0	0	0
JAK2_144	GCTGCTTCAAAGAAAGACTA	0	0	0	0	0	0	0
JAK2_145	ATATTTTAATGCAGATATTC	0	0	0	0	0	0	0
JAK2_146	TAATGCAGATATTCTGGTTC	0	0	0	0	0	0	0
JAK2_147	GTTCAGGAGTTTGTAAAATT	0	0	0	0	0	0	0
JAK2_148	AAAATTGTATAAATATATTA	0	0	0	0	0	0	0
JAK2_149	ACTTGAAGTTGCTAAACAGT	0	0	0	0	0	0	0
JAK2_15	TTATCTGACCTTTCCATCTG	0	0	0	0	0	0	0
JAK2_150	AAGTTGCTAAACAGTTGGCA	0	0	0	0	0	0	0
JAK2_151	AGTTGCTAAACAGTTGGCAT	0	0	0	0	0	0	0
JAK2_152	ACTACTTACTAGAAAATGCA	0	0	0	0	0	0	0
JAK2_153	GAAGAAAACACCCTTATTCA	0	0	0	0	0	0	0
JAK2_154	AAGAAAACACCCTTATTCAT	0	0	0	0	0	0	0
JAK2_155	TGCTTATCAGAGAAGAAGAC	0	0	0	0	0	0	0
JAK2_156	AGAGAAGAAGACAGGAAGAC	0	0	0	0	0	0	0
JAK2_158	TAGTATTACAGTTTTGCCAA	0	0	0	0	0	0	0
JAK2_159	TTCTAGAACTTACTGTCCTT	0	0	0	0	0	0	0
JAK2_16	ATTGCTGCTTCTAAAGCTTG	0	0	0	0	0	0	0
JAK2_160	AAAACTGTAATACTAATGCC	0	0	0	0	0	0	0
JAK2_162	TCACTAAGTTTGATGAAAGG	0	0	0	0	0	0	0
JAK2_163	TCTGATAAGCAGAATATTTT	0	0	0	0	0	0	0
JAK2_164	CACATACATTCCCATGAATA	0	0	0	0	0	0	0
JAK2_165	ACATACATTCCCATGAATAA	0	0	0	0	0	0	0
JAK2_166	GTATCATTTAAAAGTTCTTC	0	0	0	0	0	0	0
JAK2_167	TTCTTCAGGAGAGAATACCA	0	0	0	0	0	0	0
JAK2_168	TCTTCAGGAGAGAATACCAT	0	0	0	0	0	0	0
JAK2_169	AAATCCTAAAAATTTAAATT	0	0	0	0	0	0	0
JAK2_17	TCTGCAACATACTCCCCAGA	0	0	0	0	0	0	0
JAK2_170	TAAATTTGGCAACAGACAAA	0	0	0	0	0	0	0
JAK2_171	GCAACAGACAAATGGAGTTT	0	0	0	0	0	0	0
JAK2_172	GGAGTTTTGGTACCACTTTG	0	0	0	0	0	0	0
JAK2_173	GAGTTTTGGTACCACTTTGT	0	0	0	0	0	0	0
JAK2_174	ACTTTGTGGGAAATCTGCAG	0	0	0	0	0	0	0
JAK2_175	TTGTGGGAAATCTGCAGTGG	0	0	0	0	0	0	0
JAK2_176	AGATAAACCTCTAAGTGCTC	0	0	0	0	0	0	0
JAK2_177	TGAGAATCCAGAGCACTTAG	0	0	0	0	0	0	0
JAK2_178	ACTGCAGATTTCCCACAAAG	0	0	0	0	0	0	0
JAK2_179	TTAGGATTTTCAATGCATTC	0	0	0	0	0	0	0
JAK2_18	AACATACTCCCCAGATGGAA	0	0	0	0	0	0	0
JAK2_180	GGATTTTCAATGCATTCAGG	0	0	0	0	0	0	0
JAK2_181	ATGCATTCAGGTGGTACCCA	0	0	0	0	0	0	0
JAK2_182	AGCTACAATTTTATGAAGAT	0	0	0	0	0	0	0
JAK2_183	ATCAGCTTCCTGCACCAAAG	0	0	0	0	0	0	0
JAK2_184	TCAGCTTCCTGCACCAAAGT	0	0	0	0	0	0	0
JAK2_185	AAACCTTATAAATAATTGTA	0	0	0	0	0	0	0
JAK2_187	CTTAACAGTTTGTTTACTCC	0	0	0	0	0	0	0
JAK2_188	AGATCATTCAAATACATACC	0	0	0	0	0	0	0
JAK2_189	ACTGTTAAGATCTCGTATGA	0	0	0	0	0	0	0
JAK2_19	AATCTGCCTCAGATTTCCCA	0	0	0	0	0	0	0
JAK2_190	CGTATGATGGCTCTGAAAGA	0	0	0	0	0	0	0
JAK2_192	AATCCATACAATTATTTATA	0	0	0	0	0	0	0
JAK2_193	TTTGCTAATTCTGCCCACTT	0	0	0	0	0	0	0
JAK2_194	AATTCTGCCCACTTTGGTGC	0	0	0	0	0	0	0
JAK2_195	ATGACATGTTACCAAATATG	0	0	0	0	0	0	0
JAK2_196	ATGTTACCAAATATGAGGAT	0	0	0	0	0	0	0
JAK2_198	AATATGAGGATAGGTGCCCT	0	0	0	0	0	0	0
JAK2_199	ATATGAGGATAGGTGCCCTG	0	0	0	0	0	0	0
JAK2_2	TTCTGAAAAAGACTCTGCAT	0	0	0	0	0	0	0
JAK2_20	ATCTGCCTCAGATTTCCCAA	0	0	0	0	0	0	0
JAK2_200	ATAGGTGCCCTGGGGTTTTC	0	0	0	0	0	0	0
JAK2_201	TTTCTGGTGCCTTTGAAGAC	0	0	0	0	0	0	0
JAK2_202	TTCTGGTGCCTTTGAAGACC	0	0	0	0	0	0	0
JAK2_206	CTTCAAACTGTGTAGGATCC	0	0	0	0	0	0	0
JAK2_207	TGTAGGATCCCGGTCTTCAA	0	0	0	0	0	0	0
JAK2_208	CAAAGGCACCAGAAAACCCC	0	0	0	0	0	0	0
JAK2_209	AAAGGCACCAGAAAACCCCA	0	0	0	0	0	0	0
JAK2_21	CCTCAGATTTCCCAAGGGAA	0	0	0	0	0	0	0
JAK2_210	AGGGCACCTATCCTCATATT	0	0	0	0	0	0	0
JAK2_211	TCTGTTAATAGTTCATAATC	0	0	0	0	0	0	0
JAK2_212	TGTGTCATTTAGGGTAATTT	0	0	0	0	0	0	0
JAK2_213	GTGTCATTTAGGGTAATTTT	0	0	0	0	0	0	0
JAK2_214	TTAGGGTAATTTTGGGAGTG	0	0	0	0	0	0	0
JAK2_216	GTGCCGGTATGACCCTCTAC	0	0	0	0	0	0	0
JAK2_217	GACCCTCTACAGGACAACAC	0	0	0	0	0	0	0
JAK2_218	ACCCTCTACAGGACAACACT	0	0	0	0	0	0	0
JAK2_219	CCCTCTACAGGACAACACTG	0	0	0	0	0	0	0
JAK2_22	TAAAGATACACCTGAAGAAC	0	0	0	0	0	0	0
JAK2_220	TCTACAGGACAACACTGGGG	0	0	0	0	0	0	0
JAK2_221	ACAGGACAACACTGGGGAGG	0	0	0	0	0	0	0
JAK2_222	AGCACCTAAGAGACTTTGAA	0	0	0	0	0	0	0
JAK2_223	GCACCTAAGAGACTTTGAAA	0	0	0	0	0	0	0
JAK2_224	TGACAACATTGTAAAGTACA	0	0	0	0	0	0	0
JAK2_225	GACAACATTGTAAAGTACAA	0	0	0	0	0	0	0
JAK2_226	AAGGGAGTGTGCTACAGTGC	0	0	0	0	0	0	0
JAK2_228	TACAATGTTGTCATGCTGTA	0	0	0	0	0	0	0
JAK2_23	ATCTATTTGCTTCATAGAAT	0	0	0	0	0	0	0
JAK2_230	TTTCCCTTTCAAAGTCTCTT	0	0	0	0	0	0	0
JAK2_231	TCCCCAGTGTTGTCCTGTAG	0	0	0	0	0	0	0
JAK2_232	CCCCAGTGTTGTCCTGTAGA	0	0	0	0	0	0	0
JAK2_233	TGTCCTGTAGAGGGTCATAC	0	0	0	0	0	0	0
JAK2_234	CCACCTTTATGTTAAAAGGT	0	0	0	0	0	0	0
JAK2_235	GCGTAATCTAAAATTAATTA	0	0	0	0	0	0	0
JAK2_236	ATTATGGAATATTTACCATA	0	0	0	0	0	0	0
JAK2_237	ATCTTCAAAAACATAAAGAA	0	0	0	0	0	0	0
JAK2_239	TAGTCTCGTAAACTTCCATA	0	0	0	0	0	0	0
JAK2_24	ACCATTCTGATATATAGAAG	0	0	0	0	0	0	0
JAK2_240	AATGTTTTATCCATAGGGTA	0	0	0	0	0	0	0
JAK2_241	CCATAGGGTATGGAGTATCT	0	0	0	0	0	0	0
JAK2_242	TGGAGTATCTTGGTACAAAA	0	0	0	0	0	0	0
JAK2_243	GTACAAAAAGGTATATCCAC	0	0	0	0	0	0	0
JAK2_244	TACAAAAAGGTATATCCACA	0	0	0	0	0	0	0
JAK2_245	AAGGTATATCCACAGGGATC	0	0	0	0	0	0	0
JAK2_246	TCTGGCAACGAGAAATATAT	0	0	0	0	0	0	0
JAK2_247	GGCAACGAGAAATATATTGG	0	0	0	0	0	0	0
JAK2_248	AACGAGAACAGAGTTAAAAT	0	0	0	0	0	0	0
JAK2_249	AGAGTTAAAATTGGAGATTT	0	0	0	0	0	0	0
JAK2_25	ATTCTGATATATAGAAGAGG	0	0	0	0	0	0	0
JAK2_250	GAGTTAAAATTGGAGATTTT	0	0	0	0	0	0	0
JAK2_251	TACTATAAAGTAAAAGAACC	0	0	0	0	0	0	0
JAK2_253	GAAATATACTCACCAGAATA	0	0	0	0	0	0	0
JAK2_254	AAATATACTCACCAGAATAT	0	0	0	0	0	0	0
JAK2_255	CAGAATATGGGACTTTCACC	0	0	0	0	0	0	0
JAK2_256	TTATAGTATTCTTTGTCTTG	0	0	0	0	0	0	0
JAK2_257	TTTGTCTTGTGGCAAGACTT	0	0	0	0	0	0	0
JAK2_258	TTCTCGTTGCCAGATCCCTG	0	0	0	0	0	0	0
JAK2_259	CCAAGATACTCCATACCCTA	0	0	0	0	0	0	0
JAK2_26	CCTCCATTTCTGTCATCGTA	0	0	0	0	0	0	0
JAK2_260	GACAGAGAGCAAGTTTTCTG	0	0	0	0	0	0	0
JAK2_262	GCCTCAGATGTTTGGAGCTT	0	0	0	0	0	0	0
JAK2_263	AGATGTTTGGAGCTTTGGAG	0	0	0	0	0	0	0
JAK2_264	GAAGAGTAAAAGTCCACCAG	0	0	0	0	0	0	0
JAK2_265	ATAAAAAGCACACTGACCGC	0	0	0	0	0	0	0
JAK2_267	TCCAAAGCTCCAAACATCTG	0	0	0	0	0	0	0
JAK2_268	TTGCTCTCTGTCAGTGATTC	0	0	0	0	0	0	0
JAK2_269	TAGGAATTTATGCGTATGAT	0	0	0	0	0	0	0
JAK2_27	CATTTCTGTCATCGTAAGGC	0	0	0	0	0	0	0
JAK2_271	ATAGAACTTTTGAAGAATAA	0	0	0	0	0	0	0
JAK2_272	GGAAGATTACCAAGACCAGA	0	0	0	0	0	0	0
JAK2_274	AAAAAAATTGTTACCTCATC	0	0	0	0	0	0	0
JAK2_275	AAAAAATTGTTACCTCATCT	0	0	0	0	0	0	0
JAK2_277	TCTGGGCATCCATCTGGTCT	0	0	0	0	0	0	0
JAK2_278	TCTTCAAAAGTTCTATCAAA	0	0	0	0	0	0	0
JAK2_28	CTTTAATGAGTGAAACAGAA	0	0	0	0	0	0	0
JAK2_280	TAAATCAACGCCCCTCCTTT	0	0	0	0	0	0	0
JAK2_281	AAATCAACGCCCCTCCTTTA	0	0	0	0	0	0	0
JAK2_282	TAGGGATCTAGCTCTTCGAG	0	0	0	0	0	0	0
JAK2_283	CTCTTCGAGTGGATCAAATA	0	0	0	0	0	0	0
JAK2_284	TCTTCGAGTGGATCAAATAA	0	0	0	0	0	0	0
JAK2_285	GGATCAAATAAGGGATAACA	0	0	0	0	0	0	0
JAK2_286	CAAATAAGGGATAACATGGC	0	0	0	0	0	0	0
JAK2_287	TCGAAGAGCTAGATCCCTAA	0	0	0	0	0	0	0
JAK2_288	AAGAGCTAGATCCCTAAAGG	0	0	0	0	0	0	0
JAK2_289	AGAGCTAGATCCCTAAAGGA	0	0	0	0	0	0	0
JAK2_29	TGAGTGAAACAGAAAGGATC	0	0	0	0	0	0	0
JAK2_290	GAGCTAGATCCCTAAAGGAG	0	0	0	0	0	0	0
JAK2_291	ATGATCATATAGATCTGTAA	0	0	0	0	0	0	0
JAK2_3	AAAAAGACTCTGCATGGGAA	0	0	0	0	0	0	0
JAK2_30	TCCATATAGATGAGTCAACC	0	0	0	0	0	0	0
JAK2_31	ATAATGTACTCTACAGAATA	0	0	0	0	0	0	0
JAK2_32	TCTGTAGAGTACATTATGCC	0	0	0	0	0	0	0
JAK2_34	ACTCATCTATATGGAAGACA	0	0	0	0	0	0	0
JAK2_35	ATCTATATGGAAGACATGGT	0	0	0	0	0	0	0
JAK2_36	TCTATATGGAAGACATGGTT	0	0	0	0	0	0	0
JAK2_37	ATATGGAAGACATGGTTGGG	0	0	0	0	0	0	0
JAK2_38	GCAAACATATTATGATACAC	0	0	0	0	0	0	0
JAK2_39	GTAGATTTTACTTTCCTCGT	0	0	0	0	0	0	0
JAK2_4	CTGCCTTACGATGACAGAAA	0	0	0	0	0	0	0
JAK2_40	TTTCCTCGTTGGTATTGCAG	0	0	0	0	0	0	0
JAK2_42	AGCAACAGAGCCTATCGGCA	0	0	0	0	0	0	0
JAK2_43	TATCGGCATGGAATATCTCG	0	0	0	0	0	0	0
JAK2_44	CATGTCTTACCTCTTTGCTC	0	0	0	0	0	0	0
JAK2_45	ATAATCATACCTGAGCAAAG	0	0	0	0	0	0	0
JAK2_46	ATGACAAAGTCATCAAGAAG	0	0	0	0	0	0	0
JAK2_47	TCGAGATATTCCATGCCGAT	0	0	0	0	0	0	0
JAK2_5	CCTTACGATGACAGAAATGG	0	0	0	0	0	0	0
JAK2_50	GGCATGATTTTGTGCACGGA	0	0	0	0	0	0	0
JAK2_51	ACCTGTGACTCATGAAACAC	0	0	0	0	0	0	0
JAK2_52	GAAACACAGGAAGAATGTCT	0	0	0	0	0	0	0
JAK2_53	AAACACAGGAAGAATGTCTT	0	0	0	0	0	0	0
JAK2_54	ACAGGAAGAATGTCTTGGGA	0	0	0	0	0	0	0
JAK2_55	AGAAAACGATCAAACCCCAC	0	0	0	0	0	0	0
JAK2_56	TGGCCATCTATAACTCTATC	0	0	0	0	0	0	0
JAK2_57	TTACCTGATAGAGTTATAGA	0	0	0	0	0	0	0
JAK2_6	CTTACGATGACAGAAATGGA	0	0	0	0	0	0	0
JAK2_61	TGGGGTTTGATCGTTTTCTT	0	0	0	0	0	0	0
JAK2_63	AAGACTATCATATTTTGACA	0	0	0	0	0	0	0
JAK2_64	TTTTGACAAGGAAGCGAATA	0	0	0	0	0	0	0
JAK2_65	ACTTAAGTATCTTATAAATC	0	0	0	0	0	0	0
JAK2_66	AAATTTGAAGTAAAAGAACC	0	0	0	0	0	0	0
JAK2_67	GAAGTAAAAGAACCTGGAAG	0	0	0	0	0	0	0
JAK2_68	GAACCTGGAAGTGGTCCTTC	0	0	0	0	0	0	0
JAK2_69	TGGAAGTGGTCCTTCAGGTG	0	0	0	0	0	0	0
JAK2_7	ACCTCTTCTATATATCAGAA	0	0	0	0	0	0	0
JAK2_70	TTTGCAACCATTATAATAAC	0	0	0	0	0	0	0
JAK2_71	ACCATTATAATAACTGGAAA	0	0	0	0	0	0	0
JAK2_72	ATTATAATAACTGGAAACGG	0	0	0	0	0	0	0
JAK2_73	CTGGAAACGGTGGAATTCAG	0	0	0	0	0	0	0
JAK2_74	GGTGGAATTCAGTGGTCAAG	0	0	0	0	0	0	0
JAK2_75	GTGGAATTCAGTGGTCAAGA	0	0	0	0	0	0	0
JAK2_76	AAGTGAGACACTGACAGAAC	0	0	0	0	0	0	0
JAK2_77	ACCGTTTCCAGTTATTATAA	0	0	0	0	0	0	0
JAK2_79	TCACCTGAAGGACCACTTCC	0	0	0	0	0	0	0
JAK2_8	TATCAGAATGGTGATATTTC	0	0	0	0	0	0	0
JAK2_80	TTCAAATTTCTCTGTGTAGA	0	0	0	0	0	0	0
JAK2_81	ATACTTAAGTTTCAAGTTTC	0	0	0	0	0	0	0
JAK2_82	AAGTTTCAAGTTTCTGGCAG	0	0	0	0	0	0	0
JAK2_84	TTGTCAAAATATGATAGTCT	0	0	0	0	0	0	0
JAK2_85	ATCTTTGCTCGAATACATTT	0	0	0	0	0	0	0
JAK2_86	GGTAAGAATGTCTTGTAGCT	0	0	0	0	0	0	0
JAK2_87	GTAAGAATGTCTTGTAGCTA	0	0	0	0	0	0	0
JAK2_88	TATTAAGCAAGCAAACCAAG	0	0	0	0	0	0	0
JAK2_89	ATTAAGCAAGCAAACCAAGA	0	0	0	0	0	0	0
JAK2_9	GCAAATAGATCCAGTTCTTC	0	0	0	0	0	0	0
JAK2_90	GTAACTATCCATAAGCAAGA	0	0	0	0	0	0	0
JAK2_91	TAAGCAAGATGGTAAAAATC	0	0	0	0	0	0	0
JAK2_92	GCTTATGGATAGTTACAACT	0	0	0	0	0	0	0
JAK2_94	ATACTGACATCAATAATATT	0	0	0	0	0	0	0
JAK2_95	AAATTGAACTTAGCTCATTA	0	0	0	0	0	0	0
JAK2_96	AATTGAACTTAGCTCATTAA	0	0	0	0	0	0	0
JAK2_98	AATATACAAAGCAACTGTCA	0	0	0	0	0	0	0
JAK2_99	GTCTGTATTACTCACGAAAT	0	0	0	0	0	0	0
KDR_1	GTGGATGCTTCCTTTTAAAC	0	0	0	0	0	0	0
KDR_101	TCTGTCAAAAATTGTTTCTG	0	0	0	0	0	0	0
KDR_104	GGGCCATCCATTTCAAAGGG	0	0	0	0	0	0	0
KDR_108	AGGCTCGCCTCCCTTTGAAA	0	0	0	0	0	0	0
KDR_109	TCGCCTCCCTTTGAAATGGA	0	0	0	0	0	0	0
KDR_114	CTGTGGGAAATATTTTCCTT	0	0	0	0	0	0	0
KDR_116	CTGGATCTTTATAAATATCC	0	0	0	0	0	0	0
KDR_117	TGGATCTTTATAAATATCCC	0	0	0	0	0	0	0
KDR_126	CCTCTTATCGGAGAAGAACG	0	0	0	0	0	0	0
KDR_127	GTGGTTAAAATCTGTGACTT	0	0	0	0	0	0	0
KDR_131	GATCCAGATTATGTCAGAAA	0	0	0	0	0	0	0
KDR_135	AAGTCCTTATACAGATCTTC	0	0	0	0	0	0	0
KDR_137	GTATAAGGACTTCCTGACCT	0	0	0	0	0	0	0
KDR_151	CAACGTAGTCTTTCCCTTGA	0	0	0	0	0	0	0
KDR_155	CGTCAAGGGAAAGACTACGT	0	0	0	0	0	0	0
KDR_164	GTAGAAGAAGAGGAAGGTAC	0	0	0	0	0	0	0
KDR_175	ATTGTGGAATTCTGCAAATT	0	0	0	0	0	0	0
KDR_176	GAAACCTGTCCACTTACCTG	0	0	0	0	0	0	0
KDR_177	AAATGAATTTGTCCCCTACA	0	0	0	0	0	0	0
KDR_178	ACCCACAGTTACTCACCTCC	0	0	0	0	0	0	0
KDR_184	CTTTGTACTGTATTTGTAGA	0	0	0	0	0	0	0
KDR_196	CTAGGTAAGCCTCTTGGCCG	0	0	0	0	0	0	0
KDR_2	GATGCTTCCTTTTAAACAGG	0	0	0	0	0	0	0
KDR_200	GTAGCAGTCAAAATGTTGAA	0	0	0	0	0	0	0
KDR_222	AATGGGAATTCCCCAGAGAC	0	0	0	0	0	0	0
KDR_224	TTACCCGCTTAACGGTCCGT	0	0	0	0	0	0	0
KDR_225	AAGAAGTAGCCAGAAGAACA	0	0	0	0	0	0	0
KDR_226	TTTCCAAGTTCGTCTTTTCC	0	0	0	0	0	0	0
KDR_227	TTCCAAGTTCGTCTTTTCCT	0	0	0	0	0	0	0
KDR_228	TTCGTCTTTTCCTGGGCACC	0	0	0	0	0	0	0
KDR_230	TGCCCAGGAAAAGACGAACT	0	0	0	0	0	0	0
KDR_233	CATTATTCTAGTAGGCACGG	0	0	0	0	0	0	0
KDR_24	GAAGGCTCAAACCAGACAAG	0	0	0	0	0	0	0
KDR_247	TTGTATTGAAGGATGGGAAC	0	0	0	0	0	0	0
KDR_256	TTTTCATAATAGAAGGTCAG	0	0	0	0	0	0	0
KDR_257	TTTCATAATAGAAGGTCAGT	0	0	0	0	0	0	0
KDR_258	ATTTACCTGAGTCTTCTACA	0	0	0	0	0	0	0
KDR_259	TTTACCTGAGTCTTCTACAA	0	0	0	0	0	0	0
KDR_270	ACCCACGATCACAGGAAACC	0	0	0	0	0	0	0
KDR_271	GAGAATCAGACGACAAGTAT	0	0	0	0	0	0	0
KDR_278	GAGACCCTTGTAGAAGACTC	0	0	0	0	0	0	0
KDR_279	CCAGAATTGTCTCCCTACCT	0	0	0	0	0	0	0
KDR_28	ATAGAGATTGGAGTGCAAAC	0	0	0	0	0	0	0
KDR_284	ATTTGTGCTATTAGAGAACA	0	0	0	0	0	0	0
KDR_286	GTATCCAAGTTCTTGCAAAC	0	0	0	0	0	0	0
KDR_298	TCAGGTTGCAAAGTAATTTC	0	0	0	0	0	0	0
KDR_299	CTATGGCCTCTTCATTTTAG	0	0	0	0	0	0	0
KDR_300	TATGGCCTCTTCATTTTAGG	0	0	0	0	0	0	0
KDR_308	GCAAGAACTTGGATACTCTT	0	0	0	0	0	0	0
KDR_313	GACCAAGAAAAGACATTGCG	0	0	0	0	0	0	0
KDR_319	AAGAGTACTTACTGGTCACG	0	0	0	0	0	0	0
KDR_32	GAGCTCTCCTCCTGTTTAAA	0	0	0	0	0	0	0
KDR_320	GTACTTACTGGTCACGTGGA	0	0	0	0	0	0	0
KDR_324	AAGGGTACTTACAGTCTGTG	0	0	0	0	0	0	0
KDR_325	AGGGTACTTACAGTCTGTGC	0	0	0	0	0	0	0
KDR_326	AAGTACCCTTGTTATCCAAG	0	0	0	0	0	0	0
KDR_327	AGCTTTGTACAAATGTGAAG	0	0	0	0	0	0	0
KDR_33	GCTGAGTCTTACCCAAAAGA	0	0	0	0	0	0	0
KDR_330	GCGGTCAACAAAGTCGGGAG	0	0	0	0	0	0	0
KDR_333	CTTCAATTTTATTTCCTCCC	0	0	0	0	0	0	0
KDR_345	AATCAATTTGCTCTAATTGA	0	0	0	0	0	0	0
KDR_35	CAAAGTTTTCAGCTCTTCTG	0	0	0	0	0	0	0
KDR_363	GATTTCTCACCAATCTGGGG	0	0	0	0	0	0	0
KDR_366	GAAATCTCTAATCTCTCCTG	0	0	0	0	0	0	0
KDR_37	TCTTAAAAAGGACAACCAGA	0	0	0	0	0	0	0
KDR_377	CTTCTCCTTTGAAATGGGAT	0	0	0	0	0	0	0
KDR_378	CCTTTGAAATGGGATTGGTA	0	0	0	0	0	0	0
KDR_38	AAGGACAACCAGACGGACAG	0	0	0	0	0	0	0
KDR_385	CCAATCACACAATTAAAGCG	0	0	0	0	0	0	0
KDR_387	GAAGTGAGTGAAAGAGACAC	0	0	0	0	0	0	0
KDR_388	CCTTACCAATCCCATTTCAA	0	0	0	0	0	0	0
KDR_392	AGTAGTTACCATTTTATTTC	0	0	0	0	0	0	0
KDR_393	GTAGTTACCATTTTATTTCT	0	0	0	0	0	0	0
KDR_394	TAGTTACCATTTTATTTCTG	0	0	0	0	0	0	0
KDR_395	AGTTACCATTTTATTTCTGG	0	0	0	0	0	0	0
KDR_397	ACCATTTTATTTCTGGGGGT	0	0	0	0	0	0	0
KDR_398	TTTCTGGGGGTGGGTAACCA	0	0	0	0	0	0	0
KDR_399	GGGTAACCAAGGTACTTCGC	0	0	0	0	0	0	0
KDR_400	GGTAACCAAGGTACTTCGCA	0	0	0	0	0	0	0
KDR_402	CCACTTCCAAAAGCAACAAA	0	0	0	0	0	0	0
KDR_403	GAAAAACCTTTTGTTGCTTT	0	0	0	0	0	0	0
KDR_404	CCTTTTGTTGCTTTTGGAAG	0	0	0	0	0	0	0
KDR_414	ACCCACCCCCAGAAATAAAA	0	0	0	0	0	0	0
KDR_415	TCCAAGACCATAGCTTACCA	0	0	0	0	0	0	0
KDR_422	GGTTACACCATCTATAGTTA	0	0	0	0	0	0	0
KDR_425	CGAGACCTAAAAACCCAGTC	0	0	0	0	0	0	0
KDR_426	GAGACCTAAAAACCCAGTCT	0	0	0	0	0	0	0
KDR_429	GGTGTAACCCGGAGTGACCA	0	0	0	0	0	0	0
KDR_43	TTAAAAGACGTACTTACATC	0	0	0	0	0	0	0
KDR_437	GATAGTTCAATTCCATGAGA	0	0	0	0	0	0	0
KDR_438	ATTTACTTGCTCTAGGGTAT	0	0	0	0	0	0	0
KDR_44	TAAAAGACGTACTTACATCT	0	0	0	0	0	0	0
KDR_447	CTGGGAATACCCTTCTTCGA	0	0	0	0	0	0	0
KDR_45	TCTGGGATTACTTTTACTTC	0	0	0	0	0	0	0
KDR_452	CAGGAAATTCTGTTACCATC	0	0	0	0	0	0	0
KDR_457	GAAAAGAGATTTGTTCCTGA	0	0	0	0	0	0	0
KDR_458	CTGATGGTAACAGAATTTCC	0	0	0	0	0	0	0
KDR_459	TGATGGTAACAGAATTTCCT	0	0	0	0	0	0	0
KDR_46	TTTACTTCTGGTTCTTCTAA	0	0	0	0	0	0	0
KDR_467	TTTGAAATGGACCCGAGACA	0	0	0	0	0	0	0
KDR_469	TCACTAACAGAAGCAATAAA	0	0	0	0	0	0	0
KDR_47	TTACTTCTGGTTCTTCTAAC	0	0	0	0	0	0	0
KDR_471	TGAGAACAAAAACAAAACTG	0	0	0	0	0	0	0
KDR_474	AACATAGACATAAATGACCG	0	0	0	0	0	0	0
KDR_476	TTCCCGGTAGAAGCACTTGT	0	0	0	0	0	0	0
KDR_478	TTGTGAGTGTCTTACAGAAG	0	0	0	0	0	0	0
KDR_48	AGAACAGTAAGCGAAAGAGC	0	0	0	0	0	0	0
KDR_481	TTTCAGGGGACAGAGGGACT	0	0	0	0	0	0	0
KDR_491	AAAGTGATCGGAAATGACAC	0	0	0	0	0	0	0
KDR_493	AGCCTACAAGTGCTTCTACC	0	0	0	0	0	0	0
KDR_494	CTTCTACCGGGAAACTGACT	0	0	0	0	0	0	0
KDR_496	GTCATTTATGTCTATGTTCA	0	0	0	0	0	0	0
KDR_5	GTGTGGTCCCCGAGTCAGGC	0	0	0	0	0	0	0
KDR_500	AAAAGACATACTTACAATTA	0	0	0	0	0	0	0
KDR_502	CTTCAAATTACTTGCAGGTA	0	0	0	0	0	0	0
KDR_503	AGTGGGCTCCTTACCCACAG	0	0	0	0	0	0	0
KDR_504	GGGCTCCTTACCCACAGAGG	0	0	0	0	0	0	0
KDR_53	TACTTCCTCCTCCTCCATAC	0	0	0	0	0	0	0
KDR_54	TCCTCCTCCATACAGGAAAC	0	0	0	0	0	0	0
KDR_58	CTGTGTTTATTGTTTCAGGA	0	0	0	0	0	0	0
KDR_62	TACCTCACCTGTTTCCTGTA	0	0	0	0	0	0	0
KDR_64	ACCTGTTTCCTGTATGGAGG	0	0	0	0	0	0	0
KDR_65	TGTTTCCTGTATGGAGGAGG	0	0	0	0	0	0	0
KDR_68	TTCCACCAACTCTGAAAACG	0	0	0	0	0	0	0
KDR_69	TCCACCAACTCTGAAAACGT	0	0	0	0	0	0	0
KDR_80	ACCCACGTTTTCAGAGTTGG	0	0	0	0	0	0	0
KDR_88	TCTTCATCAATCTTTACCCC	0	0	0	0	0	0	0
KDR_89	TCAATCTTTACCCCAGGATA	0	0	0	0	0	0	0
KDR_9	TAAAAGTTCTGCTTCCTCAC	0	0	0	0	0	0	0
KDR_94	TTTTGTAGGCGATTGAAAGA	0	0	0	0	0	0	0
KDR_95	TGAAAGAAGGAACTAGAATG	0	0	0	0	0	0	0
KDR_96	GAAAGAAGGAACTAGAATGA	0	0	0	0	0	0	0
KDR_97	AAAAAGAAATGACTTACCTA	0	0	0	0	0	0	0
KDR_99	ACTCTGTCAAAAATTGTTTC	0	0	0	0	0	0	0
KIF11_3	TAATTTCAGGATCCCTTGGC	0	0	0	0	0	0	0
KIT_105	AAATATAATAGCTGGCATCA	0	0	0	0	0	0	0
KIT_108	TGTTATGCCAATAATACTTT	0	0	0	0	0	0	0
KIT_110	ACAACAACCTTGGAAGTAGT	0	0	0	0	0	0	0
KIT_111	GTATTTACCTACTACTTCCA	0	0	0	0	0	0	0
KIT_115	ACTACAGTATTTGTAAACGA	0	0	0	0	0	0	0
KIT_133	AGATTAAAAGGCACCGAAGG	0	0	0	0	0	0	0
KIT_134	CACATAAACATTAAATGCTA	0	0	0	0	0	0	0
KIT_158	TCTAGTGCATTCAAGCACAA	0	0	0	0	0	0	0
KIT_163	TATTTTAACTTTGCATTTAA	0	0	0	0	0	0	0
KIT_164	TTTAAATGCAAAGTTAAAAT	0	0	0	0	0	0	0
KIT_173	TCTGACCTACAAATATTTAC	0	0	0	0	0	0	0
KIT_175	ATTACGAAACCAATCAGCAA	0	0	0	0	0	0	0
KIT_183	AACCCATGTATGAAGTACAG	0	0	0	0	0	0	0
KIT_184	CATGTATGAAGTACAGTGGA	0	0	0	0	0	0	0
KIT_189	AATGGGAGTTTCCCAGAAAC	0	0	0	0	0	0	0
KIT_217	ATGAATATTGTGAATCTACT	0	0	0	0	0	0	0
KIT_223	TGTGATTACCAAGGTAACTC	0	0	0	0	0	0	0
KIT_230	TTCATTTATTTGTTCAAAGC	0	0	0	0	0	0	0
KIT_231	TAAGAATCTTCTGCATTCAA	0	0	0	0	0	0	0
KIT_24	TAAGCAGAATGAATGGATCA	0	0	0	0	0	0	0
KIT_274	CAAGAATGATTCTAATTATG	0	0	0	0	0	0	0
KIT_293	TTCTACAAGATGATCAAGGA	0	0	0	0	0	0	0
KIT_299	TTGTAGAACTTAGAATCGAC	0	0	0	0	0	0	0
KIT_325	TTGCTAAGTTGGAGTAAATC	0	0	0	0	0	0	0
KIT_38	TTAAGTCTGATTTTCCTGGA	0	0	0	0	0	0	0
KIT_68	GATAAGAAAGAGCCAGTACC	0	0	0	0	0	0	0
KIT_83	GCACCCCTTGAGGGAATAAT	0	0	0	0	0	0	0
MAP2K1_107	TCTCCCCACGGGAGTTGACT	0	0	0	0	0	0	0
MAP2K1_120	GGGACTGTCTCTGGTAGAGA	0	0	0	0	0	0	0
MAP2K1_135	CCACCCAGGCCAAGGACCCC	0	0	0	0	0	0	0
MAP2K1_136	CACCCAGGCCAAGGACCCCC	0	0	0	0	0	0	0
MAP2K1_137	CCAGGCCAAGGACCCCCGGG	0	0	0	0	0	0	0
MAP2K1_14	GGGGGCCGGGTTCAGCTGGA	0	0	0	0	0	0	0
MAP2K1_145	AGGGGCCTCCCGGGGGTCCT	0	0	0	0	0	0	0
MAP2K1_146	CCTCCCGGGGGTCCTTGGCC	0	0	0	0	0	0	0
MAP2K1_147	CTCCCGGGGGTCCTTGGCCT	0	0	0	0	0	0	0
MAP2K1_15	GGGGCCGGGTTCAGCTGGAT	0	0	0	0	0	0	0
MAP2K1_160	TGAGTCCCCTGGAGTCTTTC	0	0	0	0	0	0	0
MAP2K1_162	TTTATAAAATTTGTAGCATA	0	0	0	0	0	0	0
MAP2K1_163	AAAATTTGTAGCATACGGAA	0	0	0	0	0	0	0
MAP2K1_165	GTTGGATTACATAGTCAACG	0	0	0	0	0	0	0
MAP2K1_166	CAACAACTCAAAAATTGCCA	0	0	0	0	0	0	0
MAP2K1_167	AACAACTCAAAAATTGCCAT	0	0	0	0	0	0	0
MAP2K1_168	AACTCAAAAATTGCCATGGG	0	0	0	0	0	0	0
MAP2K1_172	TTCAAGATTTTGTGAATAAA	0	0	0	0	0	0	0
MAP2K1_173	TTTGTGAATAAATGGTAAGT	0	0	0	0	0	0	0
MAP2K1_177	ACTCCACTGGGCAGTTTTGG	0	0	0	0	0	0	0
MAP2K1_183	TATCAAGAGATCTGATGCTG	0	0	0	0	0	0	0
MAP2K1_198	GCTGGGCTGGTTAAGGCCGA	0	0	0	0	0	0	0
MAP2K1_20	ACTTTGGAACAGGACCAACT	0	0	0	0	0	0	0
MAP2K1_21	TTGGAACAGGACCAACTTGG	0	0	0	0	0	0	0
MAP2K1_38	AAGGTCTCCCACAAGCCTTC	0	0	0	0	0	0	0
MAP2K1_42	TCAAGGCAAACTCACCTTTC	0	0	0	0	0	0	0
MAP2K1_5	AGTTAACGGGACCAGCTCTG	0	0	0	0	0	0	0
MAP2K1_50	TCTGGGTAAGAAAGGCCTCA	0	0	0	0	0	0	0
MAP2K1_72	ATCTTAGGATGGAGGTTCTC	0	0	0	0	0	0	0
MAP2K1_73	GATCAAGTCCTGAAGAAAGC	0	0	0	0	0	0	0
MAP2K1_74	AGAATTCCTGAACAAATTTT	0	0	0	0	0	0	0
MAP2K1_75	ACTTTTCCTAAAATTTGTTC	0	0	0	0	0	0	0
MAP2K1_76	GAATTCTTCCAGCTTTCTTC	0	0	0	0	0	0	0
MAP2K1_77	CCTTTCCTCTAGGTAATAAA	0	0	0	0	0	0	0
MAP2K1_78	TAAAAGGCCTGACATATCTG	0	0	0	0	0	0	0
MAP2K1_82	TCAGGCCTTTTATTACCTAG	0	0	0	0	0	0	0
MAP2K1_83	GTAAGGCCTGGACTATGGAA	0	0	0	0	0	0	0
MAP2K2_10	CAGGGTTTTACACAACCAGC	0	0	0	0	0	0	0
MAP2K2_107	GAGCATGGGCCTGTCCCTGG	0	0	0	0	0	0	0
MAP2K2_108	GGGCCTGTCCCTGGTGGAGC	0	0	0	0	0	0	0
MAP2K2_11	AAAATCCACTTCTTCCACCT	0	0	0	0	0	0	0
MAP2K2_111	CCCGCCCGACGCCAAAGAGC	0	0	0	0	0	0	0
MAP2K2_112	GCCCGACGCCAAAGAGCTGG	0	0	0	0	0	0	0
MAP2K2_115	GGCCATCTTTGGCCGGCCCG	0	0	0	0	0	0	0
MAP2K2_118	TGGCCGGCCCGTGGTCGACG	0	0	0	0	0	0	0
MAP2K2_119	CCCGTGGTCGACGGGGAAGA	0	0	0	0	0	0	0
MAP2K2_124	CCCCCCGGGCGCCCCGTCAG	0	0	0	0	0	0	0
MAP2K2_131	TCTCCCCTCTAGAGTTCACG	0	0	0	0	0	0	0
MAP2K2_132	TCTAGAGTTCACGAGGATGT	0	0	0	0	0	0	0
MAP2K2_133	AGAGTTCACGAGGATGTTGG	0	0	0	0	0	0	0
MAP2K2_134	GAGTTCACGAGGATGTTGGA	0	0	0	0	0	0	0
MAP2K2_137	AACATCCTCGTGAACTCTAG	0	0	0	0	0	0	0
MAP2K2_138	ACATCCTCGTGAACTCTAGA	0	0	0	0	0	0	0
MAP2K2_148	GGGCGGGCTGGGCCTTACCT	0	0	0	0	0	0	0
MAP2K2_15	AGAACCACACCTTCATCAAG	0	0	0	0	0	0	0
MAP2K2_152	CTCGGAGGTACGCCAAGCCC	0	0	0	0	0	0	0
MAP2K2_158	GCTCCCCTGCAGGTTCTCCG	0	0	0	0	0	0	0
MAP2K2_163	GACTTTCCCCAGGATCTCCT	0	0	0	0	0	0	0
MAP2K2_164	ACTTTCCCCAGGATCTCCTC	0	0	0	0	0	0	0
MAP2K2_17	CTTCATCAAGCGGTCCGAGG	0	0	0	0	0	0	0
MAP2K2_171	TCCTTGTGTGCCCTCTAGGA	0	0	0	0	0	0	0
MAP2K2_174	GGACGGCGGCTCCCTGGACC	0	0	0	0	0	0	0
MAP2K2_175	CCTGGACCAGGTGCTGAAAG	0	0	0	0	0	0	0
MAP2K2_177	AGAGGCCAAGAGGATTCCCG	0	0	0	0	0	0	0
MAP2K2_178	GAGGATTCCCGAGGAGATCC	0	0	0	0	0	0	0
MAP2K2_179	AGGATTCCCGAGGAGATCCT	0	0	0	0	0	0	0
MAP2K2_18	GCGGTCCGAGGTGGAAGAAG	0	0	0	0	0	0	0
MAP2K2_180	GGATTCCCGAGGAGATCCTG	0	0	0	0	0	0	0
MAP2K2_188	GCGGATGATCTGGTTCCGGA	0	0	0	0	0	0	0
MAP2K2_191	TGGCCGGCTTGATCTCAAGG	0	0	0	0	0	0	0
MAP2K2_194	GATCCACCTTGAGATCAAGC	0	0	0	0	0	0	0
MAP2K2_2	GCCCGGCCACTGTCACACGG	0	0	0	0	0	0	0
MAP2K2_201	GTACATCGTGGGCTTCTACG	0	0	0	0	0	0	0
MAP2K2_21	GCTGGTTGTGTAAAACCCTG	0	0	0	0	0	0	0
MAP2K2_213	GTCTTTGAGTTCGCCGACCT	0	0	0	0	0	0	0
MAP2K2_214	GTTCGCCGACCTTGGCTTTC	0	0	0	0	0	0	0
MAP2K2_215	TTCGCCGACCTTGGCTTTCT	0	0	0	0	0	0	0
MAP2K2_216	CTTGGCTTTCTGGGTGAGAA	0	0	0	0	0	0	0
MAP2K2_218	GCTTCTTCTGCAGGTCCACC	0	0	0	0	0	0	0
MAP2K2_219	GGGTCTCTGCAGGGCAAACC	0	0	0	0	0	0	0
MAP2K2_220	TCTCTGCAGGGCAAACCTGG	0	0	0	0	0	0	0
MAP2K2_221	GGTGGACCTGCAGAAGAAGC	0	0	0	0	0	0	0
MAP2K2_222	GGACCTGCAGAAGAAGCTGG	0	0	0	0	0	0	0
MAP2K2_224	TTGACGAGCAGCAGAAGAAG	0	0	0	0	0	0	0
MAP2K2_226	CTTTCTCACCCAGAAAGCCA	0	0	0	0	0	0	0
MAP2K2_228	TCAAAGACGATGACTTCGAA	0	0	0	0	0	0	0
MAP2K2_237	GGGCGCGGGCAACGGCGGGG	0	0	0	0	0	0	0
MAP2K2_244	ACCCCTGCCCACTCACTCGG	0	0	0	0	0	0	0
MAP2K2_251	GCTGGTAGGGGATGGGCCCT	0	0	0	0	0	0	0
MAP2K2_263	GGCCCGCGGAGCCCCGATGC	0	0	0	0	0	0	0
MAP2K2_265	GAGCCCCGATGCTGGCCCGG	0	0	0	0	0	0	0
MAP2K2_267	CCGGAGGAAGCCGGTGCTGC	0	0	0	0	0	0	0
MAP2K2_268	CATCAACCCTACCATCGCCG	0	0	0	0	0	0	0
MAP2K2_269	ATCAACCCTACCATCGCCGA	0	0	0	0	0	0	0
MAP2K2_35	CAAGAACCCAGCGGAGCGGG	0	0	0	0	0	0	0
MAP2K2_36	ACCATTTATTGACAAACTCC	0	0	0	0	0	0	0
MAP2K2_41	GTCGGGGGTGAACACACCGT	0	0	0	0	0	0	0
MAP2K2_42	TCGGGGGTGAACACACCGTT	0	0	0	0	0	0	0
MAP2K2_43	AACACACCGTTGGGCAGCTT	0	0	0	0	0	0	0
MAP2K2_45	CCGTTGGGCAGCTTAGGAGG	0	0	0	0	0	0	0
MAP2K2_46	GGCAGCTTAGGAGGTGGCTG	0	0	0	0	0	0	0
MAP2K2_48	CCACCTCCTAAGCTGCCCAA	0	0	0	0	0	0	0
MAP2K2_49	TGTGTTCACCCCCGACTTCC	0	0	0	0	0	0	0
MAP2K2_50	TCCAGGAGTTTGTCAATAAA	0	0	0	0	0	0	0
MAP2K2_51	GGAGTTTGTCAATAAATGGT	0	0	0	0	0	0	0
MAP2K2_52	GTTTGTCAATAAATGGTAGG	0	0	0	0	0	0	0
MAP2K2_53	CCTCGTTCACAATATAGTCC	0	0	0	0	0	0	0
MAP2K2_54	ATAGTCCAGGAGTTCAAAGA	0	0	0	0	0	0	0
MAP2K2_61	TCCCTGTGCAGGTCACGGGA	0	0	0	0	0	0	0
MAP2K2_69	CGTACCGCTGACGGGGCGCC	0	0	0	0	0	0	0
MAP2K2_75	CGCCCGGGGGGCCTCGGCCG	0	0	0	0	0	0	0
MAP2K2_77	TCCTTCTTCCCCGTCGACCA	0	0	0	0	0	0	0
MAP2K2_78	CCTTCTTCCCCGTCGACCAC	0	0	0	0	0	0	0
MAP2K2_79	CTTCCCCGTCGACCACGGGC	0	0	0	0	0	0	0
MAP2K2_80	GACCACGGGCCGGCCAAAGA	0	0	0	0	0	0	0
MAP2K2_82	GGCCTCCAGCTCTTTGGCGT	0	0	0	0	0	0	0
MAP2K2_86	CAGCTCTTTGGCGTCGGGCG	0	0	0	0	0	0	0
MAP2K2_87	AGCTCTTTGGCGTCGGGCGG	0	0	0	0	0	0	0
MAP2K2_88	GCTCTTTGGCGTCGGGCGGG	0	0	0	0	0	0	0
MAP2K2_90	TTGGCGTCGGGCGGGGGGAT	0	0	0	0	0	0	0
MAP2K2_91	TGGCGTCGGGCGGGGGGATG	0	0	0	0	0	0	0
MAP2K2_92	GGGGATGGGGTACCTTCCGA	0	0	0	0	0	0	0
MAPK1_1	CAAATTTAAGATCTGTATCC	0	0	0	0	0	0	0
MAPK1_10	GGAATTGGATGACTTGCCTA	0	0	0	0	0	0	0
MAPK1_109	TACGAGAGGTTGGTGTAGCG	0	0	0	0	0	0	0
MAPK1_110	CCACGTCGAACACCTGCCCG	0	0	0	0	0	0	0
MAPK1_12	TGAGCTCTTACCTCGTCACT	0	0	0	0	0	0	0
MAPK1_125	GGCGGGCGCGGGCCCGGAGA	0	0	0	0	0	0	0
MAPK1_128	CCCGGAGATGGTCCGCGGGC	0	0	0	0	0	0	0
MAPK1_129	CCGCGGGCAGGTGTTCGACG	0	0	0	0	0	0	0
MAPK1_13	GAGCTCTTACCTCGTCACTC	0	0	0	0	0	0	0
MAPK1_131	GCGGGCAGGTGTTCGACGTG	0	0	0	0	0	0	0
MAPK1_132	TACACCAACCTCTCGTACAT	0	0	0	0	0	0	0
MAPK1_20	AACCTTTCTCTTTATAGCTC	0	0	0	0	0	0	0
MAPK1_21	CTTTATAGCTCTGGACTTAT	0	0	0	0	0	0	0
MAPK1_22	TGACATTCAACCCACACAAG	0	0	0	0	0	0	0
MAPK1_23	CAAGAGGATTGAAGTAGAAC	0	0	0	0	0	0	0
MAPK1_24	GATTGAAGTAGAACAGGCTC	0	0	0	0	0	0	0
MAPK1_25	GGCTCTGGCCCACCCATATC	0	0	0	0	0	0	0
MAPK1_26	GTATTACGACCCGAGTGACG	0	0	0	0	0	0	0
MAPK1_27	AACGAAATAACATTTACCTT	0	0	0	0	0	0	0
MAPK1_29	TACCTTTGGAGTCAGCATTT	0	0	0	0	0	0	0
MAPK1_3	AGTTCTTTGAGCTTTTCCTT	0	0	0	0	0	0	0
MAPK1_30	TTTGGGAACAGCCTGTTCCA	0	0	0	0	0	0	0
MAPK1_31	TTAAATTTATTATACAATTC	0	0	0	0	0	0	0
MAPK1_35	TTTTATCTGATAGGTATTCT	0	0	0	0	0	0	0
MAPK1_36	GTATAATAAATTTAAAAGCT	0	0	0	0	0	0	0
MAPK1_37	TTCTCTTCCACACAAAAATA	0	0	0	0	0	0	0
MAPK1_38	CACACAAAAATAAGGTGCCA	0	0	0	0	0	0	0
MAPK1_39	AAAATAAGGTGCCATGGAAC	0	0	0	0	0	0	0
MAPK1_4	AATTCCATGTCGAACTTGAA	0	0	0	0	0	0	0
MAPK1_40	TTCCCAAATGCTGACTCCAA	0	0	0	0	0	0	0
MAPK1_41	CGGGAACCTTACCCAAAATG	0	0	0	0	0	0	0
MAPK1_42	TACCCAAAATGTGGTTCAGC	0	0	0	0	0	0	0
MAPK1_43	TGGTCAAGATAATGCTTCCC	0	0	0	0	0	0	0
MAPK1_46	GCCTACAGACCAAATATCAA	0	0	0	0	0	0	0
MAPK1_49	ACACCAAGTCCATTGATATT	0	0	0	0	0	0	0
MAPK1_52	TGGCAGAAATGCTTTCTAAC	0	0	0	0	0	0	0
MAPK1_54	CTAACAGGCCCATCTTTCCA	0	0	0	0	0	0	0
MAPK1_59	TTGGAATTCAACATAATTTC	0	0	0	0	0	0	0
MAPK1_60	TGGAGCCCTGTACCAACGTG	0	0	0	0	0	0	0
MAPK1_62	TCAGGAACCCTGTGTGATCA	0	0	0	0	0	0	0
MAPK1_71	AGGGTTCCTGACAGAATATG	0	0	0	0	0	0	0
MAPK1_75	AGAAATTATGTTGAATTCCA	0	0	0	0	0	0	0
MAPK1_76	TTATGTTGAATTCCAAGGTA	0	0	0	0	0	0	0
MAPK1_83	GGTTGGAAGGCTTGAGGTCA	0	0	0	0	0	0	0
MAPK1_84	GGTGCAGAACGTTAGCTGAA	0	0	0	0	0	0	0
MAPK1_89	TGTAAAGATCTGTTTCCATG	0	0	0	0	0	0	0
MAPK1_90	TGCAAACAGATATATAGTAC	0	0	0	0	0	0	0
MAPK1_93	TTCTCTACCAGATCCTCAGA	0	0	0	0	0	0	0
MAPK1_97	TTATCTCCCTCAGGGTTCTC	0	0	0	0	0	0	0
MAPK1_99	GGGTTCTCTGGCAGTAGGTC	0	0	0	0	0	0	0
MAPK3_102	GAATTGTATCATCAACATGA	0	0	0	0	0	0	0
MAPK3_228	GACCCCCGGGCCGACCCCCT	0	0	0	0	0	0	0
MAPK3_252	GGAGCCCCGTAGAACCGAGG	0	0	0	0	0	0	0
MAPK3_254	TAGAACCGAGGGGGTCGGCC	0	0	0	0	0	0	0
MAPK3_255	AGAACCGAGGGGGTCGGCCC	0	0	0	0	0	0	0
MAPK3_256	GAACCGAGGGGGTCGGCCCG	0	0	0	0	0	0	0
MAPK3_258	GGGGGTCGGCCCGGGGGTCC	0	0	0	0	0	0	0
MAPK3_259	GGGGTCGGCCCGGGGGTCCC	0	0	0	0	0	0	0
MAPK3_26	TGGATGACCTACCTAAGGAG	0	0	0	0	0	0	0
MAPK3_261	GGTCGGCCCGGGGGTCCCGG	0	0	0	0	0	0	0
MAPK3_263	CCCGGGGGTCCCGGGGGAGG	0	0	0	0	0	0	0
MAPK3_264	GGTCCCGGGGGAGGTGGAGA	0	0	0	0	0	0	0
MAPK3_45	GATCCGTTTATTGGGGTTAA	0	0	0	0	0	0	0
MAPK3_46	TGGGGTTAAAGGTTAACATC	0	0	0	0	0	0	0
MAPK3_53	TAACCTTTAACCCCAATAAA	0	0	0	0	0	0	0
MAPK3_90	TCATGTTGATGATACAATTC	0	0	0	0	0	0	0
MS4A1_10	TTCAGTAAATGGGACTTTCC	0	0	0	0	0	0	0
MS4A1_103	TCAATGTCTTCTTCATTCTT	0	0	0	0	0	0	0
MS4A1_66	GTTACTTGCCAAACACTTCC	0	0	0	0	0	0	0
MS4A1_81	TTCCAGGAACTTGTAATAGC	0	0	0	0	0	0	0
MS4A1_87	TATTACAAGTTCCTGGAAGA	0	0	0	0	0	0	0
MS4A1_88	TATTGAAATAAAAGAAGAAG	0	0	0	0	0	0	0
MS4A1_91	AATTATTCCAATCCAAGAAG	0	0	0	0	0	0	0
MS4A1_93	AAAACAGAAGAAATCACTTA	0	0	0	0	0	0	0
MTOR_1	TGGGCCTCCAGTTACCAGAA	0	0	0	0	0	0	0
MTOR_100	CGCTAAAGAACGGGTATAAT	0	0	0	0	0	0	0
MTOR_1000	AAGTAGCCCCAGGGCTTGGA	0	0	0	0	0	0	0
MTOR_1001	TCTCCTTCTTGACACAGCTT	0	0	0	0	0	0	0
MTOR_1002	TCTTGACACAGCTTAGGACA	0	0	0	0	0	0	0
MTOR_1003	ACAGCTTAGGACATGGTTCA	0	0	0	0	0	0	0
MTOR_1004	GGACATGGTTCATGGTATCT	0	0	0	0	0	0	0
MTOR_1005	TCATGGTATCTTGGAGATAC	0	0	0	0	0	0	0
MTOR_1006	CATGGTATCTTGGAGATACT	0	0	0	0	0	0	0
MTOR_1007	TGTCCTAAGCTGTGTCAAGA	0	0	0	0	0	0	0
MTOR_1008	AAGCTGTGTCAAGAAGGAGA	0	0	0	0	0	0	0
MTOR_1009	GAAGGAGAAGGAACGTACAG	0	0	0	0	0	0	0
MTOR_101	AACGGGTATAATTGGTTCTT	0	0	0	0	0	0	0
MTOR_1013	AGCCCTGGGGCTACTTTCTG	0	0	0	0	0	0	0
MTOR_1014	GGCTACTTTCTGTGGCTGTG	0	0	0	0	0	0	0
MTOR_1015	GGCTGTGAGGTCTGAGTTTA	0	0	0	0	0	0	0
MTOR_1018	CCGAGCGGCCCTGCCCCCAA	0	0	0	0	0	0	0
MTOR_102	GCACTCCTGTGTTCTAGGTG	0	0	0	0	0	0	0
MTOR_1020	TCCTCACCTGTGAAGGCAGA	0	0	0	0	0	0	0
MTOR_1021	CACCTGTGAAGGCAGAAGGT	0	0	0	0	0	0	0
MTOR_1025	CCAAGCGGGGCAACAAATTA	0	0	0	0	0	0	0
MTOR_1026	ACAAATTAAGGATTGTCATT	0	0	0	0	0	0	0
MTOR_103	CAATTATACCCGTTCTTTAG	0	0	0	0	0	0	0
MTOR_1030	GCCAGTGGGTGCTGAAATGC	0	0	0	0	0	0	0
MTOR_1035	TGCAACACCGGCTCTCCACC	0	0	0	0	0	0	0
MTOR_1036	GCAACACCGGCTCTCCACCA	0	0	0	0	0	0	0
MTOR_1037	ACACCGGCTCTCCACCAGGG	0	0	0	0	0	0	0
MTOR_1039	CAGGGTGGACTTAGCTGGAC	0	0	0	0	0	0	0
MTOR_104	TTCTTTAGCGGTCATGTCAA	0	0	0	0	0	0	0
MTOR_1040	AGGGTGGACTTAGCTGGACT	0	0	0	0	0	0	0
MTOR_1041	GGGTGGACTTAGCTGGACTG	0	0	0	0	0	0	0
MTOR_1042	GGTGGACTTAGCTGGACTGG	0	0	0	0	0	0	0
MTOR_1043	GGACTTAGCTGGACTGGGGG	0	0	0	0	0	0	0
MTOR_1050	ACTGCTGGGGCTGTACAGCC	0	0	0	0	0	0	0
MTOR_1051	GGGCTGTACAGCCTGGAAAC	0	0	0	0	0	0	0
MTOR_1056	GTGAAGGGGGTAATGTGACG	0	0	0	0	0	0	0
MTOR_1059	CAAGTACTGCAAAGATCTCA	0	0	0	0	0	0	0
MTOR_1060	AAGTACTGCAAAGATCTCAT	0	0	0	0	0	0	0
MTOR_1062	TACCCCCTTCACCAGTTTCC	0	0	0	0	0	0	0
MTOR_1067	AAATGCCTTGGTGGGGCTGC	0	0	0	0	0	0	0
MTOR_1068	AATGCCTTGGTGGGGCTGCT	0	0	0	0	0	0	0
MTOR_1069	ATGCCTTGGTGGGGCTGCTG	0	0	0	0	0	0	0
MTOR_107	TCAATGGTTGGGTATATTTT	0	0	0	0	0	0	0
MTOR_1075	CAGTCCAGCTAAGTCCACCC	0	0	0	0	0	0	0
MTOR_1076	TCCAGCTAAGTCCACCCTGG	0	0	0	0	0	0	0
MTOR_1078	CCGGTGTTGCAGAGACTTGA	0	0	0	0	0	0	0
MTOR_1079	GTGTTGCAGAGACTTGATGG	0	0	0	0	0	0	0
MTOR_108	GGTTGGGTATATTTTAGGCC	0	0	0	0	0	0	0
MTOR_1080	GATGGAGGAGAAATTTGATC	0	0	0	0	0	0	0
MTOR_1081	GAGAAATTTGATCAGGTAAG	0	0	0	0	0	0	0
MTOR_1083	TGATTCGGACCAGCTCGTTA	0	0	0	0	0	0	0
MTOR_1084	CAGCTCGTTAAGGATCAACA	0	0	0	0	0	0	0
MTOR_1085	TAAGGATCAACAAGGCTCCA	0	0	0	0	0	0	0
MTOR_109	GTTGGGTATATTTTAGGCCT	0	0	0	0	0	0	0
MTOR_1090	GAAGGGATTTGATGAGACCT	0	0	0	0	0	0	0
MTOR_1091	TGAGACCTTGGCCAAAGAGA	0	0	0	0	0	0	0
MTOR_1092	GAGACCTTGGCCAAAGAGAA	0	0	0	0	0	0	0
MTOR_1097	CTTGTTGATCCTTAACGAGC	0	0	0	0	0	0	0
MTOR_110	ATATTTTAGGCCTGGGAGAT	0	0	0	0	0	0	0
MTOR_1102	CTCCTTACCCTGTACCACTG	0	0	0	0	0	0	0
MTOR_1106	CTGGGTTGTGAGAATCAGAC	0	0	0	0	0	0	0
MTOR_1111	GGCTACAGCTCCCTCACGGA	0	0	0	0	0	0	0
MTOR_1113	CCCTCACGGATGGCCTGTTT	0	0	0	0	0	0	0
MTOR_1114	CCTCACGGATGGCCTGTTTG	0	0	0	0	0	0	0
MTOR_1116	CACAAAAATGTTGTCAAAGA	0	0	0	0	0	0	0
MTOR_1117	ACAAAAATGTTGTCAAAGAA	0	0	0	0	0	0	0
MTOR_1118	CAAAGAAGGGTTGCACTTGC	0	0	0	0	0	0	0
MTOR_1119	TTGCACTTGCTGGAAGAAGA	0	0	0	0	0	0	0
MTOR_112	CCAGTGGCCTACCTCGGAGC	0	0	0	0	0	0	0
MTOR_1120	ACTTGCTGGAAGAAGAAGGT	0	0	0	0	0	0	0
MTOR_1121	CTTGCTGGAAGAAGAAGGTA	0	0	0	0	0	0	0
MTOR_1122	GAAGAAGGTAGGGACGCTGA	0	0	0	0	0	0	0
MTOR_1125	GCTCACGGAGAACCAGGACC	0	0	0	0	0	0	0
MTOR_1133	GCAGAAGCCTCAGTGGTACA	0	0	0	0	0	0	0
MTOR_1134	AGCCTCAGTGGTACAGGGTA	0	0	0	0	0	0	0
MTOR_114	AGTGGCCTACCTCGGAGCTG	0	0	0	0	0	0	0
MTOR_1140	GGTAAAAGTGTCCCCTGCCA	0	0	0	0	0	0	0
MTOR_1143	GGCAAGACGGCCAATGGCCT	0	0	0	0	0	0	0
MTOR_1146	TTCCATGACAACTGGGTCAT	0	0	0	0	0	0	0
MTOR_1147	CATGACAACTGGGTCATTGG	0	0	0	0	0	0	0
MTOR_1151	CTGGGTCATTGGAGGGGAGG	0	0	0	0	0	0	0
MTOR_1152	GAGGAGGTTCCGAAGATAGT	0	0	0	0	0	0	0
MTOR_1155	GGCAAATCTGCCAATTCGGG	0	0	0	0	0	0	0
MTOR_1156	TCCCACCTTCCACTCCTATG	0	0	0	0	0	0	0
MTOR_1163	GCAGATTTGCCAACTATCTT	0	0	0	0	0	0	0
MTOR_1165	TGACCCAGTTGTCATGGAAA	0	0	0	0	0	0	0
MTOR_1167	GAAATGGCATCCAAGGCCAT	0	0	0	0	0	0	0
MTOR_1172	CACTTTTACCGCTGAGTACG	0	0	0	0	0	0	0
MTOR_1174	ATTTGAGGTGAAGCGAGCCC	0	0	0	0	0	0	0
MTOR_1181	AGAGACTCTGTCCTTACCTA	0	0	0	0	0	0	0
MTOR_1184	AAACCAATTCAAAAATGTGA	0	0	0	0	0	0	0
MTOR_1185	CAAAAATGTGATGGTTCAGT	0	0	0	0	0	0	0
MTOR_1186	TCTTTTGCAGATGAGTCAAG	0	0	0	0	0	0	0
MTOR_1188	TCAGATGCCAATGAGAGGAA	0	0	0	0	0	0	0
MTOR_1189	GATGCCAATGAGAGGAAAGG	0	0	0	0	0	0	0
MTOR_119	AGAGTCAAGTGGTCATAGTC	0	0	0	0	0	0	0
MTOR_1191	AAAGGTGGCATCTTGGCCAT	0	0	0	0	0	0	0
MTOR_1192	TGGCATCTTGGCCATAGGTA	0	0	0	0	0	0	0
MTOR_1194	AAGCACCTCTCGGAGTTCCA	0	0	0	0	0	0	0
MTOR_1197	ATAGTGCTGGAGCTCCTTGG	0	0	0	0	0	0	0
MTOR_12	TTGTTCCTCCTGTGCTAGGT	0	0	0	0	0	0	0
MTOR_1200	TGGCCCTGGTTTCCTCATTC	0	0	0	0	0	0	0
MTOR_1202	ATTCCGGCTCTTTAGGCCAC	0	0	0	0	0	0	0
MTOR_1203	GGCCACTGGCAAACTGCTGC	0	0	0	0	0	0	0
MTOR_1209	TGTGGTGGCAGCGGTGGTGG	0	0	0	0	0	0	0
MTOR_1210	GGTGGCAGCGGTGGTGGCGG	0	0	0	0	0	0	0
MTOR_1214	CAGGGCAAGATGCTTGGAAC	0	0	0	0	0	0	0
MTOR_1216	TTGCCAGTGGCCTAAAGAGC	0	0	0	0	0	0	0
MTOR_1217	TGGCCTAAAGAGCCGGAATG	0	0	0	0	0	0	0
MTOR_1220	AACCAGGGCCAAAGCCGCCA	0	0	0	0	0	0	0
MTOR_1222	TGTCACCATGGAACTCCGAG	0	0	0	0	0	0	0
MTOR_124	GACTCTGATGCAGAAGGTGG	0	0	0	0	0	0	0
MTOR_128	TAATACAGCTGGGGACGACC	0	0	0	0	0	0	0
MTOR_129	ACGACCTGGCCAAGCTGCTG	0	0	0	0	0	0	0
MTOR_13	TGTTCCTCCTGTGCTAGGTC	0	0	0	0	0	0	0
MTOR_130	GCTGAAAAGCCCCAGCTCCG	0	0	0	0	0	0	0
MTOR_133	TCTTCTTCTCCCTGTAGTCC	0	0	0	0	0	0	0
MTOR_139	AGTGGGGAACCCAGCCAATG	0	0	0	0	0	0	0
MTOR_141	AGGCCCGAGTTGGTCGATAA	0	0	0	0	0	0	0
MTOR_142	GGCCCGAGTTGGTCGATAAA	0	0	0	0	0	0	0
MTOR_143	AAGGGATGACAGCGTATCTC	0	0	0	0	0	0	0
MTOR_147	TCGACCAACTCGGGCCTCAT	0	0	0	0	0	0	0
MTOR_15	AACCTCTGCCAGTGCTATAT	0	0	0	0	0	0	0
MTOR_156	TCAGGGTTTCTGAATACCTG	0	0	0	0	0	0	0
MTOR_160	TGGCCAGAAGGGTGTTAACC	0	0	0	0	0	0	0
MTOR_163	GATCTTCATGGCCTTTTAGA	0	0	0	0	0	0	0
MTOR_165	CTGTTCCTTACAGGCAGCAA	0	0	0	0	0	0	0
MTOR_166	GAGTTTGTTTTCCTTCTAAA	0	0	0	0	0	0	0
MTOR_170	CGGCCTGGTTAACACCCTTC	0	0	0	0	0	0	0
MTOR_171	CCAATGACCCAACATCTCTT	0	0	0	0	0	0	0
MTOR_173	TACCCATAAGTGTCAATTTC	0	0	0	0	0	0	0
MTOR_174	ACCCATAAGTGTCAATTTCC	0	0	0	0	0	0	0
MTOR_175	CCCATAAGTGTCAATTTCCG	0	0	0	0	0	0	0
MTOR_176	CAATTTCCGGGGCCTCTGCT	0	0	0	0	0	0	0
MTOR_178	GACTTGCAAAGACGGTGCTA	0	0	0	0	0	0	0
MTOR_184	TGGTTGGGGTCATATGTTCC	0	0	0	0	0	0	0
MTOR_185	TTCCTGGCACAGCCAATTCA	0	0	0	0	0	0	0
MTOR_187	TCCCGGCACATCAGAAGTTT	0	0	0	0	0	0	0
MTOR_188	CCCGGCACATCAGAAGTTTT	0	0	0	0	0	0	0
MTOR_189	CCGGCACATCAGAAGTTTTG	0	0	0	0	0	0	0
MTOR_19	CTCGAACCCTGTTAATAATC	0	0	0	0	0	0	0
MTOR_190	GGAAACATATTGCAGCTCTA	0	0	0	0	0	0	0
MTOR_194	GACCTTGAATTGGCTGTGCC	0	0	0	0	0	0	0
MTOR_199	GAAATTGACACTTATGGGTA	0	0	0	0	0	0	0
MTOR_2	GGGCCTCCAGTTACCAGAAA	0	0	0	0	0	0	0
MTOR_20	TCTGGATAGCTTTCTTATTT	0	0	0	0	0	0	0
MTOR_200	GAGCCTGAAGATCCTACCTG	0	0	0	0	0	0	0
MTOR_202	GTCGGAACACATGATAATAG	0	0	0	0	0	0	0
MTOR_203	CACATGATAATAGAGGTCCC	0	0	0	0	0	0	0
MTOR_204	GATAATAGAGGTCCCAGGCT	0	0	0	0	0	0	0
MTOR_205	ATAATAGAGGTCCCAGGCTT	0	0	0	0	0	0	0
MTOR_206	AGAGGTCCCAGGCTTGGGTG	0	0	0	0	0	0	0
MTOR_207	TGTACTTCCTGCACCACTCT	0	0	0	0	0	0	0
MTOR_208	GTACTTCCTGCACCACTCTT	0	0	0	0	0	0	0
MTOR_209	CTCCATTAAATCTCGACCAT	0	0	0	0	0	0	0
MTOR_21	CTGGATAGCTTTCTTATTTA	0	0	0	0	0	0	0
MTOR_211	GGCCTATGGTCGAGATTTAA	0	0	0	0	0	0	0
MTOR_212	CTATGGTCGAGATTTAATGG	0	0	0	0	0	0	0
MTOR_213	ATTTAATGGAGGCCCAAGAG	0	0	0	0	0	0	0
MTOR_214	TGGAGGCCCAAGAGTGGTGC	0	0	0	0	0	0	0
MTOR_215	TGCAGGAAGTACATGAAATC	0	0	0	0	0	0	0
MTOR_216	GCAGGAAGTACATGAAATCA	0	0	0	0	0	0	0
MTOR_217	CATGAAATCAGGGAATGTCA	0	0	0	0	0	0	0
MTOR_22	GCTTTCTTATTTAGGGCCTC	0	0	0	0	0	0	0
MTOR_222	TTTACCCCATACCTGATTAA	0	0	0	0	0	0	0
MTOR_223	AGGATGTTTCCTTCAGAGTC	0	0	0	0	0	0	0
MTOR_224	GGATGTTTCCTTCAGAGTCT	0	0	0	0	0	0	0
MTOR_225	GATGTTTCCTTCAGAGTCTG	0	0	0	0	0	0	0
MTOR_226	ATGTTTCCTTCAGAGTCTGG	0	0	0	0	0	0	0
MTOR_229	ACAAACGAGATGCCTCTTCC	0	0	0	0	0	0	0
MTOR_23	TTCACCAAACCGTCTCCAAC	0	0	0	0	0	0	0
MTOR_233	CTCTTGGCTTCAGGTGAGCG	0	0	0	0	0	0	0
MTOR_239	GTGGCATGAAGGCCTGGAAG	0	0	0	0	0	0	0
MTOR_24	CTACTTTTGTGTATTCCAGT	0	0	0	0	0	0	0
MTOR_240	GAGGCATCTCGTTTGTACTT	0	0	0	0	0	0	0
MTOR_241	AGGCATCTCGTTTGTACTTT	0	0	0	0	0	0	0
MTOR_242	GGCATCTCGTTTGTACTTTG	0	0	0	0	0	0	0
MTOR_244	TTTGGGGAAAGGAACGTGAA	0	0	0	0	0	0	0
MTOR_245	GAACGTGAAAGGCATGTTTG	0	0	0	0	0	0	0
MTOR_246	GAAAGGCATGTTTGAGGTGC	0	0	0	0	0	0	0
MTOR_25	TTGTGTATTCCAGTTGGAGA	0	0	0	0	0	0	0
MTOR_251	ACGGGGCCCCCAGACTCTGA	0	0	0	0	0	0	0
MTOR_252	GAAGGAAACATCCTTTAATC	0	0	0	0	0	0	0
MTOR_253	AAACATCCTTTAATCAGGTA	0	0	0	0	0	0	0
MTOR_254	AACATCCTTTAATCAGGTAT	0	0	0	0	0	0	0
MTOR_255	ACATCCTTTAATCAGGTATG	0	0	0	0	0	0	0
MTOR_26	TATTCCAGTTGGAGACGGTT	0	0	0	0	0	0	0
MTOR_260	CATGTTCTTCAGAATCTTGT	0	0	0	0	0	0	0
MTOR_264	GACTTAGAAGCCACTGTCAG	0	0	0	0	0	0	0
MTOR_265	ACTTAGAAGCCACTGTCAGT	0	0	0	0	0	0	0
MTOR_266	CCACTGTCAGTGGGTAGATG	0	0	0	0	0	0	0
MTOR_267	CACTGTCAGTGGGTAGATGA	0	0	0	0	0	0	0
MTOR_27	AGACGGTTTGGTGAAACCAG	0	0	0	0	0	0	0
MTOR_270	CCTCATCTACCCACTGACAG	0	0	0	0	0	0	0
MTOR_271	CTAAGTCTACCACGACAGCC	0	0	0	0	0	0	0
MTOR_279	CCCAGAGTCTCCACATACCT	0	0	0	0	0	0	0
MTOR_28	AAGCTATCCAGATTATTAAC	0	0	0	0	0	0	0
MTOR_280	CCAGAGTCTCCACATACCTG	0	0	0	0	0	0	0
MTOR_282	AGTCTCCACATACCTGGGGG	0	0	0	0	0	0	0
MTOR_283	GACCAATGTCTGTGAGAAGC	0	0	0	0	0	0	0
MTOR_288	TCAATTCTTGCAATGAGCTG	0	0	0	0	0	0	0
MTOR_289	CAATGAGCTGAGGTATAACC	0	0	0	0	0	0	0
MTOR_29	AGCTATCCAGATTATTAACA	0	0	0	0	0	0	0
MTOR_290	AATTGATACGCCCAGACCCT	0	0	0	0	0	0	0
MTOR_291	TGATACGCCCAGACCCTTGG	0	0	0	0	0	0	0
MTOR_292	GATACGCCCAGACCCTTGGT	0	0	0	0	0	0	0
MTOR_294	AGCTTCTCACAGACATTGGT	0	0	0	0	0	0	0
MTOR_296	CGGTACCACCCCCAGGTATG	0	0	0	0	0	0	0
MTOR_297	AAGTATCCTCACCTGTAGCC	0	0	0	0	0	0	0
MTOR_298	CCTGTAGCCAGGTATCAATC	0	0	0	0	0	0	0
MTOR_3	ACCAGAAAGGGCACCTAAGA	0	0	0	0	0	0	0
MTOR_30	AGGGTTCGAGATAAGCTCAC	0	0	0	0	0	0	0
MTOR_301	ACTAAGGCCTCATTGACATC	0	0	0	0	0	0	0
MTOR_302	GTGACCATAATCAAACCATA	0	0	0	0	0	0	0
MTOR_303	TTTTCAGAGTTCTCACCTTA	0	0	0	0	0	0	0
MTOR_304	CTCACCTTATGGTTTGATTA	0	0	0	0	0	0	0
MTOR_305	TATGGTTTGATTATGGTCAC	0	0	0	0	0	0	0
MTOR_307	AGATGTCAATGAGGCCTTAG	0	0	0	0	0	0	0
MTOR_308	TGTCAATGAGGCCTTAGTGG	0	0	0	0	0	0	0
MTOR_309	GTCAATGAGGCCTTAGTGGA	0	0	0	0	0	0	0
MTOR_31	CTGAAAGAATGAATAGATTC	0	0	0	0	0	0	0
MTOR_310	TCAATGAGGCCTTAGTGGAG	0	0	0	0	0	0	0
MTOR_311	CAATGAGGCCTTAGTGGAGG	0	0	0	0	0	0	0
MTOR_312	AAGCCATCCAGATTGATACC	0	0	0	0	0	0	0
MTOR_313	CCAGATTGATACCTGGCTAC	0	0	0	0	0	0	0
MTOR_315	TCTGATACCTGAGTGTATCC	0	0	0	0	0	0	0
MTOR_316	GATACCTGAGTGTATCCTGG	0	0	0	0	0	0	0
MTOR_317	GAGGTTGTTGCCTCGTGACA	0	0	0	0	0	0	0
MTOR_318	GTTGCCTCGTGACAAGGAGA	0	0	0	0	0	0	0
MTOR_32	ATGAATAGATTCTGGCACTG	0	0	0	0	0	0	0
MTOR_320	AGATGGAACGGAAGAAGCCC	0	0	0	0	0	0	0
MTOR_321	GGAACGGAAGAAGCCCTGGA	0	0	0	0	0	0	0
MTOR_322	CGGAAGAAGCCCTGGACGGC	0	0	0	0	0	0	0
MTOR_326	CGTGTACATCAGGAGGGTTT	0	0	0	0	0	0	0
MTOR_327	GGGTTTTGGACAGATCCTGT	0	0	0	0	0	0	0
MTOR_33	CTGTGGTCCCCGTTTTCTTA	0	0	0	0	0	0	0
MTOR_330	TACACGGTGCCTGCCGTCCA	0	0	0	0	0	0	0
MTOR_333	ACAACCTCCAGGATACACTC	0	0	0	0	0	0	0
MTOR_334	TCAGTGACCTTCTTCTGCAG	0	0	0	0	0	0	0
MTOR_34	TGTGGTCCCCGTTTTCTTAT	0	0	0	0	0	0	0
MTOR_342	GGGGCTGTTCTCGGTGCTCT	0	0	0	0	0	0	0
MTOR_348	GCTGGCAGTGGTGGTGGCAG	0	0	0	0	0	0	0
MTOR_349	GGCAGTGGTGGTGGCAGTGG	0	0	0	0	0	0	0
MTOR_35	GTCCCCGTTTTCTTATGGGC	0	0	0	0	0	0	0
MTOR_352	GGCAGTGGCGGCCGTGGTGG	0	0	0	0	0	0	0
MTOR_354	GGCCGTGGTGGCGGCAGTGG	0	0	0	0	0	0	0
MTOR_355	GGTGGCGGCAGTGGTGGCGT	0	0	0	0	0	0	0
MTOR_357	GTTGGTGATGTTGGCCCCGC	0	0	0	0	0	0	0
MTOR_358	GCAGTTTCTTCTTCTCATCG	0	0	0	0	0	0	0
MTOR_359	CAGTTTCTTCTTCTCATCGC	0	0	0	0	0	0	0
MTOR_36	CACACCGTCCAAAATTTCTA	0	0	0	0	0	0	0
MTOR_367	GGGCAGCAACAGTGAGAGCG	0	0	0	0	0	0	0
MTOR_369	GCTGCAGAAGAAGGTCACTG	0	0	0	0	0	0	0
MTOR_37	ACACCGTCCAAAATTTCTAT	0	0	0	0	0	0	0
MTOR_374	CCTTTCTCCCCAACCAGGCC	0	0	0	0	0	0	0
MTOR_377	TGATCACCTTGTACCAGCTG	0	0	0	0	0	0	0
MTOR_379	GCTGCGGTCGTGCTCTGTGG	0	0	0	0	0	0	0
MTOR_38	TTCTTTTCCCATAGAAATTT	0	0	0	0	0	0	0
MTOR_383	GCTGCCACTCTCCAAGTTTC	0	0	0	0	0	0	0
MTOR_385	TCCAGATGCTTCCTGAAACT	0	0	0	0	0	0	0
MTOR_386	GCTTCCTGAAACTTGGAGAG	0	0	0	0	0	0	0
MTOR_39	TTTCCCATAGAAATTTTGGA	0	0	0	0	0	0	0
MTOR_391	CAGGTCAGTGGGGACCTCAC	0	0	0	0	0	0	0
MTOR_392	AGGTCAGTGGGGACCTCACC	0	0	0	0	0	0	0
MTOR_4	GCCTTCTTAGGTGCCCTTTC	0	0	0	0	0	0	0
MTOR_40	CATAGAAATTTTGGACGGTG	0	0	0	0	0	0	0
MTOR_406	CACAAGCTCATGGCCCGGTG	0	0	0	0	0	0	0
MTOR_407	GCATTGGGATACAGACCTTG	0	0	0	0	0	0	0
MTOR_408	CATTGGGATACAGACCTTGC	0	0	0	0	0	0	0
MTOR_41	ATTTTGGACGGTGTGGAACT	0	0	0	0	0	0	0
MTOR_412	TGAGGGTGAACTGTTGGCAG	0	0	0	0	0	0	0
MTOR_415	GCCGAGACGGATCAACTCCC	0	0	0	0	0	0	0
MTOR_416	TAAAACTTTAGTGTTGCTCC	0	0	0	0	0	0	0
MTOR_417	AAAACTTTAGTGTTGCTCCT	0	0	0	0	0	0	0
MTOR_418	TCCTGGGAGTTGATCCGTCT	0	0	0	0	0	0	0
MTOR_419	TCTGCCAACAGTTCACCCTC	0	0	0	0	0	0	0
MTOR_42	AGAGCCAGCCCATAAGAAAA	0	0	0	0	0	0	0
MTOR_420	ATGCCTACATGAAAAACATG	0	0	0	0	0	0	0
MTOR_428	CCACAAGGGACCGCACCATA	0	0	0	0	0	0	0
MTOR_429	GCCAGTCCTCTACGATACGC	0	0	0	0	0	0	0
MTOR_43	GAGCCAGCCCATAAGAAAAC	0	0	0	0	0	0	0
MTOR_435	CCTTATGGTGCGGTCCCTTG	0	0	0	0	0	0	0
MTOR_436	CTCATGAAGACATGAGAACC	0	0	0	0	0	0	0
MTOR_44	AGCCAGCCCATAAGAAAACG	0	0	0	0	0	0	0
MTOR_442	GTCTCTCCCACCAGATCTGG	0	0	0	0	0	0	0
MTOR_45	GGATGCACCTACCGACTGAC	0	0	0	0	0	0	0
MTOR_451	GATTTGCTTCCATCAGGCCA	0	0	0	0	0	0	0
MTOR_461	TCTCTTCTAGTGCATTGACA	0	0	0	0	0	0	0
MTOR_464	TGACAAGGCCAGGGACCTGC	0	0	0	0	0	0	0
MTOR_465	GGATGCTGAATTAACTGCGA	0	0	0	0	0	0	0
MTOR_467	TGGCAGGAGAGAGTTACAGT	0	0	0	0	0	0	0
MTOR_468	GGCAGGAGAGAGTTACAGTC	0	0	0	0	0	0	0
MTOR_469	GAGAGTTACAGTCGGGCATA	0	0	0	0	0	0	0
MTOR_47	AGTAGGAATCCGTCCTCGTT	0	0	0	0	0	0	0
MTOR_470	AGAGTTACAGTCGGGCATAT	0	0	0	0	0	0	0
MTOR_471	GAGTTACAGTCGGGCATATG	0	0	0	0	0	0	0
MTOR_472	CCTGTTGTGCCAAGGAGAAG	0	0	0	0	0	0	0
MTOR_473	CTCTATAAAATGCCCCATCA	0	0	0	0	0	0	0
MTOR_474	TCTATAAAATGCCCCATCAT	0	0	0	0	0	0	0
MTOR_475	GCCCCATCATGGGTGTCCCG	0	0	0	0	0	0	0
MTOR_477	GGTGTCCCGAGGGATCATAC	0	0	0	0	0	0	0
MTOR_48	GTAGGAATCCGTCCTCGTTC	0	0	0	0	0	0	0
MTOR_480	TATAGGTCAGTGGGACAGCA	0	0	0	0	0	0	0
MTOR_481	AATACACCTGTATGATCCCT	0	0	0	0	0	0	0
MTOR_482	ATACACCTGTATGATCCCTC	0	0	0	0	0	0	0
MTOR_485	CCCTCGGGACACCCATGATG	0	0	0	0	0	0	0
MTOR_486	GGCATTTTATAGAGCTGTGC	0	0	0	0	0	0	0
MTOR_489	CCTCTTCTCCTTGGCACAAC	0	0	0	0	0	0	0
MTOR_49	TCGGGATCGCTTGTTGCCTT	0	0	0	0	0	0	0
MTOR_495	CTTGGGTCTCATCATTAACC	0	0	0	0	0	0	0
MTOR_496	TTGGGTCTCATCATTAACCA	0	0	0	0	0	0	0
MTOR_498	ACTTTTCACAGCACTGCTGG	0	0	0	0	0	0	0
MTOR_499	ATATAATTCATTTTCTTCAG	0	0	0	0	0	0	0
MTOR_5	TAGGTGCCCTTTCTGGTAAC	0	0	0	0	0	0	0
MTOR_50	TGTTGCCTTTGGTATTTGCT	0	0	0	0	0	0	0
MTOR_500	ACCAGCAGTGCTGTGAAAAG	0	0	0	0	0	0	0
MTOR_501	GTGCTGTGAAAAGTGGACCC	0	0	0	0	0	0	0
MTOR_502	TGATGAGACCCAAGCCAAGA	0	0	0	0	0	0	0
MTOR_504	CCAAGCCAAGATGGCCCGGA	0	0	0	0	0	0	0
MTOR_509	GGAAGCTCACCATTCCCCCA	0	0	0	0	0	0	0
MTOR_51	GTTGCCTTTGGTATTTGCTA	0	0	0	0	0	0	0
MTOR_510	ACCATTCCCCCAAGGCCTCG	0	0	0	0	0	0	0
MTOR_515	GGTGTCCATTTTCTTGTCAT	0	0	0	0	0	0	0
MTOR_516	TTTTCTTGTCATAGGCCACA	0	0	0	0	0	0	0
MTOR_517	TTTCTTGTCATAGGCCACAA	0	0	0	0	0	0	0
MTOR_519	GTTTCTCATACCAGGTAGCC	0	0	0	0	0	0	0
MTOR_52	CTCTCCCTAGCAAATACCAA	0	0	0	0	0	0	0
MTOR_521	AACAGGAGATCCAGGCTACC	0	0	0	0	0	0	0
MTOR_523	GTATGAGAAACTGCACGAGT	0	0	0	0	0	0	0
MTOR_525	CGAGTGGGAGGATGCCCTTG	0	0	0	0	0	0	0
MTOR_526	TGTGGCCTATGACAAGAAAA	0	0	0	0	0	0	0
MTOR_527	CAAGAAAATGGACACCAACA	0	0	0	0	0	0	0
MTOR_535	GCCTCGAGGCCTTGGGGGAA	0	0	0	0	0	0	0
MTOR_536	CAGCTCTCCAAAGTGTTTCA	0	0	0	0	0	0	0
MTOR_539	TAATAATAAGCTACAGCAGC	0	0	0	0	0	0	0
MTOR_54	CAAGCGATCCCGAACGAGGA	0	0	0	0	0	0	0
MTOR_543	GAATATGCCATGAAACACTT	0	0	0	0	0	0	0
MTOR_544	CATGAAACACTTTGGAGAGC	0	0	0	0	0	0	0
MTOR_547	TGAGAGATTCTAGAATGGCA	0	0	0	0	0	0	0
MTOR_548	GAGAGATTCTAGAATGGCAG	0	0	0	0	0	0	0
MTOR_549	AGATTCTAGAATGGCAGGGG	0	0	0	0	0	0	0
MTOR_55	AGGACGGATTCCTACTCTGC	0	0	0	0	0	0	0
MTOR_550	GATTCTAGAATGGCAGGGGT	0	0	0	0	0	0	0
MTOR_551	ATTCTAGAATGGCAGGGGTG	0	0	0	0	0	0	0
MTOR_552	TGGCAGGGGTGGGGCCTTTC	0	0	0	0	0	0	0
MTOR_553	TTCTTTGTAGTGTAGTGCTT	0	0	0	0	0	0	0
MTOR_565	AGCACTACACTACAAAGAAC	0	0	0	0	0	0	0
MTOR_566	AAAGAACTGGAGTTCCAGAA	0	0	0	0	0	0	0
MTOR_567	CCATTCTAGAATCTCTCATC	0	0	0	0	0	0	0
MTOR_568	TCTAGAATCTCTCATCAGGT	0	0	0	0	0	0	0
MTOR_569	TGAATTCAGCCAAGTTTAAG	0	0	0	0	0	0	0
MTOR_570	GAATTCAGCCAAGTTTAAGA	0	0	0	0	0	0	0
MTOR_571	GACTTCAGCGATGTCTTGTG	0	0	0	0	0	0	0
MTOR_574	TTCATTCAGTTCAGACCAGC	0	0	0	0	0	0	0
MTOR_577	TGAACTGAATGAAGATCAAC	0	0	0	0	0	0	0
MTOR_579	CACACAGACCCTCTTAAACT	0	0	0	0	0	0	0
MTOR_580	CTTAAACTTGGCTGAATTCA	0	0	0	0	0	0	0
MTOR_582	CCGCCCTGACACACTATACC	0	0	0	0	0	0	0
MTOR_583	GACACACTATACCTGGCCAT	0	0	0	0	0	0	0
MTOR_584	ACACACTATACCTGGCCATC	0	0	0	0	0	0	0
MTOR_585	ATACCTGGCCATCGGGTTGT	0	0	0	0	0	0	0
MTOR_595	GTCATCTTTGGAGACCCTCC	0	0	0	0	0	0	0
MTOR_596	GACCCTCCTGGCAGCGCCCC	0	0	0	0	0	0	0
MTOR_6	GTGCCCTTTCTGGTAACTGG	0	0	0	0	0	0	0
MTOR_603	GGAGGGTCTCCAAAGATGAC	0	0	0	0	0	0	0
MTOR_604	GGTCTCCAAAGATGACTGGC	0	0	0	0	0	0	0
MTOR_605	CCAAAGATGACTGGCTGGAA	0	0	0	0	0	0	0
MTOR_61	CAGCAAGGGGTCATAGACAA	0	0	0	0	0	0	0
MTOR_613	GGCACAGGCCTACAACCCGA	0	0	0	0	0	0	0
MTOR_616	ACAATGGACTTGCCTTTTGG	0	0	0	0	0	0	0
MTOR_617	ACTTGCCTTTTGGAGGTTGA	0	0	0	0	0	0	0
MTOR_62	ATAGACAAAGGCTTCCAGCA	0	0	0	0	0	0	0
MTOR_620	TTCATGGGTCCTGTTTCCAC	0	0	0	0	0	0	0
MTOR_623	ATCCGATGCTGGTAAATCAA	0	0	0	0	0	0	0
MTOR_626	ATCCTTTGATTTACCAGCAT	0	0	0	0	0	0	0
MTOR_631	GATGCTTAGGAGTGGCCAAG	0	0	0	0	0	0	0
MTOR_632	GAGTGGCCAAGGGGATGCAT	0	0	0	0	0	0	0
MTOR_633	CAAGGGGATGCATTGGCTAG	0	0	0	0	0	0	0
MTOR_634	TGCATTGGCTAGTGGACCAG	0	0	0	0	0	0	0
MTOR_638	ACCAGAACTTTATTCACCAT	0	0	0	0	0	0	0
MTOR_64	TGATTCTGTAGTTGCCATCC	0	0	0	0	0	0	0
MTOR_640	GTACCAAATTTTCATTCCAA	0	0	0	0	0	0	0
MTOR_641	TCCAATGGTGAATAAAGTTC	0	0	0	0	0	0	0
MTOR_643	AAGTGAAGACAGCGTGTCCA	0	0	0	0	0	0	0
MTOR_648	TGGTCCAGTGTTCGAACAAT	0	0	0	0	0	0	0
MTOR_649	GGTCCAGTGTTCGAACAATA	0	0	0	0	0	0	0
MTOR_65	CTGTCCCATTTCTAGGTTAC	0	0	0	0	0	0	0
MTOR_650	GAACAATAGGGTGAATGATC	0	0	0	0	0	0	0
MTOR_651	AACAATAGGGTGAATGATCC	0	0	0	0	0	0	0
MTOR_652	AATAGGGTGAATGATCCGGG	0	0	0	0	0	0	0
MTOR_655	TGAAATCCAGGGACTCCGTC	0	0	0	0	0	0	0
MTOR_656	AATCCAGGGACTCCGTCAGG	0	0	0	0	0	0	0
MTOR_658	AGAGACTGTGGACCGCCTGA	0	0	0	0	0	0	0
MTOR_659	GGACCGCCTGACGGAGTCCC	0	0	0	0	0	0	0
MTOR_66	CCATTTCTAGGTTACAGGCC	0	0	0	0	0	0	0
MTOR_660	ATTTCACTGACTATGCCTCC	0	0	0	0	0	0	0
MTOR_661	TCACCCTATTGTTCGAACAC	0	0	0	0	0	0	0
MTOR_663	AGCTGGGGAAGAAGGTAAGA	0	0	0	0	0	0	0
MTOR_664	GGAGGTGCTCACTTTCGAGA	0	0	0	0	0	0	0
MTOR_665	GCTCACTTTCGAGATGGCAG	0	0	0	0	0	0	0
MTOR_669	GCATCAAACAACTTAACAAT	0	0	0	0	0	0	0
MTOR_67	TTCTAGGTTACAGGCCTGGA	0	0	0	0	0	0	0
MTOR_670	TCAAACAACTTAACAATAGG	0	0	0	0	0	0	0
MTOR_672	GTAAATGCAGGTAGTCATCC	0	0	0	0	0	0	0
MTOR_678	TCACCTTGATAGAGACAATG	0	0	0	0	0	0	0
MTOR_690	TCTTCTCATTGAGCAAATTG	0	0	0	0	0	0	0
MTOR_691	GAGCAAATTGTGGTAGCTCT	0	0	0	0	0	0	0
MTOR_692	AGCAAATTGTGGTAGCTCTT	0	0	0	0	0	0	0
MTOR_693	GCAAATTGTGGTAGCTCTTG	0	0	0	0	0	0	0
MTOR_694	CAAATTGTGGTAGCTCTTGG	0	0	0	0	0	0	0
MTOR_699	GTGACTATTTCATCCATATA	0	0	0	0	0	0	0
MTOR_700	CATCCATATAAGGTCTGATG	0	0	0	0	0	0	0
MTOR_702	ACACCAACATTCCCAGCTGC	0	0	0	0	0	0	0
MTOR_703	TGCTGGAACAAAAACTGAAA	0	0	0	0	0	0	0
MTOR_705	GAGCCACATCAGACCTTATA	0	0	0	0	0	0	0
MTOR_706	GGTTTGAGGTACTTACTTCC	0	0	0	0	0	0	0
MTOR_707	TGAGGTACTTACTTCCCGGA	0	0	0	0	0	0	0
MTOR_709	TCGAATGACGTTAAGGAACG	0	0	0	0	0	0	0
MTOR_710	CGAATGACGTTAAGGAACGT	0	0	0	0	0	0	0
MTOR_711	TAAGGAACGTGGGCATGACC	0	0	0	0	0	0	0
MTOR_717	TCCCAGGGACTTGAAGATGA	0	0	0	0	0	0	0
MTOR_718	GGACTTGAAGATGAAGGTGA	0	0	0	0	0	0	0
MTOR_719	TGAAGATGAAGGTGATGGCC	0	0	0	0	0	0	0
MTOR_728	GCTGGGTAGAACTCATCCAG	0	0	0	0	0	0	0
MTOR_729	CACTAGTGCTATAGTCAGCT	0	0	0	0	0	0	0
MTOR_73	TCTATGACCCCTTGCTGAAC	0	0	0	0	0	0	0
MTOR_730	CTATAGCACTAGTGAAATGC	0	0	0	0	0	0	0
MTOR_734	GTTCTACCCAGCTGTGTCCA	0	0	0	0	0	0	0
MTOR_738	TCATCACACCATGGTTGTCC	0	0	0	0	0	0	0
MTOR_739	CACCTTCATCTTCAAGTCCC	0	0	0	0	0	0	0
MTOR_74	ATGACCCCTTGCTGAACTGG	0	0	0	0	0	0	0
MTOR_740	ACCTTCATCTTCAAGTCCCT	0	0	0	0	0	0	0
MTOR_741	ATGTGTGCAGTTCCTGCCCC	0	0	0	0	0	0	0
MTOR_747	CATGGCTACCCCCAACTTAC	0	0	0	0	0	0	0
MTOR_748	ACAGGAATCCTGACTTGACT	0	0	0	0	0	0	0
MTOR_749	GACTTGACTTGGATTCTGAC	0	0	0	0	0	0	0
MTOR_755	CCCCTAAAAGCCCTAACACA	0	0	0	0	0	0	0
MTOR_756	TAAAAGCCCTAACACACGGA	0	0	0	0	0	0	0
MTOR_761	ATCCGTGTGTTAGGGCTTTT	0	0	0	0	0	0	0
MTOR_762	TCCGTGTGTTAGGGCTTTTA	0	0	0	0	0	0	0
MTOR_763	CCGTGTGTTAGGGCTTTTAG	0	0	0	0	0	0	0
MTOR_764	GTTAGGGCTTTTAGGGGCTT	0	0	0	0	0	0	0
MTOR_765	TACAAGCACAAAGTGAACAT	0	0	0	0	0	0	0
MTOR_766	TTGGCATGATAGACCAGTCC	0	0	0	0	0	0	0
MTOR_767	TGGCATGATAGACCAGTCCC	0	0	0	0	0	0	0
MTOR_769	AAGTCAGGATTCCTGTAAGT	0	0	0	0	0	0	0
MTOR_77	AACATTCTTGTTAGTCTAAA	0	0	0	0	0	0	0
MTOR_770	CTACCTCTCTGCGTGTACCC	0	0	0	0	0	0	0
MTOR_78	AGTCTAAATGGAATCTTCTC	0	0	0	0	0	0	0
MTOR_782	CCAGGTGGCTCTGTGGACCC	0	0	0	0	0	0	0
MTOR_784	TCTGTGGACCCTGGGACAGT	0	0	0	0	0	0	0
MTOR_785	GTGGACCCTGGGACAGTTGG	0	0	0	0	0	0	0
MTOR_786	GGACAGTTGGTGGCCAGCAC	0	0	0	0	0	0	0
MTOR_788	GAAGTACCCTACTTTGCTTG	0	0	0	0	0	0	0
MTOR_791	GAACCAGGGTACACGCAGAG	0	0	0	0	0	0	0
MTOR_795	AGTAATACTCACCTGCCTTT	0	0	0	0	0	0	0
MTOR_796	CTGCCTTTTGGCCAACAAAG	0	0	0	0	0	0	0
MTOR_797	TGGCCAACAAAGAGGAATCC	0	0	0	0	0	0	0
MTOR_798	CAACCCATTTCCTCATTTCC	0	0	0	0	0	0	0
MTOR_799	CATTTTGCAGGTTAGTGGCC	0	0	0	0	0	0	0
MTOR_8	AGCCAATATAGCACTGGCAG	0	0	0	0	0	0	0
MTOR_800	AGGTTAGTGGCCTGGAAATG	0	0	0	0	0	0	0
MTOR_801	GTGGCCTGGAAATGAGGAAA	0	0	0	0	0	0	0
MTOR_802	TGGCCTGGAAATGAGGAAAT	0	0	0	0	0	0	0
MTOR_804	GCTCCAGGATTCCTCTTTGT	0	0	0	0	0	0	0
MTOR_805	ATTCCTCTTTGTTGGCCAAA	0	0	0	0	0	0	0
MTOR_806	CTCTTTGTTGGCCAAAAGGC	0	0	0	0	0	0	0
MTOR_807	CCAATTCTCCTATTGTTGCC	0	0	0	0	0	0	0
MTOR_808	AGGACATTATTGATCACACC	0	0	0	0	0	0	0
MTOR_809	GGACATTATTGATCACACCT	0	0	0	0	0	0	0
MTOR_81	AAGAATGTTGACCAATGCTA	0	0	0	0	0	0	0
MTOR_810	TTATTGATCACACCTGGGTT	0	0	0	0	0	0	0
MTOR_811	ATCACACCTGGGTTTGGATC	0	0	0	0	0	0	0
MTOR_812	TCACACCTGGGTTTGGATCA	0	0	0	0	0	0	0
MTOR_815	AGGTGTGATCAATAATGTCC	0	0	0	0	0	0	0
MTOR_816	AATAATGTCCTGGCAACAAT	0	0	0	0	0	0	0
MTOR_817	CCTGGCAACAATAGGAGAAT	0	0	0	0	0	0	0
MTOR_818	AACAATAGGAGAATTGGCAC	0	0	0	0	0	0	0
MTOR_819	AGGAGAATTGGCACAGGTAA	0	0	0	0	0	0	0
MTOR_820	GGAGAATTGGCACAGGTAAA	0	0	0	0	0	0	0
MTOR_821	GAGAATTGGCACAGGTAAAG	0	0	0	0	0	0	0
MTOR_822	GTTTGTGTTACCTTCAGAAT	0	0	0	0	0	0	0
MTOR_823	CTTCAGAATAGGCTCCATGT	0	0	0	0	0	0	0
MTOR_824	TTCAGAATAGGCTCCATGTA	0	0	0	0	0	0	0
MTOR_825	TCAGAATAGGCTCCATGTAG	0	0	0	0	0	0	0
MTOR_826	GAATAGGCTCCATGTAGGGG	0	0	0	0	0	0	0
MTOR_827	CCATGTAGGGGCGGATGAGT	0	0	0	0	0	0	0
MTOR_828	CATGTAGGGGCGGATGAGTC	0	0	0	0	0	0	0
MTOR_829	ATGTAGGGGCGGATGAGTCG	0	0	0	0	0	0	0
MTOR_83	ACCAATGCTATGGAGGTGAG	0	0	0	0	0	0	0
MTOR_830	TGTAGGGGCGGATGAGTCGG	0	0	0	0	0	0	0
MTOR_831	GTAGGGGCGGATGAGTCGGG	0	0	0	0	0	0	0
MTOR_833	GTCGGGGGGCATTGGAGACC	0	0	0	0	0	0	0
MTOR_836	CCAACTCTGTCAAAATCTGT	0	0	0	0	0	0	0
MTOR_837	CAACTCTGTCAAAATCTGTA	0	0	0	0	0	0	0
MTOR_838	CCTACAGATTTTGACAGAGT	0	0	0	0	0	0	0
MTOR_839	TTGACAGAGTTGGAGCACAG	0	0	0	0	0	0	0
MTOR_84	AGTCCCCAAAGTCAATGTGC	0	0	0	0	0	0	0
MTOR_840	TGACAGAGTTGGAGCACAGT	0	0	0	0	0	0	0
MTOR_841	GAGTTGGAGCACAGTGGGAT	0	0	0	0	0	0	0
MTOR_847	CTACATGGAGCCTATTCTGA	0	0	0	0	0	0	0
MTOR_871	GGCCCAGGCGGAGAACTTGC	0	0	0	0	0	0	0
MTOR_872	GAACTTGCAGGCCTTGTTTG	0	0	0	0	0	0	0
MTOR_873	GTTTGTGGCTCTGAATGACC	0	0	0	0	0	0	0
MTOR_874	ATGACCAGGTGTTTGAGATC	0	0	0	0	0	0	0
MTOR_875	TGACCAGGTGTTTGAGATCC	0	0	0	0	0	0	0
MTOR_876	GGTGTTTGAGATCCGGGAGC	0	0	0	0	0	0	0
MTOR_880	TCTGTCTGGCAAGCCTTACC	0	0	0	0	0	0	0
MTOR_894	GAGCAGGCGGGAGCAGGTGC	0	0	0	0	0	0	0
MTOR_897	TCAGGAAATGATCCGCACAG	0	0	0	0	0	0	0
MTOR_90	ACACCCATCCAACCTGATGC	0	0	0	0	0	0	0
MTOR_900	GAACAAATTGGGTCAGAGAG	0	0	0	0	0	0	0
MTOR_903	TTTCCTGAACAGTGAGCACA	0	0	0	0	0	0	0
MTOR_906	CCCTCCATCCACCTCATCAG	0	0	0	0	0	0	0
MTOR_908	TAGCCAGACCGCAGTGCAAG	0	0	0	0	0	0	0
MTOR_910	CTTAGCAAACTGCTCGTAGT	0	0	0	0	0	0	0
MTOR_911	TTAGCAAACTGCTCGTAGTT	0	0	0	0	0	0	0
MTOR_912	GTAGTTGGGATAACAGATCC	0	0	0	0	0	0	0
MTOR_913	TGGGATAACAGATCCTGGTA	0	0	0	0	0	0	0
MTOR_923	TCAGGGAGGGTCGTGAGGCC	0	0	0	0	0	0	0
MTOR_924	GAGGGTCGTGAGGCCAGGAG	0	0	0	0	0	0	0
MTOR_936	GGCGAAGGGGTTTGTGCATA	0	0	0	0	0	0	0
MTOR_937	GGGGTTTGTGCATAAGGACC	0	0	0	0	0	0	0
MTOR_938	GGGTTTGTGCATAAGGACCA	0	0	0	0	0	0	0
MTOR_939	TGAATGTCCTTCTTTAGCTG	0	0	0	0	0	0	0
MTOR_94	AGATCCTGCACATTGACTTT	0	0	0	0	0	0	0
MTOR_940	TCTTTAGCTGTGGAATCTGA	0	0	0	0	0	0	0
MTOR_941	GCTGTGGAATCTGACGGCTC	0	0	0	0	0	0	0
MTOR_949	TCAGATTCCACAGCTAAAGA	0	0	0	0	0	0	0
MTOR_95	GATCCTGCACATTGACTTTG	0	0	0	0	0	0	0
MTOR_950	CTAAAGAAGGACATTCAAGA	0	0	0	0	0	0	0
MTOR_951	TAAAGAAGGACATTCAAGAT	0	0	0	0	0	0	0
MTOR_952	GCTACTGAAAATGCTGTCCC	0	0	0	0	0	0	0
MTOR_959	TGGCCTCACGACCCTCCCTG	0	0	0	0	0	0	0
MTOR_963	CTTGGCAGCTTTGAATTTGA	0	0	0	0	0	0	0
MTOR_969	ACTCTCCATTTCTCTACAGG	0	0	0	0	0	0	0
MTOR_97	AAATTACTCACCTATCTCCC	0	0	0	0	0	0	0
MTOR_970	ATTTCTCTACAGGAGGCAGA	0	0	0	0	0	0	0
MTOR_972	GAGGCAGAAGGCAATGCAGG	0	0	0	0	0	0	0
MTOR_98	TTGACATGACCGCTAAAGAA	0	0	0	0	0	0	0
MTOR_985	TGCTGGCAGTGGGACTAAGG	0	0	0	0	0	0	0
MTOR_986	GCTGGCAGTGGGACTAAGGT	0	0	0	0	0	0	0
MTOR_987	ATAACAGAGGTGCTTACTTA	0	0	0	0	0	0	0
MTOR_988	TAACAGAGGTGCTTACTTAT	0	0	0	0	0	0	0
MTOR_989	TACTTATGGGCGAAGTCCTT	0	0	0	0	0	0	0
MTOR_99	TGACATGACCGCTAAAGAAC	0	0	0	0	0	0	0
MTOR_990	ACTTATGGGCGAAGTCCTTT	0	0	0	0	0	0	0
MTOR_991	CTTATGGGCGAAGTCCTTTG	0	0	0	0	0	0	0
MTOR_992	TTATGGGCGAAGTCCTTTGG	0	0	0	0	0	0	0
MTOR_995	CCTTTGGGGGCAGGGCCGCT	0	0	0	0	0	0	0
MTOR_998	AGCCACAGAAAGTAGCCCCA	0	0	0	0	0	0	0
MTOR_999	CAGAAAGTAGCCCCAGGGCT	0	0	0	0	0	0	0
NR3C1_1	AATGTGTGAGATGTGCTTTC	0	0	0	0	0	0	0
NR3C1_10	TGGTCTTATCCAAAAATGTT	0	0	0	0	0	0	0
NR3C1_101	CACACCAGGCAGAGTTTGGG	0	0	0	0	0	0	0
NR3C1_102	ACCAGGCAGAGTTTGGGAGG	0	0	0	0	0	0	0
NR3C1_103	TGGTCCTGTTGTTGCTGTTG	0	0	0	0	0	0	0
NR3C1_104	TGTTGTTGCTGTTGAGGAGC	0	0	0	0	0	0	0
NR3C1_105	GTTGCTGTTGAGGAGCTGGA	0	0	0	0	0	0	0
NR3C1_106	GCTGTTGAGGAGCTGGATGG	0	0	0	0	0	0	0
NR3C1_107	GATGGAGGAGAGCTTACATC	0	0	0	0	0	0	0
NR3C1_11	ATGTTTGGAAGCAATAGTTA	0	0	0	0	0	0	0
NR3C1_112	ACCACCTCCCAAACTCTGCC	0	0	0	0	0	0	0
NR3C1_113	GTGTGCTCTGATGAAGCTTC	0	0	0	0	0	0	0
NR3C1_114	GAAGCTTCAGGATGTCATTA	0	0	0	0	0	0	0
NR3C1_115	CATTATGGAGTCTTAACTTG	0	0	0	0	0	0	0
NR3C1_116	AGTTTTCTTCAAAAGAGCAG	0	0	0	0	0	0	0
NR3C1_117	TTCTTCAAAAGAGCAGTGGA	0	0	0	0	0	0	0
NR3C1_118	TTAGAAAAAACTGTTCGACC	0	0	0	0	0	0	0
NR3C1_119	TAGAAAAAACTGTTCGACCA	0	0	0	0	0	0	0
NR3C1_12	ACCATATCTTCTCTTGCAGG	0	0	0	0	0	0	0
NR3C1_120	AGTTGTCATCTCCAGATCCT	0	0	0	0	0	0	0
NR3C1_121	TTGGCACCTATTCCAATTTT	0	0	0	0	0	0	0
NR3C1_122	ATTCCAATTTTCGGAACCAA	0	0	0	0	0	0	0
NR3C1_123	TTCCAATTTTCGGAACCAAC	0	0	0	0	0	0	0
NR3C1_124	TTTTCGGAACCAACGGGAAT	0	0	0	0	0	0	0
NR3C1_125	TCGGAACCAACGGGAATTGG	0	0	0	0	0	0	0
NR3C1_126	GGTGGAATGACATTAAAAAT	0	0	0	0	0	0	0
NR3C1_128	CTGATCCTGCTGTTGAGAAA	0	0	0	0	0	0	0
NR3C1_13	CTATTGCTTCCAAACATTTT	0	0	0	0	0	0	0
NR3C1_130	GTGGTACATCTGTCCTCCAG	0	0	0	0	0	0	0
NR3C1_131	ACTCACACCATGAACAGAAA	0	0	0	0	0	0	0
NR3C1_132	TTACCAATTATATTTGCTCC	0	0	0	0	0	0	0
NR3C1_133	TTCTCTTGCTTAATTACCCC	0	0	0	0	0	0	0
NR3C1_134	TCTCTTGCTTAATTACCCCA	0	0	0	0	0	0	0
NR3C1_135	CTCTTGCTTAATTACCCCAG	0	0	0	0	0	0	0
NR3C1_136	TTGGGGCAGTGTTACATTAC	0	0	0	0	0	0	0
NR3C1_137	TGGGGCAGTGTTACATTACT	0	0	0	0	0	0	0
NR3C1_138	GGGGCAGTGTTACATTACTG	0	0	0	0	0	0	0
NR3C1_139	ATCTCCATTATCCTTAATTT	0	0	0	0	0	0	0
NR3C1_14	CAGATACCAAAATATTCAAA	0	0	0	0	0	0	0
NR3C1_140	TCTCCATTATCCTTAATTTT	0	0	0	0	0	0	0
NR3C1_141	TTAATTTTGGGTTTAGTGTC	0	0	0	0	0	0	0
NR3C1_142	TTAGTGTCCGGTAAAATGAG	0	0	0	0	0	0	0
NR3C1_143	CATTCGAGTTTCCTTCCAAA	0	0	0	0	0	0	0
NR3C1_145	AACAGTTTTCATCTATCAAC	0	0	0	0	0	0	0
NR3C1_147	CTCTCATTCGTCTCTTTACC	0	0	0	0	0	0	0
NR3C1_148	TCTCATTCGTCTCTTTACCT	0	0	0	0	0	0	0
NR3C1_149	CTCATTCGTCTCTTTACCTG	0	0	0	0	0	0	0
NR3C1_15	GATAAAACCGCTGCCAGTTC	0	0	0	0	0	0	0
NR3C1_150	CAAATCCTGCAAAATGTCAA	0	0	0	0	0	0	0
NR3C1_151	GCAAAATGTCAAAGGTGCTT	0	0	0	0	0	0	0
NR3C1_152	GTCAAAGGTGCTTTGGTCTG	0	0	0	0	0	0	0
NR3C1_153	CAATTTCACATTGCCACCGT	0	0	0	0	0	0	0
NR3C1_154	TGCCACCGTTGGTGCCAGTC	0	0	0	0	0	0	0
NR3C1_155	GATACATCAGAGTGAGTTTT	0	0	0	0	0	0	0
NR3C1_156	TTTTGGAAACTCCTTCTCTG	0	0	0	0	0	0	0
NR3C1_157	TTTGGAAACTCCTTCTCTGT	0	0	0	0	0	0	0
NR3C1_158	TTGGAAACTCCTTCTCTGTG	0	0	0	0	0	0	0
NR3C1_159	TGGAAACTCCTTCTCTGTGG	0	0	0	0	0	0	0
NR3C1_16	AAACCGCTGCCAGTTCTGGC	0	0	0	0	0	0	0
NR3C1_160	GGGGGCAGCAGACACAGCAG	0	0	0	0	0	0	0
NR3C1_165	CTTGGGGTTCTCTGGAACAC	0	0	0	0	0	0	0
NR3C1_166	GAACACTGGTCGACCTATTG	0	0	0	0	0	0	0
NR3C1_167	CTTTAAGTCTGTTTCCCCCG	0	0	0	0	0	0	0
NR3C1_168	AGTCTGTTTCCCCCGAGGAA	0	0	0	0	0	0	0
NR3C1_169	CCCCCGAGGAAAGGCTGATT	0	0	0	0	0	0	0
NR3C1_17	GTTTCCTTCCCTCTTGACAA	0	0	0	0	0	0	0
NR3C1_170	AGGCTGATTTGGCCCTGCTG	0	0	0	0	0	0	0
NR3C1_171	GGCTGATTTGGCCCTGCTGT	0	0	0	0	0	0	0
NR3C1_172	GGCCCTGCTGTGGGAATCCC	0	0	0	0	0	0	0
NR3C1_174	GAAACTGCTTTGGACAGATC	0	0	0	0	0	0	0
NR3C1_175	GCATTGCTTACTGAGCCTTT	0	0	0	0	0	0	0
NR3C1_176	AACCAAAAGTCTTCGCTGCT	0	0	0	0	0	0	0
NR3C1_179	TCACAGTAGCTCCTCCTCTT	0	0	0	0	0	0	0
NR3C1_18	TTTTCCTAGCTCTTTGATGT	0	0	0	0	0	0	0
NR3C1_180	CACAGTAGCTCCTCCTCTTA	0	0	0	0	0	0	0
NR3C1_184	CTGGGGTTTTCTTCTCTACC	0	0	0	0	0	0	0
NR3C1_185	ACCAGGAGTTAATGATTCTT	0	0	0	0	0	0	0
NR3C1_186	TTGTAGTTGATATTCACTGA	0	0	0	0	0	0	0
NR3C1_187	TCCAAAGAATCATTAACTCC	0	0	0	0	0	0	0
NR3C1_19	TAATTTCATCAAATAGCTCT	0	0	0	0	0	0	0
NR3C1_192	TCAGGAGAGGGGAGATGTGA	0	0	0	0	0	0	0
NR3C1_193	GACTTCTATAAAACCCTAAG	0	0	0	0	0	0	0
NR3C1_194	TTCTATAAAACCCTAAGAGG	0	0	0	0	0	0	0
NR3C1_195	AAGAGGAGGAGCTACTGTGA	0	0	0	0	0	0	0
NR3C1_196	TTCTGCGTCTTCACCCTCAC	0	0	0	0	0	0	0
NR3C1_197	CTCCAAGCAGCGAAGACTTT	0	0	0	0	0	0	0
NR3C1_198	CTTTTGGTTGATTTTCCAAA	0	0	0	0	0	0	0
NR3C1_199	CAAAGCAGTTTCACTCTCAA	0	0	0	0	0	0	0
NR3C1_2	AACCACATAACATTCTATAA	0	0	0	0	0	0	0
NR3C1_20	TGGCTCTTCAGACCGTCCTT	0	0	0	0	0	0	0
NR3C1_200	AAAGCAGTTTCACTCTCAAT	0	0	0	0	0	0	0
NR3C1_201	ACTCTCAATGGGACTGTATA	0	0	0	0	0	0	0
NR3C1_202	CTCTCAATGGGACTGTATAT	0	0	0	0	0	0	0
NR3C1_205	AAAAGTGATGGGAAATGACC	0	0	0	0	0	0	0
NR3C1_206	AAAGTGATGGGAAATGACCT	0	0	0	0	0	0	0
NR3C1_207	TGACCTGGGATTCCCACAGC	0	0	0	0	0	0	0
NR3C1_208	GACCTGGGATTCCCACAGCA	0	0	0	0	0	0	0
NR3C1_209	GGGCCAAATCAGCCTTTCCT	0	0	0	0	0	0	0
NR3C1_210	GGCCAAATCAGCCTTTCCTC	0	0	0	0	0	0	0
NR3C1_212	CCAAATCAGCCTTTCCTCGG	0	0	0	0	0	0	0
NR3C1_213	GGAAACAGACTTAAAGCTTT	0	0	0	0	0	0	0
NR3C1_214	AAAGCATTGCAAACCTCAAT	0	0	0	0	0	0	0
NR3C1_215	GTCTGCTGCCCCCACAGAGA	0	0	0	0	0	0	0
NR3C1_216	TTCAGAACAGCAACATTTGA	0	0	0	0	0	0	0
NR3C1_217	TCAGAACAGCAACATTTGAA	0	0	0	0	0	0	0
NR3C1_22	TCTTAACCTTTTAGTTCCTA	0	0	0	0	0	0	0
NR3C1_220	GGCCAGACTGGCACCAACGG	0	0	0	0	0	0	0
NR3C1_221	AAGCACCTTTGACATTTTGC	0	0	0	0	0	0	0
NR3C1_222	CTTTGACATTTTGCAGGATT	0	0	0	0	0	0	0
NR3C1_223	CAGGATTTGGAGTTTTCTTC	0	0	0	0	0	0	0
NR3C1_224	AGGATTTGGAGTTTTCTTCT	0	0	0	0	0	0	0
NR3C1_226	AAGAGACGAATGAGAGTCCT	0	0	0	0	0	0	0
NR3C1_23	AACCTTTTAGTTCCTAAGGA	0	0	0	0	0	0	0
NR3C1_230	AGAAGACGATTCATTCCTTT	0	0	0	0	0	0	0
NR3C1_232	TTTGGAAGGAAACTCGAATG	0	0	0	0	0	0	0
NR3C1_233	CTGCAAGCCTCTCATTTTAC	0	0	0	0	0	0	0
NR3C1_234	GGACACTAAACCCAAAATTA	0	0	0	0	0	0	0
NR3C1_235	AAACCCAAAATTAAGGATAA	0	0	0	0	0	0	0
NR3C1_236	AATTAAGGATAATGGAGATC	0	0	0	0	0	0	0
NR3C1_24	ATGACCTACATCAAAGAGCT	0	0	0	0	0	0	0
NR3C1_240	GGTAATTAAGCAAGAGAAAC	0	0	0	0	0	0	0
NR3C1_241	GTAATTAAGCAAGAGAAACT	0	0	0	0	0	0	0
NR3C1_243	TACTGTCAGGCAAGCTTTCC	0	0	0	0	0	0	0
NR3C1_244	TTTCCTGGAGCAAATATAAT	0	0	0	0	0	0	0
NR3C1_245	ATGTCTGCCATTTCTGTTCA	0	0	0	0	0	0	0
NR3C1_246	GTTCATGGTGTGAGTACCTC	0	0	0	0	0	0	0
NR3C1_247	CATGGTGTGAGTACCTCTGG	0	0	0	0	0	0	0
NR3C1_248	AGCATCCCTTTCTCAACAGC	0	0	0	0	0	0	0
NR3C1_249	GTCATTCCACCAATTCCCGT	0	0	0	0	0	0	0
NR3C1_25	TAGGAAAAGCCATTGTCAAG	0	0	0	0	0	0	0
NR3C1_250	TTCCCGTTGGTTCCGAAAAT	0	0	0	0	0	0	0
NR3C1_251	TTGGTTCCGAAAATTGGAAT	0	0	0	0	0	0	0
NR3C1_252	GAAAATTGGAATAGGTGCCA	0	0	0	0	0	0	0
NR3C1_253	TGGAATAGGTGCCAAGGATC	0	0	0	0	0	0	0
NR3C1_257	CTGGGGACTCTGAACTTCCC	0	0	0	0	0	0	0
NR3C1_26	AGGAAAAGCCATTGTCAAGA	0	0	0	0	0	0	0
NR3C1_27	AAAGCCATTGTCAAGAGGGA	0	0	0	0	0	0	0
NR3C1_28	AAGGAAACTCCAGCCAGAAC	0	0	0	0	0	0	0
NR3C1_29	ACTCCAGCCAGAACTGGCAG	0	0	0	0	0	0	0
NR3C1_3	TTCCTTTATAGAATGTTATG	0	0	0	0	0	0	0
NR3C1_30	TTATCAACTGACAAAACTCT	0	0	0	0	0	0	0
NR3C1_31	ACCTGAAGAGAGAAGCAGTA	0	0	0	0	0	0	0
NR3C1_32	CTGAAGCCTGTGTAACTCAG	0	0	0	0	0	0	0
NR3C1_33	CATACAGCATGTGTTTACAT	0	0	0	0	0	0	0
NR3C1_36	ATGTTTCCTCTGAGTTACAC	0	0	0	0	0	0	0
NR3C1_37	CTCTGAGTTACACAGGCTTC	0	0	0	0	0	0	0
NR3C1_38	ACCTTACTGCTTCTCTCTTC	0	0	0	0	0	0	0
NR3C1_39	TACTGCTTCTCTCTTCAGGT	0	0	0	0	0	0	0
NR3C1_4	ATATTTCCATTTGAATATTT	0	0	0	0	0	0	0
NR3C1_40	TACTCATTAATAATCAGATC	0	0	0	0	0	0	0
NR3C1_41	GATCAGGAGCAAAACACAGC	0	0	0	0	0	0	0
NR3C1_42	AAATGCCATAAGAAACATCC	0	0	0	0	0	0	0
NR3C1_43	ACATCCAGGAGTACTGCAGT	0	0	0	0	0	0	0
NR3C1_44	CATCCAGGAGTACTGCAGTA	0	0	0	0	0	0	0
NR3C1_45	AGTACTGCAGTAGGGTCATT	0	0	0	0	0	0	0
NR3C1_46	GTAGGGTCATTTGGTCATCC	0	0	0	0	0	0	0
NR3C1_47	TTTCTCTTAATTCAGGTTTC	0	0	0	0	0	0	0
NR3C1_48	AGGTTTCAGGAACTTACACC	0	0	0	0	0	0	0
NR3C1_49	TGACCCTACTGCAGTACTCC	0	0	0	0	0	0	0
NR3C1_5	TGAATATTTTGGTATCTGAT	0	0	0	0	0	0	0
NR3C1_50	GTACTCCTGGATGTTTCTTA	0	0	0	0	0	0	0
NR3C1_51	GTTTCTTATGGCATTTGCTC	0	0	0	0	0	0	0
NR3C1_52	TTTCTTATGGCATTTGCTCT	0	0	0	0	0	0	0
NR3C1_53	TTCTTATGGCATTTGCTCTG	0	0	0	0	0	0	0
NR3C1_54	TTATGGCATTTGCTCTGGGG	0	0	0	0	0	0	0
NR3C1_55	TTTATGTTTTGCATCTTACC	0	0	0	0	0	0	0
NR3C1_56	ATGATCCTCCAAGTTGAGTC	0	0	0	0	0	0	0
NR3C1_57	TATCCTGCATATAACACTTC	0	0	0	0	0	0	0
NR3C1_58	TAACCTCCAACAGTGACACC	0	0	0	0	0	0	0
NR3C1_59	AACCTCCAACAGTGACACCA	0	0	0	0	0	0	0
NR3C1_63	ACCAGGGTAGGGGTGAGTTG	0	0	0	0	0	0	0
NR3C1_64	GTGAGTTGTGGTAACGTTGC	0	0	0	0	0	0	0
NR3C1_65	GGAACTATTGTTTTGTTACC	0	0	0	0	0	0	0
NR3C1_66	TTTGTTACCAGGATTTTCAG	0	0	0	0	0	0	0
NR3C1_67	TTCTTGTGAGACTCCTGTAG	0	0	0	0	0	0	0
NR3C1_69	AAAAATAAAAGGAATTCAGC	0	0	0	0	0	0	0
NR3C1_70	GGAATTCAGCAGGCCACTAC	0	0	0	0	0	0	0
NR3C1_71	CAAGAAACCTCTGAAAATCC	0	0	0	0	0	0	0
NR3C1_72	ACCACAACTCACCCCTACCC	0	0	0	0	0	0	0
NR3C1_73	CCCTACCCTGGTGTCACTGT	0	0	0	0	0	0	0
NR3C1_74	TACCCTGGTGTCACTGTTGG	0	0	0	0	0	0	0
NR3C1_75	GAACCTGAAGTGTTATATGC	0	0	0	0	0	0	0
NR3C1_76	GCTCTGTTCCAGACTCAACT	0	0	0	0	0	0	0
NR3C1_77	CTGTTCCAGACTCAACTTGG	0	0	0	0	0	0	0
NR3C1_79	ACTACGCTCAACATGTTAGG	0	0	0	0	0	0	0
NR3C1_80	CTACGCTCAACATGTTAGGA	0	0	0	0	0	0	0
NR3C1_81	CGCTCAACATGTTAGGAGGG	0	0	0	0	0	0	0
NR3C1_82	AAGTGATTGCAGCAGTGAAA	0	0	0	0	0	0	0
NR3C1_83	AGTGATTGCAGCAGTGAAAT	0	0	0	0	0	0	0
NR3C1_85	AAATGGGCAAAGGCAATACC	0	0	0	0	0	0	0
NR3C1_86	AGATATTTATATTACCTTCC	0	0	0	0	0	0	0
NR3C1_87	CCTGAAGACATTTTCGATAG	0	0	0	0	0	0	0
NR3C1_9	CTCGGGGAATTCAATACTCA	0	0	0	0	0	0	0
NR3C1_90	AATCATTCCTTCCAGCACAT	0	0	0	0	0	0	0
NR3C1_91	GGTAATTGTGCTGTCCTATA	0	0	0	0	0	0	0
NR3C1_92	CAGCACAATTACCTATGTGC	0	0	0	0	0	0	0
NR3C1_94	CCGCTATCGAAAATGTCTTC	0	0	0	0	0	0	0
NR3C1_95	TATCGAAAATGTCTTCAGGC	0	0	0	0	0	0	0
NR3C1_96	TCTTCAGGCTGGAATGAACC	0	0	0	0	0	0	0
NR3C1_97	CAGGCTGGAATGAACCTGGA	0	0	0	0	0	0	0
NR3C1_98	AAGCTTCATCAGAGCACACC	0	0	0	0	0	0	0
PARP1_1	CTACCTCTCCCAATTACCAC	0	0	0	0	0	0	0
PARP1_10	AAGACCTCCCTGTGGTAATT	0	0	0	0	0	0	0
PARP1_104	GAAGCTCAAAACTGACATTA	0	0	0	0	0	0	0
PARP1_105	AAAACTGACATTAAGGTAAC	0	0	0	0	0	0	0
PARP1_106	AAACTGACATTAAGGTAACA	0	0	0	0	0	0	0
PARP1_11	ATACTCGTTATATAGTAGAG	0	0	0	0	0	0	0
PARP1_114	TCCCAAAGTCGTGGGGGATC	0	0	0	0	0	0	0
PARP1_115	CCCAAAGTCGTGGGGGATCA	0	0	0	0	0	0	0
PARP1_116	AAAAGCGATTTGAGAGATCC	0	0	0	0	0	0	0
PARP1_13	GATGAAATCCCGGTCCCAAG	0	0	0	0	0	0	0
PARP1_142	AATAACCTCATACTCCACCA	0	0	0	0	0	0	0
PARP1_156	AAGTATGAAGAAAGCCATGG	0	0	0	0	0	0	0
PARP1_158	AAGGGCATTATGTGGTTACC	0	0	0	0	0	0	0
PARP1_163	CTCCAGGGGGTAGAACTTTT	0	0	0	0	0	0	0
PARP1_164	GGGATACTTCGTGAAATTTT	0	0	0	0	0	0	0
PARP1_165	TTTGGAGTGCCAAGCGTTCC	0	0	0	0	0	0	0
PARP1_166	TAATTTCATGAAGTGCTCAA	0	0	0	0	0	0	0
PARP1_172	CTCCTTCCCACTGCAGGTAT	0	0	0	0	0	0	0
PARP1_181	GGTGATCGGTAGCAACAAAC	0	0	0	0	0	0	0
PARP1_184	AAATTATATGAAGAAAAAAC	0	0	0	0	0	0	0
PARP1_185	AATTATATGAAGAAAAAACC	0	0	0	0	0	0	0
PARP1_186	AAGAAAAAACCGGGAACGCT	0	0	0	0	0	0	0
PARP1_187	TCCCAAAAAGTTCTACCCCC	0	0	0	0	0	0	0
PARP1_188	TACCCCCTGGAGATTGACTA	0	0	0	0	0	0	0
PARP1_192	TTCCTTTAACGATGTCCACC	0	0	0	0	0	0	0
PARP1_2	TACCTCTCCCAATTACCACA	0	0	0	0	0	0	0
PARP1_202	TGTCCTGGAGAAAGGTGGGA	0	0	0	0	0	0	0
PARP1_210	TGGAGGACGACAAGGAAAAC	0	0	0	0	0	0	0
PARP1_213	CAGATTTGTTGATACCTTGG	0	0	0	0	0	0	0
PARP1_214	AGAATGAAATTAACTCTTAA	0	0	0	0	0	0	0
PARP1_215	ATGAAATTAACTCTTAAAGG	0	0	0	0	0	0	0
PARP1_22	GTAGACGTTCCTCTTGGGAC	0	0	0	0	0	0	0
PARP1_23	TAGACGTTCCTCTTGGGACC	0	0	0	0	0	0	0
PARP1_235	TTTCCTTTCAATTTGAACAG	0	0	0	0	0	0	0
PARP1_236	CCTTTCAATTTGAACAGAGG	0	0	0	0	0	0	0
PARP1_237	TTCAATTTGAACAGAGGAGG	0	0	0	0	0	0	0
PARP1_238	GGAAAAGATGAATAAGAAGA	0	0	0	0	0	0	0
PARP1_239	AAAGATGAATAAGAAGATGG	0	0	0	0	0	0	0
PARP1_24	CTTGGGACCGGGATTTCATC	0	0	0	0	0	0	0
PARP1_240	TAAGAAGATGGAGGAAGTAA	0	0	0	0	0	0	0
PARP1_249	CTTGTCCCCTTGGGGGGCAG	0	0	0	0	0	0	0
PARP1_253	TTGAAGTTGTGGCCCCAAGA	0	0	0	0	0	0	0
PARP1_262	AAGGGCCAGGTCAAGGAGGA	0	0	0	0	0	0	0
PARP1_287	GAAACTCGGGGGGAAGTTGA	0	0	0	0	0	0	0
PARP1_288	AAACTCGGGGGGAAGTTGAC	0	0	0	0	0	0	0
PARP1_289	AACTCGGGGGGAAGTTGACG	0	0	0	0	0	0	0
PARP1_3	CTCTCCCAATTACCACAGGG	0	0	0	0	0	0	0
PARP1_301	GGGCGGAGGCGTGGCCGCCA	0	0	0	0	0	0	0
PARP1_309	TGGTTTCTGGGGGGAATATA	0	0	0	0	0	0	0
PARP1_310	TTTTAACCTTCAATTTCTTG	0	0	0	0	0	0	0
PARP1_313	GAAATTGAAGGTTAAAAAAC	0	0	0	0	0	0	0
PARP1_318	CTTCCCCTACCCCTTACCTT	0	0	0	0	0	0	0
PARP1_319	TTCCCCTACCCCTTACCTTT	0	0	0	0	0	0	0
PARP1_32	CAAGGGCAACTTCTCCCAAC	0	0	0	0	0	0	0
[truncated: 17,808 more rows]
