# Supplementary material for: Target identification of small molecules using large-scale CRISPR-Cas mutagenesis scanning of essential genes
Source: Nat Commun. 2018 Feb 5;9:502. doi: 10.1038/s41467-017-02349-8 (PMC5799254; doi:10.1038/s41467-017-02349-8)
Supplement: Supplementary file 8 — Supplementary Data 6 [file 41467_2017_2349_MOESM8_ESM.xlsx]

## Sheet: HAP1 replicate #1
		After puromycin selection			After KPT-9274 treatment			KPT-9274 vs. Puromycin
sgRNA ID	sgRNA sequence	Reads	%	RPM	Reads	RPM	%	Log2(Fold Change RPM)	Cut Site		Threshold	Fold Change
NAMPT_34	ATTGCCTTCGGTTCTGGTGG	36.5	4.72779e-06	4.7278	319072	381605	0.381605	16.0237	G383		3.32193	10
NAMPT_71	GGAACAGAATAGCCTGGAAC	5.5	7.12407e-07	0.712408	30835.2	36878.4	0.0368784	14.3945	P238		6.64386	100
NAMPT_145	CCTGGCCACCGACTCCTACA	447	5.78993e-05	57.8993	54781.5	65517.8	0.0655178	10.1194	Y18		9.96578	1000
NAMPT_62	TTCATCAGTGCCTGTATCTG	8.5	1.10099e-06	1.10099	1800	2152.77	0.00215277	10.0016	S275
PTPN11_17	GCCTCCACACCAGTGATATT	121	1.5673e-05	15.673	11451.5	13695.8	0.0136958	9.68211
TUBA4A_32	AATGGCAGCGTTGACATCCT	140	1.8134e-05	18.134	11445.2	13688.3	0.0136883	9.4827
STAT3_236	GCAAAAAGTTTCCTACAAAG	54.5	7.05931e-06	7.05931	2945.25	3522.47	0.00352247	8.77212
BRD4_395	GGCGGCTGGGGCAGGTGAGG	97	1.25643e-05	12.5643	4043.5	4835.96	0.00483596	8.47814
TUBA4A_62	ACTCTGTCAGGTCCACATTG	179	2.31856e-05	23.1856	6076.75	7267.69	0.00726769	8.2314
PAK5_37	GGGGAGGCTCATTGAAGTAG	191	2.474e-05	24.74	5702	6819.5	0.0068195	8.04972
ATP2A3_422	GTGCGCTGCGGCCAGTTCGA	210	2.7201e-05	27.201	6231.25	7452.47	0.00745247	8.04602
NAMPT_70	GCTGCTGGAACAGAATAGCC	20	2.59057e-06	2.59057	743.75	889.513	0.000889513	7.95428
PPARG_44	CACGACATTCAATTGCCATG	425.5	5.51144e-05	55.1144	11452	13696.4	0.0136964	7.93131
NOTCH3_1558	CGCTGCTCAGTGGGGCCCGA	1057	0.000136912	136.912	26531.8	31731.5	0.0317315	7.84607
CDK12_437	CCAAGAGCCAGCAGGCAGTC	549	7.11112e-05	71.1112	11924.2	14261.2	0.0142612	7.62776
AURKB_194	GCTCCTTCTCAGGCTCCATC	6	7.77172e-07	0.777172	243.5	291.222	0.000291222	7.36134
NAMPT_33	AATATTGCCTTCGGTTCTGG	2.5	3.23822e-07	0.323822	179.25	214.38	0.00021438	7.34603
IDH1_20	TGGCTTCATGACCAAGGACT	140.5	1.81988e-05	18.1988	2495	2983.98	0.00298398	7.28056
TAF1_245	GTCTTCGAGGCACCTTTGGA	237.5	3.0763e-05	30.7631	3213	3842.69	0.00384269	6.919
PAK5_358	CCCTGTGTTCAAAGTTGGAC	481.5	6.2368e-05	62.368	6325.5	7565.19	0.00756519	6.89967
NOTCH2_764	CTACCGCTGCAGCTGCCCCC	487	6.30804e-05	63.0804	6286	7517.95	0.00751795	6.8745
MSLN_375	TAGAGGACGTCCAGCTGCCT	154.5	2.00122e-05	20.0122	1978.25	2365.95	0.00236595	6.81566
BIRC2_5	CATATTCAACTTTCCCCGCC	620.5	8.03725e-05	80.3725	7332.5	8769.55	0.00876955	6.75198
MSLN_284	CTTCCTCAAGATGAGCCCTG	51.5	6.67072e-06	6.67072	684	818.053	0.000818053	6.73845
NOTCH3_1647	CACCCAGCTGCCCTCCCGGG	633.5	8.20564e-05	82.0564	6871.25	8217.9	0.0082179	6.62871
ERCC3_341	TCTGCTGCTGTAGCTGCCAT	453.5	5.87412e-05	58.7412	4766	5700.06	0.00570006	6.57636
CDK12_558	GTCCCACCAAGAGGGGGAAG	388	5.02571e-05	50.2571	3955.75	4731.01	0.00473101	6.52856
DOT1L_968	GGCCAGCTTGGCATCGGCAG	389.5	5.04514e-05	50.4514	3705	4431.12	0.00443112	6.42864
BIRC7_139	GGTGTCAGCTCTCACCGGAG	175	2.26675e-05	22.6675	1648.5	1971.58	0.00197158	6.38103
TUBAL3_77	GCAGTGGAGATCCTGGGGGC	332.5	4.30683e-05	43.0683	2938.75	3514.7	0.0035147	6.31793
TAF1_391	AATCCTTCACCACACCCCGT	96	1.24347e-05	12.4347	880.75	1053.36	0.00105336	6.29426
NOTCH3_580	GTCCAGGCGGAAGCGCAGCG	731	9.46854e-05	94.6854	4989.5	5967.36	0.00596736	5.96289
PAK6_370	TGGGACCTACCCTGCCATCG	134.5	1.74216e-05	17.4216	958	1145.75	0.00114575	5.96001
NOTCH3_1526	GGCGGCAGGGCTCACCCACC	116.5	1.50901e-05	15.0901	816.5	976.52	0.00097652	5.92488
ATP2A2_248	GCCGAGATTGGCATTGCTAT	646.5	8.37403e-05	83.7403	4212.75	5038.38	0.00503838	5.89405
PHGDH_180	CTTGGTGCTGGCACCCAGGT	134	1.73568e-05	17.3568	884.75	1058.15	0.00105815	5.85044
BRD4_458	GTGGGGGCTGCTGGGGAGGC	374	4.84437e-05	48.4437	2256.75	2699.04	0.00269904	5.77105
PAK4_373	TGAGCAAGGAAGTGCCCCGA	201	2.60353e-05	26.0353	1123	1343.09	0.00134309	5.63564
NOTCH3_153	CGGCCCCAGCCCCGCCTTCC	1488.5	0.000192803	192.803	7835.75	9371.43	0.00937143	5.59576
CHKA_64	TGCAGAAATCGCCGAGAAAA	530	6.86502e-05	68.6502	2814.25	3365.8	0.0033658	5.59511
KDM1A_339	CTCGTTGGCGTGCTGATCCC	585	7.57742e-05	75.7743	3084.5	3689.01	0.00368901	5.58686
CDK12_508	TCCAGACCCTGGTGAAGAAC	27.5	3.56204e-06	3.56204	180.5	215.875	0.000215875	5.57104
TUBA3D_27	CAGGCACCTACCGACCACAG	931.75	0.000120688	120.688	4680.25	5597.5	0.0055975	5.52378
TUBA3E_218	CAGGCACCTACCGACCACAG	931.75	0.000120688	120.688	4680.25	5597.5	0.0055975	5.52378
HSP90AA1_231	CCTTCTCAGAAACGGCGGCG	1088.5	0.000140992	140.992	5444	6510.93	0.00651093	5.51921
TUBA3C_124	GCGCCGACATATGTCATAGA	568.5	7.3637e-05	73.637	2827	3381.05	0.00338105	5.50186
TUBA3D_170	GCGCCGACATATGTCATAGA	568.5	7.3637e-05	73.637	2827	3381.05	0.00338105	5.50186
TUBA3E_120	GCGCCGACATATGTCATAGA	568.5	7.3637e-05	73.637	2827	3381.05	0.00338105	5.50186
TUBAL3_97	CCACTCCACCACAGAGCACA	365	4.72779e-05	47.278	1810.75	2165.63	0.00216563	5.48794
TUBA8_173	CAGTAGAGACCTGGGGGGCT	70	9.067e-06	9.067	373.75	446.999	0.000446999	5.47579
TAF1_520	TGGACGACAGCGTCACCATA	179	2.31856e-05	23.1856	873.5	1044.69	0.00104469	5.43416
MSLN_151	GCTGAGCGAGGCTGATGTGC	103	1.33414e-05	13.3414	515.25	616.23	0.00061623	5.42755
PAK5_238	GCTGAGGGCTTGTCTGATTC	380.5	4.92856e-05	49.2856	1807.25	2161.44	0.00216144	5.42637
BRD9_38	TGACGACAGCCATTTGAACT	479.5	6.2109e-05	62.109	2229	2665.85	0.00266585	5.40115
PHGDH_84	CTACCCGGATGCAGTCCTTT	427	5.53087e-05	55.3087	1971.75	2358.18	0.00235818	5.38878
NOTCH3_189	CCAGGTGGTCGGTGATCTCA	446	5.77698e-05	57.7698	2010.75	2404.82	0.00240482	5.35531
MSLN_270	GTTCACGCGGTCCATCTGGG	332.5	4.30683e-05	43.0683	1448	1731.78	0.00173178	5.29721
PAK4_374	AGTGCCCCGAAGGAAGTCGC	1189.5	0.000154074	154.074	4962.25	5934.77	0.00593477	5.2584
BIRC3_71	TGATGGTGGACTCAGGTGTT	553.5	7.16941e-05	71.6941	2306.5	2758.54	0.00275854	5.24644
PSEN1_121	TGATGATGGCGGGTTCAGTG	288.5	3.7369e-05	37.369	1151.75	1377.47	0.00137747	5.16699
PSEN2_109	CATCATGATCAGTGCGCTCA	312.5	4.04777e-05	40.4777	1236	1478.24	0.00147824	5.15637
KDM1A_46	CTCGCCCCCCGGGGGCCTGG	779	0.000100903	100.903	3029.25	3622.93	0.00362293	5.15229
NOTCH2_290	CCACCATTCCCTCCACAGCC	805	0.000104271	104.271	3088.5	3693.79	0.00369379	5.13332
EZH2_219	CTCATTGCGCGGGACTAGGG	366	4.74075e-05	47.4075	1406.5	1682.15	0.00168215	5.11979
NAMPT_27	TACAACATAGCTACACTTGA	0	0	0	28	33.4875	3.34875e-05	5.108
NOTCH3_34	GGCTGGGCTAGGCGTGGATT	174	2.2538e-05	22.538	665.5	795.927	0.000795927	5.08138
MCL1_50	TCCTCCTCCTCTGCTGGCGG	230.5	2.98563e-05	29.8564	869	1039.31	0.00103931	5.0753
PPARG_88	ATTCAGCTGGTCGATATCAC	728	9.42968e-05	94.2968	2608.25	3119.42	0.00311942	5.03317
IGF1R_142	GTCGTGGATCACAAACCCCT	1811.5	0.000234641	234.641	6450	7714.09	0.00771409	5.03302
NOTCH3_146	GAGCTGTCAGCCAGGGGGCC	783.5	0.000101486	101.486	2741.5	3278.79	0.00327879	5.00011
PAK4_407	TCAAAGCCATGAAGATGATT	23.5	3.04392e-06	3.04392	107	127.97	0.00012797	4.99514
NOTCH3_924	TTGGCCCAGCCCTGCCAGCA	195.5	2.53228e-05	25.3228	698	834.796	0.000834796	4.98876
NOTCH3_1359	TGTCAACGGTGGGGTCTGCA	594	7.694e-05	76.94	2044.5	2445.19	0.00244519	4.97203
PHGDH_238	CGACAATGACTGCGGGGCTT	934	0.00012098	120.98	3129.75	3743.13	0.00374313	4.93992
HSP90AB1_243	GGAGTTGTCCCGAAGTGCCT	705.5	9.13824e-05	91.3825	2364.75	2828.2	0.0028282	4.93663
ATP2A3_250	GCAGGCCTGGCGCTGCTGCT	82.5	1.06861e-05	10.6861	288.75	345.34	0.00034534	4.88932
BRD3_266	CCCCAGCACGCAGGCAAGAA	76.5	9.90894e-06	9.90894	267	319.328	0.000319328	4.87597
ATP2A1_588	CTGGGTGAACATCTGGCTGC	87	1.1269e-05	11.269	298	356.403	0.000356403	4.86446
TUBA3C_39	CCACGGCCATCGCGGAGGCC	565.5	7.32484e-05	73.2484	1800.5	2153.37	0.00215337	4.85876
BCL2L1_84	GCAGACAGCCCCGCGGTGAA	20.5	2.65534e-06	2.65534	87.75	104.948	0.000104948	4.8572
IGF1R_481	GAGTACTTCAGCGCTGCTGA	117.5	1.52196e-05	15.2196	379.25	453.577	0.000453577	4.80871
IDH2_79	GGACGGACGTCATCAGGCCA	1567	0.000202971	202.971	4751	5682.12	0.00568212	4.80024
NOTCH2_789	TCTGCCTTCCGGGTTTCACT	933.5	0.000120915	120.915	2803.25	3352.64	0.00335264	4.78178
PAK4_63	GCCGCCCGCCCGTGCCCGCC	640.5	8.29631e-05	82.9631	1876.75	2244.56	0.00224456	4.74118
PAK4_142	GGCTGGGGGGTGCCGACATC	789.5	0.000102263	102.263	2256	2698.14	0.00269814	4.70811
STAT3_297	AGCAGCACCTTCAGGATGTC	1409.5	0.000182571	182.571	3986	4767.19	0.00476719	4.69903
TAF1_55	TTGCCGTGAGTTCAGTGATC	399.5	5.17467e-05	51.7467	1141.5	1365.22	0.00136522	4.69496
PAK4_37	GGCGGGGTCGACGAGGGGCT	949.5	0.000122987	122.987	2678.25	3203.14	0.00320314	4.69167
BRD3_274	GCCAGTGGATGCCGAGGCCC	90	1.16576e-05	11.6576	271.25	324.41	0.00032441	4.68419
PSENEN_56	GTCCCCAAGGGCACCCCAGC	473	6.1267e-05	61.267	1329.25	1589.76	0.00158976	4.6751
NOTCH3_902	GGTCCACCTCCTGCTCACAG	541	7.0075e-05	70.075	1488	1779.62	0.00177962	4.6469
DOT1L_388	CCGCGCCTGGAGAAGCTGTC	224	2.90144e-05	29.0144	627.25	750.181	0.000750181	4.64543
PAK4_249	GGCAGCCCGGAACTGCTCAT	1365	0.000176807	176.807	3652.5	4368.33	0.00436833	4.61903
KDM1A_377	ATGCTTGGGGACTGCTGTGC	671	8.69137e-05	86.9137	1747.25	2089.68	0.00208968	4.57174
PAK6_434	ACCCCTTCCTGCTGCAGACA	514.5	6.66425e-05	66.6425	1297.5	1551.79	0.00155179	4.52079
TUBA3D_208	CCACGGCCATTGCGGAGGCC	903.167	0.000116986	116.986	2189.58	2618.71	0.00261871	4.47272
TUBA3E_40	CCACGGCCATTGCGGAGGCC	903.167	0.000116986	116.986	2189.58	2618.71	0.00261871	4.47272
TUBA8_199	CCACGGCCATTGCGGAGGCC	903.167	0.000116986	116.986	2189.58	2618.71	0.00261871	4.47272
NOTCH2_454	GGGAGTCCCGCTTAATGCGC	308	3.98948e-05	39.8948	737.75	882.337	0.000882337	4.43297
NOTCH3_1071	TGGCTCGTGCCAAGACGGCG	491.5	6.36633e-05	63.6633	1156	1382.56	0.00138256	4.41929
MSLN_102	GAGGGCGTCCAGGTCCTCGG	666.5	8.63308e-05	86.3308	1539	1840.62	0.00184062	4.39834
TUBA3D_98	ATTTGATGGGGCCCTGAATG	519	6.72254e-05	67.2254	1188.25	1421.13	0.00142113	4.3816
TUBA3E_172	ATTTGATGGGGCCCTGAATG	519	6.72254e-05	67.2254	1188.25	1421.13	0.00142113	4.3816
BIRC7_230	CTGGACTGACCCCTCCTAGG	168.5	2.18256e-05	21.8256	390.75	467.331	0.000467331	4.3588
MCL1_131	CCGCCCGGGAGGGCGACTTT	644	8.34164e-05	83.4164	1414.25	1691.42	0.00169142	4.32542
BIRC7_228	CACGCCCTCTGGGCCTCGGC	1538.5	0.00019928	199.28	3286	3930	0.00393	4.29481
BRD2_138	GGTTCTCCAGCTAGCCCTCC	131	1.69683e-05	16.9683	292.25	349.526	0.000349526	4.286
STAT3_345	AATGGAGCTGCGGCAGTTTC	1807.5	0.000234123	234.123	3827.5	4577.63	0.00457763	4.28343
PSEN1_131	GAAATGCACATACTTTCCTC	551.5	7.1435e-05	71.435	1166.5	1395.11	0.00139511	4.26859
NOTCH3_1263	ACCTTTGGAGTCTGCCGTGA	526.5	6.81968e-05	68.1968	1089.75	1303.32	0.00130332	4.23645
NOTCH3_98	CAGGAACGAGGGGCCTGGAG	408.5	5.29124e-05	52.9124	821.25	982.201	0.000982201	4.1888
NOTCH3_1660	GGTGGCGGTGGCGGCGACAT	1141.5	0.000147857	147.857	2193	2622.79	0.00262279	4.13965
DOT1L_832	CCTCCTCAGCGGCCCCGGCC	494.5	6.40519e-05	64.0519	950.25	1136.48	0.00113648	4.12811
PAK1_193	TCCTCTGGGTTTGGAGGCAG	1291.5	0.000167286	167.286	2297.75	2748.07	0.00274807	4.02996
NOTCH3_1392	GATGTCAACGAGTGTCTGTC	307	3.97653e-05	39.7653	554	662.575	0.000662575	4.02485
PAK4_28	CTTGGGGGCCCCGGGCTGGA	1092	0.000141445	141.445	1912	2286.72	0.00228672	4.00543
PHGDH_149	ACGCACCCCCTTCTTGCACT	500.5	6.48291e-05	64.8291	878	1050.07	0.00105007	3.99699
PSEN2_63	TCGTTCTCCTGGCTTCTCTG	898.5	0.000116381	116.381	1563.5	1869.92	0.00186992	3.99447
PAK5_267	TTCGCTGGAATACTGGGAGA	250.5	3.24469e-05	32.4469	435.75	521.15	0.00052115	3.96452
TUBA3D_97	AGCCTCCCTGCGATTTGATG	484	6.26919e-05	62.6919	805.75	963.664	0.000963664	3.92085
HSP90AA1_196	ATGGCTGCAGATCCTTGTAG	146	1.89112e-05	18.9112	245	293.016	0.000293016	3.88424
PAK6_311	CACCGGCTGGTCCGAGGGCA	92	1.19166e-05	11.9166	157.75	188.666	0.000188666	3.87616
TRAP1_297	TCTCCATTTCTGGCAGTGCT	143	1.85226e-05	18.5226	236.5	282.85	0.00028285	3.86191
BRD3_140	TCAGCGCCCTTGCTCACCAT	1413.5	0.000183089	183.089	2217.5	2652.09	0.00265209	3.8492
PHGDH_293	AGGGGCGCCTGCCAGGGCCA	960	0.000124347	124.347	1475	1764.08	0.00176408	3.81572
TRAP1_63	CCTCCGTCTCCTTCTCTGAT	1594.5	0.000206533	206.533	2377.75	2843.75	0.00284375	3.77689
NOTCH2_582	AGTCCCCGGGACTGCGAGTC	591	7.65514e-05	76.5514	860.75	1029.44	0.00102944	3.73197
PSEN2_64	CGTTCTCCTGGCTTCTCTGT	999.5	0.000129464	129.464	1435.25	1716.54	0.00171654	3.71862
TUBA8_79	CGGCTTCACTTCTCTGCTGA	1446	0.000187298	187.298	2046.75	2447.88	0.00244788	3.70103
NCSTN_223	CTTTGTAACAGACACTGCCA	174.5	2.26027e-05	22.6027	255.75	305.873	0.000305873	3.70061
IGF1R_521	TCCTCCCAGGTGCGATTGCT	244	3.1605e-05	31.605	345.25	412.913	0.000412913	3.66616
EZH2_164	TTATCAGAAGGAAATTTCCG	0	0	0	9.75	11.6608	1.16608e-05	3.6623
MET_205	AGCCTTGTCCCTCCTTCAAG	418	5.4143e-05	54.143	577.5	690.68	0.00069068	3.64886
ATP2A3_541	AGTCATCTGCTCCGACAAGA	20.5	2.65534e-06	2.65534	37.25	44.5504	4.45504e-05	3.63939
BIRC2_6	ATATTCAACTTTCCCCGCCG	1806.5	0.000233993	233.993	2353.5	2814.75	0.00281475	3.58283
BCL2_178	TGAGTCTGGGCTGAGGCCAC	395	5.11638e-05	51.1638	519	620.715	0.000620715	3.57513
NOTCH3_1137	GCAGCGGCCCCCATGCTCAC	1092.5	0.00014151	141.51	1406.5	1682.15	0.00168215	3.56203
UBA3_27	TCCATCAGCTAAACTACAGG	19	2.46104e-06	2.46104	33	39.4675	3.94675e-05	3.54748
NOTCH3_604	CTCACCCTTCCCCACCAGCC	649	8.40641e-05	84.0641	827.5	989.676	0.000989676	3.54179
MDM2_2	CGCGAAAACCCCGGATGGTG	313	4.05425e-05	40.5425	403.5	482.579	0.000482579	3.54109
ATP2A1_133	CATTGCAGCCGGCAAGGCCT	376	4.87028e-05	48.7028	479.25	573.175	0.000573175	3.53009
PHGDH_329	GCCGCACGCCTGCCTCTGCC	2069	0.000267995	267.995	2540.5	3038.4	0.0030384	3.49813
NOTCH3_1090	AGAGCTCCCCTGCACTCACT	737.5	9.55274e-05	95.5274	893	1068.01	0.00106801	3.4692
KDM1A_32	GCCCAGCCGAGGTCGGGCCG	563.5	7.29894e-05	72.9894	654.25	782.472	0.000782472	3.40449
IDH2_60	GGACACGTGGCCTGGAGCAC	212	2.74601e-05	27.4601	249.5	298.398	0.000298398	3.39505
NOTCH3_519	GGACGTGGCCTCTGGTCACA	1352	0.000175123	175.123	1541.25	1843.31	0.00184331	3.38843
TRAP1_17	CTGGAGCGACACTGACAGCC	1254	0.000162429	162.429	1363.25	1630.42	0.00163042	3.3194
MSLN_299	CAGGGCTCATCTTGAGGAAG	292	3.78224e-05	37.8224	322.25	385.406	0.000385406	3.31516
PPARG_89	CGCCAACAGCTTCTCCTTCT	2581	0.000334313	334.313	2660	3181.32	0.00318132	3.24649
MET_2	GCCCCCGCTGTGCTTGCACC	237.5	3.0763e-05	30.7631	249.5	298.398	0.000298398	3.23664
TUBA4A_55	CCAGGGGGAAGTGGATGCGA	262	3.39365e-05	33.9365	273.5	327.101	0.000327101	3.23133
CDK13_249	GCGCCGCTGGGTGCCGGAGG	202	2.61648e-05	26.1648	210.75	252.054	0.000252054	3.21963
PAK6_372	CCCTGCCATCGAGGGTCAGC	184	2.38333e-05	23.8333	192.25	229.928	0.000229928	3.2171
IGF1R_274	GAGCCCGGCATCTTACTACA	409.5	5.3042e-05	53.042	418.25	500.22	0.00050022	3.21329
NOTCH2_320	ACAGCGGCCCATGTTGTCCT	203.5	2.63591e-05	26.3591	204.5	244.579	0.000244579	3.16609
PAK5_71	GGTTGGCACTCCCTACTGGA	146.5	1.89759e-05	18.9759	147.5	176.408	0.000176408	3.15073
PAK5_274	GGCTGGAGGCTCCCTGATCT	661.5	8.56832e-05	85.6832	634.75	759.15	0.00075915	3.13246
DLL4_328	TGCCACAGTTGGACTTGTCC	727.5	9.42321e-05	94.2321	692.5	828.219	0.000828219	3.12223
KDM1A_26	GCGCAGCCCGCGGGCCTGTC	884	0.000114503	114.503	818.5	978.912	0.000978912	3.08472
EZH2_193	TTATGATGGGAAAGTACACG	0	0	0	6.25	7.4749	7.4749e-06	3.0832
MET_260	GGAGCACAATAACAGGTGTT	3.5	4.5335e-07	0.45335	9.25	11.0628	1.10628e-05	3.05312
CDK12_419	CGAGAAGTTTTGGATGGAGG	483.5	6.26271e-05	62.6271	432	516.665	0.000516665	3.02431
PHGDH_161	CCTGGGTGCCAGCACCAAGG	328.5	4.25502e-05	42.5502	289.75	346.536	0.000346536	2.99641
IGF1R_499	AACTTGGGCAGGGGTCGTTT	1609.5	0.000208476	208.476	1378	1648.07	0.00164807	2.97679
TUBA3C_190	TGGCCTGCTGCATGTTGTAC	763.167	9.88519e-05	98.8519	647.833	774.798	0.000774798	2.95782
TUBA3D_106	TGGCCTGCTGCATGTTGTAC	763.167	9.88519e-05	98.8519	647.833	774.798	0.000774798	2.95782
TUBA3E_180	TGGCCTGCTGCATGTTGTAC	763.167	9.88519e-05	98.8519	647.833	774.798	0.000774798	2.95782
IDH1_33	ATCTGGACAAACCAGCACGC	200	2.59057e-05	25.9057	170.25	203.616	0.000203616	2.92693
IGF1R_629	CCACTGCCCGACAGACACTC	1981.5	0.000256661	256.661	1622.75	1940.78	0.00194078	2.91384
IGF1R_340	CCCAAGACTGAGGTGTGTGG	190	2.46104e-05	24.6104	156.25	186.872	0.000186872	2.87495
CDK13_263	CCGCCGTCCTGCTGCGGCTG	1712	0.000221753	221.753	1349.25	1613.68	0.00161368	2.85773
TUBAL3_137	CAACACCACGGCGATTGTGG	517.5	6.70311e-05	67.0311	404.25	483.476	0.000483476	2.83216
NCSTN_208	GGGAAGATGGTGGGAGAGGC	623	8.06963e-05	80.6963	471	563.308	0.000563308	2.78814
PAK4_399	TCCCGCCCCAGGTAGACATC	297	3.847e-05	38.47	222	265.508	0.000265508	2.75535
PSEN2_212	CACACAGGGGGCGTGAAGCT	1895.5	0.000245522	245.522	1326.5	1586.47	0.00158647	2.68695
TUBAL3_16	GCAGATGGACCGGTGGACTT	413	5.34953e-05	53.4953	284.5	340.257	0.000340257	2.64666
DLL4_62	GTCCCGAAGGTGCAGGGTCC	756.5	9.79884e-05	97.9884	504.5	603.374	0.000603374	2.61011
TRAP1_43	GCACGGTGACCATGGCAGGG	1734	0.000224603	224.603	1146.25	1370.9	0.0013709	2.60432
PHGDH_136	GCAGTCTGGCCAGTGTGCCG	907.5	0.000117547	117.547	592.75	708.919	0.000708919	2.58219
PAK4_380	CCGCCTTCCCTACGGGCCAG	1172	0.000151808	151.808	759.75	908.648	0.000908648	2.57359
MCL1_129	GGCGGCGCCACCCGCCCGGG	64.5	8.3546e-06	8.3546	45	53.8193	5.38193e-05	2.55094
TUBA3C_15	ACCTTGGCCAGGTCTCCCCC	935.75	0.000121206	121.206	579.188	692.699	0.000692699	2.50499
TUBA3D_253	ACCTTGGCCAGGTCTCCCCC	935.75	0.000121206	121.206	579.188	692.699	0.000692699	2.50499
TUBA3E_18	ACCTTGGCCAGGTCTCCCCC	935.75	0.000121206	121.206	579.188	692.699	0.000692699	2.50499
TUBA8_240	ACCTTGGCCAGGTCTCCCCC	935.75	0.000121206	121.206	579.188	692.699	0.000692699	2.50499
TRAP1_69	CCTATCAGAGAAGGAGACGG	26.5	3.43251e-06	3.43251	19.75	23.6207	2.36207e-05	2.47367
MSLN_58	TTGGCCAGGACTCCGTCCAG	184	2.38333e-05	23.8333	113.75	136.043	0.000136043	2.46428
PSEN2_102	GTCTGGAACTTCGGGGCAGT	2716.5	0.000351865	351.865	1616.75	1933.61	0.00193361	2.45485
NOTCH3_955	GACCCCCGTTTTGACAAGGC	116	1.50253e-05	15.0253	72.5	86.7088	8.67088e-05	2.45237
BIRC3_27	ATTGAGCAATTGGGAACCGA	97	1.25643e-05	12.5643	60.75	72.656	7.2656e-05	2.44099
NOTCH3_1393	ATGTCAACGAGTGTCTGTCG	1037.5	0.000134386	134.386	603.5	721.776	0.000721776	2.41647
CDK12_517	ACAGGGTCAGTGCAGTTTCC	875	0.000113338	113.338	497	594.404	0.000594404	2.38057
IGF1R_535	AGTTCCATGATGACCAGTGT	4.5	5.82879e-07	0.582879	6	7.1759	7.1759e-06	2.36883
NCSTN_5	AGGCAAGATGGCTACGGCAG	162	2.09836e-05	20.9836	91.75	109.731	0.000109731	2.33256
CDK12_191	CCCCTCCCACCCTTATTACC	2879.5	0.000372978	372.978	1572.25	1880.38	0.00188038	2.33077
NOTCH3_693	CGACCCCGGGAAGCTGCGGC	69	8.93748e-06	8.93748	40.75	48.7363	4.87363e-05	2.32335
CDK13_38	GGCGGCAGAAGCGGCGTCGC	1312.5	0.000170006	170.006	713.5	853.334	0.000853334	2.32075
BRD4_411	AAAGACGCTGCCTGGGAGCT	128.5	1.66444e-05	16.6444	72.5	86.7088	8.67088e-05	2.31351
MSLN_256	CTGCGTGGATGCGGCCCTGC	2071	0.000268254	268.254	1115.5	1334.12	0.00133412	2.30993
NOTCH2_365	CCCGGTGCTGACCTGGGCCA	409.5	5.3042e-05	53.042	220.25	263.415	0.000263415	2.29065
APH1A_148	TTCCCACCTGACCAGCCATG	2861	0.000370581	370.581	1511.5	1807.73	0.00180773	2.28323
PAK6_70	TGCAACGGGGGCACACCAGC	130.5	1.69035e-05	16.9035	72	86.1108	8.61108e-05	2.28261
NCSTN_317	AACGCACACACCGGGGGAGT	1260.5	0.000163271	163.271	664.75	795.03	0.00079503	2.27675
KDM1A_85	GGCGGTTCCGCCAGGCCCCC	552	7.14998e-05	71.4998	291	348.031	0.000348031	2.26731
HSP90AB1_187	AGGCAGCTCCAGACCCTCCT	1564	0.000202583	202.583	782.5	935.857	0.000935857	2.20221
NOTCH3_804	CTAGCCCGGGTCCTGGGGGT	542.5	7.02693e-05	70.2693	269.25	322.019	0.000322019	2.18026
DLL4_320	CTGGCATGGTCCCCCGCCCC	1390.5	0.00018011	180.11	680.75	814.166	0.000814166	2.17023
NOTCH3_46	GGGGCTGGCCCAGTGCTCAG	853	0.000110488	110.488	418	499.921	0.000499921	2.1677
IDH2_216	CCTGGTCATCAGTCTGGTCA	518	6.70958e-05	67.0958	249.75	298.697	0.000298697	2.13787
PHGDH_242	CATTCTTCAGGGATGTTCCT	55.5	7.18884e-06	7.18884	29.25	34.9825	3.49825e-05	2.13557
ATP2A2_374	GCCCGCAACTACCTGGAACC	436	5.64745e-05	56.4745	198.75	237.702	0.000237702	2.05422
PSEN1_81	ATGGACTGCGTGGCTCATCT	2943	0.000381203	381.203	1315	1572.72	0.00157272	2.04177
TUBA1A_96	CACGGGTCTCCAGGGCTTCT	1096.5	0.000142028	142.028	490	586.032	0.000586032	2.03714
CDK13_606	GTCTGTCCATGCATGAGGCT	498	6.45053e-05	64.5053	223.75	267.601	0.000267601	2.03578
NOTCH3_1005	CGAGTTCACGCCGTCCACAC	1265	0.000163854	163.854	560.25	670.05	0.00067005	2.02523
CDK13_459	GGAGTCCATGTCCTGCAGTG	481.5	6.2368e-05	62.368	214	255.94	0.00025594	2.01961
APH1A_11	CTCTGCAGGCCGACGGCAGG	335	4.33921e-05	43.3921	149.5	178.8	0.0001788	2.01801
PAK5_36	AGGGGAGGCTCATTGAAGTA	17	2.20199e-06	2.20199	10	11.9598	1.19598e-05	2.01701
NOTCH3_1458	CCAGTTCTGCACGGAGGACG	679	8.79499e-05	87.9499	289	345.639	0.000345639	1.96237
NAMPT_124	CTTTTCACGGCATTCAAAGT	31	4.01539e-06	4.01539	15	17.9398	1.79398e-05	1.91698
PHGDH_312	TGGTGTCAGATGGGGAGACC	531.5	6.88445e-05	68.8445	219.25	262.219	0.000262219	1.91405
PSEN2_74	AGGGCCTCACCTTGTAGCAG	1286	0.000166574	166.574	519	620.715	0.000620715	1.89146
NCSTN_25	CTTCCGATCAGGTTTGTGCA	171.5	2.22142e-05	22.2142	71	84.9148	8.49148e-05	1.8879
NCSTN_26	TTCCGATCAGGTTTGTGCAG	298	3.85995e-05	38.5995	121.25	145.013	0.000145013	1.88254
DLL4_268	CTTGCCGCCCAGCTTCCCCT	2421	0.000313589	313.589	958.5	1146.35	0.00114635	1.86677
TRAP1_310	CTCGGCCTGGAACTCATGTT	2298.5	0.000297722	297.722	887.25	1061.14	0.00106114	1.8301
PAK6_22	GAAGGGTCCACCACGGGCTT	426	5.51792e-05	55.1792	165.25	197.636	0.000197636	1.82202
NAMPT_56	CTATCGCTGACCACAGATAC	1	1.29529e-07	0.129529	2.5	2.98996	2.98996e-06	1.82065
TAF1_244	GGTCTTCGAGGCACCTTTGG	112.5	1.4572e-05	14.572	44.5	53.2213	5.32213e-05	1.79991
MSLN_140	AGAAGAAACGGGTGCAGGCC	714.5	9.25482e-05	92.5482	262.75	314.245	0.000314245	1.75269
PAK5_129	TGGGCTGACCACCAGCTGCA	371	4.80551e-05	48.0551	136.75	163.551	0.000163551	1.74606
BRD4_142	TGATGCTCTCCGGGTGCTTG	393	5.09048e-05	50.9048	144	172.222	0.000172222	1.73868
BRD3_265	GCCCCAGCACGCAGGCAAGA	1104	0.000143	143	399	477.197	0.000477197	1.73154
PHGDH_253	ATGCCTCCTGGCCGTGGCCC	474.5	6.14613e-05	61.4613	170.75	204.214	0.000204214	1.71609
MSLN_110	ACAGCCCAGATGCGTTCTCG	244.5	3.16697e-05	31.6698	88.75	106.144	0.000106144	1.71352
BIRC7_58	GCCGGGGAAGGCAGGCCCCC	99	1.28233e-05	12.8233	37	44.2514	4.42514e-05	1.71086
TUBA8_192	CGTGGTCCCCGGGGGAGACC	221.5	2.86906e-05	28.6906	80	95.6787	9.56787e-05	1.70319
KRAS_35	GGGACCAGTACATGAGGACT	89	1.1528e-05	11.528	31.25	37.3745	3.73745e-05	1.61499
BRD3_378	GCGTCCACGGGCTGGTAGAA	404	5.23296e-05	52.3296	135.5	162.056	0.000162056	1.61236
APH1A_146	CCTTCCCACCTGACCAGCCA	425	5.50497e-05	55.0497	142	169.83	0.00016983	1.60778
KDM1A_260	GATGATGACTTTGAGTTCAC	21.5	2.78487e-06	2.78487	8.75	10.4649	1.04649e-05	1.5989
PHGDH_243	ATTCTTCAGGGATGTTCCTG	67.5	8.74318e-06	8.74318	23.5	28.1056	2.81056e-05	1.57883
MCL1_110	CGGCGGCGACTGGCAATGTT	1051.5	0.000136199	136.199	341.75	408.727	0.000408727	1.57839
ATP2A3_403	CGTGTTCGACACCGACCTGC	245	3.17345e-05	31.7345	80.5	96.2767	9.62767e-05	1.57128
NOTCH2_550	GGTGGCAGCTGCCCCCGTGC	433.5	5.61507e-05	56.1507	140	167.438	0.000167438	1.55937
TAF1_375	GCCTTCATTGCTGCCATGAA	267	3.45841e-05	34.5841	86.75	103.752	0.000103752	1.55767
PHGDH_185	TCCACCAAGGCCCGGTCCCG	527	6.82616e-05	68.2616	166.25	198.832	0.000198832	1.52866
BRD4_319	CTTCATCCTCCAGCAGCACT	480.5	6.22385e-05	62.2385	151	180.593	0.000180593	1.52184
XPO1_118	AGTGAGCTCTCAAAAAACGT	5.5	7.12407e-07	0.712408	3.25	3.88695	3.88695e-06	1.51291
TRAP1_363	GCTGCGGGCGCCGGCGCTGG	948	0.000122793	122.793	293.75	351.32	0.00035132	1.50896
NAMPT_7	AGTGTAACAAAATTCCCTGC	0	0	0	1.5	1.79398	1.79398e-06	1.48232
TUBA3C_189	CCCTCGCCACGGCAAGTACA	1018	0.00013186	131.86	306.875	367.017	0.000367017	1.46987
TUBA3D_105	CCCTCGCCACGGCAAGTACA	1018	0.00013186	131.86	306.875	367.017	0.000367017	1.46987
NCSTN_88	CAGTGGAATTCGCTGGGCAA	1204.5	0.000156017	156.017	355.5	425.172	0.000425172	1.44051
TAF1_524	GTCTGTGCGGCGCCGGTGGA	857	0.000111006	111.006	252.75	302.285	0.000302285	1.4371
TUBA3C_209	TTCCCGGTGATCAGCTGCTC	668.667	8.66115e-05	86.6115	195.917	234.313	0.000234313	1.42539
TUBA3D_66	TTCCCGGTGATCAGCTGCTC	668.667	8.66115e-05	86.6115	195.917	234.313	0.000234313	1.42539
TUBA3E_200	TTCCCGGTGATCAGCTGCTC	668.667	8.66115e-05	86.6115	195.917	234.313	0.000234313	1.42539
TUBA4A_80	CTGAGTGCTCCAGGGTGGTG	477	6.17852e-05	61.7852	139.5	166.84	0.00016684	1.41859
ERCC3_340	CTCTGCTGCTGTAGCTGCCA	143.5	1.85874e-05	18.5874	42.75	51.1283	5.11283e-05	1.41214
NOTCH3_1054	TCCACATCGCGGGCGCATCG	971	0.000125772	125.772	281.25	336.37	0.00033637	1.41209
ATP2A1_576	AGGGCCATGGTCATGGGCTC	324.5	4.2032e-05	42.032	94.25	112.721	0.000112721	1.40202
DOT1L_412	CAGCCTAGTGTAGTCGGGTG	298	3.85995e-05	38.5995	85.5	102.257	0.000102257	1.38268
PAK4_248	GGGCAGCCCGGAACTGCTCA	129	1.67092e-05	16.7092	37.75	45.1484	4.51484e-05	1.38178
PAK4_173	ATTTTCCTGGCGGGCACGGG	2155	0.000279134	279.134	604.5	722.972	0.000722972	1.36982
PHGDH_285	CCATTGAGCCCCTGCAGTAC	357.5	4.63065e-05	46.3065	99.25	118.701	0.000118701	1.33933
TRAP1_34	TGCGCGCTCCTCCTGGGTCT	405	5.24591e-05	52.4591	112.25	134.249	0.000134249	1.33911
PAK4_309	CCCCCGCTGATGGCCCGTTA	1711	0.000221623	221.623	467.75	559.421	0.000559421	1.33191
ATP2A2_26	TGCGCGTTCTCCATGGCTTC	1930	0.00024999	249.99	526.25	629.386	0.000629386	1.3286
PAK6_93	AGCATGGCTCTGAGGAGGCC	348	4.5076e-05	45.076	95.75	114.515	0.000114515	1.326
CTRL_35	GAATCCAGTGGCGGCGACAA	1633.5	0.000211585	211.585	441.5	528.027	0.000528027	1.3153
MET_105	TGCTGCTGCAGTCCTGACAT	673.5	8.72375e-05	87.2375	182.25	217.968	0.000217968	1.31126
NOTCH3_614	CGGAGGAGTGCGGCTGGGAT	686.5	8.89214e-05	88.9214	185.25	221.556	0.000221556	1.30743
NCSTN_162	TGGGGCCACATTCCAGAAAA	449	5.81584e-05	58.1584	120	143.518	0.000143518	1.2886
ADORA3_92	GATGCCCAGGCTGACAACAA	823.5	0.000106667	106.667	217.25	259.827	0.000259827	1.27652
ATP2A2_18	AAGGAGAGATGGGGCTCCAA	26	3.36774e-06	3.36774	8	9.56787	9.56787e-06	1.27472
EZH1_123	ACGCAGAGTTGAGGTGGGGC	652.5	8.45174e-05	84.5174	167.75	200.626	0.000200626	1.23739
FNTB_13	AACCGCTCTCGCGCGTGCTC	429	5.55678e-05	55.5678	108.75	130.063	0.000130063	1.21221
IDH2_215	TGGTGACCTGGTCATCAGTC	401	5.1941e-05	51.941	100.5	120.196	0.000120196	1.19489
TAF1_393	GCCCTTCATGGCAGCAATGA	150.5	1.94941e-05	19.4941	37.75	45.1484	4.51484e-05	1.17107
TUBA4A_105	CACAGGACTTCAGGGCTTCC	545.5	7.06579e-05	70.6579	133.75	159.963	0.000159963	1.16753
NOTCH3_450	AGGCTGTGGATTGCCGTCAG	974.5	0.000126226	126.226	236.25	282.551	0.000282551	1.15622
PTPN11_18	CCTCCACACCAGTGATATTT	2	2.59057e-07	0.259057	1.5	1.79398	1.79398e-06	1.14998
BRD4_432	GCTGCCTGCTGCGGCATGGA	282.5	3.65918e-05	36.5918	68.75	82.2239	8.22239e-05	1.14658
TRAP1_159	TCGGATGAAGCGCAGCCACT	1209	0.0001566	156.6	282.75	338.164	0.000338164	1.10572
NOTCH3_421	CAAGCGGCTGCTGGATGCTG	524	6.7873e-05	67.873	120.75	144.415	0.000144415	1.07817
BCL2L2_47	GGATCCACAGCAGTGGGGGC	807.5	0.000104594	104.594	185	221.257	0.000221257	1.0737
BIRC7_204	GCGCACGCGGCTGCGGACGG	295	3.82109e-05	38.2109	67	80.1309	8.01309e-05	1.04899
CCND1_13	AGGAGGTCCTGCCGTCCATG	341	4.41693e-05	44.1693	74	88.5028	8.85028e-05	0.986591
IDH2_21	GCCCGCCAGGTCCTTGGTCA	1329	0.000172144	172.144	285	340.855	0.000340855	0.981417
NCSTN_219	CCAGGAGATCCTCCACCTGG	935	0.000121109	121.109	197.25	235.908	0.000235908	0.956152
AURKA_126	GCTTGTCTCCAGTCACAAGC	224.5	2.90792e-05	29.0792	47.75	57.1082	5.71082e-05	0.949977
PPARG_149	GAGTCTTCACCCGCTCCTGC	788	0.000102069	102.069	164.75	197.038	0.000197038	0.942175
NOTCH3_1676	GCGGCCGGCCGCCATGGGGC	336	4.35216e-05	43.5216	70.5	84.3168	8.43168e-05	0.938324
NOTCH3_91	GTCCCGGCGCCAGTGGCAGC	982	0.000127197	127.197	204.25	244.28	0.00024428	0.936063
NOTCH3_1176	GGCCAGGCTCTGGCTGCAGC	694.5	8.99576e-05	89.9576	144.5	172.82	0.00017282	0.934324
PAK6_277	ACAGGTTGCTGGTGCTGATC	213	2.75896e-05	27.5896	44	52.6233	5.26233e-05	0.907369
IDH2_278	CTCGCGGCCGGCCTGGGCGC	200.5	2.59705e-05	25.9705	41	49.0353	4.90353e-05	0.891565
TUBA3D_159	TCAGGGCCCCATCAAATCGC	944.5	0.00012234	122.34	187	223.649	0.000223649	0.865034
TUBA3E_109	TCAGGGCCCCATCAAATCGC	944.5	0.00012234	122.34	187	223.649	0.000223649	0.865034
IDH2_14	AGAGCCCTGGGCAGGCAGTA	267	3.45841e-05	34.5841	52	62.1911	6.21911e-05	0.828488
PAK4_465	GGCGGTCCAGGAAGCCCTTC	295	3.82109e-05	38.2109	56.25	67.2741	6.72741e-05	0.800081
IGF1R_662	CCCAGGGCCGGGGCCGTTCT	336.5	4.35864e-05	43.5864	63.25	75.646	7.5646e-05	0.781606
CHKA_100	CTCATCACCAAGGGTGGCTG	510	6.60596e-05	66.0596	94.25	112.721	0.000112721	0.761988
PAK5_61	ACCTCAGGGGCCATCCAGTA	799	0.000103493	103.493	145.5	174.016	0.000174016	0.744072
TUBA3D_68	CGGTGATCAGCTGCTCCGGG	1085	0.000140539	140.539	195.75	234.114	0.000234114	0.732164
PAK1_88	ACCTCGTGGGAGATGAGCTG	1513	0.000195977	195.977	267.75	320.225	0.000320225	0.705556
IGF1R_76	CAGGTCCCCACATTCCTTTG	367	4.7537e-05	47.537	64.5	77.1409	7.71409e-05	0.686993
TUBA3C_183	CCCCCGCATCCACTTCCCCC	1638.33	0.000212211	212.211	286	342.051	0.000342051	0.686142
TUBA3D_100	CCCCCGCATCCACTTCCCCC	1638.33	0.000212211	212.211	286	342.051	0.000342051	0.686142
TUBA3E_174	CCCCCGCATCCACTTCCCCC	1638.33	0.000212211	212.211	286	342.051	0.000342051	0.686142
DOT1L_321	GCGGGAGCAGTCGGAGCAGC	134	1.73568e-05	17.3568	23.75	28.4046	2.84046e-05	0.679725
NOTCH3_517	CTTCTCACTGCACAAGGACG	466	6.03603e-05	60.3603	80.75	96.5757	9.65757e-05	0.669215
HSP90B1_181	TGTTGCCAGACCATCCGTAC	2181.5	0.000282567	282.567	368.25	440.421	0.000440421	0.638467
NOTCH3_371	GGCTGTGACAGCTGTGTGCA	308.5	3.99596e-05	39.9596	52.25	62.4901	6.24901e-05	0.632331
NOTCH2_51	GCAGTGGGGAAAGCCACACT	54	6.99455e-06	6.99455	9.5	11.3618	1.13618e-05	0.628806
HSP90AB1_22	CCTGACAGACCCTTCGAAGT	1405.5	0.000182052	182.052	235.25	281.355	0.000281355	0.625253
DLL4_5	CGTCCCGGAGCGCCTCTGGC	394.5	5.1099e-05	51.099	66.25	79.2339	7.92339e-05	0.622955
BRD4_96	GCAGGAGCGCATGAGGTGGG	825.5	0.000106926	106.926	137.5	164.448	0.000164448	0.616334
KRAS_36	GGACCAGTACATGAGGACTG	208	2.6942e-05	26.942	34.5	41.2614	4.12614e-05	0.596908
CDK12_15	CAGCAGAGAGCGTCACCGCT	1035	0.000134062	134.062	169.25	202.42	0.00020242	0.59084
MSLN_205	GCGGGGCCTGCTGCCCGTGC	1373	0.000177843	177.843	223.25	267.003	0.000267003	0.583559
PAK4_13	CCAGTGGCAGAGCCTGATCG	1204	0.000155952	155.952	195.75	234.114	0.000234114	0.583031
KDM1A_150	AGAGCCGACTTCCTCATGAC	74.5	9.64988e-06	9.64988	12.5	14.9498	1.49498e-05	0.5827
AURKA_123	ATTACCTGTAAATAGTGGCC	16	2.07246e-06	2.07246	3	3.58795	3.58795e-06	0.578456
MSLN_90	GGACCTGGACGCCCTCCCAT	1222.5	0.000158349	158.349	191.25	228.732	0.000228732	0.527763
ERCC3_11	CGGCAGGCATCTCGGCGCTT	1465.5	0.000189824	189.824	227.5	272.086	0.000272086	0.517112
EIF4A2_11	TCTTACCTCGATGACACCAT	14	1.8134e-06	1.8134	2.5	2.98996	2.98996e-06	0.504059
IGF1R_547	CCTTGCTGCCCGGAATTGCA	769.5	9.96723e-05	99.6723	118.25	141.425	0.000141425	0.500536
MSLN_235	CCTCCGGCCGCGGTTCCGGC	1674.5	0.000216896	216.896	250.25	299.295	0.000299295	0.462742
APH1A_134	TCAGATGCCCGGCTCCAGTA	804	0.000104141	104.141	119.75	143.219	0.000143219	0.455936
ATP2A1_225	GGTACCCAGGGCCAGGCAGG	274	3.54908e-05	35.4908	41	49.0353	4.90353e-05	0.455412
BRD9_187	GCTTTCAGAAAAGATCCCCA	38.5	4.98685e-06	4.98685	6	7.1759	7.1759e-06	0.44958
BRD3_258	GTGGCCCGGCGGGAGAGTGG	500	6.47643e-05	64.7643	74.25	88.8018	8.88018e-05	0.449439
ERCC3_321	TCAGGAAGCGGTTCCCTCGG	56	7.2536e-06	7.2536	8.5	10.1659	1.01659e-05	0.435998
PSEN2_104	TGGGCATGGTGTGCATCCAC	3990.5	0.000516884	516.884	581	694.866	0.000694866	0.426181
HSP90AB1_155	GCAGCAGCTCAGACAGGCGG	1791.5	0.000232051	232.051	259.75	310.657	0.000310657	0.419315
APH1A_111	ACCCATCTCCATCCGCCAGA	1926	0.000249472	249.472	277.5	331.885	0.000331885	0.410375
PSEN2_113	GTGGTCCGCGTGGGTCATCC	3036.5	0.000393314	393.314	434.75	519.954	0.000519954	0.401812
IGF1R_463	ACACATTCTCGCTGATCCTG	1493	0.000193386	193.386	210.5	251.755	0.000251755	0.378811
TRAP1_185	CGGGCACGTAGAAGATGCTG	810.5	0.000104983	104.983	111.5	133.352	0.000133352	0.342187
NOTCH3_689	CTGGCGTTGCTGGCCCCCGG	950	0.000123052	123.052	129.5	154.88	0.00015488	0.329487
TUBA3D_87	CCCCCAGGTCTCCACAGCCG	1670	0.000216313	216.313	227.125	271.638	0.000271638	0.327212
TUBA3E_160	CCCCCAGGTCTCCACAGCCG	1670	0.000216313	216.313	227.125	271.638	0.000271638	0.327212
PAK4_396	GGGCACTTCCTTGCTCACCT	1125	0.00014572	145.72	152.75	182.686	0.000182686	0.324183
PAK1_152	GGGCGTGGAGCAATCACTGG	686.5	8.89214e-05	88.9214	93	111.226	0.000111226	0.319676
KDM1A_358	ATCGAGGGGCCAGGAGTGAT	173	2.24085e-05	22.4085	23.5	28.1056	2.81056e-05	0.314268
IGF1R_352	TGGGTACCTGGGCACGAAGA	180	2.33152e-05	23.3152	24.25	29.0026	2.90026e-05	0.303232
EIF4A1_56	CCGTTTTCCCAGTCCCAGAT	4067.5	0.000526858	526.858	543.5	650.017	0.000650017	0.302546
TRAP1_255	CTCTGCCCCACAGGCCTTCC	2076	0.000268901	268.901	277.25	331.586	0.000331586	0.301296
ERCC3_322	GGAAGCGGTTCCCTCGGCGG	407.5	5.27829e-05	52.7829	54.5	65.1811	6.51811e-05	0.299271
ERCC3_303	ACCTGCTTCCCCGCCGCCGA	170	2.20199e-05	22.0199	22.75	27.2086	2.72086e-05	0.293257
TRAP1_23	GCCTGGCCTGGCTCAGCTGC	2299.5	0.000297851	297.851	305.25	365.074	0.000365074	0.292708
NOTCH2_924	CAACACACCAGTGAAACCTT	25	3.23822e-06	3.23822	3.5	4.18594	4.18594e-06	0.291149
PSEN2_237	CTCCCCATCTCCATCACGTT	3019.5	0.000391112	391.112	397.5	475.403	0.000475403	0.280919
IGF1R_25	GAAGCGCCTGGAGAACTGCA	206	2.66829e-05	26.6829	27	32.2916	3.22916e-05	0.266161
DLL4_29	TTCCAGGCGGTCGTCTCGCC	322	4.17082e-05	41.7082	41.5	49.6333	4.96333e-05	0.245573
TUBA3D_119	TCGGGCACCAATCCACAAAC	826.5	0.000107055	107.055	106.125	126.924	0.000126924	0.243513
TUBA3E_70	TCGGGCACCAATCCACAAAC	826.5	0.000107055	107.055	106.125	126.924	0.000126924	0.243513
DLL4_369	CACCGTGGGCGCAAGGGTTA	853	0.000110488	110.488	109.5	130.96	0.00013096	0.243215
DLL4_280	GCTGGTACTGCTGGGCATGG	1124	0.00014559	145.59	143	171.026	0.000171026	0.230835
DOT1L_335	CGCTTGAATCAGGTCGTTGT	205.5	2.66181e-05	26.6181	26.25	31.3946	3.13946e-05	0.230136
PAK5_199	GTTTCGGGCGGCCCTGCAGC	1186	0.000153621	153.621	150.75	180.294	0.000180294	0.229599
PPARG_83	ACAAATGTTTTGCCAGGGCC	1262.5	0.00016353	163.53	159.75	191.058	0.000191058	0.223195
ATP2A2_327	GTAGCAGCGCCGACGTAACC	2155.5	0.000279199	279.199	271	324.112	0.000324112	0.214483
BRD4_272	AGGCTGGGGCTGGGGTGGTG	900.5	0.000116641	116.641	113.25	135.445	0.000135445	0.213936
CDK13_246	CGACCCCTCCCCGCGCCGCT	935.5	0.000121174	121.174	116	138.734	0.000138734	0.193746
BIRC3_104	TCTGAACTGTCTGTTTTACC	54	6.99455e-06	6.99455	6.75	8.07289	8.07289e-06	0.182546
ATP2A1_167	GGGGATGGCAGCCACAGCCA	91	1.17871e-05	11.7871	11.25	13.4548	1.34548e-05	0.17686
PHGDH_190	CACCAAGCCTTGGATTGGTC	173.5	2.24732e-05	22.4732	21.25	25.4146	2.54146e-05	0.170322
TRAP1_56	GCAGCAGCTGGCCAAGACCC	707.5	9.16415e-05	91.6415	85.75	102.556	0.000102556	0.160675
PAK6_12	CTCCAGCCCATGAAGGTAAG	107.5	1.39243e-05	13.9243	13	15.5478	1.55478e-05	0.148972
TUBA3C_58	GGACCTGGCAGCTCTGGAGA	153.5	1.98826e-05	19.8826	18.5	22.1257	2.21257e-05	0.147192
DOT1L_118	GCTCCCTCCACTCTTCTGAG	75.5	9.77941e-06	9.77941	9	10.7639	1.07639e-05	0.126082
ERCC3_302	CACCTGCTTCCCCGCCGCCG	73.5	9.52035e-06	9.52035	8.75	10.4649	1.04649e-05	0.124035
ATP2A3_279	ATCACACGCTGCTACCAGGC	382	4.94799e-05	49.4799	45	53.8193	5.38193e-05	0.118973
TUBA3D_60	TGCGGATCCGGTCCAGGACT	1775.75	0.00023001	230.01	207	247.569	0.000247569	0.105686
TUBA3E_194	TGCGGATCCGGTCCAGGACT	1775.75	0.00023001	230.01	207	247.569	0.000247569	0.105686
EZH2_28	CCCCAGCCTGCCACGTCAGA	444.5	5.75755e-05	57.5755	51.25	61.2941	6.12941e-05	0.0887998
NOTCH3_148	GTCAGCCAGGGGGCCCGGGC	767	9.93485e-05	99.3485	88.25	105.546	0.000105546	0.0864516
NOTCH3_1391	CGATGTCAACGAGTGTCTGT	111.5	1.44424e-05	14.4424	12.75	15.2488	1.52488e-05	0.0734311
PAK5_110	CCTTGTCGGCGATGAGCTCT	1088.5	0.000140992	140.992	123.75	148.003	0.000148003	0.069532
NAMPT_69	TTTTACCTGTGTTCTGCTGC	50.5	6.5412e-06	6.5412	5.75	6.8769	6.8769e-06	0.0628354
NOTCH3_1481	AGGAGGGCACTGGCAGTTAT	44	5.69926e-06	5.69926	5	5.97992	5.97992e-06	0.0592081
TUBA3C_258	CGTGCCCAGAGCAGTGTTTG	1547.83	0.000200489	200.489	171.667	205.31	0.00020531	0.0341179
TUBA3D_22	CGTGCCCAGAGCAGTGTTTG	1547.83	0.000200489	200.489	171.667	205.31	0.00020531	0.0341179
TUBA3E_250	CGTGCCCAGAGCAGTGTTTG	1547.83	0.000200489	200.489	171.667	205.31	0.00020531	0.0341179
BRD4_477	TGCCACCCAGGTGCCCGTCC	2462.5	0.000318964	318.964	270.25	323.215	0.000323215	0.0190379
BIRC2_66	TTCTGAATAAAGCTACAGCT	4.5	5.82879e-07	0.582879	0.5	0.597992	5.97992e-07	0.0137091
ADORA3_104	GAGTCCAATGAAAATTTCCA	0	0	0	0	0	0	0
ADORA3_106	CATGGTGATGTAGGTAACAT	0	0	0	0	0	0	0
ADORA3_109	CAACAGCACTGCTCTGTCAT	0	0	0	0	0	0	0
ADORA3_111	ATCACCATGGAAATTTTCAT	0	0	0	0	0	0	0
ADORA3_17	CAAGAAAAGAACCAGAAACA	0	0	0	0	0	0	0
ADORA3_19	GTAAAAGATGTCAAGATAGA	0	0	0	0	0	0	0
ADORA3_2	CTTGTGTCCAAAGAATCAGA	0	0	0	0	0	0	0
ADORA3_27	TTCTCATGACGGAAACAAAT	0	0	0	0	0	0	0
ADORA3_30	AAAGGAAGGTGACATTTCTG	0	0	0	0	0	0	0
ADORA3_31	GACATTTCTGTGGTACTCTG	0	0	0	0	0	0	0
ADORA3_44	CACTCACAGAAGAATATGGC	0	0	0	0	0	0	0
ADORA3_54	ATTTGTTTCCGTCATGAGAA	0	0	0	0	0	0	0
ADORA3_6	AGCTTTGAGGATCAAAAGGT	0	0	0	0	0	0	0
ADORA3_60	AAAGAGACAGGTGCATTTTA	0	0	0	0	0	0	0
ADORA3_63	TTATGGACGGGAGTTCAAGA	0	0	0	0	0	0	0
ADORA3_67	CATCATCTACTTTAATGGTG	0	0	0	0	0	0	0
ADORA3_73	TCCACAGCAGTAATTGCTAA	0	0	0	0	0	0	0
ADORA3_78	TTGCTAAAGGGTAGGGGAGA	0	0	0	0	0	0	0
ADORA3_8	ATTTTATAGGCATAGACGAT	0	0	0	0	0	0	0
ADORA3_89	GCAGTAGGCAAGTCATAAAA	0	0	0	0	0	0	0
ADORA3_9	TTTTATAGGCATAGACGATA	0	0	0	0	0	0	0
ADORA3_90	TAAAAAGGCAGCTGTAGAAG	0	0	0	0	0	0	0
ADORA3_96	TAGAGAGACAATGAAATAGA	0	0	0	0	0	0	0
ADORA3_97	AGAGACAATGAAATAGAAGG	0	0	0	0	0	0	0
ADORA3_98	GACAATGAAATAGAAGGTGG	0	0	0	0	0	0	0
ADORA3_99	AATAGAAGGTGGTGGTCTGC	0	0	0	0	0	0	0
APH1A_52	AAAGGTATGGAGCAGGATAA	0	0	0	0	0	0	0
ATP2A1_119	TGTATCTGTCATCAAACACA	0	0	0	0	0	0	0
ATP2A1_121	CAAGAAGAACATGCTTTTCT	0	0	0	0	0	0	0
ATP2A1_14	AAGCGGAATCTGGAGAAATA	0	0	0	0	0	0	0
ATP2A1_159	CTACTACTTTAAGATTGCCG	0	0	0	0	0	0	0
ATP2A1_16	CCAAGGGACACTTACCATTG	0	0	0	0	0	0	0
ATP2A1_163	AAGAAAGGCTTTCATACCTT	0	0	0	0	0	0	0
ATP2A1_164	AGAAAGGCTTTCATACCTTC	0	0	0	0	0	0	0
ATP2A1_165	GAAAGGCTTTCATACCTTCG	0	0	0	0	0	0	0
ATP2A1_17	TCTCCAGATTCCGCTTAACT	0	0	0	0	0	0	0
ATP2A1_170	TAAAGTAGTAGATGGCCCCG	0	0	0	0	0	0	0
ATP2A1_2	CCAGGAAGGGAGCACAATGG	0	0	0	0	0	0	0
ATP2A1_210	AGACATCTGGTTGGTGGTGA	0	0	0	0	0	0	0
ATP2A1_230	GCAGATGTTTATCATTGACA	0	0	0	0	0	0	0
ATP2A1_232	TTTATCATTGACAAGGTGGA	0	0	0	0	0	0	0
ATP2A1_233	TTATCATTGACAAGGTGGAT	0	0	0	0	0	0	0
ATP2A1_234	TATCATTGACAAGGTGGATG	0	0	0	0	0	0	0
ATP2A1_245	TGTCAATGATAAACATCTGC	0	0	0	0	0	0	0
ATP2A1_261	CAAGGAGGAGTCATTGCAGA	0	0	0	0	0	0	0
ATP2A1_267	TGGCTTATCATTCTTCAAGC	0	0	0	0	0	0	0
ATP2A1_270	AAAGGTGTCTATGAGAAGGT	0	0	0	0	0	0	0
ATP2A1_274	GAAGATGAATGTGTTCAACA	0	0	0	0	0	0	0
ATP2A1_286	GACCTTCTCATAGACACCTT	0	0	0	0	0	0	0
ATP2A1_288	GATCCGCCAGCTAATGAAGA	0	0	0	0	0	0	0
ATP2A1_29	GTAACTTACCTTCCTCAGCA	0	0	0	0	0	0	0
ATP2A1_307	ATTCCTTCTTCATTAGCTGG	0	0	0	0	0	0	0
ATP2A1_35	AGTTTGAAGACCTCCTGGTG	0	0	0	0	0	0	0
ATP2A1_370	CTGACATTCGTGGGTGTAGT	0	0	0	0	0	0	0
ATP2A1_38	ACTTACGAAGGAAATGCATG	0	0	0	0	0	0	0
ATP2A1_380	ATCCGGGTGATCATGATCAC	0	0	0	0	0	0	0
ATP2A1_5	TAAAACCACGGAGGAATGTT	0	0	0	0	0	0	0
ATP2A1_543	TCATGTCAACTACAGCCAGC	0	0	0	0	0	0	0
ATP2A1_558	GAGGACAACACCCACTTTGA	0	0	0	0	0	0	0
ATP2A1_563	AGATGTGCAATGCACTGAAC	0	0	0	0	0	0	0
ATP2A1_564	TGTGCAATGCACTGAACAGG	0	0	0	0	0	0	0
ATP2A1_580	ACAGTCTATGCCCTCAAAGT	0	0	0	0	0	0	0
ATP2A1_6	GAGGAATGTTTGGCCTATTT	0	0	0	0	0	0	0
ATP2A1_600	ATAGAGGATGAGGAAGTGCA	0	0	0	0	0	0	0
ATP2A1_62	CATTGGCAATGAGGATCAAG	0	0	0	0	0	0	0
ATP2A1_622	GTTGCTCGGAACTACCTAGA	0	0	0	0	0	0	0
ATP2A1_623	TCGGAACTACCTAGAGGGTA	0	0	0	0	0	0	0
ATP2A1_637	GAGGGGGAACAGTTATCCTA	0	0	0	0	0	0	0
ATP2A1_638	CAGATCCAGAAGATGAAAGA	0	0	0	0	0	0	0
ATP2A1_64	AGGATCAAGAGGATGACAAA	0	0	0	0	0	0	0
ATP2A1_642	TTCATCTTCTGGATCTGGAA	0	0	0	0	0	0	0
ATP2A1_66	GGGTTCAACAAAGGCAGTGA	0	0	0	0	0	0	0
ATP2A1_67	CTCTTCACCTTCCTCAAACC	0	0	0	0	0	0	0
ATP2A1_74	GAAGGAGTATGAGCCAGAGA	0	0	0	0	0	0	0
ATP2A1_77	GTATGAGCCAGAGATGGGGA	0	0	0	0	0	0	0
ATP2A1_83	AGTGCAAAGGATCAAGGCTC	0	0	0	0	0	0	0
ATP2A1_84	AAGGCTCGGGACATCGTCCC	0	0	0	0	0	0	0
ATP2A2_127	CCAGACTGCAATGCAAATAA	0	0	0	0	0	0	0
ATP2A2_128	GCAAATAAGGGAGATGACTT	0	0	0	0	0	0	0
ATP2A2_138	TGCATAAGTTGATCCAGTTA	0	0	0	0	0	0	0
ATP2A2_141	TGTCCAGAATGAACATCTGT	0	0	0	0	0	0	0
ATP2A2_149	TCATACTGGTGACAATTCAC	0	0	0	0	0	0	0
ATP2A2_150	CCTTTAACCAATACAGGCAA	0	0	0	0	0	0	0
ATP2A2_151	CTTTAACCAATACAGGCAAA	0	0	0	0	0	0	0
ATP2A2_152	AAGGGTGTGTATGAAAAAGT	0	0	0	0	0	0	0
ATP2A2_154	GTATTTGATACCGAATTGAA	0	0	0	0	0	0	0
ATP2A2_159	CATTAAACAGCTGATGAAAA	0	0	0	0	0	0	0
ATP2A2_16	CAAGAAGCTTAAGGAGAGAT	0	0	0	0	0	0	0
ATP2A2_161	GTACACCAAATAAACCAAGC	0	0	0	0	0	0	0
ATP2A2_17	AAGAAGCTTAAGGAGAGATG	0	0	0	0	0	0	0
ATP2A2_180	TAAAGTTGGCAGAGTCCTCA	0	0	0	0	0	0	0
ATP2A2_221	ACGATTTTAGACTTGTGGGA	0	0	0	0	0	0	0
ATP2A2_29	TTAAGATTACCTTCTTCAGC	0	0	0	0	0	0	0
ATP2A2_32	GCTAGTTAGGATTTTATTAC	0	0	0	0	0	0	0
ATP2A2_329	TCATTTCCTACAGTGTAAAG	0	0	0	0	0	0	0
ATP2A2_336	AAGGTGCACTAACCTGTTGA	0	0	0	0	0	0	0
ATP2A2_37	ATTAGTAGCCAATGCAATTG	0	0	0	0	0	0	0
ATP2A2_377	TACCAGGTTCCAGGTAGTTG	0	0	0	0	0	0	0
ATP2A2_38	TTAGTAGCCAATGCAATTGT	0	0	0	0	0	0	0
ATP2A2_393	CTAACTTTAGCGATATGTTC	0	0	0	0	0	0	0
ATP2A2_404	TCTTTCCTTTTCAGCAATAC	0	0	0	0	0	0	0
ATP2A2_405	TTACTCCAGTATTGCTGAAA	0	0	0	0	0	0	0
ATP2A2_42	AATATGAGTAAAATTACAAA	0	0	0	0	0	0	0
ATP2A2_46	AAGGAATATGAGCCTGAAAT	0	0	0	0	0	0	0
ATP2A2_49	AAAGCTAAAGACATAGTTCC	0	0	0	0	0	0	0
ATP2A2_61	GAAGTTAACCTTATATCAGC	0	0	0	0	0	0	0
ATP2A3_106	GAGGGCATTGCACATTTCAA	0	0	0	0	0	0	0
ATP2A3_122	ACTTCAGGAAGTTCCTCTGG	0	0	0	0	0	0	0
ATP2A3_161	TTCTCCATGATGTCCAGGTC	0	0	0	0	0	0	0
ATP2A3_18	GCTCAGAGAGGGAGGAAGCA	0	0	0	0	0	0	0
ATP2A3_183	TGGGTGAACCTGGTGACAGA	0	0	0	0	0	0	0
ATP2A3_20	CCCACAAGGTGATACCAAAG	0	0	0	0	0	0	0
ATP2A3_201	TTGCTTCATGTTGCTGTAGA	0	0	0	0	0	0	0
ATP2A3_215	GCCCTGAAGAAAGCAGAGAT	0	0	0	0	0	0	0
ATP2A3_236	CATAGCAGTGATCTCGTTAA	0	0	0	0	0	0	0
ATP2A3_349	AAGGAAGGAGGACATGGAGC	0	0	0	0	0	0	0
ATP2A3_352	AAGTTTGTGCAGTACGAGGT	0	0	0	0	0	0	0
ATP2A3_381	AGCAAGATGTTTGTGAAGGT	0	0	0	0	0	0	0
ATP2A3_391	CACCTTCTCATACACACCCT	0	0	0	0	0	0	0
ATP2A3_437	GGTATACGTGGTACCCGAGA	0	0	0	0	0	0	0
ATP2A3_578	CCACTTCTACAATGTCCCCT	0	0	0	0	0	0	0
ATP2A3_591	GAAGGAGTATGAGCCTGAGA	0	0	0	0	0	0	0
ATP2A3_592	AAGGAGTATGAGCCTGAGAT	0	0	0	0	0	0	0
ATP2A3_605	TGTAGAAGTGGCAGGTATGC	0	0	0	0	0	0	0
ATP2A3_635	CCCTACTTACAAAGGAGACA	0	0	0	0	0	0	0
ATP2A3_636	CCTACTTACAAAGGAGACAA	0	0	0	0	0	0	0
AURKA_102	CTCTTTTGGGTGTTATTCAG	0	0	0	0	0	0	0
AURKA_116	ACAGGTAATGGATTCTGACA	0	0	0	0	0	0	0
AURKA_122	AATCCATTACCTGTAAATAG	0	0	0	0	0	0	0
AURKA_131	ATTATTCAATTTACCTTAAC	0	0	0	0	0	0	0
AURKA_132	AAATGCAGTTTTCTTTAGAT	0	0	0	0	0	0	0
AURKA_133	TCTAAAGAAAACTGCATTTC	0	0	0	0	0	0	0
AURKA_15	ATTCCCTGACTTTGTAACAG	0	0	0	0	0	0	0
AURKA_16	TTCCCTGACTTTGTAACAGA	0	0	0	0	0	0	0
AURKA_20	GAGAAGTACTTGAACACCCC	0	0	0	0	0	0	0
AURKA_21	ATCAGCTAGCAAACAGTCTT	0	0	0	0	0	0	0
AURKA_23	ATATTCTTTTGTAGGTCTCT	0	0	0	0	0	0	0
AURKA_25	TATGTGTTTGCCTCAAAAGG	0	0	0	0	0	0	0
AURKA_26	ATTCATAGCAAAGAACTCCA	0	0	0	0	0	0	0
AURKA_33	TTCAGGGGGCAGGTAGTCCA	0	0	0	0	0	0	0
AURKA_42	ATGATGAGAAGGTGGATCTC	0	0	0	0	0	0	0
AURKA_45	AGACCTACAAAAGAATATCA	0	0	0	0	0	0	0
AURKA_47	CACCTCTAAAGTTACATACC	0	0	0	0	0	0	0
AURKA_48	AAAGTTACATACCTGGAAGA	0	0	0	0	0	0	0
AURKA_49	GATCCAAGAAGTAAGTTCTC	0	0	0	0	0	0	0
AURKA_50	TCTTCGAATGACAGTAAGAC	0	0	0	0	0	0	0
AURKA_51	CTTCGAATGACAGTAAGACA	0	0	0	0	0	0	0
AURKA_52	TTAACAGTATATAACAGAAT	0	0	0	0	0	0	0
AURKA_61	TTCCAGAATTAGGTAGACTC	0	0	0	0	0	0	0
AURKA_77	AATTCCTCCTAGGAGGCAGT	0	0	0	0	0	0	0
AURKA_84	AAAGTTTGGTAATGTTTATT	0	0	0	0	0	0	0
AURKA_86	AGTGTTATTTAAAGCTCAGC	0	0	0	0	0	0	0
AURKA_89	TAGAAATACAGTCCCACCTT	0	0	0	0	0	0	0
AURKA_92	CCATATAGAAAATAATCCTG	0	0	0	0	0	0	0
AURKB_100	ATGCTCTAATGTACTGCCAT	0	0	0	0	0	0	0
AURKB_101	AATGTACTGCCATGGGAAGA	0	0	0	0	0	0	0
AURKB_102	AAGCCAGAAAATCTGCTCTT	0	0	0	0	0	0	0
AURKB_104	AAATCTGCTCTTAGGGCTCA	0	0	0	0	0	0	0
AURKB_105	AATCTGCTCTTAGGGCTCAA	0	0	0	0	0	0	0
AURKB_106	GAGCTGAAGATTGCTGACTT	0	0	0	0	0	0	0
AURKB_117	GAATCAAGTAGATCCTCCTC	0	0	0	0	0	0	0
AURKB_120	TTGTAGAGACGCAGGATGTT	0	0	0	0	0	0	0
AURKB_134	GCATCAACCCATACTGCAGG	0	0	0	0	0	0	0
AURKB_135	CATCAACCCATACTGCAGGT	0	0	0	0	0	0	0
AURKB_139	TCTCTATCTGGGACTTGAAG	0	0	0	0	0	0	0
AURKB_143	TCCTCCACTTTCTAAGCAGG	0	0	0	0	0	0	0
AURKB_144	ACAATTGATGACTTTGAGAT	0	0	0	0	0	0	0
AURKB_145	CAATTGATGACTTTGAGATT	0	0	0	0	0	0	0
AURKB_151	TTGGAAACGTGTACTTGGCT	0	0	0	0	0	0	0
AURKB_153	GAAGAAAAGCCATTTCATCG	0	0	0	0	0	0	0
AURKB_155	CTTCAAGTCCCAGATAGAGA	0	0	0	0	0	0	0
AURKB_156	CAAGTCCCAGATAGAGAAGG	0	0	0	0	0	0	0
AURKB_157	AAGTCCCAGATAGAGAAGGA	0	0	0	0	0	0	0
AURKB_162	GGGCACTTACGTTAAGATGT	0	0	0	0	0	0	0
AURKB_163	GGCACTTACGTTAAGATGTC	0	0	0	0	0	0	0
AURKB_164	TGCTATTCTCCATCACCTTC	0	0	0	0	0	0	0
AURKB_172	AAGGTGATGGAGAATAGCAG	0	0	0	0	0	0	0
AURKB_173	AGGTGATGGAGAATAGCAGT	0	0	0	0	0	0	0
AURKB_180	CTCATGAGGACAAGTGCAGA	0	0	0	0	0	0	0
AURKB_2	ACCATCAGGCGACAGATTGA	0	0	0	0	0	0	0
AURKB_206	GGGGTAGGAGTTCTCCTTCT	0	0	0	0	0	0	0
AURKB_207	TCCCCCTTTCTCTCTAAGGA	0	0	0	0	0	0	0
AURKB_208	CTCTCTAAGGATGGCCCAGA	0	0	0	0	0	0	0
AURKB_209	AGAAGGAGAACTCCTACCCC	0	0	0	0	0	0	0
AURKB_24	CAGTTTGGAGATGAGGTCCT	0	0	0	0	0	0	0
AURKB_3	CCATCAGGCGACAGATTGAA	0	0	0	0	0	0	0
AURKB_37	ACCTCATCTCCAAACTGCTC	0	0	0	0	0	0	0
AURKB_53	TTGTGTGATGCACTCTCAAA	0	0	0	0	0	0	0
AURKB_55	GTGATGCACTCTCAAAGGGT	0	0	0	0	0	0	0
AURKB_65	CACATTGTCTTCCTCCTGGG	0	0	0	0	0	0	0
AURKB_68	CCCAGGAGGAAGACAATGTG	0	0	0	0	0	0	0
AURKB_75	ACAATGAGAAGGTGGATCTG	0	0	0	0	0	0	0
AURKB_76	AAGGTGGATCTGTGGTGCAT	0	0	0	0	0	0	0
AURKB_95	AACTCCTCCATGATCTGGGA	0	0	0	0	0	0	0
AURKB_99	GATGCTCTAATGTACTGCCA	0	0	0	0	0	0	0
BCL2_100	TGTACTTCATCACTATCTCC	0	0	0	0	0	0	0
BCL2_107	GAGAACAGGGTACGATAACC	0	0	0	0	0	0	0
BCL2_14	GATGCCTTTGTGGAACTGTA	0	0	0	0	0	0	0
BCL2_156	ATTGTGGCCTTCTTTGAGTT	0	0	0	0	0	0	0
BCL2_166	GGATGACTGAGTACCTGAAC	0	0	0	0	0	0	0
BCL2_173	CAGGATAACGGAGGCTGGGT	0	0	0	0	0	0	0
BCL2_99	CCCTCTGCGACAGCTTATAA	0	0	0	0	0	0	0
BCL2L1_10	GATACTTTTGTGGAACTCTA	0	0	0	0	0	0	0
BCL2L1_102	AGGTAGTGAATGAACTCTTC	0	0	0	0	0	0	0
BCL2L1_114	AGACAAGGAGATGCAGGTAT	0	0	0	0	0	0	0
BCL2L1_115	AGATGCAGGTATTGGTGAGT	0	0	0	0	0	0	0
BCL2L1_29	TAGGTGGTCATTCAGGTAAG	0	0	0	0	0	0	0
BCL2L1_60	ATCTCCGATTCAGTCCCTTC	0	0	0	0	0	0	0
BCL2L1_64	ACTCCAGCTGTATCCTTTCT	0	0	0	0	0	0	0
BCL2L1_65	TCCTTTCTGGGAAAGCTTGT	0	0	0	0	0	0	0
BCL2L1_67	TAAAAATGTCTCAGAGCAAC	0	0	0	0	0	0	0
BCL2L1_7	GTTCCACAAAAGTATCCTGC	0	0	0	0	0	0	0
BCL2L1_72	TTTCCCAGAAAGGATACAGC	0	0	0	0	0	0	0
BCL2L1_75	TGTGGAAGAGAACAGGACTG	0	0	0	0	0	0	0
BCL2L1_79	AGAAGGGACTGAATCGGAGA	0	0	0	0	0	0	0
BCL2L1_9	CTCCCTGCAGGATACTTTTG	0	0	0	0	0	0	0
BCL2L2_9	AGGTTATAAGCTGAGGCAGA	0	0	0	0	0	0	0
BIRC2_114	TGAAGATGAAAAAAGAGAAG	0	0	0	0	0	0	0
BIRC2_115	TGAAAAAAGAGAAGAGGAGA	0	0	0	0	0	0	0
BIRC2_118	AAGAAATGGCATCAGGTATT	0	0	0	0	0	0	0
BIRC2_119	AGAAATGGCATCAGGTATTT	0	0	0	0	0	0	0
BIRC2_121	TTTGAACTGTTTGTTTCACC	0	0	0	0	0	0	0
BIRC2_125	AAGATGATTTGTCATTAATT	0	0	0	0	0	0	0
BIRC2_128	TATCCTGGATAATCTTTTAA	0	0	0	0	0	0	0
BIRC2_132	TTTGGTTAAAGGAAATGCTG	0	0	0	0	0	0	0
BIRC2_19	TTGAAGACATCTCTTCATCG	0	0	0	0	0	0	0
BIRC2_2	TCAAAACATTAAGAGTATAA	0	0	0	0	0	0	0
BIRC2_20	GATTTCTTACCTACCATATG	0	0	0	0	0	0	0
BIRC2_34	GAATGAGAACATTTATGTAC	0	0	0	0	0	0	0
BIRC2_48	GATGGTGACAAAAAAGTTAA	0	0	0	0	0	0	0
BIRC2_55	TCAACTGCTCTAGAATTAAG	0	0	0	0	0	0	0
BIRC2_56	CAACTGCTCTAGAATTAAGA	0	0	0	0	0	0	0
BIRC2_57	GCTCTAGAATTAAGAGGGTT	0	0	0	0	0	0	0
BIRC2_60	GAACAAGCTACTATGTTCCA	0	0	0	0	0	0	0
BIRC2_78	TGTTTTGATACGAGGGACCT	0	0	0	0	0	0	0
BIRC2_96	GAGTTCTTGATACGAATGAA	0	0	0	0	0	0	0
BIRC2_99	TTTACCTGTTCAAGAAGATG	0	0	0	0	0	0	0
BIRC3_100	CAATGCAGAAGATGAAATAA	0	0	0	0	0	0	0
BIRC3_112	ATTAATCCGGAAGAATAGAA	0	0	0	0	0	0	0
BIRC3_128	TACCAGTGGAAGAACAATTG	0	0	0	0	0	0	0
BIRC3_129	AAGAACATGTAAAGTGTGTA	0	0	0	0	0	0	0
BIRC3_133	ATTTGTAGGAGTACAATCAA	0	0	0	0	0	0	0
BIRC3_36	TGAAGCTGATTTTCTATAAA	0	0	0	0	0	0	0
BIRC3_50	AGAAAAATCTTGATTTGCTC	0	0	0	0	0	0	0
BIRC3_56	GTGGAATTTGTTACTGAAGA	0	0	0	0	0	0	0
BIRC3_57	GTTACTGAAGAAGGAAAAGT	0	0	0	0	0	0	0
BIRC3_58	AGAAGGAAAAGTAGGCTGAG	0	0	0	0	0	0	0
BIRC3_81	CTTGATAAGAATTAAAGGAC	0	0	0	0	0	0	0
BIRC3_84	CTCATCTACTTGAACAGGTA	0	0	0	0	0	0	0
BIRC7_27	ACAGAGGAGGAAGAGGAGGA	0	0	0	0	0	0	0
BRD2_100	CCACAGATCATACCTTGGCA	0	0	0	0	0	0	0
BRD2_101	CACAGATCATACCTTGGCAA	0	0	0	0	0	0	0
BRD2_113	GAGTGCAAGGACTTGAGAAG	0	0	0	0	0	0	0
BRD2_114	CAAGGACTTGAGAAGTGGAG	0	0	0	0	0	0	0
BRD2_115	AGTGGAGAGGAAATGACTGA	0	0	0	0	0	0	0
BRD2_122	GGAATGTTGAGGACAGTGGT	0	0	0	0	0	0	0
BRD2_123	AGGACAGTGGTAGGTATCTC	0	0	0	0	0	0	0
BRD2_124	ACAGTGGTAGGTATCTCAGG	0	0	0	0	0	0	0
BRD2_127	CTCAGGTGGAGGAGTATACA	0	0	0	0	0	0	0
BRD2_128	TGTGTGTGACACAGAAGAGA	0	0	0	0	0	0	0
BRD2_135	TGCAGAAAAAAGGCGTAAAG	0	0	0	0	0	0	0
BRD2_144	GAACAGTTAAAACATTGCAA	0	0	0	0	0	0	0
BRD2_145	ACATTGCAATGGCATTTTGA	0	0	0	0	0	0	0
BRD2_155	TGGGGTGCTTAATGATGTCA	0	0	0	0	0	0	0
BRD2_158	GCATCCACTGGTTTATAGAA	0	0	0	0	0	0	0
BRD2_159	TTTATAGAAAGGCCAAGCAT	0	0	0	0	0	0	0
BRD2_160	GCTTTCCTTTCTTAGAGCTC	0	0	0	0	0	0	0
BRD2_182	CCAAGATGGCTGTAGGTGTA	0	0	0	0	0	0	0
BRD2_187	AGATGGAGAACCGTGATTAC	0	0	0	0	0	0	0
BRD2_19	AAAACCCTCTCTCTTGTATG	0	0	0	0	0	0	0
BRD2_190	AGGAGTTTGCTGCTGATGTA	0	0	0	0	0	0	0
BRD2_199	GGGATTGTACTTATAGCAGT	0	0	0	0	0	0	0
BRD2_20	AAACCCTCTCTCTTGTATGA	0	0	0	0	0	0	0
BRD2_211	GGAAGAGGAGGAGGAAGATG	0	0	0	0	0	0	0
BRD2_212	AGAGGAGGAGGAAGATGAGG	0	0	0	0	0	0	0
BRD2_213	GGAGGAAGATGAGGAGGACG	0	0	0	0	0	0	0
BRD2_214	GGAAGATGAGGAGGACGAGG	0	0	0	0	0	0	0
BRD2_218	TCATCGCTTAGCAGAACTAC	0	0	0	0	0	0	0
BRD2_219	CTTAGCAGAACTACAGGAAC	0	0	0	0	0	0	0
BRD2_230	ATGGCAGTAGAGACTGGTAA	0	0	0	0	0	0	0
BRD2_234	TAGTGGTTCATCTGGCATCT	0	0	0	0	0	0	0
BRD2_241	AGAGAAAAAGAAGAAACGGA	0	0	0	0	0	0	0
BRD2_25	GTGTCCAATCCCAAAAAGCC	0	0	0	0	0	0	0
BRD2_251	AAGAAGTCCAAGAAAGCAAG	0	0	0	0	0	0	0
BRD2_262	TTTGGACCTTCTGGAGGAAG	0	0	0	0	0	0	0
BRD2_271	TGGACTTCTTAGGTTGAGGT	0	0	0	0	0	0	0
BRD2_272	ACTTCTTAGGTTGAGGTGGG	0	0	0	0	0	0	0
BRD2_273	CTTCTTAGGTTGAGGTGGGC	0	0	0	0	0	0	0
BRD2_279	TTCCTCTTGGGCTTGGATAT	0	0	0	0	0	0	0
BRD2_284	GGAGTGCAGTGGCGTGATCT	0	0	0	0	0	0	0
BRD2_301	TACAGGTTATGATTCAGAGG	0	0	0	0	0	0	0
BRD2_302	AGGTTATGATTCAGAGGAGG	0	0	0	0	0	0	0
BRD2_303	CAGAGGAGGAGGAAGAGAGC	0	0	0	0	0	0	0
BRD2_304	CCATGAGTTACGATGAGAAG	0	0	0	0	0	0	0
BRD2_310	AAATTACCTGGGGAGAAGCT	0	0	0	0	0	0	0
BRD2_311	TTGTGCATATAATCCAAGCC	0	0	0	0	0	0	0
BRD2_312	TGTGCATATAATCCAAGCCA	0	0	0	0	0	0	0
BRD2_314	CCTCATTTCATACGTACTGT	0	0	0	0	0	0	0
BRD2_315	CTCATTTCATACGTACTGTA	0	0	0	0	0	0	0
BRD2_316	CATACGTACTGTAGGGCTTC	0	0	0	0	0	0	0
BRD2_321	GTTTCTTACGTAGGCAGGAA	0	0	0	0	0	0	0
BRD2_323	TCAAGCTCTCTAAGTGTGGA	0	0	0	0	0	0	0
BRD2_324	AAATCAATCTCAATCTCTTC	0	0	0	0	0	0	0
BRD2_325	AATCAATCTCAATCTCTTCT	0	0	0	0	0	0	0
BRD2_326	TGGGTTTGAATCACGTAAAG	0	0	0	0	0	0	0
BRD2_327	GGGTTTGAATCACGTAAAGA	0	0	0	0	0	0	0
BRD2_332	CAGGTAATTTGTTGATGTCC	0	0	0	0	0	0	0
BRD2_335	TCCTCTGAATCATAACCTGT	0	0	0	0	0	0	0
BRD2_336	CTGAATCATAACCTGTAGGC	0	0	0	0	0	0	0
BRD2_337	TGAATCATAACCTGTAGGCA	0	0	0	0	0	0	0
BRD2_338	TCATAACCTGTAGGCAGGGC	0	0	0	0	0	0	0
BRD2_346	GAAGCCTGTGGGAAAGACAA	0	0	0	0	0	0	0
BRD2_349	GACAAAGGAGGAACTGGCTT	0	0	0	0	0	0	0
BRD2_350	AACTGGCTTTGGAGAAAAAG	0	0	0	0	0	0	0
BRD2_351	ACTGGCTTTGGAGAAAAAGC	0	0	0	0	0	0	0
BRD2_353	AAGCGGTTACAAGATGTCAG	0	0	0	0	0	0	0
BRD2_354	ACTAAAAAGCCCCCCAAGAA	0	0	0	0	0	0	0
BRD2_361	CTTTCCCACAGGCTTCTTAA	0	0	0	0	0	0	0
BRD2_363	AGTGATTCAGACTCAGGCTA	0	0	0	0	0	0	0
BRD2_367	TTAGCCTGAGTCTGAATCAC	0	0	0	0	0	0	0
BRD2_40	CCTTGTGTAGGTATTGCAGC	0	0	0	0	0	0	0
BRD2_58	AAAGCCCTCATACAAGAGAG	0	0	0	0	0	0	0
BRD2_65	CAAAATTATAAAACAGCCTA	0	0	0	0	0	0	0
BRD2_69	GACTTGAAAACAATTATTAT	0	0	0	0	0	0	0
BRD2_70	ACTTGAAAACAATTATTATT	0	0	0	0	0	0	0
BRD2_71	CAACTGTTACATTTACAACA	0	0	0	0	0	0	0
BRD2_73	AATGTAACAGTTGGTGAACA	0	0	0	0	0	0	0
BRD2_74	TTAATAGTACCCATGTCCAT	0	0	0	0	0	0	0
BRD2_75	CACTGATGATATTGTCCTAA	0	0	0	0	0	0	0
BRD2_77	GGAAAAGATATTCCTACAGA	0	0	0	0	0	0	0
BRD2_78	GCCACAAGAAGAACAAGAGC	0	0	0	0	0	0	0
BRD2_79	CCCTAAGAACAGCCACAAGA	0	0	0	0	0	0	0
BRD2_8	TTTACAGGCTCCCTGGGGAA	0	0	0	0	0	0	0
BRD2_80	CCTAAGAACAGCCACAAGAA	0	0	0	0	0	0	0
BRD2_89	CCTTCTTGTGGCTGTTCTTA	0	0	0	0	0	0	0
BRD2_95	ATTAGGACAATATCATCAGT	0	0	0	0	0	0	0
BRD2_99	GAAATCCACAGATCATACCT	0	0	0	0	0	0	0
BRD3_107	CTTCTTTGGTTTGTTTACTG	0	0	0	0	0	0	0
BRD3_116	AAACAAACCAAAGAAGAAGA	0	0	0	0	0	0	0
BRD3_118	GAAGAAGGAGAAGAAGGAGA	0	0	0	0	0	0	0
BRD3_120	GGAGAAGAAGAAGAAGGACA	0	0	0	0	0	0	0
BRD3_121	GAAGAAGAAGGACAAGGAGA	0	0	0	0	0	0	0
BRD3_122	GAAGGACAAGGAGAAGGAGA	0	0	0	0	0	0	0
BRD3_127	GGAAGAGAAGAAGGCCAAGG	0	0	0	0	0	0	0
BRD3_226	TCCTTCTTGGGAGGCTTGAT	0	0	0	0	0	0	0
BRD3_327	TCTTGAAGGTACACAGCAAG	0	0	0	0	0	0	0
BRD3_349	CACAGATGACATAGTGCTAA	0	0	0	0	0	0	0
BRD3_361	AATGTAACAATTTGTAAACA	0	0	0	0	0	0	0
BRD3_365	TAAAATAATTAAAAACCCAA	0	0	0	0	0	0	0
BRD3_367	ATTAAAAACCCAATGGATAT	0	0	0	0	0	0	0
BRD3_369	GACTAGAAAATAATTATTAT	0	0	0	0	0	0	0
BRD3_371	AAATTGTTACATTTATAACA	0	0	0	0	0	0	0
BRD3_38	TCAGGAAAAGAAGAAGGAGC	0	0	0	0	0	0	0
BRD3_74	CTACGACTCAGAGGAAGAGG	0	0	0	0	0	0	0
BRD3_76	GACTCAGAGGAAGAGGAGGA	0	0	0	0	0	0	0
BRD3_93	CTTGTTTACAGAAAAAGCAA	0	0	0	0	0	0	0
BRD4_1	ATATTGACAATAGATCACTC	0	0	0	0	0	0	0
BRD4_192	TGGGGGGAATGTATCATAAG	0	0	0	0	0	0	0
BRD4_2	ACTCTGGAAATTCATGTCAA	0	0	0	0	0	0	0
BRD4_203	CAGCCTAAGAAACAGGTAAC	0	0	0	0	0	0	0
BRD4_303	ACCTTCACGGAAGGGAGTAG	0	0	0	0	0	0	0
BRD4_500	ACAAGTCACCTAACCTGTTT	0	0	0	0	0	0	0
BRD4_515	TTTCCTTTTCTTCCGCAAAC	0	0	0	0	0	0	0
BRD4_551	CTATGTCCTATGAGGAGAAG	0	0	0	0	0	0	0
BRD4_569	GCAGAACAAACCAAAGAAAA	0	0	0	0	0	0	0
BRD4_570	GAAAAAGGAGAAAGACAAGA	0	0	0	0	0	0	0
BRD4_571	AGAAAAAAGAAAAGCACAAA	0	0	0	0	0	0	0
BRD4_572	AGAAAAGCACAAAAGGAAAG	0	0	0	0	0	0	0
BRD4_573	GCACAAAAGGAAAGAGGAAG	0	0	0	0	0	0	0
BRD4_574	GAATAAAAAAAGCAAAGCCA	0	0	0	0	0	0	0
BRD4_628	AGGGTTGTACTTATAGCAGT	0	0	0	0	0	0	0
BRD4_645	TTGATTGTGCTCATGTCCAT	0	0	0	0	0	0	0
BRD4_711	ATGAGCACAATCAAGGTTAG	0	0	0	0	0	0	0
BRD4_78	GGACCTGAAAATCAAGAACA	0	0	0	0	0	0	0
BRD4_79	GACCTGAAAATCAAGAACAT	0	0	0	0	0	0	0
BRD4_793	ATTAAGACTATGTCATCTCC	0	0	0	0	0	0	0
BRD4_796	TGGAGATGACATAGTCTTAA	0	0	0	0	0	0	0
BRD4_797	AGTCTTAATGGCAGAAGCTC	0	0	0	0	0	0	0
BRD4_798	AACCGAGATCATGATAGTCC	0	0	0	0	0	0	0
BRD4_805	TAAACATAGTGTTGAAGTCC	0	0	0	0	0	0	0
BRD4_808	TAAGATCATTAAAACGCCTA	0	0	0	0	0	0	0
BRD4_81	AATCAAGAACATGGGCTCCT	0	0	0	0	0	0	0
BRD4_814	GAATGCTCAGGAATGTATCC	0	0	0	0	0	0	0
BRD4_815	AAATTGTTACATCTACAACA	0	0	0	0	0	0	0
BRD4_854	GGCCTGTGTTGTAGACATTT	0	0	0	0	0	0	0
BRD4_865	GAGAAATCTGCCAGTAATGG	0	0	0	0	0	0	0
BRD4_870	ACTGCAATACCTGCTCAGAG	0	0	0	0	0	0	0
BRD4_90	ACGCTGAGAAGGAGAAGGAG	0	0	0	0	0	0	0
BRD9_120	AAAGACGAGAGAAGAAACAA	0	0	0	0	0	0	0
BRD9_166	CTTGTACTGGTACAACTTCA	0	0	0	0	0	0	0
BRD9_171	AGCCGAGTAGAGAAGTTATC	0	0	0	0	0	0	0
BRD9_175	AACTTGTAGTACACGGTATC	0	0	0	0	0	0	0
BRD9_191	TAATGAATACAAGTCAGTTA	0	0	0	0	0	0	0
BRD9_230	CTTTGATCCTGGGAAGAAGG	0	0	0	0	0	0	0
BRD9_257	GAAGAAGAAGAAGTCCGAGA	0	0	0	0	0	0	0
BRD9_262	AAGAAGGAAGCGAAAGGTAA	0	0	0	0	0	0	0
BRD9_35	ATGTCCTGTTTACACAGGGA	0	0	0	0	0	0	0
BRD9_36	TTACACAGGGAAGGTGAAGA	0	0	0	0	0	0	0
BRD9_51	GAGATATCCACAGAAACGTC	0	0	0	0	0	0	0
BRD9_99	ATGCAGAATAATTCAGTATT	0	0	0	0	0	0	0
CCND1_11	CTACTTCAAATGTGTGCAGA	0	0	0	0	0	0	0
CCND1_152	CGAGGAGGAGGAAGAGGAGG	0	0	0	0	0	0	0
CCND1_153	GGAGGAGGAAGAGGAGGAGG	0	0	0	0	0	0	0
CDK12_172	ATGGATGGAAAGGAGTCCAA	0	0	0	0	0	0	0
CDK12_173	AAAAGAGAACAGTTCAGTAG	0	0	0	0	0	0	0
CDK12_175	TCAGTAGAGGCTAAGGATTC	0	0	0	0	0	0	0
CDK12_177	GTTACCCAGAAGTGTAAAAT	0	0	0	0	0	0	0
CDK12_185	TAAACCCATAGCACTGAAAG	0	0	0	0	0	0	0
CDK12_187	GGAGACAGAAACATCAGAAA	0	0	0	0	0	0	0
CDK12_192	ATTACCTGGAGATGATGACA	0	0	0	0	0	0	0
CDK12_200	TCCAGGTAATAAGGGTGGGA	0	0	0	0	0	0	0
CDK12_262	TCTTTTCTAGGCAAAAATAC	0	0	0	0	0	0	0
CDK12_263	CAAAAATACAGGTGAACCCT	0	0	0	0	0	0	0
CDK12_273	AAAACCTGTGAAGAAAGAGA	0	0	0	0	0	0	0
CDK12_274	TGAAGAAAGAGAAGGAACAG	0	0	0	0	0	0	0
CDK12_305	ATTATTGGAGAAGGAACCTA	0	0	0	0	0	0	0
CDK12_306	TGGCCAAGTATATAAAGCCA	0	0	0	0	0	0	0
CDK12_317	CACAGATAAACAAGATGCAC	0	0	0	0	0	0	0
CDK12_321	TCATGTTAACAACACTTCGG	0	0	0	0	0	0	0
CDK12_327	GTATATGGACCATGACTTAA	0	0	0	0	0	0	0
CDK12_332	GTCGTTCATGAAACAGCTAA	0	0	0	0	0	0	0
CDK12_333	TTCATGAAACAGCTAATGGA	0	0	0	0	0	0	0
CDK12_334	GAAACAGCTAATGGAAGGAT	0	0	0	0	0	0	0
CDK12_339	GTTTCATGAACGACTTGATA	0	0	0	0	0	0	0
CDK12_343	CAAATCAAACTAGCAGATTT	0	0	0	0	0	0	0
CDK12_345	GGCTCTATAACTCTGAAGAG	0	0	0	0	0	0	0
CDK12_346	TATAACTCTGAAGAGAGGTA	0	0	0	0	0	0	0
CDK12_370	AACCGAAGAAGCAATATCGA	0	0	0	0	0	0	0
CDK12_38	TCGATGAAGGACCGGATATC	0	0	0	0	0	0	0
CDK12_381	TGACACTAGATCCTAGTAAG	0	0	0	0	0	0	0
CDK12_40	AATGAGGAGACTGATGACTA	0	0	0	0	0	0	0
CDK12_55	ACCCAAAAGTTACAAAACAG	0	0	0	0	0	0	0
CDK12_63	GACTCCTACAAGAAAAGTCC	0	0	0	0	0	0	0
CDK13_310	CTTAATTATTTCTCACCAGA	0	0	0	0	0	0	0
CDK13_311	TTATTTCTCACCAGACGGTC	0	0	0	0	0	0	0
CDK13_314	ACTAACTCTGAAGAGTAGCC	0	0	0	0	0	0	0
CDK13_316	GAAAGCTGCAGAAGCAACTA	0	0	0	0	0	0	0
CDK13_317	AGAAGCAACTAAGGCTGCTG	0	0	0	0	0	0	0
CDK13_322	TACACCTACCAAGGGGAACA	0	0	0	0	0	0	0
CDK13_323	ATCACAAACAAACCATGTGA	0	0	0	0	0	0	0
CDK13_326	AAAAACAAAGCCACCTCTTC	0	0	0	0	0	0	0
CDK13_332	TAAATCTGCTGCTACAAAGG	0	0	0	0	0	0	0
CDK13_333	AAACCACTTACACCAAGCAT	0	0	0	0	0	0	0
CDK13_335	AAGCATAGGAGCCAAGGAGA	0	0	0	0	0	0	0
CDK13_336	CTGAAGATAAAGAAGCTGAT	0	0	0	0	0	0	0
CDK13_342	AGCATGGGAGGCAAAGGTAA	0	0	0	0	0	0	0
CDK13_350	AACTATGACTGCTTTCTTGG	0	0	0	0	0	0	0
CDK13_352	ACCTTCGTTACCTGAAGAGG	0	0	0	0	0	0	0
CDK13_353	TTTTAAAGTTCCACCACTTG	0	0	0	0	0	0	0
CDK13_366	TTGAATGCCTAGATGAATAC	0	0	0	0	0	0	0
CDK13_374	CAACACAGTTACATAGTAAA	0	0	0	0	0	0	0
CDK13_375	CACAGTTACATAGTAAAAGG	0	0	0	0	0	0	0
CDK13_376	TAGAAAGCAAGCACATACTT	0	0	0	0	0	0	0
CDK13_378	TTTGAAAGATCATCTCCTCC	0	0	0	0	0	0	0
CDK13_385	ACTATATTTGATAGAATATG	0	0	0	0	0	0	0
CDK13_386	CTATATTTGATAGAATATGT	0	0	0	0	0	0	0
CDK13_388	CCAAAGAAAAAGATATTGAC	0	0	0	0	0	0	0
CDK13_392	GTGGATAAATTTGATATCAT	0	0	0	0	0	0	0
CDK13_393	TTTGATATCATCGGAATTAT	0	0	0	0	0	0	0
CDK13_394	ATCATCGGAATTATTGGAGA	0	0	0	0	0	0	0
CDK13_398	AAAGCCAGGGATAAAGACAC	0	0	0	0	0	0	0
CDK13_401	AAATTCCTTAATAGGAGAAA	0	0	0	0	0	0	0
CDK13_402	AGCCTTAAAAAAAGTACGTC	0	0	0	0	0	0	0
CDK13_403	AGTACGTCTGGATAATGAAA	0	0	0	0	0	0	0
CDK13_405	TTCGAGAAATTAAAATTCTC	0	0	0	0	0	0	0
CDK13_406	TCAGAGTATTATCAATATGA	0	0	0	0	0	0	0
CDK13_407	GACTGATAAAGAAGATGCTT	0	0	0	0	0	0	0
CDK13_409	TTGGATTTCAAGAAGGACAA	0	0	0	0	0	0	0
CDK13_410	TCATATTGATAATACTCTGA	0	0	0	0	0	0	0
CDK13_411	CATATTGATAATACTCTGAT	0	0	0	0	0	0	0
CDK13_413	ATTTCTCGAATTGCTGTAAT	0	0	0	0	0	0	0
CDK13_415	ATTCTTAGGTGCATTTTATC	0	0	0	0	0	0	0
CDK13_416	TTATCTGGTGTTTGAATATA	0	0	0	0	0	0	0
CDK13_417	ATATATGGACCATGATCTGA	0	0	0	0	0	0	0
CDK13_418	TATATGGACCATGATCTGAT	0	0	0	0	0	0	0
CDK13_422	GTCATTTATGAGACAGCTCA	0	0	0	0	0	0	0
CDK13_424	TTTATGAGACAGCTCATGGA	0	0	0	0	0	0	0
CDK13_427	ATCCTTCTAAATAATAGGTA	0	0	0	0	0	0	0
CDK13_428	TCCTTCTAAATAATAGGTAT	0	0	0	0	0	0	0
CDK13_429	ACCCATACCTATTATTTAGA	0	0	0	0	0	0	0
CDK13_432	TTTTGTCTTATTTCCACCAG	0	0	0	0	0	0	0
CDK13_433	TTTGTCTTATTTCCACCAGA	0	0	0	0	0	0	0
CDK13_434	CAGATAAAACTTGCAGACTT	0	0	0	0	0	0	0
CDK13_435	GATTGTATAGCTCAGAAGAA	0	0	0	0	0	0	0
CDK13_437	AAGTTTTATCTGCCCTCTGG	0	0	0	0	0	0	0
CDK13_438	TAGTCGGCCGTATACTAACA	0	0	0	0	0	0	0
CDK13_439	CTAACAAGGTAATTACTTTA	0	0	0	0	0	0	0
CDK13_450	GTAATTACCTTGTTAGTATA	0	0	0	0	0	0	0
CDK13_452	ACCTATATTTCAAGCAAATC	0	0	0	0	0	0	0
CDK13_453	TTGCACAACTAGAATTAATA	0	0	0	0	0	0	0
CDK13_454	TCCTGATTTGCTTGAAATAT	0	0	0	0	0	0	0
CDK13_460	GAAGAATTTGTTTTGTAAGA	0	0	0	0	0	0	0
CDK13_463	GGTTTCATGGTGTTGAAATA	0	0	0	0	0	0	0
CDK13_464	TATGGTAGTTTGATTACATC	0	0	0	0	0	0	0
CDK13_467	GACATGGACTCCCACATATT	0	0	0	0	0	0	0
CDK13_471	GGATAAAAAGTCACTTACTC	0	0	0	0	0	0	0
CDK13_472	TAAAAAGTCACTTACTCTGG	0	0	0	0	0	0	0
CDK13_473	AAAGTCACTTACTCTGGTGG	0	0	0	0	0	0	0
CDK13_505	ATTTTGTCTTTAGTAAAAAC	0	0	0	0	0	0	0
CDK13_506	TCTTTAGTAAAAACAGGCCC	0	0	0	0	0	0	0
CDK13_507	GCACTTAAACCACAGTGAAT	0	0	0	0	0	0	0
CDK13_508	ATCTAAAACAAGTGTTAATA	0	0	0	0	0	0	0
CDK13_509	TGTCCAAGTGTTGAACATTA	0	0	0	0	0	0	0
CDK13_510	AATAAAATAAACCTTCCTGC	0	0	0	0	0	0	0
CDK13_520	TCTGTTGACTCAGTTAATAA	0	0	0	0	0	0	0
CDK13_521	AAGATGTGCTACTAGAAGAG	0	0	0	0	0	0	0
CDK13_523	CTACTAGAAGAGAGGGAAAA	0	0	0	0	0	0	0
CDK13_524	AGAAGAGAGGGAAAATGGAT	0	0	0	0	0	0	0
CDK13_525	GAAGAGAGGGAAAATGGATC	0	0	0	0	0	0	0
CDK13_539	AGTCTCCACTTTAGGCTGGA	0	0	0	0	0	0	0
CDK13_546	TTACCTTAATGTTCAACACT	0	0	0	0	0	0	0
CDK13_548	GTAGAATTGCCAATTCACTG	0	0	0	0	0	0	0
CDK13_561	ATGACCCCAAAAGAGAAGGT	0	0	0	0	0	0	0
CDK13_562	GGTGGGATTGATTATCAAGC	0	0	0	0	0	0	0
CDK13_566	TATGTTAGCAATGATGGTCT	0	0	0	0	0	0	0
CDK13_567	CTAGAACGACGTAGTTTCAT	0	0	0	0	0	0	0
CDK13_568	AAATTCAGATATTCAGTCTT	0	0	0	0	0	0	0
CDK13_569	AGTACTGCTTCATCTCATTC	0	0	0	0	0	0	0
CDK13_571	TCATTTCCCAGTTCAGTAGC	0	0	0	0	0	0	0
CDK13_575	CATGTTGTTTAGTGGAGACA	0	0	0	0	0	0	0
CDK13_576	CATAGATTTGAATATAGCCA	0	0	0	0	0	0	0
CDK13_581	AAGATGCACAACTATAACTA	0	0	0	0	0	0	0
CDK13_582	ATGCACAACTATAACTATGG	0	0	0	0	0	0	0
CDK13_583	TAACTATGGTGGTAACTTAC	0	0	0	0	0	0	0
CDK13_590	CTGGATATTCACAAGGATAC	0	0	0	0	0	0	0
CDK13_591	TGGATATTCACAAGGATACA	0	0	0	0	0	0	0
CDK13_592	GGATATTCACAAGGATACAG	0	0	0	0	0	0	0
CDK13_593	GGACATATTAGCACATCAAC	0	0	0	0	0	0	0
CDK13_601	TTGTGAATATCCAGGTCCTT	0	0	0	0	0	0	0
CDK13_624	ACTGGGAAATGACTCAGAAA	0	0	0	0	0	0	0
CDK13_625	AATGACTCAGAAAAGGCAGA	0	0	0	0	0	0	0
CDK13_629	AAACTACGTCGTTCTAGTGG	0	0	0	0	0	0	0
CDK13_630	AGACCATCATTGCTAACATA	0	0	0	0	0	0	0
CDK13_644	AGGGTCAGTTAATGAAGAAC	0	0	0	0	0	0	0
CDK13_645	GTCAGTTAATGAAGAACTGG	0	0	0	0	0	0	0
CDK13_646	AGTTAATGAAGAACTGGTGG	0	0	0	0	0	0	0
CDK13_664	AGATCCTCATATCTTGATGC	0	0	0	0	0	0	0
CDK13_665	TCATATCTTGATGCTGGATG	0	0	0	0	0	0	0
CHKA_10	TCCACCAGAAGAGGAAGCTT	0	0	0	0	0	0	0
CHKA_105	ACTGGAACAGCATGTTGCTA	0	0	0	0	0	0	0
CHKA_106	TGTCCTCTTATTTCTGACAG	0	0	0	0	0	0	0
CHKA_15	AAATTCAATAGATGAAATCT	0	0	0	0	0	0	0
CHKA_32	GCAAGTAACTGGAAATAAAA	0	0	0	0	0	0	0
CHKA_39	GGATGTTTGCTCTGAAAAAA	0	0	0	0	0	0	0
CHKA_54	GATTGTAACTGAGCAATTTG	0	0	0	0	0	0	0
CHKA_60	CATTTTGGTTCCTTATTGAA	0	0	0	0	0	0	0
CHKA_61	ATGAAATGTAGCCATTTTCT	0	0	0	0	0	0	0
CHKA_63	ATTCTTCAGTATCTAATCGC	0	0	0	0	0	0	0
CHKA_65	GAGAAAATGGCTACATTTCA	0	0	0	0	0	0	0
CHKA_70	CGTTTATGAACAAATCTTAC	0	0	0	0	0	0	0
CHKA_76	GGAAAGATGCCATAGAGTTT	0	0	0	0	0	0	0
CHKA_79	TTTGTTGCCATCTGTTTTAG	0	0	0	0	0	0	0
CHKA_9	TTCCACCAGAAGAGGAAGCT	0	0	0	0	0	0	0
DLL4_146	TGGCAATGTACTTGTGATGA	0	0	0	0	0	0	0
DLL4_147	AATGTACTTGTGATGAGGGC	0	0	0	0	0	0	0
DLL4_195	ATTCTTGCATGGGGAGTGGT	0	0	0	0	0	0	0
DLL4_264	AACTGCCCTTATGGCTTTGT	0	0	0	0	0	0	0
DLL4_291	TAAAAACACAAACCAGAAGA	0	0	0	0	0	0	0
DLL4_297	CAAACAGCAAAACCACACAT	0	0	0	0	0	0	0
DLL4_298	CCACACATTGGACTATAATC	0	0	0	0	0	0	0
DLL4_299	TTGGACTATAATCTGGCCCC	0	0	0	0	0	0	0
DLL4_381	TCAGTGAAAAGCCAGAGTGT	0	0	0	0	0	0	0
DLL4_386	GAATGAATGTGTCATTGCCA	0	0	0	0	0	0	0
DLL4_50	AAATTGAAGGGCAGTTGGAG	0	0	0	0	0	0	0
DLL4_94	ATCTGCAGTGACAACTACTA	0	0	0	0	0	0	0
DOT1L_101	GTTTCTTTCCTTCCAGACCA	0	0	0	0	0	0	0
DOT1L_104	AGTTCAGGAAGTGGATGAAA	0	0	0	0	0	0	0
DOT1L_105	AGGAAGTGGATGAAATGGTA	0	0	0	0	0	0	0
DOT1L_111	TTTCCCTTTCAGTTGGAGAG	0	0	0	0	0	0	0
DOT1L_113	ATTTCCTCTCAGAAGAGTGG	0	0	0	0	0	0	0
DOT1L_119	ATCGCCTCTCTCCAACTGAA	0	0	0	0	0	0	0
DOT1L_121	TTTGTGAATAATTTTGCCTT	0	0	0	0	0	0	0
DOT1L_127	CGGTTTGCAAACATGAAGGA	0	0	0	0	0	0	0
DOT1L_128	TGCAAACATGAAGGAAGGTA	0	0	0	0	0	0	0
DOT1L_133	ATAAACAGTAGAAACTTGAG	0	0	0	0	0	0	0
DOT1L_134	CTGTTTATTCTGAAGTTCAG	0	0	0	0	0	0	0
DOT1L_159	TCTGAAAAACCCAAAACTCA	0	0	0	0	0	0	0
DOT1L_161	ACAAACTTACCCTGAGTTTT	0	0	0	0	0	0	0
DOT1L_163	GCTCTCCTTCCAGGAGGAAC	0	0	0	0	0	0	0
DOT1L_188	TTGCCCTCTGGGCCCTTAGT	0	0	0	0	0	0	0
DOT1L_201	CAAGAAGAAGCTAAACAAGA	0	0	0	0	0	0	0
DOT1L_202	AAGAAGAAGCTAAACAAGAA	0	0	0	0	0	0	0
DOT1L_203	AGAAGAAGCTAAACAAGAAG	0	0	0	0	0	0	0
DOT1L_204	AGAAGCTAAACAAGAAGGGG	0	0	0	0	0	0	0
DOT1L_205	AAACAAGAAGGGGAGGAAGA	0	0	0	0	0	0	0
DOT1L_21	ATGAAATCATCGAGACCATC	0	0	0	0	0	0	0
DOT1L_233	TCTTGTTTAGCTTCTTCTTG	0	0	0	0	0	0	0
DOT1L_26	ATGGGTCTGTGAAGAAATCC	0	0	0	0	0	0	0
DOT1L_264	TCGGAGGTAGCTGGTAGAAC	0	0	0	0	0	0	0
DOT1L_28	TAATTGACTATGACACCAAA	0	0	0	0	0	0	0
DOT1L_289	TTGTGTATGCCAGGAACTGC	0	0	0	0	0	0	0
DOT1L_293	ACTGGATCTTGAAGGACTCT	0	0	0	0	0	0	0
DOT1L_302	GAGGCTGTTTCAGCAAAAAT	0	0	0	0	0	0	0
DOT1L_304	GCAAAAATTGGATGAGGTAG	0	0	0	0	0	0	0
DOT1L_468	AGAAGAGCAGTGAGAAGGTG	0	0	0	0	0	0	0
DOT1L_489	GTAGGGAAGGCCGTTCTCCT	0	0	0	0	0	0	0
DOT1L_524	TCCACACTTGAAAAGCAGAT	0	0	0	0	0	0	0
DOT1L_582	ATTGTGTTCACCATCACCAC	0	0	0	0	0	0	0
DOT1L_60	TCTTGATCTCATCAATCATC	0	0	0	0	0	0	0
DOT1L_608	TACCATGGAGTTGAGGTTGA	0	0	0	0	0	0	0
DOT1L_61	CTTGATCTCATCAATCATCT	0	0	0	0	0	0	0
DOT1L_642	ACTCTCAGGATCTGAGAAGC	0	0	0	0	0	0	0
DOT1L_643	AGGATCTGAGAAGCCGGAAT	0	0	0	0	0	0	0
DOT1L_747	TCACCATTTTCCAAGGTTTT	0	0	0	0	0	0	0
DOT1L_748	CACCATTTTCCAAGGTTTTC	0	0	0	0	0	0	0
DOT1L_751	CGGGGGAGATTTGCTTTCTA	0	0	0	0	0	0	0
DOT1L_765	AGAACTCCCTGTTCACGTTC	0	0	0	0	0	0	0
DOT1L_787	AGTTTACACAGCTTCAGTGA	0	0	0	0	0	0	0
DOT1L_86	ATCTCTCTGATCATAGGTGT	0	0	0	0	0	0	0
DOT1L_948	CACTGAAGCTGTGTAAACTC	0	0	0	0	0	0	0
DOT1L_98	ATAGTGATGTTTGCAGTTGG	0	0	0	0	0	0	0
DOT1L_991	TTCCACTTGCTGCTATTGAC	0	0	0	0	0	0	0
EIF4A1_148	TCTCTTCCAGCATGGAGATA	0	0	0	0	0	0	0
EIF4A1_162	ACAGGGAAAACTATATCCAC	0	0	0	0	0	0	0
EIF4A1_75	ATTACTCACACAGGTATCTC	0	0	0	0	0	0	0
EIF4A1_76	GGTTAAGCATATCAAACACA	0	0	0	0	0	0	0
EIF4A1_99	ACAAACATCTTGATGTATTT	0	0	0	0	0	0	0
EIF4A2_104	ATATAGTTTTCACGATTGGT	0	0	0	0	0	0	0
EIF4A2_114	TTGTTACTGAAGAAGACAAG	0	0	0	0	0	0	0
EIF4A2_17	CTTTGATGATATGAATTTAA	0	0	0	0	0	0	0
EIF4A2_18	TTAAAGGAGTCTCTCCTTCG	0	0	0	0	0	0	0
EIF4A2_30	GGAGACCCAAGCACTAGTAT	0	0	0	0	0	0	0
EIF4A2_50	AAATGAAATGCAAAAACTGC	0	0	0	0	0	0	0
EIF4A2_53	ATATTGTTGTTGGTACACCC	0	0	0	0	0	0	0
EIF4A2_54	CTTAAAGACAATACTTACAA	0	0	0	0	0	0	0
EIF4A2_57	GGTGTACCAACAACAATATG	0	0	0	0	0	0	0
EIF4A2_58	AACATTTGTTCCACCAATGC	0	0	0	0	0	0	0
EIF4A2_65	AAAACTAAACACAAGTATTC	0	0	0	0	0	0	0
EIF4A2_70	GAGAGATCCAATTCGAATTC	0	0	0	0	0	0	0
EIF4A2_79	AACATTACAGGAATGGAAGT	0	0	0	0	0	0	0
EIF4A2_86	AGCAGAAACTGTGAAGTCTC	0	0	0	0	0	0	0
EIF4A2_87	AAAAATAACAGCCTGTGTAA	0	0	0	0	0	0	0
EIF4A2_93	ATGTTATCATGAGGGAATTC	0	0	0	0	0	0	0
EIF4E_13	GACTACAGTGATGATGTATG	0	0	0	0	0	0	0
EIF4E_15	AAGGTGATAAGATAGCAATA	0	0	0	0	0	0	0
EIF4E_20	TGTAATTCCAGCACTTTGGG	0	0	0	0	0	0	0
EIF4E_26	CAGAAGTTTGAGACCAACCT	0	0	0	0	0	0	0
EIF4E_30	CCAGGTTGGTCTCAAACTTC	0	0	0	0	0	0	0
EIF4E_32	TCCCAAAGTGCTGGAATTAC	0	0	0	0	0	0	0
EIF4E_37	AGGATGGTATTGAGCCTATG	0	0	0	0	0	0	0
EIF4E_42	GATGAGAAAAACAAACGGGG	0	0	0	0	0	0	0
EIF4E_46	AAAAGTGAGTAGTCACAGCC	0	0	0	0	0	0	0
EIF4E_47	GCATTAAATTACTAGACAAC	0	0	0	0	0	0	0
EIF4E_48	AATTACTAGACAACTGGATA	0	0	0	0	0	0	0
EIF4E_49	TGGATATGGTTGTACAGACT	0	0	0	0	0	0	0
EIF4E_5	TTCTTCTAGGAGGGTATACA	0	0	0	0	0	0	0
EIF4E_50	TTGTCTAGTAATTTAATGCC	0	0	0	0	0	0	0
EIF4E_51	GTCTTCAACAGTATCAAACT	0	0	0	0	0	0	0
EIF4E_53	AAAATGATAAAAGCAAAACT	0	0	0	0	0	0	0
EIF4E_56	TGATACTGTTGAAGACTTTT	0	0	0	0	0	0	0
EIF4E_6	CTAGGAGGGTATACAAGGAA	0	0	0	0	0	0	0
EIF4E_61	GATGTTTAATATAGTGTTCT	0	0	0	0	0	0	0
EIF4E_7	AGGGTATACAAGGAAAGGTT	0	0	0	0	0	0	0
EIF4E_73	GACTACAGAAGAGGAGAAAA	0	0	0	0	0	0	0
EIF4E_75	GAAAACGGAATCTAATCAGG	0	0	0	0	0	0	0
EIF4E_76	TTAAACATCCCCTACAGAAC	0	0	0	0	0	0	0
EIF4E_9	GCAGACACAGCTACTAAGAG	0	0	0	0	0	0	0
ERCC3_104	GGTAAAATTCAGGAGACATA	0	0	0	0	0	0	0
ERCC3_105	TTCTTACTGTATTACAGGTC	0	0	0	0	0	0	0
ERCC3_108	TGAATTTTACCGGGAATATG	0	0	0	0	0	0	0
ERCC3_135	TGGATGGAGCTGCAGAATAA	0	0	0	0	0	0	0
ERCC3_199	ATAGGGTCTGAGGACAGCTG	0	0	0	0	0	0	0
ERCC3_204	CAGGGTTGACAGAATCATTC	0	0	0	0	0	0	0
ERCC3_206	AGTCATATTCTGCCAACAGA	0	0	0	0	0	0	0
ERCC3_235	TCTAAGACTGCTGAAAGCAG	0	0	0	0	0	0	0
ERCC3_241	GTTTGACTTCTATGAGCAAA	0	0	0	0	0	0	0
ERCC3_246	AGTTTCTTAAGCGGCATTCT	0	0	0	0	0	0	0
ERCC3_252	AGAAGATGCTGGATTACATC	0	0	0	0	0	0	0
ERCC3_253	GAAGATGCTGGATTACATCA	0	0	0	0	0	0	0
ERCC3_259	CTTAAGAAACTCTGAAGGGG	0	0	0	0	0	0	0
ERCC3_265	TAAACTGCATAATTCCATCA	0	0	0	0	0	0	0
ERCC3_270	GACAGCTGCATACAAGGAGT	0	0	0	0	0	0	0
ERCC3_271	TTAGTTTGTACTCATGCACA	0	0	0	0	0	0	0
ERCC3_277	AATAGCCACCAAGAAGTCTT	0	0	0	0	0	0	0
ERCC3_278	TCTTGGGCATATTTGTAAAC	0	0	0	0	0	0	0
ERCC3_279	ATATTTGTAAACTGGAGAGA	0	0	0	0	0	0	0
ERCC3_280	AGAAGGCTTCCAAGAAGATA	0	0	0	0	0	0	0
ERCC3_310	TTGCAGACAAGAAGAAATCC	0	0	0	0	0	0	0
ERCC3_311	ACAAGAAGAAATCCAGGAAG	0	0	0	0	0	0	0
ERCC3_314	GGATGAAGAGGATGATGAAG	0	0	0	0	0	0	0
ERCC3_331	AATATGGAGCCAAGGACTAC	0	0	0	0	0	0	0
ERCC3_52	AAATGGCTTACTCAACCAAG	0	0	0	0	0	0	0
ERCC3_54	CAGAGATTCTTGGTAGATCA	0	0	0	0	0	0	0
ERCC3_55	AGATCAAGGTTATAGCTTCA	0	0	0	0	0	0	0
ERCC3_75	TCGAGCTAAAAAAGGTAAAG	0	0	0	0	0	0	0
ERCC3_77	ACAAACCTTGGATATGAAGA	0	0	0	0	0	0	0
ERCC3_83	AGACGTAGGTCCGTAGATAT	0	0	0	0	0	0	0
ERCC3_84	GACGTAGGTCCGTAGATATA	0	0	0	0	0	0	0
ERCC3_91	TAACACCATCTTCATATCCA	0	0	0	0	0	0	0
ERCC3_92	TTCTTACTTGTTCAGTCGAA	0	0	0	0	0	0	0
ERCC3_95	CATGAAACTTGATCAGAAAC	0	0	0	0	0	0	0
EZH1_101	CTTGTGTGGAAGAGTTATCT	0	0	0	0	0	0	0
EZH1_103	AGGAAGATTCAGCTGAAGAA	0	0	0	0	0	0	0
EZH1_110	AGAAGAAGAAAAGAAAGCAC	0	0	0	0	0	0	0
EZH1_111	AAAAGAAAGCACAGGCAAGA	0	0	0	0	0	0	0
EZH1_141	GTTCATCGTACCTGAAGAAC	0	0	0	0	0	0	0
EZH1_163	GCTGTGGCTGAGACTAAAGA	0	0	0	0	0	0	0
EZH1_164	CTAAAGAAGGAGACAGTGAC	0	0	0	0	0	0	0
EZH1_165	TAAAGAAGGAGACAGTGACA	0	0	0	0	0	0	0
EZH1_175	CTTGCGTTTATATACATTAG	0	0	0	0	0	0	0
EZH1_176	GCGTTTATATACATTAGGGG	0	0	0	0	0	0	0
EZH1_177	TTAGGGGTGGCATGAAAAGC	0	0	0	0	0	0	0
EZH1_18	GATTGGGATCTTTGCCAAGA	0	0	0	0	0	0	0
EZH1_21	CTCTTCTTTGATTACAGGTG	0	0	0	0	0	0	0
EZH1_223	CCTGAATCAGTACTCAGATG	0	0	0	0	0	0	0
EZH1_226	TACTCAGATGAGGAGGAGGA	0	0	0	0	0	0	0
EZH1_227	ACTCAGATGAGGAGGAGGAA	0	0	0	0	0	0	0
EZH1_234	GTTTCAGGTAGAAGATGAGA	0	0	0	0	0	0	0
EZH1_239	AGCTGATCAATAACTATGAT	0	0	0	0	0	0	0
EZH1_240	AACTATGATGGGAAAGTCCA	0	0	0	0	0	0	0
EZH1_244	ACCATAAAGTTCTGTTGGAG	0	0	0	0	0	0	0
EZH1_25	ACTTTATACAGATTTTGTAG	0	0	0	0	0	0	0
EZH1_253	TCCCGGGAAAATGCTCTCTA	0	0	0	0	0	0	0
EZH1_26	ATTTTGTAGTGGATGCTACT	0	0	0	0	0	0	0
EZH1_262	GCTTCATTGACTGAACAGGT	0	0	0	0	0	0	0
EZH1_271	TTTCCAGTAAGTGATACATT	0	0	0	0	0	0	0
EZH1_272	CCAGTAAGTGATACATTTGG	0	0	0	0	0	0	0
EZH1_275	AGTGATACATTTGGAGGTAG	0	0	0	0	0	0	0
EZH1_282	TAAACGGCTTCAGGCAAATA	0	0	0	0	0	0	0
EZH1_283	AAACGGCTTCAGGCAAATAT	0	0	0	0	0	0	0
EZH1_30	TACCATTATTGAGGTTGAAG	0	0	0	0	0	0	0
EZH1_31	ATTGAGGTTGAAGAGGAAGC	0	0	0	0	0	0	0
EZH1_36	TTCCTCTTCAACCTCAATAA	0	0	0	0	0	0	0
EZH1_38	CTTTATGAAGGTGCCCCATC	0	0	0	0	0	0	0
EZH1_54	GAATTCATTTCTGAATACTG	0	0	0	0	0	0	0
EZH1_55	CATTTCTGAATACTGTGGTG	0	0	0	0	0	0	0
EZH2_101	TATTAGACGTGTCTTACCAG	0	0	0	0	0	0	0
EZH2_103	TGATTCCAGCACATTAATGG	0	0	0	0	0	0	0
EZH2_12	GTGTCTCTTTGCAGTTATGA	0	0	0	0	0	0	0
EZH2_124	GGCTTCCCAATAACAGTAGC	0	0	0	0	0	0	0
EZH2_126	CATTAATGTGCTGGAATCAA	0	0	0	0	0	0	0
EZH2_128	AAAGGATACAGACAGTGATA	0	0	0	0	0	0	0
EZH2_129	ACAGACAGTGATAGGGAAGC	0	0	0	0	0	0	0
EZH2_130	CAGACAGTGATAGGGAAGCA	0	0	0	0	0	0	0
EZH2_14	TGATGGTTAACGGTGATCAC	0	0	0	0	0	0	0
EZH2_145	AATAATTGCACTTACGATGT	0	0	0	0	0	0	0
EZH2_146	CCTACAGAAAAGCGTATGAA	0	0	0	0	0	0	0
EZH2_163	GCTTCAAAAATTTTATCAGA	0	0	0	0	0	0	0
EZH2_165	TCAGAAGGAAATTTCCGAGG	0	0	0	0	0	0	0
EZH2_17	CTACCTTTTGCATAGCAGTT	0	0	0	0	0	0	0
EZH2_173	AATAATCAGGCATACCATCT	0	0	0	0	0	0	0
EZH2_176	ATCATCATTATATTGACCAA	0	0	0	0	0	0	0
EZH2_177	ATTTGATGCGTTTCAGAATG	0	0	0	0	0	0	0
EZH2_182	AGAAAAGCAGAAAGATCTGG	0	0	0	0	0	0	0
EZH2_186	TTACATAACATTCCTTATAT	0	0	0	0	0	0	0
EZH2_187	GGGAGATGAAGTTTTAGATC	0	0	0	0	0	0	0
EZH2_189	GAACTAATAAAAAATTATGA	0	0	0	0	0	0	0
EZH2_19	ACGAATTTTGTTACCCTTGC	0	0	0	0	0	0	0
EZH2_190	AACTAATAAAAAATTATGAT	0	0	0	0	0	0	0
EZH2_191	AATTATGATGGGAAAGTACA	0	0	0	0	0	0	0
EZH2_196	TACCATAAAATTCTGCTGTA	0	0	0	0	0	0	0
EZH2_200	ACTGCATTCAGAGTCTTTAA	0	0	0	0	0	0	0
EZH2_201	CTGCATTCAGAGTCTTTAAT	0	0	0	0	0	0	0
EZH2_205	CAGTACCCATAATGTATTCT	0	0	0	0	0	0	0
EZH2_22	AATTCGTTTTGCAAATCATT	0	0	0	0	0	0	0
EZH2_223	CATTGCTTTTAGAATAATCA	0	0	0	0	0	0	0
EZH2_26	AAGATGAAGCTGACAGAAGA	0	0	0	0	0	0	0
EZH2_38	CAGAATACTGTGGAGAGGTA	0	0	0	0	0	0	0
EZH2_44	CACAAGTAAGACAGAGGTCA	0	0	0	0	0	0	0
EZH2_53	TGAAGGTCAAAACCGCTTTC	0	0	0	0	0	0	0
EZH2_71	TGATGTTATCTTTACTCAGA	0	0	0	0	0	0	0
EZH2_72	ATCAACCCTGTGATCATCCA	0	0	0	0	0	0	0
EZH2_73	CAGAAAGATACAGCTGAAAA	0	0	0	0	0	0	0
EZH2_74	AGAAAGATACAGCTGAAAAA	0	0	0	0	0	0	0
EZH2_82	CTCCTCCAAGGAAAAAGAAG	0	0	0	0	0	0	0
EZH2_83	GGAAAAAGAAGAGGAAACAC	0	0	0	0	0	0	0
EZH2_91	ATATTTGGCTTCATCTTTAT	0	0	0	0	0	0	0
EZH2_96	TCAATGTTTAGAGTCCTCAT	0	0	0	0	0	0	0
FNTA_102	ATAAATTCAAGCTCCTGAGA	0	0	0	0	0	0	0
FNTA_107	ATGTGAGAAATAACTCTGTC	0	0	0	0	0	0	0
FNTA_109	CTACAATGATCGTGCTGTAT	0	0	0	0	0	0	0
FNTA_110	AAGTGAAGGAGATTACTAAC	0	0	0	0	0	0	0
FNTA_112	TAGAAATAACGAAGTATCTT	0	0	0	0	0	0	0
FNTA_113	TCACATCCTCTTTCAGAAGT	0	0	0	0	0	0	0
FNTA_114	CCCAAAGTTTAAATTCCTAA	0	0	0	0	0	0	0
FNTA_115	TACCACATAATGAAAGTGCA	0	0	0	0	0	0	0
FNTA_116	AGTGCATGGAACTATTTGAA	0	0	0	0	0	0	0
FNTA_117	GTGCATGGAACTATTTGAAA	0	0	0	0	0	0	0
FNTA_118	GAACTATTTGAAAGGGTAAG	0	0	0	0	0	0	0
FNTA_119	TTCCATGCACTTTCATTATG	0	0	0	0	0	0	0
FNTA_120	TGTTGTTTACAGGATTTTGC	0	0	0	0	0	0	0
FNTA_121	TACAGGATTTTGCAGGATCG	0	0	0	0	0	0	0
FNTA_122	CTACCTAATTGCCTTTCTTG	0	0	0	0	0	0	0
FNTA_123	AGAAAATCAGTGTGACAATA	0	0	0	0	0	0	0
FNTA_124	CATTCTTAATAAAGCATTAG	0	0	0	0	0	0	0
FNTA_125	ATAAAGCATTAGAGGTAAGC	0	0	0	0	0	0	0
FNTA_126	TTCATAGATATCCACAAGAA	0	0	0	0	0	0	0
FNTA_127	TATCCACAAGAAAGGCAATT	0	0	0	0	0	0	0
FNTA_128	CACAAGAAAGGCAATTAGGT	0	0	0	0	0	0	0
FNTA_129	ACAAGAAAGGCAATTAGGTA	0	0	0	0	0	0	0
FNTA_130	CAAGAAAGGCAATTAGGTAG	0	0	0	0	0	0	0
FNTA_133	AGTAATTGATTTAACAGATT	0	0	0	0	0	0	0
FNTA_134	ATTTAACAGATTAGGATATT	0	0	0	0	0	0	0
FNTA_135	TGAAATCCTAGCTAAAGAAA	0	0	0	0	0	0	0
FNTA_136	AGAAAAGGACACTATAAGAA	0	0	0	0	0	0	0
FNTA_137	ACACTATAAGAAAGGAATAT	0	0	0	0	0	0	0
FNTA_138	AAGGAATATTGGAGATACAT	0	0	0	0	0	0	0
FNTA_32	GCGTTACCTGTACAGGACAT	0	0	0	0	0	0	0
FNTA_33	TTACCTGTACAGGACATAGG	0	0	0	0	0	0	0
FNTA_34	TACCTGTACAGGACATAGGA	0	0	0	0	0	0	0
FNTA_62	TTTTCAGGGACAGAGCAGAA	0	0	0	0	0	0	0
FNTA_63	TTTCAGGGACAGAGCAGAAT	0	0	0	0	0	0	0
FNTA_64	AGAATGGGCTGATATAGATC	0	0	0	0	0	0	0
FNTA_67	ATTTGTCACTATAAATGATC	0	0	0	0	0	0	0
FNTA_75	AACGAGCTTTTAAGCTAACC	0	0	0	0	0	0	0
FNTA_77	ATGCAGCCAATTATACAGTG	0	0	0	0	0	0	0
FNTA_83	ATGTTTGCCCTAGGCATTTC	0	0	0	0	0	0	0
FNTA_87	AGCCCAAAAACTATCAAGTT	0	0	0	0	0	0	0
FNTA_88	TTACCAAACTTGATAGTTTT	0	0	0	0	0	0	0
FNTA_89	GTGACTTCAAAAGAACTCTC	0	0	0	0	0	0	0
FNTA_91	GAACTCTCCGGAAATGCCTA	0	0	0	0	0	0	0
FNTA_94	ATAGGCGAGTATTAGTGGAA	0	0	0	0	0	0	0
FNTA_97	ATGCAAAGAATTATCATGCC	0	0	0	0	0	0	0
FNTB_100	GCAGTGCCCTCAAAGAGGTC	0	0	0	0	0	0	0
FNTB_106	CTCTTCTTAGGTGTCAGAAC	0	0	0	0	0	0	0
FNTB_124	TAATAAGCTCTTCAAGTTCA	0	0	0	0	0	0	0
FNTB_203	TAGAAATCACGCGACCTGTA	0	0	0	0	0	0	0
FNTB_210	GGAGCTTAAGGATGAGACAT	0	0	0	0	0	0	0
FNTB_224	ATGTTGTACACTGGGTGAGT	0	0	0	0	0	0	0
FNTB_24	CAATAGTAGGTGAAAGAACT	0	0	0	0	0	0	0
FNTB_26	AGTAGAAGAAAAGATCCAAG	0	0	0	0	0	0	0
FNTB_27	AGTTCAACCACCTTGTACCA	0	0	0	0	0	0	0
FNTB_28	CTCCTAACCACAGCTTACCT	0	0	0	0	0	0	0
FNTB_30	CAGCTTACCTTGGTACAAGG	0	0	0	0	0	0	0
FNTB_31	TGTAAGAACTGAAGACCTCT	0	0	0	0	0	0	0
FNTB_33	TCTTCTACTTTTGCCTGGTA	0	0	0	0	0	0	0
FNTB_36	CACTTCCATTATCTGAAAAG	0	0	0	0	0	0	0
FNTB_37	ACAACTGACAGATGCCTATG	0	0	0	0	0	0	0
FNTB_38	GGGTAATGTGTTTACCTCAT	0	0	0	0	0	0	0
FNTB_40	GAAGGCCTCTTTTCAGATAA	0	0	0	0	0	0	0
FNTB_47	CTCACTCTGTAGCCACTATC	0	0	0	0	0	0	0
FNTB_67	GTCAATGCATTGTGCATCAT	0	0	0	0	0	0	0
FNTB_70	AGGCCTATGACATCATTAAC	0	0	0	0	0	0	0
FNTB_77	TGCAAGGTGTGGATACTGAC	0	0	0	0	0	0	0
FNTB_83	TACTCCCTGAAGCAACCTGA	0	0	0	0	0	0	0
FNTB_89	TGAGGTGGATGTGAGGTGAG	0	0	0	0	0	0	0
FNTB_90	GAGGTGGATGTGAGGTGAGT	0	0	0	0	0	0	0
HRAS_119	GATGACGGAATATAAGCTGG	0	0	0	0	0	0	0
HRAS_75	GTGGATGTCCTCAAAAGACT	0	0	0	0	0	0	0
HSP90AA1_10	GGAAGAAGTAGACTAATCTC	0	0	0	0	0	0	0
HSP90AA1_104	CTCCTCATTAGTAATATCGT	0	0	0	0	0	0	0
HSP90AA1_105	TCCTCATTAGTAATATCGTC	0	0	0	0	0	0	0
HSP90AA1_106	AGTAATATCGTCGGGATTTC	0	0	0	0	0	0	0
HSP90AA1_108	TCGGGATTTCTGGTCCAGAT	0	0	0	0	0	0	0
HSP90AA1_109	GAACCAACATCTTCAATTTC	0	0	0	0	0	0	0
HSP90AA1_111	TTTTCTTTTGAAGGTGGAGA	0	0	0	0	0	0	0
HSP90AA1_112	TAAAGAAGTAAGCGATGATG	0	0	0	0	0	0	0
HSP90AA1_114	AGAAAAAGAAGAGAAAGAGT	0	0	0	0	0	0	0
HSP90AA1_115	AAACCTGAAATTGAAGATGT	0	0	0	0	0	0	0
HSP90AA1_116	TGAAGATGTTGGTTCTGATG	0	0	0	0	0	0	0
HSP90AA1_117	TGATGAGGAAGAAGAAAAGA	0	0	0	0	0	0	0
HSP90AA1_118	GAGGAAGAAGAAAAGAAGGA	0	0	0	0	0	0	0
HSP90AA1_119	GAAGAAGAAGAAGAAGATTA	0	0	0	0	0	0	0
HSP90AA1_123	ATAAGAGCTTGACCAATGAC	0	0	0	0	0	0	0
HSP90AA1_126	GGAAGATCACTTGGCAGTGA	0	0	0	0	0	0	0
HSP90AA1_127	AAAACTTACAAAAAGAGTAA	0	0	0	0	0	0	0
HSP90AA1_128	AAACTTACAAAAAGAGTAAT	0	0	0	0	0	0	0
HSP90AA1_129	GTTCCTCCAAGTACTCAGTT	0	0	0	0	0	0	0
HSP90AA1_130	ACTCAGTTTGGTCTTCTTTC	0	0	0	0	0	0	0
HSP90AA1_133	TTCTCTTGCAGGTGAACCTA	0	0	0	0	0	0	0
HSP90AA1_134	TCTCTTGCAGGTGAACCTAT	0	0	0	0	0	0	0
HSP90AA1_136	AGAAGACCAAACTGAGTACT	0	0	0	0	0	0	0
HSP90AA1_139	AAGAAACATTCTCAGTTTAT	0	0	0	0	0	0	0
HSP90AA1_141	CTGCTCATCATCGTTATGTT	0	0	0	0	0	0	0
HSP90AA1_147	AGAGTTCGATCTTGTTTGTT	0	0	0	0	0	0	0
HSP90AA1_149	TTTCCCAGAGTCTAATTTAC	0	0	0	0	0	0	0
HSP90AA1_150	TTCCCAGAGTCTAATTTACT	0	0	0	0	0	0	0
HSP90AA1_152	AACAGGCATTGGACAAAATC	0	0	0	0	0	0	0
HSP90AA1_157	ACTATTGTGGATACTGGAAT	0	0	0	0	0	0	0
HSP90AA1_166	ATCTCTATGATTGGCCAGTT	0	0	0	0	0	0	0
HSP90AA1_178	GATGATCAATGACATCAACT	0	0	0	0	0	0	0
HSP90AA1_19	TCTCAATAATGGAATGGTCA	0	0	0	0	0	0	0
HSP90AA1_195	AGTAGCCTAAGCAATATAAA	0	0	0	0	0	0	0
HSP90AA1_205	TTTCCAGAGACAGAGTAGAG	0	0	0	0	0	0	0
HSP90AA1_213	ATTGTGTTTATGTTCCCAGC	0	0	0	0	0	0	0
HSP90AA1_216	TGTTAACTGGTACCAAGAAA	0	0	0	0	0	0	0
HSP90AA1_217	AAAAGGCCCAAGTGTTTCTC	0	0	0	0	0	0	0
HSP90AA1_22	CATTGTTGAGTTGTCTCTTA	0	0	0	0	0	0	0
HSP90AA1_226	TGCAGCCATTTATATTGCTT	0	0	0	0	0	0	0
HSP90AA1_228	TTGCTTAGGCTACTGGTAAG	0	0	0	0	0	0	0
HSP90AA1_229	CCTTGGTACCTTCTCAGAAA	0	0	0	0	0	0	0
HSP90AA1_28	ATATGGCTGGACAGCAAACA	0	0	0	0	0	0	0
HSP90AA1_31	CAACTCAACAATGGGTTACA	0	0	0	0	0	0	0
HSP90AA1_34	TATTGAGACCTTAAGGCAAA	0	0	0	0	0	0	0
HSP90AA1_35	GACCTTAAGGCAAAAGGCAG	0	0	0	0	0	0	0
HSP90AA1_36	TAAGAACGACAAGTCTGTGA	0	0	0	0	0	0	0
HSP90AA1_40	ATCCCCAGACACATGCTAAC	0	0	0	0	0	0	0
HSP90AA1_41	CACATGCTAACAGGATCTAC	0	0	0	0	0	0	0
HSP90AA1_42	ATCTACAGGATGATCAAACT	0	0	0	0	0	0	0
HSP90AA1_55	TAATACCTCAGGTGAGACCA	0	0	0	0	0	0	0
HSP90AA1_62	CAACAGCTGAAGGAATTTGA	0	0	0	0	0	0	0
HSP90AA1_67	TGAAGAAGAGAAAAAGAAGC	0	0	0	0	0	0	0
HSP90AA1_68	CAAAATCATGAAAGACATAT	0	0	0	0	0	0	0
HSP90AA1_69	ATTGGAGAAAAAAGTTGAAA	0	0	0	0	0	0	0
HSP90AA1_7	CACTGGTATCATCAGCAGTA	0	0	0	0	0	0	0
HSP90AA1_70	TGATATAATAGATATGTTTC	0	0	0	0	0	0	0
HSP90AA1_74	TACACGAAGACTCTCAAAAT	0	0	0	0	0	0	0
HSP90AA1_79	GGACTACTGCACCAGAATGA	0	0	0	0	0	0	0
HSP90AA1_80	AAACATATCTATTATATCAC	0	0	0	0	0	0	0
HSP90AA1_83	ATCTCACGGGATATGTTTAG	0	0	0	0	0	0	0
HSP90AA1_84	TCTCACGGGATATGTTTAGA	0	0	0	0	0	0	0
HSP90AA1_85	TTCAGACTTCATTAGAGGGG	0	0	0	0	0	0	0
HSP90AA1_88	GCAAAATTTTGAAAGTTATC	0	0	0	0	0	0	0
HSP90AA1_89	GAAAGTTATCAGGAAGAATT	0	0	0	0	0	0	0
HSP90AA1_92	GCAGTTCTCTAAAAACATAA	0	0	0	0	0	0	0
HSP90AA1_96	CTGTTTTCAAACAGATCAAA	0	0	0	0	0	0	0
HSP90AB1_115	TTTCAGCACTTTTCTGTAGA	0	0	0	0	0	0	0
HSP90AB1_12	CCGAAGGAAAATCTCCTTGT	0	0	0	0	0	0	0
HSP90AB1_181	TGAGGAGGAGAAGAAGAAGA	0	0	0	0	0	0	0
HSP90AB1_249	CTATTGGAGATTGTCACCTG	0	0	0	0	0	0	0
HSP90AB1_31	GTCTGGTACTAAAGCATTCA	0	0	0	0	0	0	0
HSP90AB1_71	CAGAGTACCTAGAAGAGAGG	0	0	0	0	0	0	0
HSP90AB1_75	AAAGTCCATACTCACATAAA	0	0	0	0	0	0	0
HSP90AB1_77	ATACTCACATAAAGGGTGAT	0	0	0	0	0	0	0
HSP90AB1_88	GATGAGGCAGAGGAAGAGAA	0	0	0	0	0	0	0
HSP90B1_131	CCAGTATGTGGAAAGAATGA	0	0	0	0	0	0	0
HSP90B1_151	TTCCAGAATGTTGCCAAGGA	0	0	0	0	0	0	0
HSP90B1_152	CGATGAAAGTGAGAAAACTA	0	0	0	0	0	0	0
HSP90B1_186	CCACAGCCTTTTCAATCTTA	0	0	0	0	0	0	0
HSP90B1_19	TGGTACAGTAGAAGAGGATC	0	0	0	0	0	0	0
HSP90B1_203	CCATAAATGTTGTGTTTAGG	0	0	0	0	0	0	0
HSP90B1_204	GCAAGACGAAGATGAAGAAA	0	0	0	0	0	0	0
HSP90B1_207	TGAAGAAGAAGAAACAGCAA	0	0	0	0	0	0	0
HSP90B1_21	GATCTGGGTAAAAGTAGAGA	0	0	0	0	0	0	0
HSP90B1_22	GTAAAAGTAGAGAAGGATCA	0	0	0	0	0	0	0
HSP90B1_23	AAGTAGAGAAGGATCAAGGA	0	0	0	0	0	0	0
HSP90B1_25	CCTAACTGATTTCCTTAGAG	0	0	0	0	0	0	0
HSP90B1_27	GAAGAAGCTATTCAGTTGGA	0	0	0	0	0	0	0
HSP90B1_34	CTGATGCTTTAGATAAGATA	0	0	0	0	0	0	0
HSP90B1_39	TTCTCTCAGGAAAATCTAAA	0	0	0	0	0	0	0
HSP90B1_40	GTCTTGCATTTAGTGTGATA	0	0	0	0	0	0	0
HSP90B1_43	AGGAATGACCAGAGAAGAGT	0	0	0	0	0	0	0
HSP90B1_46	TTGGTACCATAGCCAAATCT	0	0	0	0	0	0	0
HSP90B1_47	AAACAAAATGACTGAAGCAC	0	0	0	0	0	0	0
HSP90B1_48	ATGACTGAAGCACAGGAAGA	0	0	0	0	0	0	0
HSP90B1_57	CAAGAGGAAACACTCTAGGA	0	0	0	0	0	0	0
HSP90B1_79	TTTTAATTGTATCCAATTCA	0	0	0	0	0	0	0
HSP90B1_92	TGAATGATATCAAACCAATA	0	0	0	0	0	0	0
HSP90B1_93	TTTCTACAAATCATTTTCAA	0	0	0	0	0	0	0
HSP90B1_95	TTTGATGGTCTCTGCCATAT	0	0	0	0	0	0	0
IDH1_10	TTCCAAAGCATTTGCAAAGA	0	0	0	0	0	0	0
IDH1_105	ATATTTCGTATGGTGCCATT	0	0	0	0	0	0	0
IDH1_108	TATAGCTTCTGCAGCATCCT	0	0	0	0	0	0	0
IDH1_114	GCTATAAAGAAGCATAATGT	0	0	0	0	0	0	0
IDH1_116	TATCACTCCTGATGAGAAGA	0	0	0	0	0	0	0
IDH1_121	GGCACCATACGAAATATTCT	0	0	0	0	0	0	0
IDH1_128	TGGGTAAAACCTATCATCAT	0	0	0	0	0	0	0
IDH1_134	AAAATGTCCAAAAAAATCAG	0	0	0	0	0	0	0
IDH1_135	ATGTCCAAAAAAATCAGTGG	0	0	0	0	0	0	0
IDH1_138	ATGAAATGACACGAATCATT	0	0	0	0	0	0	0
IDH1_139	TGAAATGACACGAATCATTT	0	0	0	0	0	0	0
IDH1_17	AGTCTCTATTGAGACAATTG	0	0	0	0	0	0	0
IDH1_21	GACTTGGCTGCTTGCATTAA	0	0	0	0	0	0	0
IDH1_24	CACCATCTTACCAATGGGAT	0	0	0	0	0	0	0
IDH1_4	CTTGAATACATTTGAGTTCA	0	0	0	0	0	0	0
IDH1_44	CACCAATCCCATTGGTAAGA	0	0	0	0	0	0	0
IDH1_5	TTTGAGTTCATGGATAAACT	0	0	0	0	0	0	0
IDH1_53	AGTTTGAAGCTCAAAAGATC	0	0	0	0	0	0	0
IDH1_59	CAAGCTATGAAATCAGAGGG	0	0	0	0	0	0	0
IDH1_60	AATCAGAGGGAGGCTTCATC	0	0	0	0	0	0	0
IDH1_73	GGCTTCTCCTCTACAGAAGG	0	0	0	0	0	0	0
IDH1_74	TTCTCCTCTACAGAAGGTGG	0	0	0	0	0	0	0
IDH1_84	GCGTTTTAAAGACATCTTTC	0	0	0	0	0	0	0
IDH1_87	TACCAGGTATGTCACCTTTT	0	0	0	0	0	0	0
IDH1_93	CAACTGATTTTGTTGTTCCT	0	0	0	0	0	0	0
IDH2_102	GATCTTATTCTTGTCGAAGT	0	0	0	0	0	0	0
IDH2_103	GAAGTCGGTCTTATAGTGCC	0	0	0	0	0	0	0
IDH2_104	AAGTCGGTCTTATAGTGCCT	0	0	0	0	0	0	0
IDH2_105	ACTTCGACAAGAATAAGATC	0	0	0	0	0	0	0
IDH2_106	ATAAGATCTGGTATGAGCAC	0	0	0	0	0	0	0
IDH2_123	GGCTTTCAGTATGGTGTTCT	0	0	0	0	0	0	0
IDH2_133	AGTATGCCATCCAGAAGAAA	0	0	0	0	0	0	0
IDH2_135	CCATACTGAAAGCCTACGAT	0	0	0	0	0	0	0
IDH2_185	AGTTCAAGCTGAAGAAGATG	0	0	0	0	0	0	0
IDH2_186	AAGATGTGGAAAAGTCCCAA	0	0	0	0	0	0	0
IDH2_187	AAAGTCCCAATGGAACTATC	0	0	0	0	0	0	0
IDH2_229	CAGCTAAAGTATTTTGACCT	0	0	0	0	0	0	0
IDH2_230	AGCTAAAGTATTTTGACCTC	0	0	0	0	0	0	0
IDH2_239	TGATGAACTGCCAGATAATA	0	0	0	0	0	0	0
IDH2_240	GATGAACTGCCAGATAATAC	0	0	0	0	0	0	0
IDH2_249	GGCGAAGCCCGTGGTGGAGA	0	0	0	0	0	0	0
IDH2_251	ATGAGATGACCCGTATTATC	0	0	0	0	0	0	0
IDH2_252	TATTATCTGGCAGTTCATCA	0	0	0	0	0	0	0
IDH2_99	ATCTCCGTCATAGTTCTTGC	0	0	0	0	0	0	0
IGF1R_1	CAAATAAAAGGAATGAAGTC	0	0	0	0	0	0	0
IGF1R_179	GAGCAAATTGCCCTTGAAGA	0	0	0	0	0	0	0
IGF1R_181	AGCAGAAGTAACAGAATCAA	0	0	0	0	0	0	0
IGF1R_224	ACATAAACACCAGGAACAAC	0	0	0	0	0	0	0
IGF1R_225	CATAAACACCAGGAACAACG	0	0	0	0	0	0	0
IGF1R_232	AATTTCGGAAACACATAATT	0	0	0	0	0	0	0
IGF1R_263	AAGAATGTCACAGAGTATGA	0	0	0	0	0	0	0
IGF1R_264	AGAATGTCACAGAGTATGAT	0	0	0	0	0	0	0
IGF1R_314	CAATTACTGCTCCAAAGGTA	0	0	0	0	0	0	0
IGF1R_315	AATTACTGCTCCAAAGGTAA	0	0	0	0	0	0	0
IGF1R_354	GGAAATTCTCAAAGACTTTG	0	0	0	0	0	0	0
IGF1R_41	ATATTGGGCTTTACAACCTG	0	0	0	0	0	0	0
IGF1R_411	ACCTGTTTAAATTGTACAGA	0	0	0	0	0	0	0
IGF1R_418	CTAATGTATGAAATAAAATA	0	0	0	0	0	0	0
IGF1R_419	AAAATACGGATCACAAGTTG	0	0	0	0	0	0	0
IGF1R_422	TACATTAGAATCAATCCATT	0	0	0	0	0	0	0
IGF1R_423	ATCAATCCATTGGGATTCTC	0	0	0	0	0	0	0
IGF1R_425	TTCCGGCCACTTTAAAAAGA	0	0	0	0	0	0	0
IGF1R_470	TGTACGTCTTCCATAGAAAG	0	0	0	0	0	0	0
IGF1R_503	GTCTATGAAGGAGTTGCCAA	0	0	0	0	0	0	0
IGF1R_526	TCATCATGGAACTGATGACA	0	0	0	0	0	0	0
IGF1R_530	AAAGTTATCTCCGGTCTCTG	0	0	0	0	0	0	0
IGF1R_565	TCTATGAGACAGACTATTAC	0	0	0	0	0	0	0
IGF1R_567	ACAGACTATTACCGGAAAGG	0	0	0	0	0	0	0
IGF1R_569	TATTACCGGAAAGGAGGGAA	0	0	0	0	0	0	0
IGF1R_684	TGTAGTAGAAGGAGACCTCC	0	0	0	0	0	0	0
KDM1A_110	ATAGGTAGAGTACAGAGAGA	0	0	0	0	0	0	0
KDM1A_112	GAGAAATGCCAAAGCAGAGA	0	0	0	0	0	0	0
KDM1A_153	TGAAATGGAAACTTACTGTG	0	0	0	0	0	0	0
KDM1A_154	TAATGAAAAGAAAAACCTTC	0	0	0	0	0	0	0
KDM1A_157	TGTGGTCCACTGATAATATC	0	0	0	0	0	0	0
KDM1A_158	ACTGATAATATCTGGAAAAC	0	0	0	0	0	0	0
KDM1A_168	TCAAATGTCAGCTGAATCTT	0	0	0	0	0	0	0
KDM1A_171	TCAACTTCGGCATCTATAAG	0	0	0	0	0	0	0
KDM1A_172	GATAAAACCCCTACCAAGTA	0	0	0	0	0	0	0
KDM1A_177	GCTCTAAATAACTGTGAACT	0	0	0	0	0	0	0
KDM1A_179	TTGCTTTTAGCTAAAAAGAC	0	0	0	0	0	0	0
KDM1A_188	ACAGTTACAAAGTTTTGGAA	0	0	0	0	0	0	0
KDM1A_189	TGGAATGGATGTCACACTTT	0	0	0	0	0	0	0
KDM1A_193	ATTTCTGAAACAGGATCGTG	0	0	0	0	0	0	0
KDM1A_197	GGAAACTATGTAGCTGATCT	0	0	0	0	0	0	0
KDM1A_204	TTTTCTAGGAGGGAATCCTA	0	0	0	0	0	0	0
KDM1A_206	GGTCAGCAAACAAGTAAATA	0	0	0	0	0	0	0
KDM1A_207	CAAACAAGTAAATATGGAAC	0	0	0	0	0	0	0
KDM1A_214	TCCTAAAGAGAAAGATGAAA	0	0	0	0	0	0	0
KDM1A_224	TGAAGTCTAGTTGATGACTA	0	0	0	0	0	0	0
KDM1A_225	AAGATGTAGCTTCTAGCAAC	0	0	0	0	0	0	0
KDM1A_227	AAGATGAGCAGATTGAACAT	0	0	0	0	0	0	0
KDM1A_228	GAAGAAGATAGTGAAAACTC	0	0	0	0	0	0	0
KDM1A_242	TTCAAATTTACCATCTAAGA	0	0	0	0	0	0	0
KDM1A_244	AAAGCTAGAAGAAAAACTTC	0	0	0	0	0	0	0
KDM1A_245	AGAAGAAAAACTTCAGGAGT	0	0	0	0	0	0	0
KDM1A_252	GAGACAGACAAATACTTGAT	0	0	0	0	0	0	0
KDM1A_258	TTAAGGGAGAGAGTTGAGAG	0	0	0	0	0	0	0
KDM1A_281	TAGGGCAAGCTACCTTGTTA	0	0	0	0	0	0	0
KDM1A_3	CGAGATGTTATCTGGGAAGA	0	0	0	0	0	0	0
KDM1A_330	ACCAAAAATCCCTTTGAGAA	0	0	0	0	0	0	0
KIF11_1	TTCGTCTGCGAAGAAGAAAG	0	0	0	0	0	0	0
KIF11_100	ATATTTCTGAAGAAAATTTT	0	0	0	0	0	0	0
KIF11_101	CTTTATTTTAGAGTCATGAG	0	0	0	0	0	0	0
KIF11_102	GTAGAATTGATTGAAAAAAT	0	0	0	0	0	0	0
KIF11_103	TGAAAAAATTGGTGCTGTTG	0	0	0	0	0	0	0
KIF11_107	TTAGGTTACAGAGTTGTTTA	0	0	0	0	0	0	0
KIF11_114	GAAACTACAAAAGATGTATC	0	0	0	0	0	0	0
KIF11_116	TTCCAAACTGGATCGTAAGA	0	0	0	0	0	0	0
KIF11_118	GCAGAAGCTCAGGATATTTT	0	0	0	0	0	0	0
KIF11_119	GAATAGTCTGTTTAATAATA	0	0	0	0	0	0	0
KIF11_120	TAATATGGAAGAATTAATTA	0	0	0	0	0	0	0
KIF11_121	ATGGAAGAATTAATTAAGGA	0	0	0	0	0	0	0
KIF11_124	CAGCCTGAACTTACCAAATA	0	0	0	0	0	0	0
KIF11_129	TCTTACGATCCAGTTTGGAA	0	0	0	0	0	0	0
KIF11_131	AGAAAGTAAAACTGTACTAC	0	0	0	0	0	0	0
KIF11_134	GGTATCTAATGCAGAGACAC	0	0	0	0	0	0	0
KIF11_135	GACTGATCTTCTAAGTTCAC	0	0	0	0	0	0	0
KIF11_136	AATGATTTTATCCCCAACTG	0	0	0	0	0	0	0
KIF11_14	GACCATTTAATTTGGCAGAG	0	0	0	0	0	0	0
KIF11_140	TTCAGTATAGACACCACAGT	0	0	0	0	0	0	0
KIF11_141	TCAGTATAGACACCACAGTT	0	0	0	0	0	0	0
KIF11_142	CAGTATAGACACCACAGTTG	0	0	0	0	0	0	0
KIF11_143	GATCAGTCTTGAGTACATTC	0	0	0	0	0	0	0
KIF11_144	AAAGATAGAAGATCAAAAAA	0	0	0	0	0	0	0
KIF11_145	GATCAAAAAAAGGAACTAGA	0	0	0	0	0	0	0
KIF11_146	AGAAAATACCATTTGTTCCT	0	0	0	0	0	0	0
KIF11_147	GTTGAGTCACAAAAGCAATG	0	0	0	0	0	0	0
KIF11_148	AATAAAGCAGACCCATTCCC	0	0	0	0	0	0	0
KIF11_15	AAAGAAGTTAGTGTACGAAC	0	0	0	0	0	0	0
KIF11_152	TAAACAACATACCTGGGAAT	0	0	0	0	0	0	0
KIF11_153	GGGTCTGCTTTATTGTCTTC	0	0	0	0	0	0	0
KIF11_154	TTGTCTTCAGGTCTTCAGTT	0	0	0	0	0	0	0
KIF11_155	TTGCTTTTGTGACTCAACCA	0	0	0	0	0	0	0
KIF11_156	TGACTCAACCAAGGAACAAA	0	0	0	0	0	0	0
KIF11_16	GAAGTTAGTGTACGAACTGG	0	0	0	0	0	0	0
KIF11_160	GAAACCACTTAGTAGTGTCC	0	0	0	0	0	0	0
KIF11_164	AAATTTTGTGCTGATTCTGA	0	0	0	0	0	0	0
KIF11_166	CTCAGAAATTTTAACCAAGA	0	0	0	0	0	0	0
KIF11_168	AAACACTCTGATAAACTCAA	0	0	0	0	0	0	0
KIF11_17	TAGTGTACGAACTGGAGGAT	0	0	0	0	0	0	0
KIF11_170	GGGTATCTTCCTTAAATGAA	0	0	0	0	0	0	0
KIF11_171	GGTATCTTCCTTAAATGAAA	0	0	0	0	0	0	0
KIF11_172	TTCCTTAAATGAAAGGGAAC	0	0	0	0	0	0	0
KIF11_173	ACAGGAACTTCACAACTTAT	0	0	0	0	0	0	0
KIF11_174	GGAACTTCACAACTTATTGG	0	0	0	0	0	0	0
KIF11_175	TTCCTGTTCCCTTTCATTTA	0	0	0	0	0	0	0
KIF11_177	TATATCCTTAGATTTCCTAT	0	0	0	0	0	0	0
KIF11_178	GGTTGTAAGCCAATGTTGTG	0	0	0	0	0	0	0
KIF11_179	GACATCACTGAGAAATCAGA	0	0	0	0	0	0	0
KIF11_180	TGAGAAATCAGATGGACGTA	0	0	0	0	0	0	0
KIF11_181	CTTAATGAAACCATAAAAAT	0	0	0	0	0	0	0
KIF11_183	GCTTAATTGCTTTCTGGAAC	0	0	0	0	0	0	0
KIF11_184	TCTGGAACAGGATCTGAAAC	0	0	0	0	0	0	0
KIF11_185	CTGAAACTGGATATCCCAAC	0	0	0	0	0	0	0
KIF11_189	TTAAAGGTACGACACCACAG	0	0	0	0	0	0	0
KIF11_19	GAAAACATACACTTTTGATA	0	0	0	0	0	0	0
KIF11_191	ATCTCCTTGATCAGCTGAAA	0	0	0	0	0	0	0
KIF11_193	ATATGATCCTTTAAATTTAC	0	0	0	0	0	0	0
KIF11_194	TTTAGCATCATTAACAGCTC	0	0	0	0	0	0	0
KIF11_196	TGATCAAGGAGATGTTCACG	0	0	0	0	0	0	0
KIF11_197	TCAGTTCTTACCAGTGTTGA	0	0	0	0	0	0	0
KIF11_198	CAGTTCTTACCAGTGTTGAT	0	0	0	0	0	0	0
KIF11_2	TGCGAAGAAGAAAGAGGAGA	0	0	0	0	0	0	0
KIF11_20	ACACTAACTTCTTTTCGTAC	0	0	0	0	0	0	0
KIF11_202	TTAGGATGTGGATGTAGAAG	0	0	0	0	0	0	0
KIF11_203	GGATGTAGAAGAGGCAGTTC	0	0	0	0	0	0	0
KIF11_205	ATGTAGAAGAGGCAGTTCTG	0	0	0	0	0	0	0
KIF11_206	CAAGAGCCATCTGTAGATGC	0	0	0	0	0	0	0
KIF11_21	GATCACATTCTACTATTGAA	0	0	0	0	0	0	0
KIF11_210	TGGATTGTTCATCAATTGGC	0	0	0	0	0	0	0
KIF11_213	ATATGACATACCTGGAAAAA	0	0	0	0	0	0	0
KIF11_217	GGAAAAGACAAAGAAAACAG	0	0	0	0	0	0	0
KIF11_218	AAACAGAGGCATTAACACAC	0	0	0	0	0	0	0
KIF11_219	GAGGCATTAACACACTGGAG	0	0	0	0	0	0	0
KIF11_22	ATCACATTCTACTATTGAAT	0	0	0	0	0	0	0
KIF11_220	CACACTGGAGAGGTCTAAAG	0	0	0	0	0	0	0
KIF11_222	AGATCAACCTTTAATTCACT	0	0	0	0	0	0	0
KIF11_224	AAGTGAATTAAAGGTTGATC	0	0	0	0	0	0	0
KIF11_23	TTCCGCTCTGCCAAATTAAA	0	0	0	0	0	0	0
KIF11_24	AAGTGTTGTTTGTCCAATTC	0	0	0	0	0	0	0
KIF11_25	AATTCTGGATGAAGTTATTA	0	0	0	0	0	0	0
KIF11_26	ATTCTGGATGAAGTTATTAT	0	0	0	0	0	0	0
KIF11_27	ATAATAACTTCATCCAGAAT	0	0	0	0	0	0	0
KIF11_28	GAATTGGACAAACAACACTT	0	0	0	0	0	0	0
KIF11_32	CACTGGAAAAACTTTTACAA	0	0	0	0	0	0	0
KIF11_33	GGAAAAACTTTTACAATGGA	0	0	0	0	0	0	0
KIF11_34	CTTTTACAATGGAAGGTGAA	0	0	0	0	0	0	0
KIF11_35	CACCTAATGAAGAGTATACC	0	0	0	0	0	0	0
KIF11_36	ACCTAATGAAGAGTATACCT	0	0	0	0	0	0	0
KIF11_37	TGAAGAGTATACCTGGGAAG	0	0	0	0	0	0	0
KIF11_38	AACAATAAATACCTCTTCCC	0	0	0	0	0	0	0
KIF11_40	ATTATAATTTCAGGATCCCT	0	0	0	0	0	0	0
KIF11_41	TAATTTCAGGATCCCTTGGC	0	0	0	0	0	0	0
KIF11_45	AAGACTGAATTACCTTGTTA	0	0	0	0	0	0	0
KIF11_46	AGACTGAATTACCTTGTTAC	0	0	0	0	0	0	0
KIF11_47	GACTGAATTACCTTGTTACG	0	0	0	0	0	0	0
KIF11_5	GGAGAAGGGGAAGAACATCC	0	0	0	0	0	0	0
KIF11_50	TTTCTCAAAAATTTGATGAA	0	0	0	0	0	0	0
KIF11_51	AAAATTTGATGAAGGGTACG	0	0	0	0	0	0	0
KIF11_54	TTTTGGTATTTTGGTCAGAG	0	0	0	0	0	0	0
KIF11_55	CAGAGAGGAGTGATAATTAA	0	0	0	0	0	0	0
KIF11_56	AGAAATTACAGTACACAACA	0	0	0	0	0	0	0
KIF11_6	GAAGGGGAAGAACATCCAGG	0	0	0	0	0	0	0
KIF11_63	ATGAAAGAAACTACGATTGA	0	0	0	0	0	0	0
KIF11_64	GGAGAAGAGCTTGTTAAAAT	0	0	0	0	0	0	0
KIF11_65	TAAAATCGGAAAGTTGAACT	0	0	0	0	0	0	0
KIF11_66	TTGTAACAGAGAAAACTGAG	0	0	0	0	0	0	0
KIF11_67	TGTAACAGAGAAAACTGAGT	0	0	0	0	0	0	0
KIF11_68	AAATTAAAGGTTGATCTTGC	0	0	0	0	0	0	0
KIF11_70	AGTGAAAACATTGGCCGTTC	0	0	0	0	0	0	0
KIF11_71	GAGCTGTTGATAAGAGAGCT	0	0	0	0	0	0	0
KIF11_72	AGCTGTTGATAAGAGAGCTC	0	0	0	0	0	0	0
KIF11_74	AAATCAATCCCTGTTGACTT	0	0	0	0	0	0	0
KIF11_75	AATCAATCCCTGTTGACTTT	0	0	0	0	0	0	0
KIF11_76	AATCCCTGTTGACTTTGGGA	0	0	0	0	0	0	0
KIF11_78	TAAACTAACTAGAATCCTCC	0	0	0	0	0	0	0
KIF11_79	AGAATCCTCCAGGATTCTCT	0	0	0	0	0	0	0
KIF11_86	GTTAGTTTAGATTCTCGATA	0	0	0	0	0	0	0
KIF11_87	GATTCTCGATAAGGAACATG	0	0	0	0	0	0	0
KIF11_89	ATGAGGTGTTCTTTCTACAA	0	0	0	0	0	0	0
KIF11_92	TCTTATCAACAGCTCCAGAA	0	0	0	0	0	0	0
KIF11_95	GTGAGTTTCTGATTCACTTC	0	0	0	0	0	0	0
KIF11_96	GTACTCAGAGTTTCCTGTCA	0	0	0	0	0	0	0
KIF11_97	TCCTCTTGTGTAGGAGTATA	0	0	0	0	0	0	0
KIF11_98	TCTTGTGTAGGAGTATACGG	0	0	0	0	0	0	0
KRAS_10	TTATTTCCTACTAGGACCAT	0	0	0	0	0	0	0
KRAS_13	AGAACAAATTAAAAGAGTTA	0	0	0	0	0	0	0
KRAS_17	AGTAGACACAAAACAGGCTC	0	0	0	0	0	0	0
KRAS_18	CAGGACTTAGCAAGAAGTTA	0	0	0	0	0	0	0
KRAS_2	AAAGAAAAGATGAGCAAAGA	0	0	0	0	0	0	0
KRAS_21	AAATGATTTAGTATTATTTA	0	0	0	0	0	0	0
KRAS_24	AATTACTACTTGCTTCCTGT	0	0	0	0	0	0	0
KRAS_27	AGGAAGCAAGTAGTAATTGA	0	0	0	0	0	0	0
KRAS_31	AAGAGGAGTACAGTGCAATG	0	0	0	0	0	0	0
KRAS_32	AGAGGAGTACAGTGCAATGA	0	0	0	0	0	0	0
KRAS_38	CAGTACATGAGGACTGGGGA	0	0	0	0	0	0	0
KRAS_4	TTTTACAATGCAGAGAGTGG	0	0	0	0	0	0	0
KRAS_41	AGATATTCACCATTATAGGT	0	0	0	0	0	0	0
KRAS_49	GCTAATTCAGAATCATTTTG	0	0	0	0	0	0	0
KRAS_5	AGCAAAGAAGAAAAGACTCC	0	0	0	0	0	0	0
KRAS_50	CGAATATGATCCAACAATAG	0	0	0	0	0	0	0
KRAS_7	TTTGCTGATGTTTCAATAAA	0	0	0	0	0	0	0
KRAS_8	TTTGTGTCTACTGTTCTAGA	0	0	0	0	0	0	0
MCL1_1	CAACTATTGCACTTACAGTA	0	0	0	0	0	0	0
MCL1_176	ATCTGGTAATAACACCAGTA	0	0	0	0	0	0	0
MCL1_18	CTTCAAGTGTTTAGCCACAA	0	0	0	0	0	0	0
MCL1_186	AGATTATCTCTCGGTACCTT	0	0	0	0	0	0	0
MCL1_187	GATTATCTCTCGGTACCTTC	0	0	0	0	0	0	0
MCL1_28	CATTTCTTTTGGTGCCTTTG	0	0	0	0	0	0	0
MCL1_33	GACTGGCTAGTTAAACAAAG	0	0	0	0	0	0	0
MCL1_6	TTCCATGTAGAGGACCTAGA	0	0	0	0	0	0	0
MCL1_7	CATGTAGAGGACCTAGAAGG	0	0	0	0	0	0	0
MDM2_101	TCTTATAGACAGGTCAACTA	0	0	0	0	0	0	0
MDM2_11	ACGAGACAAAAATACTAACC	0	0	0	0	0	0	0
MDM2_113	ACAAGGTTCAATGGCATTAA	0	0	0	0	0	0	0
MDM2_118	ATAATGCTACTAGAAGTTGA	0	0	0	0	0	0	0
MDM2_126	TCTGTTGCAATGTGATGGAA	0	0	0	0	0	0	0
MDM2_17	ATCAGTAGGTACAGACATGT	0	0	0	0	0	0	0
MDM2_19	TTGAAGTTATTAAAGTCTGT	0	0	0	0	0	0	0
MDM2_20	AGACACTTATACTATGAAAG	0	0	0	0	0	0	0
MDM2_21	TTTAATAACTTCAAAAGCAA	0	0	0	0	0	0	0
MDM2_22	AACTTCAAAAGCAATGGCTT	0	0	0	0	0	0	0
MDM2_24	GATCTTCTAGGAGATTTGTT	0	0	0	0	0	0	0
MDM2_27	ATCGTTTAGTCATAATATAC	0	0	0	0	0	0	0
MDM2_28	AAATATATACCATGATCTAC	0	0	0	0	0	0	0
MDM2_30	CTTGGTAGTAGTCAATCAGC	0	0	0	0	0	0	0
MDM2_31	TTGGTAGTAGTCAATCAGCA	0	0	0	0	0	0	0
MDM2_32	TACCAAGTTCCTGTAGATCA	0	0	0	0	0	0	0
MDM2_33	TTCTTTTCTCTCAGAATCAT	0	0	0	0	0	0	0
MDM2_35	GTACATCTGTGAGTGAGAAC	0	0	0	0	0	0	0
MDM2_38	ACAGGTGTCACCTTGAAGGT	0	0	0	0	0	0	0
MDM2_44	AGGAGAGCAATTAGTGAGAC	0	0	0	0	0	0	0
MDM2_45	AATTGCTCTCCTTCTAGATG	0	0	0	0	0	0	0
MDM2_46	CTCCTTCTAGATGAGGTAGA	0	0	0	0	0	0	0
MDM2_47	GAAACCAAATGTGAAGATGA	0	0	0	0	0	0	0
MDM2_49	GAAAATTCAGATGAATTATC	0	0	0	0	0	0	0
MDM2_5	AGTACCTGCTCCTCACCATC	0	0	0	0	0	0	0
MDM2_52	CCTGGCTCTGTGTGTAATAA	0	0	0	0	0	0	0
MDM2_53	AGCAGTAGCAGTGAATCTAC	0	0	0	0	0	0	0
MDM2_54	GCAGTAGCAGTGAATCTACA	0	0	0	0	0	0	0
MDM2_56	ACTTAAAATGAGAACATTAC	0	0	0	0	0	0	0
MDM2_58	CCCTTATTACACACAGAGCC	0	0	0	0	0	0	0
MDM2_61	CAGGCTTTCATCAAAGGAAA	0	0	0	0	0	0	0
MDM2_63	AATTCATCTGAATTTTCTTC	0	0	0	0	0	0	0
MDM2_66	TAAGTGAACATTCAGGTGAT	0	0	0	0	0	0	0
MDM2_69	GATTATAGCCTTAGTGAAGA	0	0	0	0	0	0	0
MDM2_72	ATATCAAGTTACTGTGTATC	0	0	0	0	0	0	0
MDM2_74	AAGTTACTGTGTATCAGGCA	0	0	0	0	0	0	0
MDM2_75	AGTTACTGTGTATCAGGCAG	0	0	0	0	0	0	0
MDM2_76	TAGATGTATACTTACAGCTA	0	0	0	0	0	0	0
MDM2_85	AAGATAAAGGGAAAGATAAA	0	0	0	0	0	0	0
MDM2_86	AGATAAAGGGAAAGATAAAG	0	0	0	0	0	0	0
MDM2_87	AATCTCTGAGAAAGCCAAAC	0	0	0	0	0	0	0
MDM2_89	AACTCAACACAAGCTGAAGA	0	0	0	0	0	0	0
MDM2_91	AAGATGTGAAAGAGTTTGAA	0	0	0	0	0	0	0
MDM2_92	AGATGTGAAAGAGTTTGAAA	0	0	0	0	0	0	0
MDM2_93	CCAAGACAAAGAAGAGAGTG	0	0	0	0	0	0	0
MDM2_96	AAAAATGGTTGCATTGTCCA	0	0	0	0	0	0	0
MET_102	AATGAGTTGATCATCATAGT	0	0	0	0	0	0	0
MET_103	CCAAACACCTCCTGATAAAT	0	0	0	0	0	0	0
MET_11	CTACATTTATGTTTTAAATG	0	0	0	0	0	0	0
MET_110	TAAAACATAAATGTAGTTAG	0	0	0	0	0	0	0
MET_112	GCTCATGTAGAATGACATTC	0	0	0	0	0	0	0
MET_118	CTTCATATTCACATTCATCT	0	0	0	0	0	0	0
MET_12	AAATGAGGAAGACCTTCAGA	0	0	0	0	0	0	0
MET_128	ACACTTCTGAGAAATTCATC	0	0	0	0	0	0	0
MET_134	AGCTAATCTTGGGACATCAG	0	0	0	0	0	0	0
MET_144	ATGAATTTCTCAGAAGTGTC	0	0	0	0	0	0	0
MET_148	GAGCATACATTAAACCAAAA	0	0	0	0	0	0	0
MET_149	AAACCAAAATGGCTACACAC	0	0	0	0	0	0	0
MET_151	GCTACACACTGGTTATCACT	0	0	0	0	0	0	0
MET_159	TCCAGGAGAAAATTCACATG	0	0	0	0	0	0	0
MET_165	AAGATCCCATTGAATGGCTT	0	0	0	0	0	0	0
MET_17	AGCAGCAAAGCCAATTTATC	0	0	0	0	0	0	0
MET_175	ATTCCTACCTTGTAGATTGC	0	0	0	0	0	0	0
MET_198	AAGAAAACTAGAGTTCTCCT	0	0	0	0	0	0	0
MET_20	TTGGAAAGATAACATCAACA	0	0	0	0	0	0	0
MET_208	ACTATTTGGGAAAACCTACA	0	0	0	0	0	0	0
MET_213	ATACAGTACATTCTCCTATG	0	0	0	0	0	0	0
MET_215	TAGAATCTTCCTTACCACAT	0	0	0	0	0	0	0
MET_218	CATATTGAAATGCTTATTCA	0	0	0	0	0	0	0
MET_220	ACCAACTGTGCATTTCAATC	0	0	0	0	0	0	0
MET_221	ACAAGTATTTCGCCGAAATA	0	0	0	0	0	0	0
MET_224	AAATACGGTCCTATGGCTGG	0	0	0	0	0	0	0
MET_225	GGCACTTTACTTACTTTAAC	0	0	0	0	0	0	0
MET_227	CTGGAAATTACCTAAACAGT	0	0	0	0	0	0	0
MET_230	GAAAAACATGTACTTTAAAA	0	0	0	0	0	0	0
MET_231	GTCTAGAATTCCCACTGTTT	0	0	0	0	0	0	0
MET_235	TACTTGTTATTACAGGATCC	0	0	0	0	0	0	0
MET_236	TTGTTATTACAGGATCCTGG	0	0	0	0	0	0	0
MET_238	GTTATTACAGGATCCTGGAG	0	0	0	0	0	0	0
MET_24	TCATACTGCTGACATACAGT	0	0	0	0	0	0	0
MET_240	TACTTACCTAATAAAAGATT	0	0	0	0	0	0	0
MET_241	TACCTAATAAAAGATTTGGT	0	0	0	0	0	0	0
MET_245	AACTGAAGATGCTTGTCTCT	0	0	0	0	0	0	0
MET_249	AAACTCAGTTGAAATGGTTT	0	0	0	0	0	0	0
MET_263	TAAATGTGCATGAAGCAGGA	0	0	0	0	0	0	0
MET_267	TCGGGACACTAACTGAATTC	0	0	0	0	0	0	0
MET_270	AAAGCCAGTGATGATCTCAA	0	0	0	0	0	0	0
MET_271	AAGCCAGTGATGATCTCAAT	0	0	0	0	0	0	0
MET_272	AATGGGCAATGAAAATGTAC	0	0	0	0	0	0	0
MET_275	ATCATCACTGGCTTTTCAAA	0	0	0	0	0	0	0
MET_277	ATAAATGAGATCAAAGTATT	0	0	0	0	0	0	0
MET_278	TGAGATCAAAGTATTTGGAA	0	0	0	0	0	0	0
MET_279	GATCCCATCTAACATGAAAA	0	0	0	0	0	0	0
MET_284	AAAAGGCTTTGGTTTTCAGG	0	0	0	0	0	0	0
MET_29	CAAAGTCCTTTCATCTGTAA	0	0	0	0	0	0	0
MET_293	CAGCGAGCTAAATATAGAGG	0	0	0	0	0	0	0
MET_296	GTTCAATTTCAGCAGGTCAT	0	0	0	0	0	0	0
MET_297	TTCAATTTCAGCAGGTCATT	0	0	0	0	0	0	0
MET_298	TCAATTTCAGCAGGTCATTG	0	0	0	0	0	0	0
MET_30	TCCTTTCATCTGTAAAGGAC	0	0	0	0	0	0	0
MET_300	ACTTCACCTTTAACTGCTTC	0	0	0	0	0	0	0
MET_301	CTTCACCTTTAACTGCTTCA	0	0	0	0	0	0	0
MET_302	GTCAATATCATTTCCCTGAA	0	0	0	0	0	0	0
MET_306	ACAGCACTGTTATTACTACT	0	0	0	0	0	0	0
MET_308	AAAAAGAGAAAGCAAATTAA	0	0	0	0	0	0	0
MET_316	TGTAAGCCCAACTACAGAAA	0	0	0	0	0	0	0
MET_318	ATAAACTGAAATATACCTTC	0	0	0	0	0	0	0
MET_319	TACCTTCTGGAAAAGTAGCT	0	0	0	0	0	0	0
MET_32	TGCATTCGATATCAGTGAGA	0	0	0	0	0	0	0
MET_324	CTTACAAGCCTATCCAAATG	0	0	0	0	0	0	0
MET_326	ATGTCCCCCATCCTAACTAG	0	0	0	0	0	0	0
MET_334	TTCAATGAAGTCATAGGAAG	0	0	0	0	0	0	0
MET_335	CTTCATTGAAATGCACAATC	0	0	0	0	0	0	0
MET_337	AAATGCACAATCAGGCTACT	0	0	0	0	0	0	0
MET_343	AGTATTTTGCAGTAATGGAC	0	0	0	0	0	0	0
MET_354	ATTTTGGTTGTGTATATCAT	0	0	0	0	0	0	0
MET_357	TGAAATCCTTGAACAGTAAG	0	0	0	0	0	0	0
MET_359	TTCTCAGGAATCACTGACAT	0	0	0	0	0	0	0
MET_368	GTCCTACCATACATGAAACA	0	0	0	0	0	0	0
MET_371	ATGTATGGTAGGACCACCAG	0	0	0	0	0	0	0
MET_381	GTAAAAGATCTTATTGGCTT	0	0	0	0	0	0	0
MET_386	CCAATAAGATCTTTTACAGT	0	0	0	0	0	0	0
MET_389	TATAGTGTACACAACAAAAC	0	0	0	0	0	0	0
MET_39	AGGTTCTGTTCCATAAACTC	0	0	0	0	0	0	0
MET_398	CCTGTTTCTTGTTTTACTAG	0	0	0	0	0	0	0
MET_403	ATAACTGTTTACTTGTTGCA	0	0	0	0	0	0	0
MET_405	GTACAGAAAGACTACTTACA	0	0	0	0	0	0	0
MET_406	TACAGAAAGACTACTTACAA	0	0	0	0	0	0	0
MET_407	ACAGAAAGACTACTTACAAG	0	0	0	0	0	0	0
MET_413	CAAGTAAACAGTTATATCAA	0	0	0	0	0	0	0
MET_414	ATATCAAAGGTGTTTACGTC	0	0	0	0	0	0	0
MET_417	TGTTTACGTCAGGATAAGGT	0	0	0	0	0	0	0
MET_42	AAAAAAGAGATCCACAAAGA	0	0	0	0	0	0	0
MET_427	AGAAGATAACGCTGATGATG	0	0	0	0	0	0	0
MET_43	GGAAGTGTTTAATATACTTC	0	0	0	0	0	0	0
MET_434	TCTTCTGATGACAACAGAGA	0	0	0	0	0	0	0
MET_436	TCACATAAGTAGCGTTCACA	0	0	0	0	0	0	0
MET_437	TAGAGAAGATCGCTGATATC	0	0	0	0	0	0	0
MET_49	TGAATGATGACATTCTTTTC	0	0	0	0	0	0	0
MET_54	ATTAAAGCAGTGCTCATGAT	0	0	0	0	0	0	0
MET_55	TTAAAGCAGTGCTCATGATT	0	0	0	0	0	0	0
MET_58	AGTCGTTGACATATTTGATA	0	0	0	0	0	0	0
MET_59	TTTGATAGGGAATGCACACA	0	0	0	0	0	0	0
MET_64	AAGAATGTCATCATTCAGGC	0	0	0	0	0	0	0
MET_68	ATTAAACACTTCCTTCTTTG	0	0	0	0	0	0	0
MET_69	TCTGTGAGAATACACTCCAG	0	0	0	0	0	0	0
MET_72	GAGCATCTAGAGTTTCCCTT	0	0	0	0	0	0	0
MET_73	AATAAAATTGTTGCTTTCAA	0	0	0	0	0	0	0
MET_74	AATTGTTGCTTTCAAAGGCA	0	0	0	0	0	0	0
MET_79	CTCAGGTAAAACATCAATGT	0	0	0	0	0	0	0
MET_84	TGGGAAATAAGAAGAATTTA	0	0	0	0	0	0	0
MET_85	CTACAAAGAAGTTGATGAAC	0	0	0	0	0	0	0
MET_87	CTTTACAGATGAAAGGACTT	0	0	0	0	0	0	0
MSLN_274	CCCACTTCTTGTAGAAGATG	0	0	0	0	0	0	0
NAMPT_1	TGCCATTCTTGAAGACAGTA	0	0	0	0	0	0	0
NAMPT_100	GGAACAGCTTTTATTTCTAT	0	0	0	0	0	0	0
NAMPT_104	TATCCTGCCAGAAGTATGAT	0	0	0	0	0	0	0
NAMPT_105	AGAAATAAAAGCTGTTCCTG	0	0	0	0	0	0	0
NAMPT_108	CAGAGGAAATGTTCTCTTCA	0	0	0	0	0	0	0
NAMPT_109	AGGAAATGTTCTCTTCACGG	0	0	0	0	0	0	0
NAMPT_110	ACACAGATCCAGAGTGTTAC	0	0	0	0	0	0	0
NAMPT_111	AGTGTTACTGGCTTACAAAT	0	0	0	0	0	0	0
NAMPT_114	ATGTTCTTTGTAGACATCTT	0	0	0	0	0	0	0
NAMPT_117	AGTAACCAAAGAGAAAATCC	0	0	0	0	0	0	0
NAMPT_119	GATGATGTCTTTAATGAAAA	0	0	0	0	0	0	0
NAMPT_12	ATTTCAGATTAACGTCTTCA	0	0	0	0	0	0	0
NAMPT_120	ATGTCTTTAATGAAAAGGGA	0	0	0	0	0	0	0
NAMPT_121	GGGATGGAACTACATTCTTG	0	0	0	0	0	0	0
NAMPT_122	ATATTTCACCTTCCTTAATT	0	0	0	0	0	0	0
NAMPT_126	GAATAAACTTTGCTTGTGTT	0	0	0	0	0	0	0
NAMPT_127	TAAACTTTGCTTGTGTTGGG	0	0	0	0	0	0	0
NAMPT_128	AGACAGAAAACTCCAAATTA	0	0	0	0	0	0	0
NAMPT_129	AGAAAACTCCAAATTAAGGA	0	0	0	0	0	0	0
NAMPT_13	CAGTTGCTGATCCCAACAAA	0	0	0	0	0	0	0
NAMPT_130	ATTAAGGAAGGTGAAATATG	0	0	0	0	0	0	0
NAMPT_131	TATGAGGAAACAGTATTTTA	0	0	0	0	0	0	0
NAMPT_132	ATGAGGAAACAGTATTTTAT	0	0	0	0	0	0	0
NAMPT_135	GAGCTTTACCTTGTAGGAGT	0	0	0	0	0	0	0
NAMPT_2	CTCCATACTGTCTTCAAGAA	0	0	0	0	0	0	0
NAMPT_23	GGAAGGAAAAGGAGACCTTG	0	0	0	0	0	0	0
NAMPT_24	AAAGGAGACCTTGAGGAATA	0	0	0	0	0	0	0
NAMPT_26	TTAAAAGGTGACATACCCCA	0	0	0	0	0	0	0
NAMPT_29	TTAATCTTCTAGATTGTAGA	0	0	0	0	0	0	0
NAMPT_3	TACTGTCTTCAAGAATGGCA	0	0	0	0	0	0	0
NAMPT_31	AGTATTGAAAATATTGCCTT	0	0	0	0	0	0	0
NAMPT_32	GAAAATATTGCCTTCGGTTC	0	0	0	0	0	0	0
NAMPT_35	TGTAGCTATGTTGTAACTAA	0	0	0	0	0	0	0
NAMPT_36	TATGTTGTAACTAATGGCCT	0	0	0	0	0	0	0
NAMPT_37	ATGTTGTAACTAATGGCCTT	0	0	0	0	0	0	0
NAMPT_39	TAAAACACATACCTCTTGTA	0	0	0	0	0	0	0
NAMPT_40	CCTTGAATAACTCTAAGATA	0	0	0	0	0	0	0
NAMPT_42	CCCTTTGAGTTCTCAGTAAC	0	0	0	0	0	0	0
NAMPT_47	CCTTATCTTAGAGTTATTCA	0	0	0	0	0	0	0
NAMPT_48	CTTATCTTAGAGTTATTCAA	0	0	0	0	0	0	0
NAMPT_50	CTTAGAGTTATTCAAGGGGA	0	0	0	0	0	0	0
NAMPT_51	AGATATTAATACCTTACAAG	0	0	0	0	0	0	0
NAMPT_52	ACCTTTAACACAGTGTCAAG	0	0	0	0	0	0	0
NAMPT_54	TCAAGAGGGTTTCCAGAATC	0	0	0	0	0	0	0
NAMPT_55	GAATCAGGTCTGATTATTAG	0	0	0	0	0	0	0
NAMPT_57	GTCTTTCCCCCAAGCTGTTA	0	0	0	0	0	0	0
NAMPT_58	TTTCTAGTACCATAACAGCT	0	0	0	0	0	0	0
NAMPT_61	CTAGTACCATAACAGCTTGG	0	0	0	0	0	0	0
NAMPT_63	ATAATGCGTGTGAGAAAATA	0	0	0	0	0	0	0
NAMPT_66	AATAGTATCAAGAAGTACAC	0	0	0	0	0	0	0
NAMPT_67	CTAATAATCAGACCTGATTC	0	0	0	0	0	0	0
NAMPT_77	AAAGGAACAGATACAGTAGC	0	0	0	0	0	0	0
NAMPT_78	GCTCTAATTAAAAAATATTA	0	0	0	0	0	0	0
NAMPT_8	GCGTCCTATGTAAAGATAAT	0	0	0	0	0	0	0
NAMPT_81	GGTTTCAGTTACTTACCTCT	0	0	0	0	0	0	0
NAMPT_82	GTTTCAGTTACTTACCTCTT	0	0	0	0	0	0	0
NAMPT_83	AGAAGTTTCTAACAAATATT	0	0	0	0	0	0	0
NAMPT_9	TAAAGATAATCGGCCCTTTT	0	0	0	0	0	0	0
NAMPT_90	AAATATTTGTTAGAAACTTC	0	0	0	0	0	0	0
NAMPT_91	GAAACTTCTGGTAACTTAGA	0	0	0	0	0	0	0
NAMPT_94	TTACATGATTTTGGCTACAG	0	0	0	0	0	0	0
NAMPT_98	GTGAAGAGAACATTTCCTCT	0	0	0	0	0	0	0
NCSTN_133	TCCACACATTGTAATCAGAC	0	0	0	0	0	0	0
NCSTN_221	TTAATGTGAGCTATCCCGAA	0	0	0	0	0	0	0
NCSTN_23	TGCCCAAGAAATCAGAAGAA	0	0	0	0	0	0	0
NCSTN_230	CAGCAGTGTCGTAAATACTC	0	0	0	0	0	0	0
NCSTN_259	AGGACCTTAGGTCCTGCCTG	0	0	0	0	0	0	0
NCSTN_273	TAAAGTCCCAAGTGAAAACA	0	0	0	0	0	0	0
NCSTN_284	CTGTACAACATAAGTGGTGT	0	0	0	0	0	0	0
NCSTN_43	TATCCACGTAGTAGAGAAAG	0	0	0	0	0	0	0
NCSTN_44	CCACGTAGTAGAGAAAGAGG	0	0	0	0	0	0	0
NCSTN_50	TGGAGAGCAAGCATTTTACC	0	0	0	0	0	0	0
NCSTN_64	GATTTAATGGAGAAGCTGAA	0	0	0	0	0	0	0
NCSTN_65	ATTTAATGGAGAAGCTGAAA	0	0	0	0	0	0	0
NCSTN_86	AGAAATACAGTGGAATTCGC	0	0	0	0	0	0	0
NCSTN_91	CATTACCTGCTTGATGACTT	0	0	0	0	0	0	0
NCSTN_93	TCATCTTCAAGAAGAAAGAT	0	0	0	0	0	0	0
NOTCH2_1	TAAACCTGCATGTTGTTGTG	0	0	0	0	0	0	0
NOTCH2_1054	CTGTACATACCTGTCCATTG	0	0	0	0	0	0	0
NOTCH2_1062	GTCATCAATATTCCTCTCAC	0	0	0	0	0	0	0
NOTCH2_1069	AACCACAGGTGTCAGAATGG	0	0	0	0	0	0	0
NOTCH2_1079	TAGGGAGCTCCTTACCTGGA	0	0	0	0	0	0	0
NOTCH2_1083	CCTCCATTGACACAAGGTGA	0	0	0	0	0	0	0
NOTCH2_1106	CAGGTACTTCCATTTGCACA	0	0	0	0	0	0	0
NOTCH2_1107	CATTTGCACAGGGATGAGAC	0	0	0	0	0	0	0
NOTCH2_1112	CTTTAGGTAAGGAGTGCCAA	0	0	0	0	0	0	0
NOTCH2_1115	TGGAAGTACCTGTACCACTG	0	0	0	0	0	0	0
NOTCH2_1134	AGGTGCACTCATAGGTATCC	0	0	0	0	0	0	0
NOTCH2_1140	ATGGATGAGATGTTGAGTAC	0	0	0	0	0	0	0
NOTCH2_1154	TTTCCATACAGATGTCCAGA	0	0	0	0	0	0	0
NOTCH2_118	CCAAAGGCTGCATTTCATGA	0	0	0	0	0	0	0
NOTCH2_1184	ATGTGTGTTACCTACCACAA	0	0	0	0	0	0	0
NOTCH2_144	CATACGTGTGAGGAGATTCT	0	0	0	0	0	0	0
NOTCH2_145	ATACGTGTGAGGAGATTCTA	0	0	0	0	0	0	0
NOTCH2_147	GAGATTCTAGGGAATCAACA	0	0	0	0	0	0	0
NOTCH2_148	AGATTCTAGGGAATCAACAG	0	0	0	0	0	0	0
NOTCH2_176	TCACATTGTATTCATCCAGA	0	0	0	0	0	0	0
NOTCH2_184	GATTGGCAAAATGGTCTAAC	0	0	0	0	0	0	0
NOTCH2_185	AAAATGGTCTAACAGGATCT	0	0	0	0	0	0	0
NOTCH2_231	GTACAATGAGATGTTTGGTA	0	0	0	0	0	0	0
NOTCH2_28	GAAGCATAACTGTGCTGTGA	0	0	0	0	0	0	0
NOTCH2_29	AAGCATAACTGTGCTGTGAA	0	0	0	0	0	0	0
NOTCH2_313	CTCTTCTCATGTTCTTTACC	0	0	0	0	0	0	0
NOTCH2_345	TGATGAAGATGAAGATGCAG	0	0	0	0	0	0	0
NOTCH2_377	GTCATCTTCTTCTGAGAGTA	0	0	0	0	0	0	0
NOTCH2_395	GTCTCAGAAGCTAACCTAAT	0	0	0	0	0	0	0
NOTCH2_396	GAAGCTAACCTAATTGGTAC	0	0	0	0	0	0	0
NOTCH2_398	TACTGGAACAAGTGAACACT	0	0	0	0	0	0	0
NOTCH2_402	AGCCAAAGAAAGTAAAGGTG	0	0	0	0	0	0	0
NOTCH2_407	TGATGACAACAGCAACAGCA	0	0	0	0	0	0	0
NOTCH2_42	AGGATGATAGGCTGGGAGAA	0	0	0	0	0	0	0
NOTCH2_430	AGACACAAGAGGGTATGACA	0	0	0	0	0	0	0
NOTCH2_438	CAGAAAGACTTTAGAGCTGT	0	0	0	0	0	0	0
NOTCH2_439	CCACAGCTCTAAAGTCTTTC	0	0	0	0	0	0	0
NOTCH2_448	CTGTTCTTGTTCACCAGGAA	0	0	0	0	0	0	0
NOTCH2_462	GCATCAATACCACAATAACC	0	0	0	0	0	0	0
NOTCH2_463	CATCAATACCACAATAACCA	0	0	0	0	0	0	0
NOTCH2_497	CTCATGGTGTACCCCTATTA	0	0	0	0	0	0	0
NOTCH2_498	CAGCTGCTATGAAGAAACAG	0	0	0	0	0	0	0
NOTCH2_510	TTGTTGATATAATCCCAGCA	0	0	0	0	0	0	0
NOTCH2_511	ATATAATCCCAGCAGGGAAG	0	0	0	0	0	0	0
NOTCH2_512	TATAATCCCAGCAGGGAAGT	0	0	0	0	0	0	0
NOTCH2_56	CATTTCTGGAATCTGGTACA	0	0	0	0	0	0	0
NOTCH2_575	TGGACAAGTGAAATGTAGGA	0	0	0	0	0	0	0
NOTCH2_576	GGACAAGTGAAATGTAGGAA	0	0	0	0	0	0	0
NOTCH2_609	AACAGCAAGACATGCAAGTA	0	0	0	0	0	0	0
NOTCH2_610	ACAGCAAGACATGCAAGTAA	0	0	0	0	0	0	0
NOTCH2_633	TCTCACCAGTAAAGGCACTA	0	0	0	0	0	0	0
NOTCH2_652	AGAACATTGATGACTGTGCC	0	0	0	0	0	0	0
NOTCH2_686	TGTCAACTGTGAGTATGAAG	0	0	0	0	0	0	0
NOTCH2_716	ACATGCAGTGACTTCATTGG	0	0	0	0	0	0	0
NOTCH2_722	GCTATGTCACAAGAGACATT	0	0	0	0	0	0	0
NOTCH2_732	CGGTCTCCATGTAAAAACAA	0	0	0	0	0	0	0
NOTCH2_746	TGCATTCATTGATCTCATGG	0	0	0	0	0	0	0
NOTCH2_768	CTACACTGGGAAAAACTGTC	0	0	0	0	0	0	0
NOTCH2_779	AGTATTCACTCCATCCATAC	0	0	0	0	0	0	0
NOTCH2_780	CCATACAGGAACCTCCATTC	0	0	0	0	0	0	0
NOTCH2_792	AGTGAACCCTGTAAGAATGG	0	0	0	0	0	0	0
NOTCH2_793	GTGAACCCTGTAAGAATGGA	0	0	0	0	0	0	0
NOTCH2_821	CAAGTATAACTCTCAAAATT	0	0	0	0	0	0	0
NOTCH2_829	CAAGAATTGTCAGACAGTAT	0	0	0	0	0	0	0
NOTCH2_830	TATACTTGCTTGTGTGCTCC	0	0	0	0	0	0	0
NOTCH2_840	CACATTCATCAATATTCACC	0	0	0	0	0	0	0
NOTCH2_841	GTCTACAGGCTATAACTGCC	0	0	0	0	0	0	0
NOTCH2_850	TATAAGTGTCTCTGTGATGC	0	0	0	0	0	0	0
NOTCH2_860	ATACAGGTGTACTTGCAAGA	0	0	0	0	0	0	0
NOTCH2_861	TACAGGTGTACTTGCAAGAA	0	0	0	0	0	0	0
NOTCH2_884	AAGGGTGCAACATGTATCAA	0	0	0	0	0	0	0
NOTCH2_896	ATACAGATTCCATGGATACA	0	0	0	0	0	0	0
NOTCH2_897	TACAGATTCCATGGATACAA	0	0	0	0	0	0	0
NOTCH2_898	TTAATTTCACAATTAACCCC	0	0	0	0	0	0	0
NOTCH2_90	GTTATGTGCTTCCCTTCAGG	0	0	0	0	0	0	0
NOTCH2_902	ATCCATGGAATCTGTATGGA	0	0	0	0	0	0	0
NOTCH2_913	ATCAATCTGGTCACTGCAGA	0	0	0	0	0	0	0
NOTCH2_917	GGGATTGCAGATGCAGGTGT	0	0	0	0	0	0	0
NOTCH2_930	TACACCTGCATCTGCAATCC	0	0	0	0	0	0	0
NOTCH2_939	AGTGAGAAGAATCTTACCTG	0	0	0	0	0	0	0
NOTCH2_950	AAGTGTATCGATCACCCGAA	0	0	0	0	0	0	0
NOTCH2_966	ACAGGTAGCATCATTCTGGC	0	0	0	0	0	0	0
NOTCH2_974	ATGCTCACAAGGATTGCTAT	0	0	0	0	0	0	0
NOTCH2_977	GGAAAATGTGTGAACACGGA	0	0	0	0	0	0	0
NOTCH2_993	GCAAATATATTGCCCATTTA	0	0	0	0	0	0	0
NOTCH2_994	CAAATATATTGCCCATTTAG	0	0	0	0	0	0	0
NOTCH2_995	AAATATATTGCCCATTTAGG	0	0	0	0	0	0	0
NOTCH3_1042	CGGGCAGGTGCAGGTGAAGG	0	0	0	0	0	0	0
NOTCH3_1253	CGTAGCGGTTGATGCCATCA	0	0	0	0	0	0	0
NOTCH3_1350	AATAGGTTCCTGTGAAGCCT	0	0	0	0	0	0	0
NOTCH3_1364	CCCACCTGCCATACAGATAC	0	0	0	0	0	0	0
NOTCH3_1365	CCATACAGATACAGGTGAAC	0	0	0	0	0	0	0
NOTCH3_1400	GTATCTGTATGGCAGGTGGG	0	0	0	0	0	0	0
NOTCH3_1441	CACAGTAGAAAGAAGCCACG	0	0	0	0	0	0	0
NOTCH3_1464	GGTACCTGCTTCAACACGCT	0	0	0	0	0	0	0
NOTCH3_1693	GGCCGGGGGCTGCAGGTGAG	0	0	0	0	0	0	0
NOTCH3_838	GGTGCTCTGCGAGATTAATG	0	0	0	0	0	0	0
NOTCH3_882	CTACAATGGTGATAACTGTG	0	0	0	0	0	0	0
NRAS_10	AAAGCTGTACCATACCTGTC	0	0	0	0	0	0	0
NRAS_13	TTGGCTGAGGTTTCAATGAA	0	0	0	0	0	0	0
NRAS_14	GAATGGAATCCCGTAACTCT	0	0	0	0	0	0	0
NRAS_21	TGATGTACCTATGGTGCTAG	0	0	0	0	0	0	0
NRAS_30	AAATGACTTGCTATTATTGA	0	0	0	0	0	0	0
NRAS_36	TTGTTTTCTGTAAGAATCCT	0	0	0	0	0	0	0
NRAS_38	GTTTTCTGTAAGAATCCTGG	0	0	0	0	0	0	0
NRAS_39	GGATTCTTACAGAAAACAAG	0	0	0	0	0	0	0
NRAS_40	AGAAAACAAGTGGTTATAGA	0	0	0	0	0	0	0
NRAS_44	CCATGAGAGACCAATACATG	0	0	0	0	0	0	0
NRAS_45	AGAGACCAATACATGAGGAC	0	0	0	0	0	0	0
NRAS_47	CAATAATAGCAAGTCATTTG	0	0	0	0	0	0	0
NRAS_48	TTGCGGATATTAACCTCTAC	0	0	0	0	0	0	0
NRAS_49	TATTAACCTCTACAGGTACT	0	0	0	0	0	0	0
NRAS_53	GATCATATTCATCTACAAAG	0	0	0	0	0	0	0
NRAS_64	TGAATATGATCCCACCATAG	0	0	0	0	0	0	0
NRAS_65	ATGATCCCACCATAGAGGTG	0	0	0	0	0	0	0
NRAS_9	CCATGTGTGGTGATGTAACA	0	0	0	0	0	0	0
PAK1_122	AAAGGAAGCATAGTGAGTGT	0	0	0	0	0	0	0
PAK1_140	TAATAATGCAGGTATACACA	0	0	0	0	0	0	0
PAK1_161	GAGTAAATAAAGACTTACCA	0	0	0	0	0	0	0
PAK1_174	GACATCAAATATCACTAAGT	0	0	0	0	0	0	0
PAK1_178	CAGAAATACATGAGCTTTAC	0	0	0	0	0	0	0
PAK1_182	ATAAAAAGAAAGAGAAAGAG	0	0	0	0	0	0	0
PAK1_183	TTTGAACACACAATTCATGT	0	0	0	0	0	0	0
PAK1_189	ACTTTTATCTCCAGGTAAAA	0	0	0	0	0	0	0
PAK1_208	GTGGTGACAATGTCAAATAA	0	0	0	0	0	0	0
PAK1_38	AGAGGGTTTTCATTGAGGTA	0	0	0	0	0	0	0
PAK1_59	GGTAGGAACCCCATACTGGA	0	0	0	0	0	0	0
PAK1_78	TGACAATATTCTGTTGGGAA	0	0	0	0	0	0	0
PAK1_92	GTTGTTATGGAATACTTGGC	0	0	0	0	0	0	0
PAK1_93	GTTATGGAATACTTGGCTGG	0	0	0	0	0	0	0
PAK1_99	TCCAAGTAATTCACAATGTT	0	0	0	0	0	0	0
PAK4_319	ATGTACAACAGCTACCTGGT	0	0	0	0	0	0	0
PAK4_4	TGTTTGGGAAGAGGAAGAAG	0	0	0	0	0	0	0
PAK4_410	CTGAAGAACCTGCACAAGGT	0	0	0	0	0	0	0
PAK5_208	AACTTTATCAAAATCGGGGA	0	0	0	0	0	0	0
PAK5_212	ACAAGTTGCAGTGAAGAAAA	0	0	0	0	0	0	0
PAK5_248	AATTGGAATGAATAATCCAG	0	0	0	0	0	0	0
PAK5_253	TTGAGGTCACTGTATTCACT	0	0	0	0	0	0	0
PAK5_254	GTCCAAATGTGAGTGATAAT	0	0	0	0	0	0	0
PAK5_282	GCTTTCTTTCCTTAGGGAGT	0	0	0	0	0	0	0
PAK5_290	TATTCCCAGACAATCGTTAG	0	0	0	0	0	0	0
PAK5_291	TAGAGGAAACAAACCCTGCA	0	0	0	0	0	0	0
PAK5_294	AGAGGATTTTGACAACATCT	0	0	0	0	0	0	0
PAK5_304	TACAGGGAGAAGAGTCTCTA	0	0	0	0	0	0	0
PAK5_361	AAGAAAAAGATTGAAATATC	0	0	0	0	0	0	0
PAK5_365	TTGAACACAGGGTTCATACT	0	0	0	0	0	0	0
PAK5_64	TCAGACAACTTTATCTGAAA	0	0	0	0	0	0	0
PAK5_65	CAGATAAAGTTGTCTGATTT	0	0	0	0	0	0	0
PAK5_78	ACCTTATGGGACAGAGGTAA	0	0	0	0	0	0	0
PAK5_8	GTTTTAAGAATGGATGTCCG	0	0	0	0	0	0	0
PAK5_87	CACTCCTTGGTTATGAAGGT	0	0	0	0	0	0	0
PAK5_97	GGATAATAAAGAAGCCTACC	0	0	0	0	0	0	0
PAK6_334	GGAGATGTACAAGAGCTACC	0	0	0	0	0	0	0
PAK6_378	CCTGAGCATGCAGGTAGGCC	0	0	0	0	0	0	0
PAK6_379	CTGAGCATGCAGGTAGGCCA	0	0	0	0	0	0	0
PAK6_383	TCAACCGCAGGTGAAGCTCT	0	0	0	0	0	0	0
PAK6_384	CAGGTGAAGCTCTCGGACTT	0	0	0	0	0	0	0
PAK6_406	TCCTCCTGCAGGTGGATATC	0	0	0	0	0	0	0
PAK6_408	CAGGTGGATATCTGGTCTCT	0	0	0	0	0	0	0
PAK6_411	ATGGTGATTGAGATGGTAGA	0	0	0	0	0	0	0
PAK6_412	TGGTGATTGAGATGGTAGAT	0	0	0	0	0	0	0
PAK6_418	AAAACTCTCACAAGGTCAGT	0	0	0	0	0	0	0
PHGDH_107	ACAGTGATGAAATCACAGAG	0	0	0	0	0	0	0
PHGDH_202	ACCATCCAGGTGATAACACA	0	0	0	0	0	0	0
PHGDH_319	TCCAAGGTTAGAAGTGGAAC	0	0	0	0	0	0	0
PHGDH_82	TTGGGAGAGAGGTAGCTACC	0	0	0	0	0	0	0
PSEN2_93	CAAGGTAGATATAGGTGAAG	0	0	0	0	0	0	0
PSENEN_24	ATGTTGACCAACCAGAGAAA	0	0	0	0	0	0	0
PSENEN_54	GAAGGAGAGGTAGTCCCCAA	0	0	0	0	0	0	0
PSENEN_8	CCTTACCCAGGTAGTACTTC	0	0	0	0	0	0	0
PTPN11_100	TGTCATGACAACGAAAGAAG	0	0	0	0	0	0	0
PTPN11_102	GAAAGAAGTGGAGAGAGGAA	0	0	0	0	0	0	0
PTPN11_108	TGTGGCAATGTAACTCTTTT	0	0	0	0	0	0	0
PTPN11_11	ACACTTTCCGTTAGGTAAGT	0	0	0	0	0	0	0
PTPN11_111	AGAGTAAATGTGTCAAATAC	0	0	0	0	0	0	0
PTPN11_112	GAGTATGCTCTAAAAGAATA	0	0	0	0	0	0	0
PTPN11_114	AAGAGAACTTAAACTTTCAA	0	0	0	0	0	0	0
PTPN11_116	TCTTAGCGTATAGTCATGAG	0	0	0	0	0	0	0
PTPN11_117	TCTTTTAGAGCATACTCATC	0	0	0	0	0	0	0
PTPN11_118	AGTATTTGACACATTTACTC	0	0	0	0	0	0	0
PTPN11_136	CCATAAGCAGGAGAGCATCA	0	0	0	0	0	0	0
PTPN11_173	ATATTGAAACACTACAGCGC	0	0	0	0	0	0	0
PTPN11_176	GGACCGCCATATAGATAAAT	0	0	0	0	0	0	0
PTPN11_184	TTTCAGAAAAGCAAGAGGAA	0	0	0	0	0	0	0
PTPN11_185	TTCAGAAAAGCAAGAGGAAA	0	0	0	0	0	0	0
[truncated: 22,337 more rows]

## Sheet: HAP1 replicate #2
		After puromycin selection			After KPT-9274 treatment			KPT-9274 vs. Puromycin
sgRNA ID	sgRNA sequence	Count	%	RPM	Count	%	RPM	Log2(Fold Change RPM)	Cut Site		Threshold	Fold Change
NAMPT_62	TTCATCAGTGCCTGTATCTG	14	1.32132e-06	13.2132	56487	0.021871	21871	10.5876	S275		3.32193	10
NAMPT_71	GGAACAGAATAGCCTGGAAC	38	3.58643e-06	35.8643	52236	0.0202251	20225.1	9.09978	P238		6.64386	100
NAMPT_34	ATTGCCTTCGGTTCTGGTGG	2245	0.000211883	2118.83	855678	0.331308	331308	7.28809	G383		9.96578	1000
NAMPT_145	CCTGGCCACCGACTCCTACA	652	6.15356e-05	615.356	177938	0.0688955	68895.5	6.80452	Y18
CCND1_58	GTTCGTGGCCTCTAAGATGA	69	6.5122e-06	65.122	11980	0.0046385	4638.5	6.1327
EIF4E_77	GTGTGCGCTACACGCCGCCT	447	4.21877e-05	421.877	73144	0.0283204	28320.4	6.06551
NAMPT_33	AATATTGCCTTCGGTTCTGG	1	9.43797e-08	0.943797	332	0.000128546	128.546	6.05844	S382
NOTCH2_8	CTCCAGCACCCCCAGGGGTA	412	3.88845e-05	388.845	53720.5	0.0207999	20799.9	5.7376
NAMPT_70	GCTGCTGGAACAGAATAGCC	182	1.71771e-05	171.771	22586.5	0.0087452	8745.2	5.66172	Y240
ATP2A1_342	AGGACCATTTCCTCTCGCTT	319	3.01071e-05	301.071	39461	0.0152788	15278.8	5.66059
NOTCH3_118	GCTGGCGCCCTAGACCCGCC	99	9.34359e-06	93.4359	11137	0.0043121	4312.1	5.51325
DOT1L_176	GCCAGGCTGGGGCCTTACCA	731	6.89916e-05	689.916	65426	0.0253321	25332.1	5.19637
UBA3_6	GCTTGTTGATGGACAAGAAC	145	1.36851e-05	136.851	12766	0.00494283	4942.83	5.16445
PSEN2_201	TCCCCTGGGTAGCCAGTCAA	780	7.36162e-05	736.162	66220.5	0.0256397	25639.7	5.12031
ATP2A2_351	GTCGAACCCTTGCCAGTAAG	95	8.96608e-06	89.6608	6006.5	0.00232564	2325.64	4.68163
BIRC2_81	ACCTGGGAAAAGTCTTTGGG	268	2.52938e-05	252.938	15743.5	0.00609568	6095.68	4.58548
TRAP1_98	GTGCTCTGCCAGGTGACGGT	655	6.18187e-05	618.187	37304	0.0144436	14443.6	4.54401
PAK1_167	AACACATCCAGAACAGCCTG	491	4.63405e-05	463.405	23041.5	0.00892137	8921.37	4.26397
APH1A_41	CTCTGGGCCTTCATCACAGC	1728	0.000163088	1630.88	80416.5	0.0311362	31136.2	4.25403
BCL2_144	ACGCTTTGCCACGGTGGTGG	953	8.99439e-05	899.439	43627	0.0168918	16891.8	4.22964
CDK12_524	CCCCTTAGCGTTACACCCGG	450	4.24709e-05	424.709	17478	0.00676726	6767.26	3.99085
PAK5_104	TCCCGCATGATCACGACCTG	998	9.4191e-05	941.91	37094.5	0.0143625	14362.5	3.92915
PSEN2_143	CAAAGGGCCTCTGAGAATGC	1185	0.00011184	1118.4	41283.5	0.0159844	15984.4	3.83596
STAT3_229	TACAATGGGGTCCCCTTTGT	534	5.03988e-05	503.988	18612.5	0.00720652	7206.52	3.83518
BRD3_148	GCCGCGGGGGCAGGCAGCGC	1104	0.000104195	1041.95	37604	0.0145598	14559.8	3.80334
NOTCH3_1599	CGCTCACCCACCCAGCCAGG	1145	0.000108065	1080.65	37786.5	0.0146304	14630.4	3.75777
TUBA1A_150	GGACATGGCTGCCCTTGAGA	508.5	4.79921e-05	479.921	15369	0.00595068	5950.68	3.62943
TUBA1C_160	GGACATGGCTGCCCTTGAGA	508.5	4.79921e-05	479.921	15369	0.00595068	5950.68	3.62943
IGF1R_228	GGCTCTCTCCCCGTTGTTCC	1398	0.000131943	1319.43	39208.5	0.015181	15181	3.52329
CTRL_86	GGCGAAGTTCGACATGACAC	1484	0.00014006	1400.6	33734.5	0.0130616	13061.6	3.2203
PAK1_150	GATTTTGTGTGCTCTGGGCG	1001	9.44741e-05	944.741	22130.5	0.00856865	8568.65	3.17972
IGF1R_254	AGGGGGCCGGTACCGGTGCC	1597	0.000150724	1507.24	33657.5	0.0130318	13031.8	3.1112
NOTCH3_1570	TTCCGCTGCCAGTGTCCAGC	1893	0.000178661	1786.61	33385	0.0129262	12926.2	2.85431
TAF1_242	CCCAAGCAACAGGGTCTTCG	673	6.35176e-05	635.176	10445.5	0.00404436	4044.36	2.66877
PHGDH_16	CTCCATCTTGCAAGATCTTC	22	2.07635e-06	20.7635	306.5	0.000118673	118.673	2.45911
ATP2A2_386	CACCAAATCCTGCTCGTTCT	349	3.29385e-05	329.385	4545.5	0.00175996	1759.96	2.41414
MSLN_129	AGGCAGCAGCCGCTGTCGCT	430	4.05833e-05	405.833	5453.5	0.00211153	2111.53	2.37646
BRD9_211	CACGCTCGGACTGGCCGATC	2345	0.00022132	2213.2	28931	0.0112017	11201.7	2.33899
NOTCH3_68	TGCTGTGTGCCCCAGCCGCC	365	3.44486e-05	344.486	3972	0.00153791	1537.91	2.15521
PSEN2_257	AGCCCGAACGTGATGGAGAT	3015	0.000284555	2845.55	30000.5	0.0116158	11615.8	2.02893
NOTCH3_759	GTGCCCGCGCGCCGCCTGCC	2049	0.000193384	1933.84	20381	0.00789126	7891.26	2.02822
ATP2A2_66	GGTTGACAGCTCGTGGGTCA	4091	0.000386108	3861.08	39007.5	0.0151032	15103.2	1.9675
ATP2A3_287	CTGCCGTGGCCATCTGCCGC	1218	0.000114955	1149.55	11456	0.00443562	4435.62	1.94714
BRD3_425	ATGTGGTGGTGAAGACGCTC	492	4.64348e-05	464.348	4305.5	0.00166703	1667.03	1.84177
PAK4_130	GGTGGTCCGTGTCAGCCCTC	1702	0.000160634	1606.34	14706	0.00569397	5693.97	1.82501
BRD4_240	GGGGGCTGCTGGCCCTGGGG	1856	0.000175169	1751.69	16002.5	0.00619596	6195.96	1.82199
TRAP1_55	CTTCCTGCGCATGCAGCAGC	2236	0.000211033	2110.33	17411.5	0.00674151	6741.51	1.67513
BRD3_114	GAAGGCCGTGCACGAGCAGC	68	6.41782e-06	64.1782	512	0.00019824	198.24	1.61204
NOTCH3_226	CCCCCGGTCCCCACGGCCTG	2104	0.000198575	1985.75	14920.5	0.00577703	5777.03	1.54017
CDK12_388	TCAGCTGTGCACCGCTTACT	1802	0.000170072	1700.72	12645.5	0.00489618	4896.18	1.52495
PPARG_171	TCAGCAAACCTGGGCGGTCT	2009	0.000189609	1896.09	12981	0.00502608	5026.08	1.40593
PAK6_44	CCCCCTACAGACAGTGGTGC	203	1.91591e-05	191.591	1248	0.00048321	483.21	1.33009
PSEN1_7	CATCTGTGCATTCTGGAAGT	265	2.50106e-05	250.106	1607.5	0.000622403	622.403	1.31187
TUBA3C_225	CCTGGACCGGATCCGCAAAC	1471.33	0.000138864	1388.64	8549.17	0.00331013	3310.13	1.25261
TUBA3D_56	CCTGGACCGGATCCGCAAAC	1471.33	0.000138864	1388.64	8549.17	0.00331013	3310.13	1.25261
TUBA3E_217	CCTGGACCGGATCCGCAAAC	1471.33	0.000138864	1388.64	8549.17	0.00331013	3310.13	1.25261
APH1A_103	ACCCCTCATCTGCCTTCCTG	1151	0.000108631	1086.31	6476.5	0.00250762	2507.62	1.20613
ATP2A3_318	GGATCTGCTCCCTGGAGGTG	673	6.35176e-05	635.176	3753.5	0.00145331	1453.31	1.19283
PAK4_454	GGCCCTGCCTTGGCCAGGAA	1311	0.000123732	1237.32	7303.5	0.00282782	2827.82	1.19182
DOT1L_573	CTCCAGTCCCCGGCTTGGTG	1066	0.000100609	1006.09	5464	0.00211559	2115.59	1.07155
APH1A_7	CCCGACTGTCCTCCTGCCGT	1726	0.000162899	1628.99	8722	0.00337705	3377.05	1.05132
NOTCH3_1432	TGGGGCATGTGACCAGGATG	418	3.94507e-05	394.507	1929	0.000746884	746.884	0.91911
IDH2_275	CAGAGCCTCAGGCTCGCGGC	1018	9.60786e-05	960.786	4553.5	0.00176306	1763.06	0.87511
BRD9_208	CACCCTTGCCTGGCTGTGTC	2933	0.000276816	2768.16	13007.5	0.00503634	5036.34	0.863214
PAK6_145	GTGGGGGGCGAGGCTCCTGG	689	6.50276e-05	650.276	2950.5	0.0011424	1142.4	0.811983
ATP2A3_682	CGGCGCAGGTGACCGGCGCG	220	2.07635e-05	207.635	852	0.000329883	329.883	0.665339
BRD9_263	CGCCGCCGCCTCACCCTCGT	9185	0.000866878	8668.78	34868.5	0.0135006	13500.6	0.639067
CDK12_593	CTTCACCAGGGTCTGGACCA	1485	0.000140154	1401.54	5316	0.00205829	2058.29	0.554104
CDK12_249	GAAGCAATTGTGGGAAGAGG	0	0	0	1	3.87187e-07	0.387187	0.472162
CDK12_488	GAGGGATGCTCAGGTCGGTT	1727	0.000162994	1629.94	5538	0.00214424	2144.24	0.395439
ERCC3_247	TAAGCGGCATTCTCGGATCA	328	3.09566e-05	309.566	976	0.000377895	377.895	0.286899
MSLN_171	GGCAGCCAGGGCGGCTCTGC	240	2.26511e-05	226.511	711	0.00027529	275.29	0.280245
DLL4_56	GTTGGTGCCCAATACCGGCG	2434	0.00022972	2297.2	6901	0.00267198	2671.98	0.217942
NOTCH3_1431	CACGGGTGGGGCATGTGACC	549	5.18145e-05	518.145	1531	0.000592784	592.784	0.1938
NOTCH3_502	CCTCTGCTTCCTGCTCTTAG	120	1.13256e-05	113.256	298.5	0.000115575	115.575	0.0289971
ADORA3_105	GAAAATTTCCATGGTGATGT	0	0	0	0	0	0	0
ADORA3_111	ATCACCATGGAAATTTTCAT	0	0	0	0	0	0	0
ADORA3_13	GTTCATCATGGAGTTGGCAT	0	0	0	0	0	0	0
ADORA3_17	CAAGAAAAGAACCAGAAACA	0	0	0	0	0	0	0
ADORA3_19	GTAAAAGATGTCAAGATAGA	0	0	0	0	0	0	0
ADORA3_2	CTTGTGTCCAAAGAATCAGA	0	0	0	0	0	0	0
ADORA3_26	CATGTAGTCCATTCTCATGA	0	0	0	0	0	0	0
ADORA3_27	TTCTCATGACGGAAACAAAT	0	0	0	0	0	0	0
ADORA3_30	AAAGGAAGGTGACATTTCTG	0	0	0	0	0	0	0
ADORA3_31	GACATTTCTGTGGTACTCTG	0	0	0	0	0	0	0
ADORA3_32	TTTCATGTTCCAGCCAAACA	0	0	0	0	0	0	0
ADORA3_43	TCACCACTCACAGAAGAATA	0	0	0	0	0	0	0
ADORA3_44	CACTCACAGAAGAATATGGC	0	0	0	0	0	0	0
ADORA3_54	ATTTGTTTCCGTCATGAGAA	0	0	0	0	0	0	0
ADORA3_60	AAAGAGACAGGTGCATTTTA	0	0	0	0	0	0	0
ADORA3_61	AGACAGGTGCATTTTATGGA	0	0	0	0	0	0	0
ADORA3_63	TTATGGACGGGAGTTCAAGA	0	0	0	0	0	0	0
ADORA3_65	TTTTCTTGTTTGCTCTGTCA	0	0	0	0	0	0	0
ADORA3_67	CATCATCTACTTTAATGGTG	0	0	0	0	0	0	0
ADORA3_71	TTTGATCCTCAAAGCTTGTG	0	0	0	0	0	0	0
ADORA3_73	TCCACAGCAGTAATTGCTAA	0	0	0	0	0	0	0
ADORA3_78	TTGCTAAAGGGTAGGGGAGA	0	0	0	0	0	0	0
ADORA3_79	AAGGGTAGGGGAGATGGAGC	0	0	0	0	0	0	0
ADORA3_8	ATTTTATAGGCATAGACGAT	0	0	0	0	0	0	0
ADORA3_88	CGTGGGTAAAGATAAGCAGT	0	0	0	0	0	0	0
ADORA3_9	TTTTATAGGCATAGACGATA	0	0	0	0	0	0	0
ADORA3_90	TAAAAAGGCAGCTGTAGAAG	0	0	0	0	0	0	0
ADORA3_96	TAGAGAGACAATGAAATAGA	0	0	0	0	0	0	0
ADORA3_97	AGAGACAATGAAATAGAAGG	0	0	0	0	0	0	0
ADORA3_98	GACAATGAAATAGAAGGTGG	0	0	0	0	0	0	0
ADORA3_99	AATAGAAGGTGGTGGTCTGC	0	0	0	0	0	0	0
APH1A_45	TTGTGTAAGGACTGACTACC	0	0	0	0	0	0	0
APH1A_49	AAAGAACACAACTCCCCAAA	0	0	0	0	0	0	0
APH1A_52	AAAGGTATGGAGCAGGATAA	0	0	0	0	0	0	0
APH1A_74	ACCTGAAGTCAGGAAGTAAT	0	0	0	0	0	0	0
APH1A_78	GACACCACTGATGATACCGA	0	0	0	0	0	0	0
APH1A_82	AAGGAGAGACCAGAAACTGG	0	0	0	0	0	0	0
APH1A_86	CTTCTCTGTTATCAATATTT	0	0	0	0	0	0	0
ATP2A1_118	AGGGACTTTGTCCCCCACTG	0	0	0	0	0	0	0
ATP2A1_119	TGTATCTGTCATCAAACACA	0	0	0	0	0	0	0
ATP2A1_121	CAAGAAGAACATGCTTTTCT	0	0	0	0	0	0	0
ATP2A1_122	AAAGCATGTTCTTCTTGTCC	0	0	0	0	0	0	0
ATP2A1_14	AAGCGGAATCTGGAGAAATA	0	0	0	0	0	0	0
ATP2A1_144	CAGCAGAAGCTGGATGAGTT	0	0	0	0	0	0	0
ATP2A1_150	GCTGTCTGGCTTATCAACAT	0	0	0	0	0	0	0
ATP2A1_159	CTACTACTTTAAGATTGCCG	0	0	0	0	0	0	0
ATP2A1_163	AAGAAAGGCTTTCATACCTT	0	0	0	0	0	0	0
ATP2A1_164	AGAAAGGCTTTCATACCTTC	0	0	0	0	0	0	0
ATP2A1_165	GAAAGGCTTTCATACCTTCG	0	0	0	0	0	0	0
ATP2A1_169	GGCAATCTTAAAGTAGTAGA	0	0	0	0	0	0	0
ATP2A1_17	TCTCCAGATTCCGCTTAACT	0	0	0	0	0	0	0
ATP2A1_170	TAAAGTAGTAGATGGCCCCG	0	0	0	0	0	0	0
ATP2A1_18	AGATTCCGCTTAACTTGGTC	0	0	0	0	0	0	0
ATP2A1_197	CATCACCACCTGCCTGGCCC	0	0	0	0	0	0	0
ATP2A1_205	AGATGTCTGTCTGCAAGGTC	0	0	0	0	0	0	0
ATP2A1_220	ATTCTTCTTTGCCATCCGAC	0	0	0	0	0	0	0
ATP2A1_230	GCAGATGTTTATCATTGACA	0	0	0	0	0	0	0
ATP2A1_232	TTTATCATTGACAAGGTGGA	0	0	0	0	0	0	0
ATP2A1_233	TTATCATTGACAAGGTGGAT	0	0	0	0	0	0	0
ATP2A1_234	TATCATTGACAAGGTGGATG	0	0	0	0	0	0	0
ATP2A1_235	CTGAATGAGTTCTCCATCAC	0	0	0	0	0	0	0
ATP2A1_243	CGGTGATGGAGAACTCATTC	0	0	0	0	0	0	0
ATP2A1_245	TGTCAATGATAAACATCTGC	0	0	0	0	0	0	0
ATP2A1_248	TGAAGAATGATAAGCCAGTC	0	0	0	0	0	0	0
ATP2A1_261	CAAGGAGGAGTCATTGCAGA	0	0	0	0	0	0	0
ATP2A1_267	TGGCTTATCATTCTTCAAGC	0	0	0	0	0	0	0
ATP2A1_274	GAAGATGAATGTGTTCAACA	0	0	0	0	0	0	0
ATP2A1_276	TGTGAGAAGCCTCTCGAAGG	0	0	0	0	0	0	0
ATP2A1_286	GACCTTCTCATAGACACCTT	0	0	0	0	0	0	0
ATP2A1_302	CAGACATGGACTTTCTGTCT	0	0	0	0	0	0	0
ATP2A1_303	AGACATGGACTTTCTGTCTC	0	0	0	0	0	0	0
ATP2A1_307	ATTCCTTCTTCATTAGCTGG	0	0	0	0	0	0	0
ATP2A1_320	GCCGGTGAAGGAAAAGATCA	0	0	0	0	0	0	0
ATP2A1_34	AGAGCAGTTTGAAGACCTCC	0	0	0	0	0	0	0
ATP2A1_361	CAACTCGCACATAGTTACAG	0	0	0	0	0	0	0
ATP2A1_366	CTCTGCTGTATCTCCCCAGA	0	0	0	0	0	0	0
ATP2A1_459	CTGCTTCATGTTGTTGTAGA	0	0	0	0	0	0	0
ATP2A1_5	TAAAACCACGGAGGAATGTT	0	0	0	0	0	0	0
ATP2A1_563	AGATGTGCAATGCACTGAAC	0	0	0	0	0	0	0
ATP2A1_564	TGTGCAATGCACTGAACAGG	0	0	0	0	0	0	0
ATP2A1_579	CACAGTCTATGCCCTCAAAG	0	0	0	0	0	0	0
ATP2A1_580	ACAGTCTATGCCCTCAAAGT	0	0	0	0	0	0	0
ATP2A1_599	CATAGAGGATGAGGAAGTGC	0	0	0	0	0	0	0
ATP2A1_6	GAGGAATGTTTGGCCTATTT	0	0	0	0	0	0	0
ATP2A1_600	ATAGAGGATGAGGAAGTGCA	0	0	0	0	0	0	0
ATP2A1_62	CATTGGCAATGAGGATCAAG	0	0	0	0	0	0	0
ATP2A1_620	AAATCCTCAAGTTCGTTGCT	0	0	0	0	0	0	0
ATP2A1_622	GTTGCTCGGAACTACCTAGA	0	0	0	0	0	0	0
ATP2A1_623	TCGGAACTACCTAGAGGGTA	0	0	0	0	0	0	0
ATP2A1_63	GAGGATCAAGAGGATGACAA	0	0	0	0	0	0	0
ATP2A1_636	CGGAGCTTGAAGATCATCTG	0	0	0	0	0	0	0
ATP2A1_637	GAGGGGGAACAGTTATCCTA	0	0	0	0	0	0	0
ATP2A1_638	CAGATCCAGAAGATGAAAGA	0	0	0	0	0	0	0
ATP2A1_64	AGGATCAAGAGGATGACAAA	0	0	0	0	0	0	0
ATP2A1_640	CTTCTTTCATCTTCTGGATC	0	0	0	0	0	0	0
ATP2A1_642	TTCATCTTCTGGATCTGGAA	0	0	0	0	0	0	0
ATP2A1_66	GGGTTCAACAAAGGCAGTGA	0	0	0	0	0	0	0
ATP2A1_67	CTCTTCACCTTCCTCAAACC	0	0	0	0	0	0	0
ATP2A1_7	AGGAATGTTTGGCCTATTTT	0	0	0	0	0	0	0
ATP2A1_8	GGAATGTTTGGCCTATTTTG	0	0	0	0	0	0	0
ATP2A1_84	AAGGCTCGGGACATCGTCCC	0	0	0	0	0	0	0
ATP2A2_109	AGATAACAGAAGTACAACCA	0	0	0	0	0	0	0
ATP2A2_126	TCCAGACTGCAATGCAAATA	0	0	0	0	0	0	0
ATP2A2_127	CCAGACTGCAATGCAAATAA	0	0	0	0	0	0	0
ATP2A2_128	GCAAATAAGGGAGATGACTT	0	0	0	0	0	0	0
ATP2A2_134	TTCATTCTGGACAGAGTGGA	0	0	0	0	0	0	0
ATP2A2_135	CTTAATGAGTTTACCATAAC	0	0	0	0	0	0	0
ATP2A2_138	TGCATAAGTTGATCCAGTTA	0	0	0	0	0	0	0
ATP2A2_141	TGTCCAGAATGAACATCTGT	0	0	0	0	0	0	0
ATP2A2_149	TCATACTGGTGACAATTCAC	0	0	0	0	0	0	0
ATP2A2_150	CCTTTAACCAATACAGGCAA	0	0	0	0	0	0	0
ATP2A2_152	AAGGGTGTGTATGAAAAAGT	0	0	0	0	0	0	0
ATP2A2_154	GTATTTGATACCGAATTGAA	0	0	0	0	0	0	0
ATP2A2_155	TCAAATACTCACTGAGTTGC	0	0	0	0	0	0	0
ATP2A2_159	CATTAAACAGCTGATGAAAA	0	0	0	0	0	0	0
ATP2A2_161	GTACACCAAATAAACCAAGC	0	0	0	0	0	0	0
ATP2A2_177	AAGAGAAGAAATGCACCTTG	0	0	0	0	0	0	0
ATP2A2_179	AACCTCATATTTAATAAAGT	0	0	0	0	0	0	0
ATP2A2_221	ACGATTTTAGACTTGTGGGA	0	0	0	0	0	0	0
ATP2A2_232	GGTTGAGTTCATCAAACTCC	0	0	0	0	0	0	0
ATP2A2_27	TCTACATTCTACAGAGTTAC	0	0	0	0	0	0	0
ATP2A2_29	TTAAGATTACCTTCTTCAGC	0	0	0	0	0	0	0
ATP2A2_310	CTGAACAGGAATCAAAGCCT	0	0	0	0	0	0	0
ATP2A2_32	GCTAGTTAGGATTTTATTAC	0	0	0	0	0	0	0
ATP2A2_329	TCATTTCCTACAGTGTAAAG	0	0	0	0	0	0	0
ATP2A2_330	ACAGTGTAAAGAGGACAACC	0	0	0	0	0	0	0
ATP2A2_336	AAGGTGCACTAACCTGTTGA	0	0	0	0	0	0	0
ATP2A2_37	ATTAGTAGCCAATGCAATTG	0	0	0	0	0	0	0
ATP2A2_38	TTAGTAGCCAATGCAATTGT	0	0	0	0	0	0	0
ATP2A2_393	CTAACTTTAGCGATATGTTC	0	0	0	0	0	0	0
ATP2A2_404	TCTTTCCTTTTCAGCAATAC	0	0	0	0	0	0	0
ATP2A2_405	TTACTCCAGTATTGCTGAAA	0	0	0	0	0	0	0
ATP2A2_42	AATATGAGTAAAATTACAAA	0	0	0	0	0	0	0
ATP2A2_43	AATTACAAAAGGTTCTACAA	0	0	0	0	0	0	0
ATP2A2_46	AAGGAATATGAGCCTGAAAT	0	0	0	0	0	0	0
ATP2A2_49	AAAGCTAAAGACATAGTTCC	0	0	0	0	0	0	0
ATP2A2_50	GGTGATATTGTAGAAATTGC	0	0	0	0	0	0	0
ATP2A2_63	TTATCTTGGTTGACAGCTCG	0	0	0	0	0	0	0
ATP2A2_78	ACTGGAGTTAACACCGAAAT	0	0	0	0	0	0	0
ATP2A2_85	AGCAAAAACTAGATGAATTT	0	0	0	0	0	0	0
ATP2A2_90	TATTGGGCACTTCAATGACC	0	0	0	0	0	0	0
ATP2A3_106	GAGGGCATTGCACATTTCAA	0	0	0	0	0	0	0
ATP2A3_122	ACTTCAGGAAGTTCCTCTGG	0	0	0	0	0	0	0
ATP2A3_177	CTGTTCCAGCATCTTCCTCA	0	0	0	0	0	0	0
ATP2A3_179	ATCTTCCTCACGGCAATTCT	0	0	0	0	0	0	0
ATP2A3_193	TTCTTCCGATACCTGGCTAT	0	0	0	0	0	0	0
ATP2A3_20	CCCACAAGGTGATACCAAAG	0	0	0	0	0	0	0
ATP2A3_200	CATTGGAGGAGATGAGGTAG	0	0	0	0	0	0	0
ATP2A3_201	TTGCTTCATGTTGCTGTAGA	0	0	0	0	0	0	0
ATP2A3_215	GCCCTGAAGAAAGCAGAGAT	0	0	0	0	0	0	0
ATP2A3_232	TACCTCATCTCCTCCAATGT	0	0	0	0	0	0	0
ATP2A3_236	CATAGCAGTGATCTCGTTAA	0	0	0	0	0	0	0
ATP2A3_286	GGATAACAAAGGCACTGCCG	0	0	0	0	0	0	0
ATP2A3_32	GAGAAGGCCTGGATAAAGAC	0	0	0	0	0	0	0
ATP2A3_349	AAGGAAGGAGGACATGGAGC	0	0	0	0	0	0	0
ATP2A3_352	AAGTTTGTGCAGTACGAGGT	0	0	0	0	0	0	0
ATP2A3_36	GTCTTTATCCAGGCCTTCTC	0	0	0	0	0	0	0
ATP2A3_364	AGTACACGGACATGGATTTC	0	0	0	0	0	0	0
ATP2A3_381	AGCAAGATGTTTGTGAAGGT	0	0	0	0	0	0	0
ATP2A3_391	CACCTTCTCATACACACCCT	0	0	0	0	0	0	0
ATP2A3_396	GGCCAAGGGTGTGTATGAGA	0	0	0	0	0	0	0
ATP2A3_397	CAAGGGTGTGTATGAGAAGG	0	0	0	0	0	0	0
ATP2A3_437	GGTATACGTGGTACCCGAGA	0	0	0	0	0	0	0
ATP2A3_467	ATGTAGTGATGACAGCCGGG	0	0	0	0	0	0	0
ATP2A3_554	GTCACGGACACAGATTCACC	0	0	0	0	0	0	0
ATP2A3_591	GAAGGAGTATGAGCCTGAGA	0	0	0	0	0	0	0
ATP2A3_592	AAGGAGTATGAGCCTGAGAT	0	0	0	0	0	0	0
ATP2A3_603	CCCAGGGGACATTGTAGAAG	0	0	0	0	0	0	0
ATP2A3_604	GGGGACATTGTAGAAGTGGC	0	0	0	0	0	0	0
ATP2A3_635	CCCTACTTACAAAGGAGACA	0	0	0	0	0	0	0
ATP2A3_636	CCTACTTACAAAGGAGACAA	0	0	0	0	0	0	0
ATP2A3_8	TGGGAACAGAGTGGAGTCTC	0	0	0	0	0	0	0
AURKA_102	CTCTTTTGGGTGTTATTCAG	0	0	0	0	0	0	0
AURKA_116	ACAGGTAATGGATTCTGACA	0	0	0	0	0	0	0
AURKA_122	AATCCATTACCTGTAAATAG	0	0	0	0	0	0	0
AURKA_127	TCAGAAGCAGAAGCAATTGC	0	0	0	0	0	0	0
AURKA_131	ATTATTCAATTTACCTTAAC	0	0	0	0	0	0	0
AURKA_132	AAATGCAGTTTTCTTTAGAT	0	0	0	0	0	0	0
AURKA_15	ATTCCCTGACTTTGTAACAG	0	0	0	0	0	0	0
AURKA_16	TTCCCTGACTTTGTAACAGA	0	0	0	0	0	0	0
AURKA_18	CTTTGTAACAGAGGGAGCCA	0	0	0	0	0	0	0
AURKA_2	TCTTTGTTTTGGCAATTTGA	0	0	0	0	0	0	0
AURKA_20	GAGAAGTACTTGAACACCCC	0	0	0	0	0	0	0
AURKA_21	ATCAGCTAGCAAACAGTCTT	0	0	0	0	0	0	0
AURKA_24	TGGTATGTGTTTGCCTCAAA	0	0	0	0	0	0	0
AURKA_25	TATGTGTTTGCCTCAAAAGG	0	0	0	0	0	0	0
AURKA_26	ATTCATAGCAAAGAACTCCA	0	0	0	0	0	0	0
AURKA_33	TTCAGGGGGCAGGTAGTCCA	0	0	0	0	0	0	0
AURKA_39	CCCCTGAAATGATTGAAGGT	0	0	0	0	0	0	0
AURKA_42	ATGATGAGAAGGTGGATCTC	0	0	0	0	0	0	0
AURKA_45	AGACCTACAAAAGAATATCA	0	0	0	0	0	0	0
AURKA_46	GACCTACAAAAGAATATCAC	0	0	0	0	0	0	0
AURKA_48	AAAGTTACATACCTGGAAGA	0	0	0	0	0	0	0
AURKA_52	TTAACAGTATATAACAGAAT	0	0	0	0	0	0	0
AURKA_56	AGCTTAAAATTGCAGATTTT	0	0	0	0	0	0	0
AURKA_57	TTAAAATTGCAGATTTTGGG	0	0	0	0	0	0	0
AURKA_6	TCAAGTACTTCTCTGAGCAT	0	0	0	0	0	0	0
AURKA_61	TTCCAGAATTAGGTAGACTC	0	0	0	0	0	0	0
AURKA_77	AATTCCTCCTAGGAGGCAGT	0	0	0	0	0	0	0
AURKA_79	GCTTTGGAAGACTTTGAAAT	0	0	0	0	0	0	0
AURKA_84	AAAGTTTGGTAATGTTTATT	0	0	0	0	0	0	0
AURKA_86	AGTGTTATTTAAAGCTCAGC	0	0	0	0	0	0	0
AURKA_89	TAGAAATACAGTCCCACCTT	0	0	0	0	0	0	0
AURKA_94	AAATAATCCTGAGGAGGAAC	0	0	0	0	0	0	0
AURKB_1	AGTGAATGACAGGGACCATC	0	0	0	0	0	0	0
AURKB_101	AATGTACTGCCATGGGAAGA	0	0	0	0	0	0	0
AURKB_102	AAGCCAGAAAATCTGCTCTT	0	0	0	0	0	0	0
AURKB_103	AGCCAGAAAATCTGCTCTTA	0	0	0	0	0	0	0
AURKB_104	AAATCTGCTCTTAGGGCTCA	0	0	0	0	0	0	0
AURKB_105	AATCTGCTCTTAGGGCTCAA	0	0	0	0	0	0	0
AURKB_106	GAGCTGAAGATTGCTGACTT	0	0	0	0	0	0	0
AURKB_117	GAATCAAGTAGATCCTCCTC	0	0	0	0	0	0	0
AURKB_118	AAAAATAGTTGTAGAGACGC	0	0	0	0	0	0	0
AURKB_120	TTGTAGAGACGCAGGATGTT	0	0	0	0	0	0	0
AURKB_121	AGAGACGCAGGATGTTGGGA	0	0	0	0	0	0	0
AURKB_134	GCATCAACCCATACTGCAGG	0	0	0	0	0	0	0
AURKB_135	CATCAACCCATACTGCAGGT	0	0	0	0	0	0	0
AURKB_136	ACCCATACTGCAGGTGGGCC	0	0	0	0	0	0	0
AURKB_144	ACAATTGATGACTTTGAGAT	0	0	0	0	0	0	0
AURKB_145	CAATTGATGACTTTGAGATT	0	0	0	0	0	0	0
AURKB_150	CAAGTTTGGAAACGTGTACT	0	0	0	0	0	0	0
AURKB_153	GAAGAAAAGCCATTTCATCG	0	0	0	0	0	0	0
AURKB_155	CTTCAAGTCCCAGATAGAGA	0	0	0	0	0	0	0
AURKB_156	CAAGTCCCAGATAGAGAAGG	0	0	0	0	0	0	0
AURKB_157	AAGTCCCAGATAGAGAAGGA	0	0	0	0	0	0	0
AURKB_159	GCGCAGAGAGATCGAAATCC	0	0	0	0	0	0	0
AURKB_163	GGCACTTACGTTAAGATGTC	0	0	0	0	0	0	0
AURKB_164	TGCTATTCTCCATCACCTTC	0	0	0	0	0	0	0
AURKB_172	AAGGTGATGGAGAATAGCAG	0	0	0	0	0	0	0
AURKB_173	AGGTGATGGAGAATAGCAGT	0	0	0	0	0	0	0
AURKB_177	GTTACCTGTGGGCTGGACAT	0	0	0	0	0	0	0
AURKB_180	CTCATGAGGACAAGTGCAGA	0	0	0	0	0	0	0
AURKB_206	GGGGTAGGAGTTCTCCTTCT	0	0	0	0	0	0	0
AURKB_207	TCCCCCTTTCTCTCTAAGGA	0	0	0	0	0	0	0
AURKB_208	CTCTCTAAGGATGGCCCAGA	0	0	0	0	0	0	0
AURKB_209	AGAAGGAGAACTCCTACCCC	0	0	0	0	0	0	0
AURKB_21	GGGGTTATGCCTGAGCAGTT	0	0	0	0	0	0	0
AURKB_24	CAGTTTGGAGATGAGGTCCT	0	0	0	0	0	0	0
AURKB_3	CCATCAGGCGACAGATTGAA	0	0	0	0	0	0	0
AURKB_37	ACCTCATCTCCAAACTGCTC	0	0	0	0	0	0	0
AURKB_53	TTGTGTGATGCACTCTCAAA	0	0	0	0	0	0	0
AURKB_54	TGTGATGCACTCTCAAAGGG	0	0	0	0	0	0	0
AURKB_55	GTGATGCACTCTCAAAGGGT	0	0	0	0	0	0	0
AURKB_61	TCTCTGGGGGCAGGTAGTCC	0	0	0	0	0	0	0
AURKB_65	CACATTGTCTTCCTCCTGGG	0	0	0	0	0	0	0
AURKB_66	ACATTGTCTTCCTCCTGGGA	0	0	0	0	0	0	0
AURKB_68	CCCAGGAGGAAGACAATGTG	0	0	0	0	0	0	0
AURKB_75	ACAATGAGAAGGTGGATCTG	0	0	0	0	0	0	0
AURKB_76	AAGGTGGATCTGTGGTGCAT	0	0	0	0	0	0	0
AURKB_80	TTTGCTATGAGCTGCTGGTG	0	0	0	0	0	0	0
AURKB_94	CAACTCCTCCATGATCTGGG	0	0	0	0	0	0	0
AURKB_95	AACTCCTCCATGATCTGGGA	0	0	0	0	0	0	0
BCL2_100	TGTACTTCATCACTATCTCC	0	0	0	0	0	0	0
BCL2_107	GAGAACAGGGTACGATAACC	0	0	0	0	0	0	0
BCL2_109	CCATTATAAGCTGTCGCAGA	0	0	0	0	0	0	0
BCL2_14	GATGCCTTTGTGGAACTGTA	0	0	0	0	0	0	0
BCL2_166	GGATGACTGAGTACCTGAAC	0	0	0	0	0	0	0
BCL2_17	TCTGAAGACTCTGCTCAGTT	0	0	0	0	0	0	0
BCL2_30	TCAGGTACTCAGTCATCCAC	0	0	0	0	0	0	0
BCL2_8	AGCCAGGAGAAATCAAACAG	0	0	0	0	0	0	0
BCL2L1_10	GATACTTTTGTGGAACTCTA	0	0	0	0	0	0	0
BCL2L1_105	TGAATGAACTCTTCCGGGAT	0	0	0	0	0	0	0
BCL2L1_106	GAATGAACTCTTCCGGGATG	0	0	0	0	0	0	0
BCL2L1_11	ATACTTTTGTGGAACTCTAT	0	0	0	0	0	0	0
BCL2L1_114	AGACAAGGAGATGCAGGTAT	0	0	0	0	0	0	0
BCL2L1_115	AGATGCAGGTATTGGTGAGT	0	0	0	0	0	0	0
BCL2L1_120	GAGCCTTGGATCCAGGAGAA	0	0	0	0	0	0	0
BCL2L1_29	TAGGTGGTCATTCAGGTAAG	0	0	0	0	0	0	0
BCL2L1_60	ATCTCCGATTCAGTCCCTTC	0	0	0	0	0	0	0
BCL2L1_63	GACTCCAGCTGTATCCTTTC	0	0	0	0	0	0	0
BCL2L1_65	TCCTTTCTGGGAAAGCTTGT	0	0	0	0	0	0	0
BCL2L1_67	TAAAAATGTCTCAGAGCAAC	0	0	0	0	0	0	0
BCL2L1_68	AAAAATGTCTCAGAGCAACC	0	0	0	0	0	0	0
BCL2L1_71	TCCTACAAGCTTTCCCAGAA	0	0	0	0	0	0	0
BCL2L1_72	TTTCCCAGAAAGGATACAGC	0	0	0	0	0	0	0
BCL2L1_74	TTAGTGATGTGGAAGAGAAC	0	0	0	0	0	0	0
BCL2L1_79	AGAAGGGACTGAATCGGAGA	0	0	0	0	0	0	0
BCL2L1_9	CTCCCTGCAGGATACTTTTG	0	0	0	0	0	0	0
BCL2L2_10	GGTTATAAGCTGAGGCAGAA	0	0	0	0	0	0	0
BCL2L2_122	TTGCTAGCAAGTGAAAGTCC	0	0	0	0	0	0	0
BCL2L2_123	CTTTCACTTGCTAGCAAAAA	0	0	0	0	0	0	0
BCL2L2_54	CAAAGACAAAGAAGGCTACA	0	0	0	0	0	0	0
BCL2L2_9	AGGTTATAAGCTGAGGCAGA	0	0	0	0	0	0	0
BIRC2_100	GAATCTCATCAACAAACTCT	0	0	0	0	0	0	0
BIRC2_101	TTGTCAACTTCAGATACCAC	0	0	0	0	0	0	0
BIRC2_102	AAAATTATCTCATACATACT	0	0	0	0	0	0	0
BIRC2_112	AATGGGCTTTAATAGAGACC	0	0	0	0	0	0	0
BIRC2_114	TGAAGATGAAAAAAGAGAAG	0	0	0	0	0	0	0
BIRC2_115	TGAAAAAAGAGAAGAGGAGA	0	0	0	0	0	0	0
BIRC2_118	AAGAAATGGCATCAGGTATT	0	0	0	0	0	0	0
BIRC2_119	AGAAATGGCATCAGGTATTT	0	0	0	0	0	0	0
BIRC2_120	TATAGTTCTCTCCAGTTGTC	0	0	0	0	0	0	0
BIRC2_125	AAGATGATTTGTCATTAATT	0	0	0	0	0	0	0
BIRC2_126	ATTAATTCGGAAGAACAGAA	0	0	0	0	0	0	0
BIRC2_128	TATCCTGGATAATCTTTTAA	0	0	0	0	0	0	0
BIRC2_132	TTTGGTTAAAGGAAATGCTG	0	0	0	0	0	0	0
BIRC2_138	TTTAAAAGATTATCCAGGAT	0	0	0	0	0	0	0
BIRC2_142	CTTCATATTCTTATCCACTG	0	0	0	0	0	0	0
BIRC2_151	AAGAAAATGCCCTATTTGCA	0	0	0	0	0	0	0
BIRC2_157	ATAGGGCATTTTCTTAGAGA	0	0	0	0	0	0	0
BIRC2_19	TTGAAGACATCTCTTCATCG	0	0	0	0	0	0	0
BIRC2_2	TCAAAACATTAAGAGTATAA	0	0	0	0	0	0	0
BIRC2_30	ATGATGCTATGTCAGAACAC	0	0	0	0	0	0	0
BIRC2_38	GGCTGAACTGGAACACTAGA	0	0	0	0	0	0	0
BIRC2_48	GATGGTGACAAAAAAGTTAA	0	0	0	0	0	0	0
BIRC2_49	AAAAAGTTAATGGCCACATA	0	0	0	0	0	0	0
BIRC2_54	TACTCATTGCATAACTGTAG	0	0	0	0	0	0	0
BIRC2_55	TCAACTGCTCTAGAATTAAG	0	0	0	0	0	0	0
BIRC2_60	GAACAAGCTACTATGTTCCA	0	0	0	0	0	0	0
BIRC2_64	CATTGGAGACGTATTCTTAG	0	0	0	0	0	0	0
BIRC2_66	TTCTGAATAAAGCTACAGCT	0	0	0	0	0	0	0
BIRC2_74	AGACATTCTGTAGAGTTCAC	0	0	0	0	0	0	0
BIRC2_77	ATGTTTTGATACGAGGGACC	0	0	0	0	0	0	0
BIRC2_78	TGTTTTGATACGAGGGACCT	0	0	0	0	0	0	0
BIRC2_96	GAGTTCTTGATACGAATGAA	0	0	0	0	0	0	0
BIRC2_99	TTTACCTGTTCAAGAAGATG	0	0	0	0	0	0	0
BIRC3_100	CAATGCAGAAGATGAAATAA	0	0	0	0	0	0	0
BIRC3_102	GGAGAGAGAAAGAGCAACTG	0	0	0	0	0	0	0
BIRC3_109	GGTCTTCTCCAGGTTCAAAA	0	0	0	0	0	0	0
BIRC3_115	ATTGATACGATTTTAGTAAA	0	0	0	0	0	0	0
BIRC3_127	CCTCTTTCTAGATCTACCAG	0	0	0	0	0	0	0
BIRC3_128	TACCAGTGGAAGAACAATTG	0	0	0	0	0	0	0
BIRC3_135	ATAGGACACTTTCTTAAAGA	0	0	0	0	0	0	0
BIRC3_15	CTTCCGGGTACAGAAAACAG	0	0	0	0	0	0	0
BIRC3_35	GTTAAAGAATGTTTTAAAGC	0	0	0	0	0	0	0
BIRC3_36	TGAAGCTGATTTTCTATAAA	0	0	0	0	0	0	0
BIRC3_37	GAAGCTGATTTTCTATAAAT	0	0	0	0	0	0	0
BIRC3_50	AGAAAAATCTTGATTTGCTC	0	0	0	0	0	0	0
BIRC3_54	TATCCACTGTTTTCTGTACC	0	0	0	0	0	0	0
BIRC3_55	ACCCGGAAGTAATGAGTGTG	0	0	0	0	0	0	0
BIRC3_56	GTGGAATTTGTTACTGAAGA	0	0	0	0	0	0	0
BIRC3_57	GTTACTGAAGAAGGAAAAGT	0	0	0	0	0	0	0
BIRC3_58	AGAAGGAAAAGTAGGCTGAG	0	0	0	0	0	0	0
BIRC3_65	AAGTGGAATACGTAGACATT	0	0	0	0	0	0	0
BIRC3_68	AAATGCTTTTGCTGTGATGG	0	0	0	0	0	0	0
BIRC3_81	CTTGATAAGAATTAAAGGAC	0	0	0	0	0	0	0
BIRC3_97	AATGGGCTTTAGTAGAAGCC	0	0	0	0	0	0	0
BIRC7_129	CAAAGTCTCTTCCTTTTGAC	0	0	0	0	0	0	0
BIRC7_26	GACAGAGGAGGAAGAGGAGG	0	0	0	0	0	0	0
BIRC7_27	ACAGAGGAGGAAGAGGAGGA	0	0	0	0	0	0	0
BRD2_100	CCACAGATCATACCTTGGCA	0	0	0	0	0	0	0
BRD2_101	CACAGATCATACCTTGGCAA	0	0	0	0	0	0	0
BRD2_102	ACAGATCATACCTTGGCAAG	0	0	0	0	0	0	0
BRD2_104	TCATACCTTGGCAAGGGGCT	0	0	0	0	0	0	0
BRD2_107	GAGGAGCTGCAGTAACAGCA	0	0	0	0	0	0	0
BRD2_113	GAGTGCAAGGACTTGAGAAG	0	0	0	0	0	0	0
BRD2_114	CAAGGACTTGAGAAGTGGAG	0	0	0	0	0	0	0
BRD2_121	GTGGGGAATGTTGAGGACAG	0	0	0	0	0	0	0
BRD2_122	GGAATGTTGAGGACAGTGGT	0	0	0	0	0	0	0
BRD2_124	ACAGTGGTAGGTATCTCAGG	0	0	0	0	0	0	0
BRD2_125	GTGGTAGGTATCTCAGGTGG	0	0	0	0	0	0	0
BRD2_127	CTCAGGTGGAGGAGTATACA	0	0	0	0	0	0	0
BRD2_134	TGTTTCTTTCTGCAGAAAAA	0	0	0	0	0	0	0
BRD2_135	TGCAGAAAAAAGGCGTAAAG	0	0	0	0	0	0	0
BRD2_141	GTCTTGAGCCTAAGGCAGCA	0	0	0	0	0	0	0
BRD2_144	GAACAGTTAAAACATTGCAA	0	0	0	0	0	0	0
BRD2_145	ACATTGCAATGGCATTTTGA	0	0	0	0	0	0	0
BRD2_147	TTGGCCTTTCTATAAACCAG	0	0	0	0	0	0	0
BRD2_148	CCAGTGGATGCTTCTGCACT	0	0	0	0	0	0	0
BRD2_149	TGACATCATTAAGCACCCCA	0	0	0	0	0	0	0
BRD2_155	TGGGGTGCTTAATGATGTCA	0	0	0	0	0	0	0
BRD2_156	TGATGTCATGGTAGTCATGC	0	0	0	0	0	0	0
BRD2_158	GCATCCACTGGTTTATAGAA	0	0	0	0	0	0	0
BRD2_159	TTTATAGAAAGGCCAAGCAT	0	0	0	0	0	0	0
BRD2_160	GCTTTCCTTTCTTAGAGCTC	0	0	0	0	0	0	0
BRD2_168	CTTTGCGTGGGGGCTTGATG	0	0	0	0	0	0	0
BRD2_182	CCAAGATGGCTGTAGGTGTA	0	0	0	0	0	0	0
BRD2_187	AGATGGAGAACCGTGATTAC	0	0	0	0	0	0	0
BRD2_19	AAAACCCTCTCTCTTGTATG	0	0	0	0	0	0	0
BRD2_190	AGGAGTTTGCTGCTGATGTA	0	0	0	0	0	0	0
BRD2_199	GGGATTGTACTTATAGCAGT	0	0	0	0	0	0	0
BRD2_20	AAACCCTCTCTCTTGTATGA	0	0	0	0	0	0	0
BRD2_210	CTCCTCTGAGGAAGAGGAGG	0	0	0	0	0	0	0
BRD2_211	GGAAGAGGAGGAGGAAGATG	0	0	0	0	0	0	0
BRD2_212	AGAGGAGGAGGAAGATGAGG	0	0	0	0	0	0	0
BRD2_215	GAGTGAAAGCTCAGACTCAG	0	0	0	0	0	0	0
BRD2_216	GCTCAGACTCAGAGGAAGAA	0	0	0	0	0	0	0
BRD2_217	CTCAGACTCAGAGGAAGAAA	0	0	0	0	0	0	0
BRD2_219	CTTAGCAGAACTACAGGAAC	0	0	0	0	0	0	0
BRD2_230	ATGGCAGTAGAGACTGGTAA	0	0	0	0	0	0	0
BRD2_234	TAGTGGTTCATCTGGCATCT	0	0	0	0	0	0	0
BRD2_235	CATCTGGCATCTTGGCATAA	0	0	0	0	0	0	0
BRD2_240	AAAAAGAGAAAAAGAAGAAA	0	0	0	0	0	0	0
BRD2_241	AGAGAAAAAGAAGAAACGGA	0	0	0	0	0	0	0
BRD2_251	AAGAAGTCCAAGAAAGCAAG	0	0	0	0	0	0	0
BRD2_262	TTTGGACCTTCTGGAGGAAG	0	0	0	0	0	0	0
BRD2_269	TTCTTGGACTTCTTAGGTTG	0	0	0	0	0	0	0
BRD2_27	CCTACACAAGGTAGTGATGA	0	0	0	0	0	0	0
BRD2_271	TGGACTTCTTAGGTTGAGGT	0	0	0	0	0	0	0
BRD2_279	TTCCTCTTGGGCTTGGATAT	0	0	0	0	0	0	0
BRD2_28	AGGTAGTGATGAAGGCTCTG	0	0	0	0	0	0	0
BRD2_292	TGTAATCCTGGCTACTTGGG	0	0	0	0	0	0	0
BRD2_300	GCCTACAGGTTATGATTCAG	0	0	0	0	0	0	0
BRD2_301	TACAGGTTATGATTCAGAGG	0	0	0	0	0	0	0
BRD2_302	AGGTTATGATTCAGAGGAGG	0	0	0	0	0	0	0
BRD2_303	CAGAGGAGGAGGAAGAGAGC	0	0	0	0	0	0	0
BRD2_304	CCATGAGTTACGATGAGAAG	0	0	0	0	0	0	0
BRD2_306	CTGGACATCAACAAATTACC	0	0	0	0	0	0	0
BRD2_310	AAATTACCTGGGGAGAAGCT	0	0	0	0	0	0	0
BRD2_311	TTGTGCATATAATCCAAGCC	0	0	0	0	0	0	0
BRD2_314	CCTCATTTCATACGTACTGT	0	0	0	0	0	0	0
BRD2_315	CTCATTTCATACGTACTGTA	0	0	0	0	0	0	0
BRD2_317	ATACGTACTGTAGGGCTTCC	0	0	0	0	0	0	0
BRD2_321	GTTTCTTACGTAGGCAGGAA	0	0	0	0	0	0	0
BRD2_324	AAATCAATCTCAATCTCTTC	0	0	0	0	0	0	0
BRD2_325	AATCAATCTCAATCTCTTCT	0	0	0	0	0	0	0
BRD2_326	TGGGTTTGAATCACGTAAAG	0	0	0	0	0	0	0
BRD2_327	GGGTTTGAATCACGTAAAGA	0	0	0	0	0	0	0
BRD2_328	ATCACGTAAAGAGGGCTCCC	0	0	0	0	0	0	0
BRD2_332	CAGGTAATTTGTTGATGTCC	0	0	0	0	0	0	0
BRD2_335	TCCTCTGAATCATAACCTGT	0	0	0	0	0	0	0
BRD2_336	CTGAATCATAACCTGTAGGC	0	0	0	0	0	0	0
BRD2_337	TGAATCATAACCTGTAGGCA	0	0	0	0	0	0	0
BRD2_338	TCATAACCTGTAGGCAGGGC	0	0	0	0	0	0	0
BRD2_344	ATTAGCCATTAAGAAGCCTG	0	0	0	0	0	0	0
BRD2_345	TTAGCCATTAAGAAGCCTGT	0	0	0	0	0	0	0
BRD2_348	GGGAAAGACAAAGGAGGAAC	0	0	0	0	0	0	0
BRD2_349	GACAAAGGAGGAACTGGCTT	0	0	0	0	0	0	0
BRD2_350	AACTGGCTTTGGAGAAAAAG	0	0	0	0	0	0	0
BRD2_351	ACTGGCTTTGGAGAAAAAGC	0	0	0	0	0	0	0
BRD2_353	AAGCGGTTACAAGATGTCAG	0	0	0	0	0	0	0
BRD2_354	ACTAAAAAGCCCCCCAAGAA	0	0	0	0	0	0	0
BRD2_357	GTATATACTCACCTTTCTTG	0	0	0	0	0	0	0
BRD2_359	ATATACTCACCTTTCTTGGG	0	0	0	0	0	0	0
BRD2_361	CTTTCCCACAGGCTTCTTAA	0	0	0	0	0	0	0
BRD2_363	AGTGATTCAGACTCAGGCTA	0	0	0	0	0	0	0
BRD2_367	TTAGCCTGAGTCTGAATCAC	0	0	0	0	0	0	0
BRD2_54	GCAGGGGTAAGTTGCAAAGC	0	0	0	0	0	0	0
BRD2_58	AAAGCCCTCATACAAGAGAG	0	0	0	0	0	0	0
BRD2_59	AAGCCCTCATACAAGAGAGA	0	0	0	0	0	0	0
BRD2_65	CAAAATTATAAAACAGCCTA	0	0	0	0	0	0	0
BRD2_66	TATAAAACAGCCTATGGACA	0	0	0	0	0	0	0
BRD2_67	ATAAAACAGCCTATGGACAT	0	0	0	0	0	0	0
BRD2_68	TGGACATGGGTACTATTAAG	0	0	0	0	0	0	0
BRD2_69	GACTTGAAAACAATTATTAT	0	0	0	0	0	0	0
BRD2_70	ACTTGAAAACAATTATTATT	0	0	0	0	0	0	0
BRD2_71	CAACTGTTACATTTACAACA	0	0	0	0	0	0	0
BRD2_72	CTTGTTGTAAATGTAACAGT	0	0	0	0	0	0	0
BRD2_73	AATGTAACAGTTGGTGAACA	0	0	0	0	0	0	0
BRD2_74	TTAATAGTACCCATGTCCAT	0	0	0	0	0	0	0
BRD2_75	CACTGATGATATTGTCCTAA	0	0	0	0	0	0	0
BRD2_77	GGAAAAGATATTCCTACAGA	0	0	0	0	0	0	0
BRD2_78	GCCACAAGAAGAACAAGAGC	0	0	0	0	0	0	0
BRD2_79	CCCTAAGAACAGCCACAAGA	0	0	0	0	0	0	0
BRD2_8	TTTACAGGCTCCCTGGGGAA	0	0	0	0	0	0	0
BRD2_80	CCTAAGAACAGCCACAAGAA	0	0	0	0	0	0	0
BRD2_82	TAAGAACAGCCACAAGAAGG	0	0	0	0	0	0	0
BRD2_86	ACTCTTCCTACCTGCCAACT	0	0	0	0	0	0	0
BRD2_93	TTTCCAGCGTTTGTGCCATT	0	0	0	0	0	0	0
BRD2_95	ATTAGGACAATATCATCAGT	0	0	0	0	0	0	0
BRD2_99	GAAATCCACAGATCATACCT	0	0	0	0	0	0	0
BRD3_105	TTCTTCTTTGGTTTGTTTAC	0	0	0	0	0	0	0
BRD3_106	TCTTCTTTGGTTTGTTTACT	0	0	0	0	0	0	0
BRD3_107	CTTCTTTGGTTTGTTTACTG	0	0	0	0	0	0	0
BRD3_116	AAACAAACCAAAGAAGAAGA	0	0	0	0	0	0	0
BRD3_118	GAAGAAGGAGAAGAAGGAGA	0	0	0	0	0	0	0
BRD3_119	GGAGAAGGAGAAGAAGAAGA	0	0	0	0	0	0	0
BRD3_120	GGAGAAGAAGAAGAAGGACA	0	0	0	0	0	0	0
BRD3_122	GAAGGACAAGGAGAAGGAGA	0	0	0	0	0	0	0
BRD3_226	TCCTTCTTGGGAGGCTTGAT	0	0	0	0	0	0	0
BRD3_247	ATTTCACTGTCGCAGAAAAA	0	0	0	0	0	0	0
BRD3_327	TCTTGAAGGTACACAGCAAG	0	0	0	0	0	0	0
BRD3_346	AAAAATTTTCTCTAAAGCTT	0	0	0	0	0	0	0
BRD3_347	CATTAGCACTATGTCATCTG	0	0	0	0	0	0	0
BRD3_349	CACAGATGACATAGTGCTAA	0	0	0	0	0	0	0
BRD3_361	AATGTAACAATTTGTAAACA	0	0	0	0	0	0	0
BRD3_365	TAAAATAATTAAAAACCCAA	0	0	0	0	0	0	0
BRD3_367	ATTAAAAACCCAATGGATAT	0	0	0	0	0	0	0
BRD3_371	AAATTGTTACATTTATAACA	0	0	0	0	0	0	0
BRD3_375	TTCAATTTGATTGCGTCCAC	0	0	0	0	0	0	0
BRD3_38	TCAGGAAAAGAAGAAGGAGC	0	0	0	0	0	0	0
BRD3_423	GCTGCAGTACATGCAGAATG	0	0	0	0	0	0	0
BRD3_44	CACGCAGGCAACTTACAGAA	0	0	0	0	0	0	0
BRD3_74	CTACGACTCAGAGGAAGAGG	0	0	0	0	0	0	0
BRD3_76	GACTCAGAGGAAGAGGAGGA	0	0	0	0	0	0	0
BRD3_86	TAGTGCACATCATCCAATCT	0	0	0	0	0	0	0
BRD3_87	AGTGCACATCATCCAATCTC	0	0	0	0	0	0	0
BRD3_93	CTTGTTTACAGAAAAAGCAA	0	0	0	0	0	0	0
BRD4_118	AAATGAAGCCTGTGGATGTC	0	0	0	0	0	0	0
BRD4_192	TGGGGGGAATGTATCATAAG	0	0	0	0	0	0	0
BRD4_202	AAACGTCCAGCCTAAGAAAC	0	0	0	0	0	0	0
BRD4_203	CAGCCTAAGAAACAGGTAAC	0	0	0	0	0	0	0
BRD4_309	CAGGTACAGCTGCATCTGCA	0	0	0	0	0	0	0
BRD4_486	TCTCTTTTCCTCTGCAGAGA	0	0	0	0	0	0	0
BRD4_487	GGCTCCGAAGTCAAAAAAGA	0	0	0	0	0	0	0
BRD4_495	AGGGAGCAGAAGAAGGTACA	0	0	0	0	0	0	0
BRD4_50	GTCCATGCTGGACCAGCAGA	0	0	0	0	0	0	0
BRD4_500	ACAAGTCACCTAACCTGTTT	0	0	0	0	0	0	0
BRD4_515	TTTCCTTTTCTTCCGCAAAC	0	0	0	0	0	0	0
BRD4_521	AAAGTCGATTTCAATCTCGT	0	0	0	0	0	0	0
BRD4_528	GGGTTGGAATTCTTCAGGGA	0	0	0	0	0	0	0
BRD4_562	CGGAAGAAAAGGAAACCTCA	0	0	0	0	0	0	0
BRD4_569	GCAGAACAAACCAAAGAAAA	0	0	0	0	0	0	0
BRD4_570	GAAAAAGGAGAAAGACAAGA	0	0	0	0	0	0	0
BRD4_572	AGAAAAGCACAAAAGGAAAG	0	0	0	0	0	0	0
BRD4_573	GCACAAAAGGAAAGAGGAAG	0	0	0	0	0	0	0
BRD4_574	GAATAAAAAAAGCAAAGCCA	0	0	0	0	0	0	0
BRD4_613	TTCGACTGATGACTCTGAGG	0	0	0	0	0	0	0
BRD4_628	AGGGTTGTACTTATAGCAGT	0	0	0	0	0	0	0
BRD4_634	TCTTGTTTTCCAGTCTAAAC	0	0	0	0	0	0	0
BRD4_711	ATGAGCACAATCAAGGTTAG	0	0	0	0	0	0	0
BRD4_712	TGAGCACAATCAAGGTTAGC	0	0	0	0	0	0	0
BRD4_78	GGACCTGAAAATCAAGAACA	0	0	0	0	0	0	0
BRD4_79	GACCTGAAAATCAAGAACAT	0	0	0	0	0	0	0
BRD4_790	TGCCTGGACTATCATGATCT	0	0	0	0	0	0	0
BRD4_792	ATGATCTCGGTTTCTTCTGT	0	0	0	0	0	0	0
BRD4_793	ATTAAGACTATGTCATCTCC	0	0	0	0	0	0	0
BRD4_796	TGGAGATGACATAGTCTTAA	0	0	0	0	0	0	0
BRD4_797	AGTCTTAATGGCAGAAGCTC	0	0	0	0	0	0	0
BRD4_805	TAAACATAGTGTTGAAGTCC	0	0	0	0	0	0	0
BRD4_808	TAAGATCATTAAAACGCCTA	0	0	0	0	0	0	0
BRD4_809	CATTAAAACGCCTATGGATA	0	0	0	0	0	0	0
BRD4_81	AATCAAGAACATGGGCTCCT	0	0	0	0	0	0	0
BRD4_810	ATTAAAACGCCTATGGATAT	0	0	0	0	0	0	0
BRD4_812	GCTTGGAAAACAACTATTAC	0	0	0	0	0	0	0
BRD4_814	GAATGCTCAGGAATGTATCC	0	0	0	0	0	0	0
BRD4_815	AAATTGTTACATCTACAACA	0	0	0	0	0	0	0
BRD4_825	CTCTGAGCAGGTATTGCAGT	0	0	0	0	0	0	0
BRD4_863	TTGAGAAATCTGCCAGTAAT	0	0	0	0	0	0	0
BRD4_865	GAGAAATCTGCCAGTAATGG	0	0	0	0	0	0	0
BRD4_867	TTCCCAAATGTCTACAACAC	0	0	0	0	0	0	0
BRD4_868	AATGTCTACAACACAGGCCC	0	0	0	0	0	0	0
BRD4_870	ACTGCAATACCTGCTCAGAG	0	0	0	0	0	0	0
BRD9_120	AAAGACGAGAGAAGAAACAA	0	0	0	0	0	0	0
BRD9_132	TATCTGAAGAGGAACGGGGA	0	0	0	0	0	0	0
BRD9_166	CTTGTACTGGTACAACTTCA	0	0	0	0	0	0	0
BRD9_170	CAATGAAGATACAGCTGTTG	0	0	0	0	0	0	0
BRD9_177	AGATACCGTGTACTACAAGT	0	0	0	0	0	0	0
BRD9_191	TAATGAATACAAGTCAGTTA	0	0	0	0	0	0	0
BRD9_205	ATCTTTATATCCCCAGTTCT	0	0	0	0	0	0	0
BRD9_222	GAAGAAGCGGAAGCGAGAGA	0	0	0	0	0	0	0
BRD9_244	ACCTTCAGGACTAGCTTTAG	0	0	0	0	0	0	0
BRD9_257	GAAGAAGAAGAAGTCCGAGA	0	0	0	0	0	0	0
BRD9_35	ATGTCCTGTTTACACAGGGA	0	0	0	0	0	0	0
BRD9_36	TTACACAGGGAAGGTGAAGA	0	0	0	0	0	0	0
BRD9_37	AGGGAAGGTGAAGAAGGAGC	0	0	0	0	0	0	0
BRD9_51	GAGATATCCACAGAAACGTC	0	0	0	0	0	0	0
BRD9_6	TGGAGACTGAAGAAACTCAT	0	0	0	0	0	0	0
BRD9_65	AAACTTACCTTGGCTTCATC	0	0	0	0	0	0	0
BRD9_84	GAGCTACAGCAAGAAAGTGG	0	0	0	0	0	0	0
BRD9_99	ATGCAGAATAATTCAGTATT	0	0	0	0	0	0	0
CCND1_11	CTACTTCAAATGTGTGCAGA	0	0	0	0	0	0	0
CCND1_152	CGAGGAGGAGGAAGAGGAGG	0	0	0	0	0	0	0
CCND1_153	GGAGGAGGAAGAGGAGGAGG	0	0	0	0	0	0	0
CCND1_154	GGAGGAAGAGGAGGAGGAGG	0	0	0	0	0	0	0
CCND1_25	CTTCTGCACACATTTGAAGT	0	0	0	0	0	0	0
CCND1_26	ACATTTGAAGTAGGACACCG	0	0	0	0	0	0	0
CCND1_74	GATGGTCTCCTTCATCTTAG	0	0	0	0	0	0	0
CDK12_167	TGAACTCAGTAGGAAAAAGA	0	0	0	0	0	0	0
CDK12_172	ATGGATGGAAAGGAGTCCAA	0	0	0	0	0	0	0
CDK12_173	AAAAGAGAACAGTTCAGTAG	0	0	0	0	0	0	0
CDK12_175	TCAGTAGAGGCTAAGGATTC	0	0	0	0	0	0	0
CDK12_177	GTTACCCAGAAGTGTAAAAT	0	0	0	0	0	0	0
CDK12_186	AGAGGAGATTGTTACTCCAA	0	0	0	0	0	0	0
CDK12_187	GGAGACAGAAACATCAGAAA	0	0	0	0	0	0	0
CDK12_192	ATTACCTGGAGATGATGACA	0	0	0	0	0	0	0
CDK12_200	TCCAGGTAATAAGGGTGGGA	0	0	0	0	0	0	0
CDK12_205	AACGTTGAAGTTTTCAGGTG	0	0	0	0	0	0	0
CDK12_256	ATCTTTAACAAGATGCTTCT	0	0	0	0	0	0	0
CDK12_263	CAAAAATACAGGTGAACCCT	0	0	0	0	0	0	0
CDK12_266	GAATTAAGTGGAAGCCTGAC	0	0	0	0	0	0	0
CDK12_273	AAAACCTGTGAAGAAAGAGA	0	0	0	0	0	0	0
CDK12_274	TGAAGAAAGAGAAGGAACAG	0	0	0	0	0	0	0
CDK12_304	ATTATTGGGATTATTGGAGA	0	0	0	0	0	0	0
CDK12_305	ATTATTGGAGAAGGAACCTA	0	0	0	0	0	0	0
CDK12_306	TGGCCAAGTATATAAAGCCA	0	0	0	0	0	0	0
CDK12_314	GAGACTAGACAATGAGAAAG	0	0	0	0	0	0	0
CDK12_317	CACAGATAAACAAGATGCAC	0	0	0	0	0	0	0
CDK12_318	AGATGCACTGGATTTCAAGA	0	0	0	0	0	0	0
CDK12_327	GTATATGGACCATGACTTAA	0	0	0	0	0	0	0
CDK12_332	GTCGTTCATGAAACAGCTAA	0	0	0	0	0	0	0
CDK12_333	TTCATGAAACAGCTAATGGA	0	0	0	0	0	0	0
CDK12_334	GAAACAGCTAATGGAAGGAT	0	0	0	0	0	0	0
CDK12_336	CAAAAAGAATTTCCTGCATC	0	0	0	0	0	0	0
CDK12_339	GTTTCATGAACGACTTGATA	0	0	0	0	0	0	0
CDK12_343	CAAATCAAACTAGCAGATTT	0	0	0	0	0	0	0
CDK12_345	GGCTCTATAACTCTGAAGAG	0	0	0	0	0	0	0
CDK12_346	TATAACTCTGAAGAGAGGTA	0	0	0	0	0	0	0
CDK12_347	CAAACAAAGTCATTACTTTG	0	0	0	0	0	0	0
CDK12_367	TCCAGATTGGCTTGAAAAAT	0	0	0	0	0	0	0
CDK12_370	AACCGAAGAAGCAATATCGA	0	0	0	0	0	0	0
CDK12_374	GGTTTCATGGTGTTGAAGTA	0	0	0	0	0	0	0
CDK12_380	TTCTGCAGCACTTGATTTAT	0	0	0	0	0	0	0
CDK12_381	TGACACTAGATCCTAGTAAG	0	0	0	0	0	0	0
CDK12_386	CTTTAAGGAAGTCGCTCTGT	0	0	0	0	0	0	0
CDK12_387	TTTAAGGAAGTCGCTCTGTA	0	0	0	0	0	0	0
CDK12_389	TAGGATCTAGTGTCAGCATG	0	0	0	0	0	0	0
CDK12_40	AATGAGGAGACTGATGACTA	0	0	0	0	0	0	0
CDK12_41	ATGAGGAGACTGATGACTAT	0	0	0	0	0	0	0
CDK12_458	AATATATTCTGCATGTCAGC	0	0	0	0	0	0	0
CDK12_48	AGGAGAAGACCAGGAAAGAA	0	0	0	0	0	0	0
CDK12_49	GGAGAAGACCAGGAAAGAAC	0	0	0	0	0	0	0
CDK12_54	GAGTAAAAGTCATCGAAAAA	0	0	0	0	0	0	0
CDK12_55	ACCCAAAAGTTACAAAACAG	0	0	0	0	0	0	0
CDK12_598	GTGTTTCCATAAGTCCTGTT	0	0	0	0	0	0	0
CDK12_63	GACTCCTACAAGAAAAGTCC	0	0	0	0	0	0	0
CDK12_650	TCTGGTGGAAGAATGTGAGG	0	0	0	0	0	0	0
CDK13_310	CTTAATTATTTCTCACCAGA	0	0	0	0	0	0	0
CDK13_311	TTATTTCTCACCAGACGGTC	0	0	0	0	0	0	0
CDK13_314	ACTAACTCTGAAGAGTAGCC	0	0	0	0	0	0	0
CDK13_315	TAAAAAAGCACGAGCAGCAG	0	0	0	0	0	0	0
CDK13_316	GAAAGCTGCAGAAGCAACTA	0	0	0	0	0	0	0
CDK13_317	AGAAGCAACTAAGGCTGCTG	0	0	0	0	0	0	0
CDK13_319	AAACACTTCTACACCTACCA	0	0	0	0	0	0	0
CDK13_322	TACACCTACCAAGGGGAACA	0	0	0	0	0	0	0
CDK13_323	ATCACAAACAAACCATGTGA	0	0	0	0	0	0	0
CDK13_326	AAAAACAAAGCCACCTCTTC	0	0	0	0	0	0	0
CDK13_328	ACCTCTTCAGGTAACGAAGG	0	0	0	0	0	0	0
CDK13_332	TAAATCTGCTGCTACAAAGG	0	0	0	0	0	0	0
CDK13_333	AAACCACTTACACCAAGCAT	0	0	0	0	0	0	0
CDK13_335	AAGCATAGGAGCCAAGGAGA	0	0	0	0	0	0	0
CDK13_336	CTGAAGATAAAGAAGCTGAT	0	0	0	0	0	0	0
CDK13_337	CTATCAGCTTCTTTATCTTC	0	0	0	0	0	0	0
CDK13_338	TTCTTTATCTTCAGGCAGCA	0	0	0	0	0	0	0
CDK13_344	AGGTAACGGTGGTAATGTAG	0	0	0	0	0	0	0
CDK13_350	AACTATGACTGCTTTCTTGG	0	0	0	0	0	0	0
CDK13_352	ACCTTCGTTACCTGAAGAGG	0	0	0	0	0	0	0
CDK13_354	TTTAAAGTTCCACCACTTGA	0	0	0	0	0	0	0
CDK13_355	GTTCCACCACTTGAGGGAGA	0	0	0	0	0	0	0
CDK13_356	TTTTCTTCACATCCTTCACA	0	0	0	0	0	0	0
CDK13_364	AATACTAGAATGACGACTTC	0	0	0	0	0	0	0
CDK13_366	TTGAATGCCTAGATGAATAC	0	0	0	0	0	0	0
CDK13_373	TGATCTTTCAAAGAGTCCAG	0	0	0	0	0	0	0
CDK13_374	CAACACAGTTACATAGTAAA	0	0	0	0	0	0	0
CDK13_375	CACAGTTACATAGTAAAAGG	0	0	0	0	0	0	0
CDK13_376	TAGAAAGCAAGCACATACTT	0	0	0	0	0	0	0
CDK13_378	TTTGAAAGATCATCTCCTCC	0	0	0	0	0	0	0
CDK13_385	ACTATATTTGATAGAATATG	0	0	0	0	0	0	0
CDK13_386	CTATATTTGATAGAATATGT	0	0	0	0	0	0	0
CDK13_388	CCAAAGAAAAAGATATTGAC	0	0	0	0	0	0	0
CDK13_390	AAAGAAAAAGATATTGACTG	0	0	0	0	0	0	0
CDK13_392	GTGGATAAATTTGATATCAT	0	0	0	0	0	0	0
CDK13_393	TTTGATATCATCGGAATTAT	0	0	0	0	0	0	0
CDK13_395	ATTATTGGAGAAGGTACTTA	0	0	0	0	0	0	0
CDK13_400	TCTTTGGTTTCACCATAGCG	0	0	0	0	0	0	0
CDK13_401	AAATTCCTTAATAGGAGAAA	0	0	0	0	0	0	0
CDK13_402	AGCCTTAAAAAAAGTACGTC	0	0	0	0	0	0	0
CDK13_403	AGTACGTCTGGATAATGAAA	0	0	0	0	0	0	0
CDK13_404	CGTCTGGATAATGAAAAGGA	0	0	0	0	0	0	0
CDK13_405	TTCGAGAAATTAAAATTCTC	0	0	0	0	0	0	0
CDK13_406	TCAGAGTATTATCAATATGA	0	0	0	0	0	0	0
CDK13_407	GACTGATAAAGAAGATGCTT	0	0	0	0	0	0	0
CDK13_409	TTGGATTTCAAGAAGGACAA	0	0	0	0	0	0	0
CDK13_410	TCATATTGATAATACTCTGA	0	0	0	0	0	0	0
CDK13_411	CATATTGATAATACTCTGAT	0	0	0	0	0	0	0
CDK13_413	ATTTCTCGAATTGCTGTAAT	0	0	0	0	0	0	0
CDK13_415	ATTCTTAGGTGCATTTTATC	0	0	0	0	0	0	0
CDK13_417	ATATATGGACCATGATCTGA	0	0	0	0	0	0	0
CDK13_418	TATATGGACCATGATCTGAT	0	0	0	0	0	0	0
CDK13_424	TTTATGAGACAGCTCATGGA	0	0	0	0	0	0	0
CDK13_427	ATCCTTCTAAATAATAGGTA	0	0	0	0	0	0	0
CDK13_428	TCCTTCTAAATAATAGGTAT	0	0	0	0	0	0	0
CDK13_429	ACCCATACCTATTATTTAGA	0	0	0	0	0	0	0
CDK13_430	CCTATTATTTAGAAGGATAT	0	0	0	0	0	0	0
CDK13_434	CAGATAAAACTTGCAGACTT	0	0	0	0	0	0	0
CDK13_437	AAGTTTTATCTGCCCTCTGG	0	0	0	0	0	0	0
CDK13_439	CTAACAAGGTAATTACTTTA	0	0	0	0	0	0	0
CDK13_450	GTAATTACCTTGTTAGTATA	0	0	0	0	0	0	0
CDK13_451	TTTTCCATTAGCTGTATCCT	0	0	0	0	0	0	0
CDK13_452	ACCTATATTTCAAGCAAATC	0	0	0	0	0	0	0
CDK13_453	TTGCACAACTAGAATTAATA	0	0	0	0	0	0	0
CDK13_454	TCCTGATTTGCTTGAAATAT	0	0	0	0	0	0	0
CDK13_456	TTCGCCAAGGATACAGCTAA	0	0	0	0	0	0	0
CDK13_458	TGTTGCTTAGCCGAATATGT	0	0	0	0	0	0	0
CDK13_460	GAAGAATTTGTTTTGTAAGA	0	0	0	0	0	0	0
CDK13_462	ATATTGCTTCTTTGGTTTCA	0	0	0	0	0	0	0
CDK13_464	TATGGTAGTTTGATTACATC	0	0	0	0	0	0	0
CDK13_467	GACATGGACTCCCACATATT	0	0	0	0	0	0	0
CDK13_471	GGATAAAAAGTCACTTACTC	0	0	0	0	0	0	0
CDK13_472	TAAAAAGTCACTTACTCTGG	0	0	0	0	0	0	0
CDK13_473	AAAGTCACTTACTCTGGTGG	0	0	0	0	0	0	0
CDK13_477	AATAAGTCTAGCGCAGCTGC	0	0	0	0	0	0	0
CDK13_481	TTTCCACAATTAAAGCCCCC	0	0	0	0	0	0	0
CDK13_492	CCATGGAAGCATTACTGACC	0	0	0	0	0	0	0
CDK13_505	ATTTTGTCTTTAGTAAAAAC	0	0	0	0	0	0	0
CDK13_506	TCTTTAGTAAAAACAGGCCC	0	0	0	0	0	0	0
CDK13_507	GCACTTAAACCACAGTGAAT	0	0	0	0	0	0	0
CDK13_508	ATCTAAAACAAGTGTTAATA	0	0	0	0	0	0	0
CDK13_509	TGTCCAAGTGTTGAACATTA	0	0	0	0	0	0	0
CDK13_510	AATAAAATAAACCTTCCTGC	0	0	0	0	0	0	0
CDK13_515	CAGGAGTCTTCGAAACCGTT	0	0	0	0	0	0	0
CDK13_520	TCTGTTGACTCAGTTAATAA	0	0	0	0	0	0	0
CDK13_521	AAGATGTGCTACTAGAAGAG	0	0	0	0	0	0	0
CDK13_522	AGATGTGCTACTAGAAGAGA	0	0	0	0	0	0	0
CDK13_524	AGAAGAGAGGGAAAATGGAT	0	0	0	0	0	0	0
CDK13_525	GAAGAGAGGGAAAATGGATC	0	0	0	0	0	0	0
CDK13_526	ATGAAGCGTCATTACAACTC	0	0	0	0	0	0	0
CDK13_539	AGTCTCCACTTTAGGCTGGA	0	0	0	0	0	0	0
CDK13_546	TTACCTTAATGTTCAACACT	0	0	0	0	0	0	0
CDK13_547	CACTTGTTTTAGATTGTAGT	0	0	0	0	0	0	0
CDK13_556	TCATTAACTGACCCTCATGC	0	0	0	0	0	0	0
CDK13_560	GATGACCCCAAAAGAGAAGG	0	0	0	0	0	0	0
CDK13_561	ATGACCCCAAAAGAGAAGGT	0	0	0	0	0	0	0
CDK13_565	GCTCCTTATGTTAGCAATGA	0	0	0	0	0	0	0
CDK13_566	TATGTTAGCAATGATGGTCT	0	0	0	0	0	0	0
CDK13_567	CTAGAACGACGTAGTTTCAT	0	0	0	0	0	0	0
CDK13_568	AAATTCAGATATTCAGTCTT	0	0	0	0	0	0	0
CDK13_569	AGTACTGCTTCATCTCATTC	0	0	0	0	0	0	0
CDK13_571	TCATTTCCCAGTTCAGTAGC	0	0	0	0	0	0	0
CDK13_572	CCCAGTTCAGTAGCTGGATA	0	0	0	0	0	0	0
CDK13_573	GGAGACATTTACCTCAATGC	0	0	0	0	0	0	0
CDK13_575	CATGTTGTTTAGTGGAGACA	0	0	0	0	0	0	0
CDK13_576	CATAGATTTGAATATAGCCA	0	0	0	0	0	0	0
CDK13_581	AAGATGCACAACTATAACTA	0	0	0	0	0	0	0
CDK13_582	ATGCACAACTATAACTATGG	0	0	0	0	0	0	0
CDK13_583	TAACTATGGTGGTAACTTAC	0	0	0	0	0	0	0
CDK13_589	CAAGGACCTGGATATTCACA	0	0	0	0	0	0	0
CDK13_590	CTGGATATTCACAAGGATAC	0	0	0	0	0	0	0
CDK13_591	TGGATATTCACAAGGATACA	0	0	0	0	0	0	0
CDK13_592	GGATATTCACAAGGATACAG	0	0	0	0	0	0	0
CDK13_593	GGACATATTAGCACATCAAC	0	0	0	0	0	0	0
CDK13_598	GGAAAAACAGATACTCAGTA	0	0	0	0	0	0	0
CDK13_601	TTGTGAATATCCAGGTCCTT	0	0	0	0	0	0	0
CDK13_611	GGCAAAGGATGAGTACTCTC	0	0	0	0	0	0	0
CDK13_617	CCAGGACTGCAATAGGACCA	0	0	0	0	0	0	0
CDK13_624	ACTGGGAAATGACTCAGAAA	0	0	0	0	0	0	0
CDK13_625	AATGACTCAGAAAAGGCAGA	0	0	0	0	0	0	0
CDK13_629	AAACTACGTCGTTCTAGTGG	0	0	0	0	0	0	0
CDK13_630	AGACCATCATTGCTAACATA	0	0	0	0	0	0	0
CDK13_644	AGGGTCAGTTAATGAAGAAC	0	0	0	0	0	0	0
CDK13_646	AGTTAATGAAGAACTGGTGG	0	0	0	0	0	0	0
CDK13_647	GTTAATGAAGAACTGGTGGT	0	0	0	0	0	0	0
CDK13_649	TCTAGATCTTCCTCAGTGAC	0	0	0	0	0	0	0
CDK13_650	AGATCTTCCTCAGTGACTGG	0	0	0	0	0	0	0
CDK13_664	AGATCCTCATATCTTGATGC	0	0	0	0	0	0	0
CDK13_665	TCATATCTTGATGCTGGATG	0	0	0	0	0	0	0
CHKA_10	TCCACCAGAAGAGGAAGCTT	0	0	0	0	0	0	0
CHKA_105	ACTGGAACAGCATGTTGCTA	0	0	0	0	0	0	0
CHKA_15	AAATTCAATAGATGAAATCT	0	0	0	0	0	0	0
CHKA_19	CCAGAGGAAATGAGATGCAA	0	0	0	0	0	0	0
CHKA_197	AGTTCCACATCAGTGTCATC	0	0	0	0	0	0	0
CHKA_32	GCAAGTAACTGGAAATAAAA	0	0	0	0	0	0	0
CHKA_33	AAATGTTGCTTGAAGTTAAT	0	0	0	0	0	0	0
CHKA_39	GGATGTTTGCTCTGAAAAAA	0	0	0	0	0	0	0
CHKA_4	AATAGGCATCAAACCTTGCT	0	0	0	0	0	0	0
CHKA_41	TATTTCAGGGGATTCGACAT	0	0	0	0	0	0	0
CHKA_44	CCCACCAAGAAACAACAGGT	0	0	0	0	0	0	0
CHKA_45	TGCAGGTAATATCTTGTTGC	0	0	0	0	0	0	0
CHKA_46	GGTAATATCTTGTTGCTGGA	0	0	0	0	0	0	0
CHKA_47	AATACAGCAGTTACAATTAC	0	0	0	0	0	0	0
CHKA_49	TGACAAAATACAACTGGAGA	0	0	0	0	0	0	0
CHKA_54	GATTGTAACTGAGCAATTTG	0	0	0	0	0	0	0
CHKA_60	CATTTTGGTTCCTTATTGAA	0	0	0	0	0	0	0
CHKA_61	ATGAAATGTAGCCATTTTCT	0	0	0	0	0	0	0
CHKA_63	ATTCTTCAGTATCTAATCGC	0	0	0	0	0	0	0
CHKA_65	GAGAAAATGGCTACATTTCA	0	0	0	0	0	0	0
CHKA_66	TATGAAAATGCCATTCAATA	0	0	0	0	0	0	0
CHKA_67	CATTCAATAAGGAACCAAAA	0	0	0	0	0	0	0
CHKA_68	AAGGAACCAAAATGGCTTTT	0	0	0	0	0	0	0
CHKA_70	CGTTTATGAACAAATCTTAC	0	0	0	0	0	0	0
CHKA_71	GTTTATGAACAAATCTTACC	0	0	0	0	0	0	0
CHKA_76	GGAAAGATGCCATAGAGTTT	0	0	0	0	0	0	0
CHKA_79	TTTGTTGCCATCTGTTTTAG	0	0	0	0	0	0	0
CHKA_9	TTCCACCAGAAGAGGAAGCT	0	0	0	0	0	0	0
CHKA_93	ATAGAGGTCCTGTAATAAAG	0	0	0	0	0	0	0
CTRL_29	GATCACCTGCATTCGTACAC	0	0	0	0	0	0	0
CTRL_36	GCACTGTCAGTGCAACGATA	0	0	0	0	0	0	0
CTRL_5	GTGGTAGAATAACGTATTAC	0	0	0	0	0	0	0
CTRL_89	GACTAATGGACCAAGTCAGT	0	0	0	0	0	0	0
DLL4_145	CTGGCAATGTACTTGTGATG	0	0	0	0	0	0	0
DLL4_147	AATGTACTTGTGATGAGGGC	0	0	0	0	0	0	0
DLL4_155	TCATCACAAGTACATTGCCA	0	0	0	0	0	0	0
DLL4_264	AACTGCCCTTATGGCTTTGT	0	0	0	0	0	0	0
DLL4_291	TAAAAACACAAACCAGAAGA	0	0	0	0	0	0	0
DLL4_326	CCAGATTATAGTCCAATGTG	0	0	0	0	0	0	0
DLL4_381	TCAGTGAAAAGCCAGAGTGT	0	0	0	0	0	0	0
DLL4_385	TGTGTTTGATATCAGAGGAG	0	0	0	0	0	0	0
DLL4_386	GAATGAATGTGTCATTGCCA	0	0	0	0	0	0	0
DLL4_43	AACTGCCCTTCAATTTCACC	0	0	0	0	0	0	0
DLL4_55	AAGGAGTTGGTGCCCAATAC	0	0	0	0	0	0	0
DLL4_94	ATCTGCAGTGACAACTACTA	0	0	0	0	0	0	0
DOT1L_101	GTTTCTTTCCTTCCAGACCA	0	0	0	0	0	0	0
DOT1L_104	AGTTCAGGAAGTGGATGAAA	0	0	0	0	0	0	0
DOT1L_105	AGGAAGTGGATGAAATGGTA	0	0	0	0	0	0	0
DOT1L_111	TTTCCCTTTCAGTTGGAGAG	0	0	0	0	0	0	0
DOT1L_113	ATTTCCTCTCAGAAGAGTGG	0	0	0	0	0	0	0
DOT1L_114	TTTCCTCTCAGAAGAGTGGA	0	0	0	0	0	0	0
DOT1L_121	TTTGTGAATAATTTTGCCTT	0	0	0	0	0	0	0
DOT1L_122	TAATTTTGCCTTTGGTCCTG	0	0	0	0	0	0	0
DOT1L_127	CGGTTTGCAAACATGAAGGA	0	0	0	0	0	0	0
DOT1L_128	TGCAAACATGAAGGAAGGTA	0	0	0	0	0	0	0
DOT1L_133	ATAAACAGTAGAAACTTGAG	0	0	0	0	0	0	0
DOT1L_134	CTGTTTATTCTGAAGTTCAG	0	0	0	0	0	0	0
DOT1L_149	GCGAGATACTCACTATGGTG	0	0	0	0	0	0	0
DOT1L_151	GTCGATAGTGTGCAGGTAGT	0	0	0	0	0	0	0
DOT1L_159	TCTGAAAAACCCAAAACTCA	0	0	0	0	0	0	0
DOT1L_161	ACAAACTTACCCTGAGTTTT	0	0	0	0	0	0	0
DOT1L_162	CAACCTGCTCTCCTTCCAGG	0	0	0	0	0	0	0
DOT1L_163	GCTCTCCTTCCAGGAGGAAC	0	0	0	0	0	0	0
DOT1L_164	CTCCTTCCAGGAGGAACAGG	0	0	0	0	0	0	0
DOT1L_198	CTCTGGTGCTGAGGAAGAGA	0	0	0	0	0	0	0
DOT1L_201	CAAGAAGAAGCTAAACAAGA	0	0	0	0	0	0	0
DOT1L_202	AAGAAGAAGCTAAACAAGAA	0	0	0	0	0	0	0
DOT1L_203	AGAAGAAGCTAAACAAGAAG	0	0	0	0	0	0	0
DOT1L_204	AGAAGCTAAACAAGAAGGGG	0	0	0	0	0	0	0
DOT1L_205	AAACAAGAAGGGGAGGAAGA	0	0	0	0	0	0	0
DOT1L_21	ATGAAATCATCGAGACCATC	0	0	0	0	0	0	0
DOT1L_225	AGTGCAGTTTGGTTCTTCTT	0	0	0	0	0	0	0
DOT1L_233	TCTTGTTTAGCTTCTTCTTG	0	0	0	0	0	0	0
DOT1L_25	TCTGCTGCTGTGTTTCAGAT	0	0	0	0	0	0	0
DOT1L_26	ATGGGTCTGTGAAGAAATCC	0	0	0	0	0	0	0
DOT1L_264	TCGGAGGTAGCTGGTAGAAC	0	0	0	0	0	0	0
DOT1L_28	TAATTGACTATGACACCAAA	0	0	0	0	0	0	0
DOT1L_289	TTGTGTATGCCAGGAACTGC	0	0	0	0	0	0	0
DOT1L_301	CCCAGAAGGAGGAGATCAGG	0	0	0	0	0	0	0
DOT1L_303	GTTTCAGCAAAAATTGGATG	0	0	0	0	0	0	0
DOT1L_304	GCAAAAATTGGATGAGGTAG	0	0	0	0	0	0	0
DOT1L_346	GAAGCTGTTGAAGGAGAAGC	0	0	0	0	0	0	0
DOT1L_398	CTGCCAGTGAGCTGCATTCG	0	0	0	0	0	0	0
DOT1L_467	TGGAGAGAAGAGCAGTGAGA	0	0	0	0	0	0	0
DOT1L_468	AGAAGAGCAGTGAGAAGGTG	0	0	0	0	0	0	0
DOT1L_524	TCCACACTTGAAAAGCAGAT	0	0	0	0	0	0	0
DOT1L_582	ATTGTGTTCACCATCACCAC	0	0	0	0	0	0	0
DOT1L_60	TCTTGATCTCATCAATCATC	0	0	0	0	0	0	0
DOT1L_608	TACCATGGAGTTGAGGTTGA	0	0	0	0	0	0	0
DOT1L_61	CTTGATCTCATCAATCATCT	0	0	0	0	0	0	0
DOT1L_641	CTCCTCTTGGCTTCACTCTC	0	0	0	0	0	0	0
DOT1L_642	ACTCTCAGGATCTGAGAAGC	0	0	0	0	0	0	0
DOT1L_643	AGGATCTGAGAAGCCGGAAT	0	0	0	0	0	0	0
DOT1L_746	TTGTTACTCACCATTTTCCA	0	0	0	0	0	0	0
DOT1L_747	TCACCATTTTCCAAGGTTTT	0	0	0	0	0	0	0
DOT1L_748	CACCATTTTCCAAGGTTTTC	0	0	0	0	0	0	0
DOT1L_751	CGGGGGAGATTTGCTTTCTA	0	0	0	0	0	0	0
DOT1L_765	AGAACTCCCTGTTCACGTTC	0	0	0	0	0	0	0
DOT1L_787	AGTTTACACAGCTTCAGTGA	0	0	0	0	0	0	0
DOT1L_827	CCACAACCTCTTCATCTCTG	0	0	0	0	0	0	0
DOT1L_85	GATCTCTCTGATCATAGGTG	0	0	0	0	0	0	0
DOT1L_86	ATCTCTCTGATCATAGGTGT	0	0	0	0	0	0	0
DOT1L_948	CACTGAAGCTGTGTAAACTC	0	0	0	0	0	0	0
DOT1L_98	ATAGTGATGTTTGCAGTTGG	0	0	0	0	0	0	0
EIF4A1_124	AAGCACATCAGAAGGCATTG	0	0	0	0	0	0	0
EIF4A1_148	TCTCTTCCAGCATGGAGATA	0	0	0	0	0	0	0
EIF4A1_176	TAAAGGTGTGGCTATTAACA	0	0	0	0	0	0	0
EIF4A1_58	TCTCTCTGCTCAGATACAGA	0	0	0	0	0	0	0
EIF4A1_75	ATTACTCACACAGGTATCTC	0	0	0	0	0	0	0
EIF4A1_76	GGTTAAGCATATCAAACACA	0	0	0	0	0	0	0
EIF4A2_102	ATCGTGAAAACTATATTCAC	0	0	0	0	0	0	0
EIF4A2_103	GTGAATATAGTTTTCACGAT	0	0	0	0	0	0	0
EIF4A2_104	ATATAGTTTTCACGATTGGT	0	0	0	0	0	0	0
EIF4A2_105	TTCTTACACAGAATTGGCAG	0	0	0	0	0	0	0
EIF4A2_114	TTGTTACTGAAGAAGACAAG	0	0	0	0	0	0	0
EIF4A2_116	TTTCTACAATACTACAGTGG	0	0	0	0	0	0	0
EIF4A2_120	CTCATCCCAGGAATTAAATA	0	0	0	0	0	0	0
EIF4A2_16	TTTCTAACTTACAGAGCAAC	0	0	0	0	0	0	0
EIF4A2_17	CTTTGATGATATGAATTTAA	0	0	0	0	0	0	0
EIF4A2_18	TTAAAGGAGTCTCTCCTTCG	0	0	0	0	0	0	0
EIF4A2_28	TATTTCCATCCTGCAACAGT	0	0	0	0	0	0	0
EIF4A2_3	TGCATACCTGTTATAATCCG	0	0	0	0	0	0	0
EIF4A2_41	AATCTCCAACTGTTGCAGGA	0	0	0	0	0	0	0
EIF4A2_50	AAATGAAATGCAAAAACTGC	0	0	0	0	0	0	0
EIF4A2_52	CATATTGTTGTTGGTACACC	0	0	0	0	0	0	0
EIF4A2_53	ATATTGTTGTTGGTACACCC	0	0	0	0	0	0	0
EIF4A2_54	CTTAAAGACAATACTTACAA	0	0	0	0	0	0	0
EIF4A2_61	TGTTTCTAACAGCTCCAAAA	0	0	0	0	0	0	0
EIF4A2_62	ATGGATCAAAATGTTTGTTT	0	0	0	0	0	0	0
EIF4A2_65	AAAACTAAACACAAGTATTC	0	0	0	0	0	0	0
EIF4A2_66	GAATACTTGTGTTTAGTTTT	0	0	0	0	0	0	0
EIF4A2_70	GAGAGATCCAATTCGAATTC	0	0	0	0	0	0	0
EIF4A2_72	AAGGAAGAATTGACCCTTGA	0	0	0	0	0	0	0
EIF4A2_74	AAAACTGTTTGATTCCTTCA	0	0	0	0	0	0	0
EIF4A2_75	AAACTGTTTGATTCCTTCAA	0	0	0	0	0	0	0
EIF4A2_79	AACATTACAGGAATGGAAGT	0	0	0	0	0	0	0
EIF4A2_86	AGCAGAAACTGTGAAGTCTC	0	0	0	0	0	0	0
EIF4A2_87	AAAAATAACAGCCTGTGTAA	0	0	0	0	0	0	0
EIF4A2_88	AGGTTTATTAATTTGCAGCA	0	0	0	0	0	0	0
EIF4A2_89	TAATTTGCAGCATGGTGACA	0	0	0	0	0	0	0
EIF4A2_91	AGGAGAGAGATGTTATCATG	0	0	0	0	0	0	0
EIF4A2_95	TCATGAGGGAATTCCGGTCA	0	0	0	0	0	0	0
EIF4E_13	GACTACAGTGATGATGTATG	0	0	0	0	0	0	0
EIF4E_14	GTTGTTAATGTTAGAGCTAA	0	0	0	0	0	0	0
EIF4E_15	AAGGTGATAAGATAGCAATA	0	0	0	0	0	0	0
EIF4E_26	CAGAAGTTTGAGACCAACCT	0	0	0	0	0	0	0
EIF4E_3	TGATAACCAATCACTATCTT	0	0	0	0	0	0	0
EIF4E_30	CCAGGTTGGTCTCAAACTTC	0	0	0	0	0	0	0
EIF4E_32	TCCCAAAGTGCTGGAATTAC	0	0	0	0	0	0	0
EIF4E_45	GCTTTTGGCTAGAGACAGTA	0	0	0	0	0	0	0
EIF4E_47	GCATTAAATTACTAGACAAC	0	0	0	0	0	0	0
EIF4E_48	AATTACTAGACAACTGGATA	0	0	0	0	0	0	0
EIF4E_49	TGGATATGGTTGTACAGACT	0	0	0	0	0	0	0
EIF4E_5	TTCTTCTAGGAGGGTATACA	0	0	0	0	0	0	0
EIF4E_50	TTGTCTAGTAATTTAATGCC	0	0	0	0	0	0	0
EIF4E_51	GTCTTCAACAGTATCAAACT	0	0	0	0	0	0	0
EIF4E_53	AAAATGATAAAAGCAAAACT	0	0	0	0	0	0	0
EIF4E_55	TTGATACTGTTGAAGACTTT	0	0	0	0	0	0	0
EIF4E_56	TGATACTGTTGAAGACTTTT	0	0	0	0	0	0	0
EIF4E_60	GGATGTTTAATATAGTGTTC	0	0	0	0	0	0	0
EIF4E_7	AGGGTATACAAGGAAAGGTT	0	0	0	0	0	0	0
EIF4E_73	GACTACAGAAGAGGAGAAAA	0	0	0	0	0	0	0
EIF4E_74	GGAGAAAACGGAATCTAATC	0	0	0	0	0	0	0
EIF4E_75	GAAAACGGAATCTAATCAGG	0	0	0	0	0	0	0
EIF4E_76	TTAAACATCCCCTACAGAAC	0	0	0	0	0	0	0
EIF4E_8	CTTCCTCCAAAGATAGTGAT	0	0	0	0	0	0	0
ERCC3_104	GGTAAAATTCAGGAGACATA	0	0	0	0	0	0	0
ERCC3_105	TTCTTACTGTATTACAGGTC	0	0	0	0	0	0	0
ERCC3_108	TGAATTTTACCGGGAATATG	0	0	0	0	0	0	0
ERCC3_109	TTCTGATCAAGTTTCATGAA	0	0	0	0	0	0	0
ERCC3_152	CAGCATGGAGTAGGTGCTAA	0	0	0	0	0	0	0
ERCC3_204	CAGGGTTGACAGAATCATTC	0	0	0	0	0	0	0
ERCC3_205	AAGTCATATTCTGCCAACAG	0	0	0	0	0	0	0
ERCC3_206	AGTCATATTCTGCCAACAGA	0	0	0	0	0	0	0
ERCC3_214	TGTTGGCAGAATATGACTTC	0	0	0	0	0	0	0
ERCC3_22	TTTACTCACCTGGCTGGATC	0	0	0	0	0	0	0
ERCC3_225	TTTGCTCATAGAAGTCAAAC	0	0	0	0	0	0	0
ERCC3_227	TAGAAGTCAAACAGGTCCAT	0	0	0	0	0	0	0
ERCC3_235	TCTAAGACTGCTGAAAGCAG	0	0	0	0	0	0	0
ERCC3_241	GTTTGACTTCTATGAGCAAA	0	0	0	0	0	0	0
ERCC3_252	AGAAGATGCTGGATTACATC	0	0	0	0	0	0	0
ERCC3_253	GAAGATGCTGGATTACATCA	0	0	0	0	0	0	0
ERCC3_259	CTTAAGAAACTCTGAAGGGG	0	0	0	0	0	0	0
ERCC3_268	GAGGTACTCGGTGATGTCAC	0	0	0	0	0	0	0
ERCC3_271	TTAGTTTGTACTCATGCACA	0	0	0	0	0	0	0
ERCC3_277	AATAGCCACCAAGAAGTCTT	0	0	0	0	0	0	0
ERCC3_279	ATATTTGTAAACTGGAGAGA	0	0	0	0	0	0	0
ERCC3_280	AGAAGGCTTCCAAGAAGATA	0	0	0	0	0	0	0
ERCC3_289	GTGACATCACCGAGTACCTC	0	0	0	0	0	0	0
ERCC3_311	ACAAGAAGAAATCCAGGAAG	0	0	0	0	0	0	0
ERCC3_314	GGATGAAGAGGATGATGAAG	0	0	0	0	0	0	0
ERCC3_331	AATATGGAGCCAAGGACTAC	0	0	0	0	0	0	0
ERCC3_47	GGATACCAGTGAGTAGAAAA	0	0	0	0	0	0	0
ERCC3_51	ATCCCAGGACACACAGGAAA	0	0	0	0	0	0	0
ERCC3_52	AAATGGCTTACTCAACCAAG	0	0	0	0	0	0	0
ERCC3_54	CAGAGATTCTTGGTAGATCA	0	0	0	0	0	0	0
ERCC3_55	AGATCAAGGTTATAGCTTCA	0	0	0	0	0	0	0
ERCC3_62	TGAATGAGGACATTTGCTTC	0	0	0	0	0	0	0
ERCC3_75	TCGAGCTAAAAAAGGTAAAG	0	0	0	0	0	0	0
ERCC3_78	TATGAAGATGGTGTTAATTT	0	0	0	0	0	0	0
ERCC3_91	TAACACCATCTTCATATCCA	0	0	0	0	0	0	0
ERCC3_92	TTCTTACTTGTTCAGTCGAA	0	0	0	0	0	0	0
ERCC3_94	TCGAATGGCATATTCCTTTA	0	0	0	0	0	0	0
ERCC3_95	CATGAAACTTGATCAGAAAC	0	0	0	0	0	0	0
EZH1_101	CTTGTGTGGAAGAGTTATCT	0	0	0	0	0	0	0
EZH1_103	AGGAAGATTCAGCTGAAGAA	0	0	0	0	0	0	0
EZH1_11	CGGGTTTATCCTGCTTGCAG	0	0	0	0	0	0	0
EZH1_110	AGAAGAAGAAAAGAAAGCAC	0	0	0	0	0	0	0
EZH1_111	AAAAGAAAGCACAGGCAAGA	0	0	0	0	0	0	0
EZH1_114	TGAACAGAAGTTGTTGAAGT	0	0	0	0	0	0	0
EZH1_127	GTTATTTCTTCCCTTCTCAG	0	0	0	0	0	0	0
EZH1_141	GTTCATCGTACCTGAAGAAC	0	0	0	0	0	0	0
EZH1_164	CTAAAGAAGGAGACAGTGAC	0	0	0	0	0	0	0
EZH1_165	TAAAGAAGGAGACAGTGACA	0	0	0	0	0	0	0
EZH1_170	CTTAAGAACATACCAGCAAA	0	0	0	0	0	0	0
EZH1_173	TTCTTGCGTTTATATACATT	0	0	0	0	0	0	0
EZH1_175	CTTGCGTTTATATACATTAG	0	0	0	0	0	0	0
EZH1_176	GCGTTTATATACATTAGGGG	0	0	0	0	0	0	0
EZH1_20	AAGAGCTCTTCTTTGATTAC	0	0	0	0	0	0	0
EZH1_205	CATCTGGGACACCATTCTCA	0	0	0	0	0	0	0
EZH1_207	GCACTGAAGATCATGTCATT	0	0	0	0	0	0	0
EZH1_208	CACTGAAGATCATGTCATTT	0	0	0	0	0	0	0
EZH1_21	CTCTTCTTTGATTACAGGTG	0	0	0	0	0	0	0
EZH1_215	CGCTTTCTCTTTCTTGTTAC	0	0	0	0	0	0	0
EZH1_218	CTCATCTGAGTACTGATTCA	0	0	0	0	0	0	0
EZH1_219	AACAGCATCACTAATCAGAA	0	0	0	0	0	0	0
EZH1_223	CCTGAATCAGTACTCAGATG	0	0	0	0	0	0	0
EZH1_224	GAATCAGTACTCAGATGAGG	0	0	0	0	0	0	0
EZH1_226	TACTCAGATGAGGAGGAGGA	0	0	0	0	0	0	0
EZH1_227	ACTCAGATGAGGAGGAGGAA	0	0	0	0	0	0	0
EZH1_232	TTTCACTTCATCTCCCATGT	0	0	0	0	0	0	0
EZH1_234	GTTTCAGGTAGAAGATGAGA	0	0	0	0	0	0	0
EZH1_239	AGCTGATCAATAACTATGAT	0	0	0	0	0	0	0
EZH1_240	AACTATGATGGGAAAGTCCA	0	0	0	0	0	0	0
EZH1_25	ACTTTATACAGATTTTGTAG	0	0	0	0	0	0	0
EZH1_253	TCCCGGGAAAATGCTCTCTA	0	0	0	0	0	0	0
EZH1_26	ATTTTGTAGTGGATGCTACT	0	0	0	0	0	0	0
EZH1_262	GCTTCATTGACTGAACAGGT	0	0	0	0	0	0	0
EZH1_268	CCCAGATCCTCAATGAAGAA	0	0	0	0	0	0	0
EZH1_271	TTTCCAGTAAGTGATACATT	0	0	0	0	0	0	0
EZH1_273	TAAGTGATACATTTGGAGGT	0	0	0	0	0	0	0
EZH1_275	AGTGATACATTTGGAGGTAG	0	0	0	0	0	0	0
EZH1_278	TCTCTTAGATTACAGCAAGA	0	0	0	0	0	0	0
EZH1_282	TAAACGGCTTCAGGCAAATA	0	0	0	0	0	0	0
EZH1_283	AAACGGCTTCAGGCAAATAT	0	0	0	0	0	0	0
EZH1_30	TACCATTATTGAGGTTGAAG	0	0	0	0	0	0	0
EZH1_31	ATTGAGGTTGAAGAGGAAGC	0	0	0	0	0	0	0
EZH1_38	CTTTATGAAGGTGCCCCATC	0	0	0	0	0	0	0
EZH1_4	AGCTGATGCTCTCAAGTACG	0	0	0	0	0	0	0
EZH1_54	GAATTCATTTCTGAATACTG	0	0	0	0	0	0	0
EZH1_82	AGCGTGGACTTAAGAAGGTG	0	0	0	0	0	0	0
EZH1_87	AAATTCTGAGTCATGATGCA	0	0	0	0	0	0	0
EZH1_88	AATTCTGAGTCATGATGCAG	0	0	0	0	0	0	0
EZH2_101	TATTAGACGTGTCTTACCAG	0	0	0	0	0	0	0
EZH2_12	GTGTCTCTTTGCAGTTATGA	0	0	0	0	0	0	0
EZH2_124	GGCTTCCCAATAACAGTAGC	0	0	0	0	0	0	0
EZH2_126	CATTAATGTGCTGGAATCAA	0	0	0	0	0	0	0
EZH2_128	AAAGGATACAGACAGTGATA	0	0	0	0	0	0	0
EZH2_129	ACAGACAGTGATAGGGAAGC	0	0	0	0	0	0	0
EZH2_130	CAGACAGTGATAGGGAAGCA	0	0	0	0	0	0	0
EZH2_131	TAGGGAAGCAGGGACTGAAA	0	0	0	0	0	0	0
EZH2_139	TGGTAACACTGTGGTCCACA	0	0	0	0	0	0	0
EZH2_14	TGATGGTTAACGGTGATCAC	0	0	0	0	0	0	0
EZH2_141	TTCTTCCGCTTATAAGTGTT	0	0	0	0	0	0	0
EZH2_146	CCTACAGAAAAGCGTATGAA	0	0	0	0	0	0	0
EZH2_147	CTCTGAACAGATTTAGCATT	0	0	0	0	0	0	0
EZH2_15	GTTAACGGTGATCACAGGAT	0	0	0	0	0	0	0
EZH2_163	GCTTCAAAAATTTTATCAGA	0	0	0	0	0	0	0
EZH2_164	TTATCAGAAGGAAATTTCCG	0	0	0	0	0	0	0
EZH2_165	TCAGAAGGAAATTTCCGAGG	0	0	0	0	0	0	0
EZH2_167	AAGGAAATTTCCGAGGTGGG	0	0	0	0	0	0	0
EZH2_173	AATAATCAGGCATACCATCT	0	0	0	0	0	0	0
EZH2_176	ATCATCATTATATTGACCAA	0	0	0	0	0	0	0
EZH2_177	ATTTGATGCGTTTCAGAATG	0	0	0	0	0	0	0
EZH2_180	GATGATGACGATGATGATGA	0	0	0	0	0	0	0
EZH2_181	AGAAGAAAAGCAGAAAGATC	0	0	0	0	0	0	0
EZH2_182	AGAAAAGCAGAAAGATCTGG	0	0	0	0	0	0	0
EZH2_186	TTACATAACATTCCTTATAT	0	0	0	0	0	0	0
EZH2_187	GGGAGATGAAGTTTTAGATC	0	0	0	0	0	0	0
EZH2_188	GATGAAGTTTTAGATCAGGA	0	0	0	0	0	0	0
EZH2_189	GAACTAATAAAAAATTATGA	0	0	0	0	0	0	0
EZH2_19	ACGAATTTTGTTACCCTTGC	0	0	0	0	0	0	0
EZH2_190	AACTAATAAAAAATTATGAT	0	0	0	0	0	0	0
EZH2_191	AATTATGATGGGAAAGTACA	0	0	0	0	0	0	0
EZH2_193	TTATGATGGGAAAGTACACG	0	0	0	0	0	0	0
EZH2_199	GGAGACCAAGAATACATTAT	0	0	0	0	0	0	0
EZH2_200	ACTGCATTCAGAGTCTTTAA	0	0	0	0	0	0	0
EZH2_201	CTGCATTCAGAGTCTTTAAT	0	0	0	0	0	0	0
EZH2_205	CAGTACCCATAATGTATTCT	0	0	0	0	0	0	0
EZH2_212	TCAGAAAATTTTGGAAAGAA	0	0	0	0	0	0	0
EZH2_214	ACCAAGAATGGAAACAGCGA	0	0	0	0	0	0	0
EZH2_223	CATTGCTTTTAGAATAATCA	0	0	0	0	0	0	0
EZH2_226	GAATAATCATGGGCCAGACT	0	0	0	0	0	0	0
EZH2_24	CAAACTGCTATGCAAAAGGT	0	0	0	0	0	0	0
EZH2_27	TTTCTGTTCAACTTGAACAA	0	0	0	0	0	0	0
EZH2_36	GAATTCATCTCAGAATACTG	0	0	0	0	0	0	0
EZH2_38	CAGAATACTGTGGAGAGGTA	0	0	0	0	0	0	0
EZH2_44	CACAAGTAAGACAGAGGTCA	0	0	0	0	0	0	0
EZH2_64	AATTTTGTGCTATCACACAA	0	0	0	0	0	0	0
EZH2_69	AGGGTTGATAGTTGTAAACA	0	0	0	0	0	0	0
EZH2_71	TGATGTTATCTTTACTCAGA	0	0	0	0	0	0	0
EZH2_73	CAGAAAGATACAGCTGAAAA	0	0	0	0	0	0	0
EZH2_74	AGAAAGATACAGCTGAAAAA	0	0	0	0	0	0	0
EZH2_81	AGGATGTGGATACTCCTCCA	0	0	0	0	0	0	0
EZH2_83	GGAAAAAGAAGAGGAAACAC	0	0	0	0	0	0	0
EZH2_87	AATGAGGACTCTAAACATTG	0	0	0	0	0	0	0
FNTA_102	ATAAATTCAAGCTCCTGAGA	0	0	0	0	0	0	0
FNTA_103	TCCTTTAGGAATTTAAACTT	0	0	0	0	0	0	0
FNTA_104	CCTTTAGGAATTTAAACTTT	0	0	0	0	0	0	0
FNTA_105	GGATAATGAGCTGCAGTATG	0	0	0	0	0	0	0
FNTA_107	ATGTGAGAAATAACTCTGTC	0	0	0	0	0	0	0
FNTA_109	CTACAATGATCGTGCTGTAT	0	0	0	0	0	0	0
FNTA_110	AAGTGAAGGAGATTACTAAC	0	0	0	0	0	0	0
FNTA_112	TAGAAATAACGAAGTATCTT	0	0	0	0	0	0	0
FNTA_113	TCACATCCTCTTTCAGAAGT	0	0	0	0	0	0	0
FNTA_114	CCCAAAGTTTAAATTCCTAA	0	0	0	0	0	0	0
FNTA_115	TACCACATAATGAAAGTGCA	0	0	0	0	0	0	0
FNTA_116	AGTGCATGGAACTATTTGAA	0	0	0	0	0	0	0
FNTA_117	GTGCATGGAACTATTTGAAA	0	0	0	0	0	0	0
FNTA_118	GAACTATTTGAAAGGGTAAG	0	0	0	0	0	0	0
FNTA_119	TTCCATGCACTTTCATTATG	0	0	0	0	0	0	0
FNTA_120	TGTTGTTTACAGGATTTTGC	0	0	0	0	0	0	0
FNTA_121	TACAGGATTTTGCAGGATCG	0	0	0	0	0	0	0
FNTA_122	CTACCTAATTGCCTTTCTTG	0	0	0	0	0	0	0
FNTA_123	AGAAAATCAGTGTGACAATA	0	0	0	0	0	0	0
FNTA_124	CATTCTTAATAAAGCATTAG	0	0	0	0	0	0	0
FNTA_125	ATAAAGCATTAGAGGTAAGC	0	0	0	0	0	0	0
FNTA_126	TTCATAGATATCCACAAGAA	0	0	0	0	0	0	0
FNTA_127	TATCCACAAGAAAGGCAATT	0	0	0	0	0	0	0
FNTA_128	CACAAGAAAGGCAATTAGGT	0	0	0	0	0	0	0
FNTA_129	ACAAGAAAGGCAATTAGGTA	0	0	0	0	0	0	0
FNTA_130	CAAGAAAGGCAATTAGGTAG	0	0	0	0	0	0	0
FNTA_131	AAGAAAGGCAATTAGGTAGG	0	0	0	0	0	0	0
FNTA_132	AGGTAGGGGGAACTATGACT	0	0	0	0	0	0	0
FNTA_134	ATTTAACAGATTAGGATATT	0	0	0	0	0	0	0
FNTA_135	TGAAATCCTAGCTAAAGAAA	0	0	0	0	0	0	0
FNTA_136	AGAAAAGGACACTATAAGAA	0	0	0	0	0	0	0
FNTA_137	ACACTATAAGAAAGGAATAT	0	0	0	0	0	0	0
FNTA_138	AAGGAATATTGGAGATACAT	0	0	0	0	0	0	0
FNTA_140	CTGTGCTGTGTTTGCTTTGA	0	0	0	0	0	0	0
FNTA_33	TTACCTGTACAGGACATAGG	0	0	0	0	0	0	0
FNTA_34	TACCTGTACAGGACATAGGA	0	0	0	0	0	0	0
FNTA_63	TTTCAGGGACAGAGCAGAAT	0	0	0	0	0	0	0
FNTA_67	ATTTGTCACTATAAATGATC	0	0	0	0	0	0	0
FNTA_75	AACGAGCTTTTAAGCTAACC	0	0	0	0	0	0	0
FNTA_76	ACGAGCTTTTAAGCTAACCC	0	0	0	0	0	0	0
FNTA_77	ATGCAGCCAATTATACAGTG	0	0	0	0	0	0	0
FNTA_83	ATGTTTGCCCTAGGCATTTC	0	0	0	0	0	0	0
FNTA_85	ACTTCAGAAGGATCTACATG	0	0	0	0	0	0	0
FNTA_87	AGCCCAAAAACTATCAAGTT	0	0	0	0	0	0	0
FNTA_88	TTACCAAACTTGATAGTTTT	0	0	0	0	0	0	0
FNTA_89	GTGACTTCAAAAGAACTCTC	0	0	0	0	0	0	0
FNTA_92	CTTTGGGCTTTAGGCATCAT	0	0	0	0	0	0	0
FNTA_94	ATAGGCGAGTATTAGTGGAA	0	0	0	0	0	0	0
FNTA_96	TATTGCTGATATTCTTAATC	0	0	0	0	0	0	0
FNTA_97	ATGCAAAGAATTATCATGCC	0	0	0	0	0	0	0
FNTB_101	GAGGTCTGGAGTGATGATGT	0	0	0	0	0	0	0
FNTB_107	TCTTCTTAGGTGTCAGAACT	0	0	0	0	0	0	0
FNTB_124	TAATAAGCTCTTCAAGTTCA	0	0	0	0	0	0	0
FNTB_129	CACAGAAGGTATAGCCACCA	0	0	0	0	0	0	0
FNTB_137	GCGATTTGAAGGAGGATTTC	0	0	0	0	0	0	0
FNTB_138	CGATTTGAAGGAGGATTTCA	0	0	0	0	0	0	0
FNTB_181	CATCCAGTGGCTCATGCTAA	0	0	0	0	0	0	0
FNTB_204	ACTCACCCAGTGTACAACAT	0	0	0	0	0	0	0
FNTB_207	TTTCTACAGAAGCCAGTCCC	0	0	0	0	0	0	0
FNTB_210	GGAGCTTAAGGATGAGACAT	0	0	0	0	0	0	0
FNTB_218	CTTCTGTAGAAAGTATGTAG	0	0	0	0	0	0	0
FNTB_223	AATGTTGTACACTGGGTGAG	0	0	0	0	0	0	0
FNTB_224	ATGTTGTACACTGGGTGAGT	0	0	0	0	0	0	0
FNTB_24	CAATAGTAGGTGAAAGAACT	0	0	0	0	0	0	0
FNTB_26	AGTAGAAGAAAAGATCCAAG	0	0	0	0	0	0	0
FNTB_27	AGTTCAACCACCTTGTACCA	0	0	0	0	0	0	0
FNTB_30	CAGCTTACCTTGGTACAAGG	0	0	0	0	0	0	0
FNTB_36	CACTTCCATTATCTGAAAAG	0	0	0	0	0	0	0
FNTB_37	ACAACTGACAGATGCCTATG	0	0	0	0	0	0	0
FNTB_38	GGGTAATGTGTTTACCTCAT	0	0	0	0	0	0	0
FNTB_40	GAAGGCCTCTTTTCAGATAA	0	0	0	0	0	0	0
FNTB_51	TGTAGCCACTATCTGGGGGA	0	0	0	0	0	0	0
FNTB_54	AGGATCCAATAGCAGAGCCA	0	0	0	0	0	0	0
FNTB_67	GTCAATGCATTGTGCATCAT	0	0	0	0	0	0	0
FNTB_70	AGGCCTATGACATCATTAAC	0	0	0	0	0	0	0
FNTB_71	GTACCTGTTAATGATGTCAT	0	0	0	0	0	0	0
FNTB_77	TGCAAGGTGTGGATACTGAC	0	0	0	0	0	0	0
FNTB_89	TGAGGTGGATGTGAGGTGAG	0	0	0	0	0	0	0
FNTB_90	GAGGTGGATGTGAGGTGAGT	0	0	0	0	0	0	0
HRAS_107	CAACAACACCAAGTCTTTTG	0	0	0	0	0	0	0
HRAS_108	TTGAGGACATCCACCAGTAC	0	0	0	0	0	0	0
HRAS_119	GATGACGGAATATAAGCTGG	0	0	0	0	0	0	0
HRAS_75	GTGGATGTCCTCAAAAGACT	0	0	0	0	0	0	0
HRAS_76	AAAAGACTTGGTGTTGTTGA	0	0	0	0	0	0	0
HSP90AA1_100	ACGTCGTGGGACAAATAGAA	0	0	0	0	0	0	0
HSP90AA1_102	TTTCATCATGGATAACTGTG	0	0	0	0	0	0	0
HSP90AA1_104	CTCCTCATTAGTAATATCGT	0	0	0	0	0	0	0
HSP90AA1_105	TCCTCATTAGTAATATCGTC	0	0	0	0	0	0	0
HSP90AA1_106	AGTAATATCGTCGGGATTTC	0	0	0	0	0	0	0
HSP90AA1_108	TCGGGATTTCTGGTCCAGAT	0	0	0	0	0	0	0
HSP90AA1_109	GAACCAACATCTTCAATTTC	0	0	0	0	0	0	0
HSP90AA1_111	TTTTCTTTTGAAGGTGGAGA	0	0	0	0	0	0	0
HSP90AA1_112	TAAAGAAGTAAGCGATGATG	0	0	0	0	0	0	0
HSP90AA1_114	AGAAAAAGAAGAGAAAGAGT	0	0	0	0	0	0	0
HSP90AA1_115	AAACCTGAAATTGAAGATGT	0	0	0	0	0	0	0
HSP90AA1_116	TGAAGATGTTGGTTCTGATG	0	0	0	0	0	0	0
HSP90AA1_117	TGATGAGGAAGAAGAAAAGA	0	0	0	0	0	0	0
HSP90AA1_118	GAGGAAGAAGAAAAGAAGGA	0	0	0	0	0	0	0
HSP90AA1_119	GAAGAAGAAGAAGAAGATTA	0	0	0	0	0	0	0
HSP90AA1_123	ATAAGAGCTTGACCAATGAC	0	0	0	0	0	0	0
HSP90AA1_124	TAAGAGCTTGACCAATGACT	0	0	0	0	0	0	0
HSP90AA1_127	AAAACTTACAAAAAGAGTAA	0	0	0	0	0	0	0
HSP90AA1_128	AAACTTACAAAAAGAGTAAT	0	0	0	0	0	0	0
HSP90AA1_133	TTCTCTTGCAGGTGAACCTA	0	0	0	0	0	0	0
HSP90AA1_134	TCTCTTGCAGGTGAACCTAT	0	0	0	0	0	0	0
HSP90AA1_136	AGAAGACCAAACTGAGTACT	0	0	0	0	0	0	0
HSP90AA1_139	AAGAAACATTCTCAGTTTAT	0	0	0	0	0	0	0
HSP90AA1_141	CTGCTCATCATCGTTATGTT	0	0	0	0	0	0	0
HSP90AA1_145	CAGACTTGGCGATAGTACCA	0	0	0	0	0	0	0
HSP90AA1_147	AGAGTTCGATCTTGTTTGTT	0	0	0	0	0	0	0
HSP90AA1_149	TTTCCCAGAGTCTAATTTAC	0	0	0	0	0	0	0
HSP90AA1_150	TTCCCAGAGTCTAATTTACT	0	0	0	0	0	0	0
HSP90AA1_151	GATCTGTCAAGCTTTCATAC	0	0	0	0	0	0	0
HSP90AA1_152	AACAGGCATTGGACAAAATC	0	0	0	0	0	0	0
HSP90AA1_157	ACTATTGTGGATACTGGAAT	0	0	0	0	0	0	0
HSP90AA1_158	TACTGGAATTGGAATGACCA	0	0	0	0	0	0	0
HSP90AA1_160	CTTGGTACTATCGCCAAGTC	0	0	0	0	0	0	0
HSP90AA1_161	TTGGTACTATCGCCAAGTCT	0	0	0	0	0	0	0
HSP90AA1_166	ATCTCTATGATTGGCCAGTT	0	0	0	0	0	0	0
HSP90AA1_168	ACGATGATGAGCAGTACGCT	0	0	0	0	0	0	0
HSP90AA1_174	CAGGGGGATCATTCACAGTG	0	0	0	0	0	0	0
HSP90AA1_177	TGATGATCAATGACATCAAC	0	0	0	0	0	0	0
HSP90AA1_178	GATGATCAATGACATCAACT	0	0	0	0	0	0	0
HSP90AA1_18	GTCTCAATAATGGAATGGTC	0	0	0	0	0	0	0
HSP90AA1_19	TCTCAATAATGGAATGGTCA	0	0	0	0	0	0	0
HSP90AA1_195	AGTAGCCTAAGCAATATAAA	0	0	0	0	0	0	0
HSP90AA1_205	TTTCCAGAGACAGAGTAGAG	0	0	0	0	0	0	0
HSP90AA1_207	TCAGATGCCAGAGAAACACT	0	0	0	0	0	0	0
HSP90AA1_208	CAGATGCCAGAGAAACACTT	0	0	0	0	0	0	0
HSP90AA1_209	GAAACACTTGGGCCTTTTCT	0	0	0	0	0	0	0
HSP90AA1_210	TTTTCTTGGTACCAGTTAAC	0	0	0	0	0	0	0
HSP90AA1_213	ATTGTGTTTATGTTCCCAGC	0	0	0	0	0	0	0
HSP90AA1_216	TGTTAACTGGTACCAAGAAA	0	0	0	0	0	0	0
HSP90AA1_217	AAAAGGCCCAAGTGTTTCTC	0	0	0	0	0	0	0
HSP90AA1_226	TGCAGCCATTTATATTGCTT	0	0	0	0	0	0	0
HSP90AA1_228	TTGCTTAGGCTACTGGTAAG	0	0	0	0	0	0	0
HSP90AA1_229	CCTTGGTACCTTCTCAGAAA	0	0	0	0	0	0	0
HSP90AA1_24	AGCATGGAGATGTCACCAAT	0	0	0	0	0	0	0
HSP90AA1_26	TGTATTGTCACAAGCACATA	0	0	0	0	0	0	0
HSP90AA1_28	ATATGGCTGGACAGCAAACA	0	0	0	0	0	0	0
HSP90AA1_30	CTAAGAGACAACTCAACAAT	0	0	0	0	0	0	0
HSP90AA1_31	CAACTCAACAATGGGTTACA	0	0	0	0	0	0	0
HSP90AA1_34	TATTGAGACCTTAAGGCAAA	0	0	0	0	0	0	0
HSP90AA1_35	GACCTTAAGGCAAAAGGCAG	0	0	0	0	0	0	0
HSP90AA1_36	TAAGAACGACAAGTCTGTGA	0	0	0	0	0	0	0
HSP90AA1_40	ATCCCCAGACACATGCTAAC	0	0	0	0	0	0	0
HSP90AA1_41	CACATGCTAACAGGATCTAC	0	0	0	0	0	0	0
HSP90AA1_42	ATCTACAGGATGATCAAACT	0	0	0	0	0	0	0
HSP90AA1_49	TTGGACACAGTACTCATCAA	0	0	0	0	0	0	0
HSP90AA1_5	TTCTTCAGTTACAGCAGCAC	0	0	0	0	0	0	0
HSP90AA1_50	TGGACACAGTACTCATCAAT	0	0	0	0	0	0	0
HSP90AA1_53	TGAGTTAGCTACCTGGTCCT	0	0	0	0	0	0	0
HSP90AA1_55	TAATACCTCAGGTGAGACCA	0	0	0	0	0	0	0
HSP90AA1_62	CAACAGCTGAAGGAATTTGA	0	0	0	0	0	0	0
HSP90AA1_67	TGAAGAAGAGAAAAAGAAGC	0	0	0	0	0	0	0
HSP90AA1_68	CAAAATCATGAAAGACATAT	0	0	0	0	0	0	0
HSP90AA1_69	ATTGGAGAAAAAAGTTGAAA	0	0	0	0	0	0	0
HSP90AA1_7	CACTGGTATCATCAGCAGTA	0	0	0	0	0	0	0
HSP90AA1_70	TGATATAATAGATATGTTTC	0	0	0	0	0	0	0
HSP90AA1_74	TACACGAAGACTCTCAAAAT	0	0	0	0	0	0	0
HSP90AA1_80	AAACATATCTATTATATCAC	0	0	0	0	0	0	0
HSP90AA1_83	ATCTCACGGGATATGTTTAG	0	0	0	0	0	0	0
HSP90AA1_84	TCTCACGGGATATGTTTAGA	0	0	0	0	0	0	0
HSP90AA1_88	GCAAAATTTTGAAAGTTATC	0	0	0	0	0	0	0
HSP90AA1_89	GAAAGTTATCAGGAAGAATT	0	0	0	0	0	0	0
HSP90AA1_91	AGAACTCTTTACTGAACTGG	0	0	0	0	0	0	0
HSP90AA1_92	GCAGTTCTCTAAAAACATAA	0	0	0	0	0	0	0
HSP90AA1_93	TTCTCTAAAAACATAAAGGT	0	0	0	0	0	0	0
HSP90AA1_96	CTGTTTTCAAACAGATCAAA	0	0	0	0	0	0	0
HSP90AB1_10	ATCTCTAATGCTTCTGATGT	0	0	0	0	0	0	0
HSP90AB1_115	TTTCAGCACTTTTCTGTAGA	0	0	0	0	0	0	0
HSP90AB1_118	AGAAGGTCAGTTGGAATTCA	0	0	0	0	0	0	0
HSP90AB1_134	GAATTACAAGAAATTCTATG	0	0	0	0	0	0	0
HSP90AB1_138	CTTTCAAGATTTTGCTCTGC	0	0	0	0	0	0	0
HSP90AB1_149	CGCACCAGTGATGTAATAGA	0	0	0	0	0	0	0
HSP90AB1_181	TGAGGAGGAGAAGAAGAAGA	0	0	0	0	0	0	0
HSP90AB1_249	CTATTGGAGATTGTCACCTG	0	0	0	0	0	0	0
HSP90AB1_29	GCTGATCTCATAAATAATTT	0	0	0	0	0	0	0
HSP90AB1_31	GTCTGGTACTAAAGCATTCA	0	0	0	0	0	0	0
HSP90AB1_34	GAATGCTTTAGTACCAGACT	0	0	0	0	0	0	0
HSP90AB1_71	CAGAGTACCTAGAAGAGAGG	0	0	0	0	0	0	0
HSP90AB1_72	AGAGTACCTAGAAGAGAGGC	0	0	0	0	0	0	0
HSP90AB1_74	AAAAGTCCATACTCACATAA	0	0	0	0	0	0	0
HSP90AB1_75	AAAGTCCATACTCACATAAA	0	0	0	0	0	0	0
HSP90AB1_77	ATACTCACATAAAGGGTGAT	0	0	0	0	0	0	0
HSP90AB1_87	AATTAGTGATGATGAGGCAG	0	0	0	0	0	0	0
HSP90AB1_88	GATGAGGCAGAGGAAGAGAA	0	0	0	0	0	0	0
HSP90AB1_90	AAAACCCAAGATCGAAGATG	0	0	0	0	0	0	0
HSP90B1_115	TTGACAAAATTGAGGTATTT	0	0	0	0	0	0	0
HSP90B1_117	AGTCGTCTGTGATGAATACA	0	0	0	0	0	0	0
HSP90B1_129	CACGTCTTGCTAAACTTCTT	0	0	0	0	0	0	0
HSP90B1_131	CCAGTATGTGGAAAGAATGA	0	0	0	0	0	0	0
HSP90B1_152	CGATGAAAGTGAGAAAACTA	0	0	0	0	0	0	0
HSP90B1_169	TTCTTTCCCTAAGATTGAAA	0	0	0	0	0	0	0
HSP90B1_19	TGGTACAGTAGAAGAGGATC	0	0	0	0	0	0	0
HSP90B1_192	TGAAGATGATAAAACAGTTT	0	0	0	0	0	0	0
HSP90B1_198	GAACATTGACCCTGATGCAA	0	0	0	0	0	0	0
HSP90B1_203	CCATAAATGTTGTGTTTAGG	0	0	0	0	0	0	0
HSP90B1_204	GCAAGACGAAGATGAAGAAA	0	0	0	0	0	0	0
HSP90B1_205	CGAAGATGAAGAAATGGATG	0	0	0	0	0	0	0
HSP90B1_207	TGAAGAAGAAGAAACAGCAA	0	0	0	0	0	0	0
HSP90B1_208	AAGAAGAAACAGCAAAGGTA	0	0	0	0	0	0	0
HSP90B1_22	GTAAAAGTAGAGAAGGATCA	0	0	0	0	0	0	0
HSP90B1_23	AAGTAGAGAAGGATCAAGGA	0	0	0	0	0	0	0
HSP90B1_25	CCTAACTGATTTCCTTAGAG	0	0	0	0	0	0	0
HSP90B1_27	GAAGAAGCTATTCAGTTGGA	0	0	0	0	0	0	0
HSP90B1_28	AAGAGAACTTAGAGAGAAGT	0	0	0	0	0	0	0
HSP90B1_34	CTGATGCTTTAGATAAGATA	0	0	0	0	0	0	0
HSP90B1_37	GGAACTAACAGTCAAAATTA	0	0	0	0	0	0	0
HSP90B1_40	GTCTTGCATTTAGTGTGATA	0	0	0	0	0	0	0
HSP90B1_43	AGGAATGACCAGAGAAGAGT	0	0	0	0	0	0	0
HSP90B1_45	CTTGGTACCATAGCCAAATC	0	0	0	0	0	0	0
HSP90B1_46	TTGGTACCATAGCCAAATCT	0	0	0	0	0	0	0
HSP90B1_47	AAACAAAATGACTGAAGCAC	0	0	0	0	0	0	0
HSP90B1_57	CAAGAGGAAACACTCTAGGA	0	0	0	0	0	0	0
HSP90B1_79	TTTTAATTGTATCCAATTCA	0	0	0	0	0	0	0
HSP90B1_88	TTCAGGTTGAAAAAACTGTC	0	0	0	0	0	0	0
HSP90B1_93	TTTCTACAAATCATTTTCAA	0	0	0	0	0	0	0
HSP90B1_95	TTTGATGGTCTCTGCCATAT	0	0	0	0	0	0	0
HSP90B1_96	ACAGGAAAGTGATGACCCCA	0	0	0	0	0	0	0
HSP90B1_98	ATATTCACTTTACTGCTGAA	0	0	0	0	0	0	0
IDH1_10	TTCCAAAGCATTTGCAAAGA	0	0	0	0	0	0	0
IDH1_107	CTTCTCATCAGGAGTGATAG	0	0	0	0	0	0	0
IDH1_108	TATAGCTTCTGCAGCATCCT	0	0	0	0	0	0	0
IDH1_114	GCTATAAAGAAGCATAATGT	0	0	0	0	0	0	0
IDH1_115	CTATCACTCCTGATGAGAAG	0	0	0	0	0	0	0
IDH1_116	TATCACTCCTGATGAGAAGA	0	0	0	0	0	0	0
IDH1_118	AGTTCAAGTTGAAACAAATG	0	0	0	0	0	0	0
IDH1_120	TGGCACCATACGAAATATTC	0	0	0	0	0	0	0
IDH1_121	GGCACCATACGAAATATTCT	0	0	0	0	0	0	0
IDH1_124	TTATCTGCAAAAATATCCCC	0	0	0	0	0	0	0
IDH1_134	AAAATGTCCAAAAAAATCAG	0	0	0	0	0	0	0
IDH1_135	ATGTCCAAAAAAATCAGTGG	0	0	0	0	0	0	0
IDH1_138	ATGAAATGACACGAATCATT	0	0	0	0	0	0	0
IDH1_139	TGAAATGACACGAATCATTT	0	0	0	0	0	0	0
IDH1_17	AGTCTCTATTGAGACAATTG	0	0	0	0	0	0	0
IDH1_18	TCTATTGAGACAATTGAGGC	0	0	0	0	0	0	0
IDH1_21	GACTTGGCTGCTTGCATTAA	0	0	0	0	0	0	0
IDH1_22	TGTAAACACCATCTTACCAA	0	0	0	0	0	0	0
IDH1_24	CACCATCTTACCAATGGGAT	0	0	0	0	0	0	0
IDH1_28	TCTGGTACATGCGGTAGTGA	0	0	0	0	0	0	0
IDH1_3	TCAGAACGTTGCACACTAAC	0	0	0	0	0	0	0
IDH1_4	CTTGAATACATTTGAGTTCA	0	0	0	0	0	0	0
IDH1_41	CACTACCGCATGTACCAGAA	0	0	0	0	0	0	0
IDH1_44	CACCAATCCCATTGGTAAGA	0	0	0	0	0	0	0
IDH1_5	TTTGAGTTCATGGATAAACT	0	0	0	0	0	0	0
IDH1_53	AGTTTGAAGCTCAAAAGATC	0	0	0	0	0	0	0
IDH1_54	AAAAGATCTGGTATGAGCAT	0	0	0	0	0	0	0
IDH1_59	CAAGCTATGAAATCAGAGGG	0	0	0	0	0	0	0
IDH1_61	ATCAGAGGGAGGCTTCATCT	0	0	0	0	0	0	0
IDH1_69	CTTAGACAGAGCCATTTGGA	0	0	0	0	0	0	0
IDH1_7	TAGGGCATCTTATACTTACT	0	0	0	0	0	0	0
IDH1_70	ATCTTGATTATACATCCCCA	0	0	0	0	0	0	0
IDH1_73	GGCTTCTCCTCTACAGAAGG	0	0	0	0	0	0	0
IDH1_74	TTCTCCTCTACAGAAGGTGG	0	0	0	0	0	0	0
IDH1_78	TGCACACAGTTCCTTCCAAA	0	0	0	0	0	0	0
IDH1_82	ACTATTCTGAAGAAATATGA	0	0	0	0	0	0	0
IDH1_84	GCGTTTTAAAGACATCTTTC	0	0	0	0	0	0	0
IDH1_87	TACCAGGTATGTCACCTTTT	0	0	0	0	0	0	0
IDH1_97	AACCCAAAAGGTGACATACC	0	0	0	0	0	0	0
IDH2_102	GATCTTATTCTTGTCGAAGT	0	0	0	0	0	0	0
IDH2_103	GAAGTCGGTCTTATAGTGCC	0	0	0	0	0	0	0
IDH2_104	AAGTCGGTCTTATAGTGCCT	0	0	0	0	0	0	0
IDH2_105	ACTTCGACAAGAATAAGATC	0	0	0	0	0	0	0
IDH2_106	ATAAGATCTGGTATGAGCAC	0	0	0	0	0	0	0
IDH2_123	GGCTTTCAGTATGGTGTTCT	0	0	0	0	0	0	0
IDH2_133	AGTATGCCATCCAGAAGAAA	0	0	0	0	0	0	0
IDH2_135	CCATACTGAAAGCCTACGAT	0	0	0	0	0	0	0
IDH2_182	GATGTTCCGGATAGTTCCAT	0	0	0	0	0	0	0
IDH2_185	AGTTCAAGCTGAAGAAGATG	0	0	0	0	0	0	0
IDH2_186	AAGATGTGGAAAAGTCCCAA	0	0	0	0	0	0	0
IDH2_187	AAAGTCCCAATGGAACTATC	0	0	0	0	0	0	0
IDH2_188	TGGAACTATCCGGAACATCC	0	0	0	0	0	0	0
IDH2_220	CGAGGTCAAAATACTTTAGC	0	0	0	0	0	0	0
IDH2_239	TGATGAACTGCCAGATAATA	0	0	0	0	0	0	0
IDH2_240	GATGAACTGCCAGATAATAC	0	0	0	0	0	0	0
IDH2_244	TGCTTCTAGATGCCGACAAA	0	0	0	0	0	0	0
IDH2_249	GGCGAAGCCCGTGGTGGAGA	0	0	0	0	0	0	0
IDH2_251	ATGAGATGACCCGTATTATC	0	0	0	0	0	0	0
IDH2_252	TATTATCTGGCAGTTCATCA	0	0	0	0	0	0	0
IDH2_37	GACCTGGCGGGCTGCATTCA	0	0	0	0	0	0	0
IDH2_89	CCCTGATGGGAAGACGATTG	0	0	0	0	0	0	0
IGF1R_1	CAAATAAAAGGAATGAAGTC	0	0	0	0	0	0	0
IGF1R_150	TCAAACCTGTAGGTGTTGGG	0	0	0	0	0	0	0
IGF1R_173	CAAGGATGCACCATCTTCAA	0	0	0	0	0	0	0
IGF1R_174	ATTTGCTCATTAACATCCGA	0	0	0	0	0	0	0
IGF1R_179	GAGCAAATTGCCCTTGAAGA	0	0	0	0	0	0	0
IGF1R_181	AGCAGAAGTAACAGAATCAA	0	0	0	0	0	0	0
IGF1R_220	CTAAAGGGCGCCAAAGCAAA	0	0	0	0	0	0	0
IGF1R_224	ACATAAACACCAGGAACAAC	0	0	0	0	0	0	0
IGF1R_225	CATAAACACCAGGAACAACG	0	0	0	0	0	0	0
IGF1R_232	AATTTCGGAAACACATAATT	0	0	0	0	0	0	0
IGF1R_233	ATTTCGGAAACACATAATTT	0	0	0	0	0	0	0
IGF1R_263	AAGAATGTCACAGAGTATGA	0	0	0	0	0	0	0
IGF1R_264	AGAATGTCACAGAGTATGAT	0	0	0	0	0	0	0
IGF1R_314	CAATTACTGCTCCAAAGGTA	0	0	0	0	0	0	0
IGF1R_315	AATTACTGCTCCAAAGGTAA	0	0	0	0	0	0	0
IGF1R_327	CTTCACGATTAACTGAGAAG	0	0	0	0	0	0	0
IGF1R_354	GGAAATTCTCAAAGACTTTG	0	0	0	0	0	0	0
IGF1R_379	TGAGAGCAGAGTGGATAACA	0	0	0	0	0	0	0
IGF1R_411	ACCTGTTTAAATTGTACAGA	0	0	0	0	0	0	0
IGF1R_418	CTAATGTATGAAATAAAATA	0	0	0	0	0	0	0
IGF1R_419	AAAATACGGATCACAAGTTG	0	0	0	0	0	0	0
IGF1R_421	ATACATTAGAATCAATCCAT	0	0	0	0	0	0	0
IGF1R_422	TACATTAGAATCAATCCATT	0	0	0	0	0	0	0
IGF1R_426	TTTAAAAAGATGGAGTTTTC	0	0	0	0	0	0	0
IGF1R_433	AGACAGGAATACAGGAAGTA	0	0	0	0	0	0	0
IGF1R_435	AGGAATACAGGAAGTATGGA	0	0	0	0	0	0	0
IGF1R_479	AATAACAGCAGGCTGGGGAA	0	0	0	0	0	0	0
IGF1R_486	AGTGTACGTTCCTGATGAGT	0	0	0	0	0	0	0
IGF1R_503	GTCTATGAAGGAGTTGCCAA	0	0	0	0	0	0	0
IGF1R_526	TCATCATGGAACTGATGACA	0	0	0	0	0	0	0
IGF1R_530	AAAGTTATCTCCGGTCTCTG	0	0	0	0	0	0	0
IGF1R_535	AGTTCCATGATGACCAGTGT	0	0	0	0	0	0	0
IGF1R_565	TCTATGAGACAGACTATTAC	0	0	0	0	0	0	0
IGF1R_567	ACAGACTATTACCGGAAAGG	0	0	0	0	0	0	0
IGF1R_569	TATTACCGGAAAGGAGGGAA	0	0	0	0	0	0	0
IGF1R_616	CAGCAGCATCAAAGAGGAGA	0	0	0	0	0	0	0
IGF1R_684	TGTAGTAGAAGGAGACCTCC	0	0	0	0	0	0	0
IGF1R_84	CCACAGTGGAGAGGTAACAG	0	0	0	0	0	0	0
KDM1A_109	TTCTTCCCAGATAACATCTC	0	0	0	0	0	0	0
KDM1A_110	ATAGGTAGAGTACAGAGAGA	0	0	0	0	0	0	0
KDM1A_112	GAGAAATGCCAAAGCAGAGA	0	0	0	0	0	0	0
KDM1A_132	AATAATACTCATCTTCTGAG	0	0	0	0	0	0	0
KDM1A_133	ATACTCATCTTCTGAGAGGT	0	0	0	0	0	0	0
KDM1A_139	TTCAAGACGACAGTTCTGGA	0	0	0	0	0	0	0
KDM1A_147	TTTGCTTTCTTCGTTAGGTG	0	0	0	0	0	0	0
KDM1A_153	TGAAATGGAAACTTACTGTG	0	0	0	0	0	0	0
KDM1A_154	TAATGAAAAGAAAAACCTTC	0	0	0	0	0	0	0
KDM1A_155	AATGAAAAGAAAAACCTTCT	0	0	0	0	0	0	0
KDM1A_157	TGTGGTCCACTGATAATATC	0	0	0	0	0	0	0
KDM1A_158	ACTGATAATATCTGGAAAAC	0	0	0	0	0	0	0
KDM1A_170	CGTCATGGTCTTATCAACTT	0	0	0	0	0	0	0
KDM1A_171	TCAACTTCGGCATCTATAAG	0	0	0	0	0	0	0
KDM1A_178	CTAAATAACTGTGAACTCGG	0	0	0	0	0	0	0
KDM1A_179	TTGCTTTTAGCTAAAAAGAC	0	0	0	0	0	0	0
KDM1A_188	ACAGTTACAAAGTTTTGGAA	0	0	0	0	0	0	0
KDM1A_193	ATTTCTGAAACAGGATCGTG	0	0	0	0	0	0	0
KDM1A_197	GGAAACTATGTAGCTGATCT	0	0	0	0	0	0	0
KDM1A_204	TTTTCTAGGAGGGAATCCTA	0	0	0	0	0	0	0
KDM1A_206	GGTCAGCAAACAAGTAAATA	0	0	0	0	0	0	0
KDM1A_214	TCCTAAAGAGAAAGATGAAA	0	0	0	0	0	0	0
KDM1A_224	TGAAGTCTAGTTGATGACTA	0	0	0	0	0	0	0
KDM1A_225	AAGATGTAGCTTCTAGCAAC	0	0	0	0	0	0	0
KDM1A_227	AAGATGAGCAGATTGAACAT	0	0	0	0	0	0	0
KDM1A_228	GAAGAAGATAGTGAAAACTC	0	0	0	0	0	0	0
KDM1A_229	ATTGAAAGAACTTCTTAATA	0	0	0	0	0	0	0
KDM1A_230	TCTTAGTGAAAAGCAAACAC	0	0	0	0	0	0	0
KDM1A_231	CTTAGTGAAAAGCAAACACA	0	0	0	0	0	0	0
KDM1A_243	GATGAATTAGCTGAAACACA	0	0	0	0	0	0	0
KDM1A_244	AAAGCTAGAAGAAAAACTTC	0	0	0	0	0	0	0
KDM1A_245	AGAAGAAAAACTTCAGGAGT	0	0	0	0	0	0	0
KDM1A_258	TTAAGGGAGAGAGTTGAGAG	0	0	0	0	0	0	0
KDM1A_262	AGCCACCTGACAGTAAGGAA	0	0	0	0	0	0	0
KDM1A_268	CTGTATTCAGTTTAATGTCT	0	0	0	0	0	0	0
KDM1A_270	AGTAGCCATTCCTTACTGTC	0	0	0	0	0	0	0
KDM1A_272	TCAAAGTCATCATCCTAAAG	0	0	0	0	0	0	0
KDM1A_277	AACATCTGCAGTCCAAAGGA	0	0	0	0	0	0	0
KDM1A_281	TAGGGCAAGCTACCTTGTTA	0	0	0	0	0	0	0
KDM1A_292	TGCTGCTTCAGCACACCCAG	0	0	0	0	0	0	0
KDM1A_299	TATCACTTCACATCCTGCAG	0	0	0	0	0	0	0
KDM1A_3	CGAGATGTTATCTGGGAAGA	0	0	0	0	0	0	0
KDM1A_313	GAAGGCATTTACCTTTATAG	0	0	0	0	0	0	0
KDM1A_314	CTTTATAGAGGTTCCAGAAG	0	0	0	0	0	0	0
KDM1A_346	TGGAAATGACTATGATTTAA	0	0	0	0	0	0	0
KIF11_100	ATATTTCTGAAGAAAATTTT	0	0	0	0	0	0	0
KIF11_101	CTTTATTTTAGAGTCATGAG	0	0	0	0	0	0	0
KIF11_102	GTAGAATTGATTGAAAAAAT	0	0	0	0	0	0	0
KIF11_103	TGAAAAAATTGGTGCTGTTG	0	0	0	0	0	0	0
KIF11_106	TGTTGAGGAGGAGCTGAATA	0	0	0	0	0	0	0
KIF11_107	TTAGGTTACAGAGTTGTTTA	0	0	0	0	0	0	0
KIF11_109	ATCAGCTTTGGAAAGTACTG	0	0	0	0	0	0	0
KIF11_114	GAAACTACAAAAGATGTATC	0	0	0	0	0	0	0
KIF11_117	CCAACACAATGCAGAAGCTC	0	0	0	0	0	0	0
KIF11_118	GCAGAAGCTCAGGATATTTT	0	0	0	0	0	0	0
KIF11_119	GAATAGTCTGTTTAATAATA	0	0	0	0	0	0	0
KIF11_12	TTCTTCTTCGCAGACGAATT	0	0	0	0	0	0	0
KIF11_120	TAATATGGAAGAATTAATTA	0	0	0	0	0	0	0
KIF11_121	ATGGAAGAATTAATTAAGGA	0	0	0	0	0	0	0
KIF11_123	GAAGTACATAAGACCTTATT	0	0	0	0	0	0	0
KIF11_124	CAGCCTGAACTTACCAAATA	0	0	0	0	0	0	0
KIF11_126	TATTATTAAACAGACTATTC	0	0	0	0	0	0	0
KIF11_129	TCTTACGATCCAGTTTGGAA	0	0	0	0	0	0	0
KIF11_131	AGAAAGTAAAACTGTACTAC	0	0	0	0	0	0	0
KIF11_132	ACATGAGTAGACACATTTTC	0	0	0	0	0	0	0
KIF11_134	GGTATCTAATGCAGAGACAC	0	0	0	0	0	0	0
KIF11_135	GACTGATCTTCTAAGTTCAC	0	0	0	0	0	0	0
KIF11_136	AATGATTTTATCCCCAACTG	0	0	0	0	0	0	0
KIF11_139	CATAGCATTTGTTACCTTAT	0	0	0	0	0	0	0
KIF11_14	GACCATTTAATTTGGCAGAG	0	0	0	0	0	0	0
KIF11_140	TTCAGTATAGACACCACAGT	0	0	0	0	0	0	0
KIF11_141	TCAGTATAGACACCACAGTT	0	0	0	0	0	0	0
KIF11_142	CAGTATAGACACCACAGTTG	0	0	0	0	0	0	0
KIF11_143	GATCAGTCTTGAGTACATTC	0	0	0	0	0	0	0
KIF11_144	AAAGATAGAAGATCAAAAAA	0	0	0	0	0	0	0
KIF11_145	GATCAAAAAAAGGAACTAGA	0	0	0	0	0	0	0
KIF11_146	AGAAAATACCATTTGTTCCT	0	0	0	0	0	0	0
KIF11_147	GTTGAGTCACAAAAGCAATG	0	0	0	0	0	0	0
KIF11_148	AATAAAGCAGACCCATTCCC	0	0	0	0	0	0	0
KIF11_15	AAAGAAGTTAGTGTACGAAC	0	0	0	0	0	0	0
KIF11_152	TAAACAACATACCTGGGAAT	0	0	0	0	0	0	0
KIF11_153	GGGTCTGCTTTATTGTCTTC	0	0	0	0	0	0	0
KIF11_154	TTGTCTTCAGGTCTTCAGTT	0	0	0	0	0	0	0
KIF11_155	TTGCTTTTGTGACTCAACCA	0	0	0	0	0	0	0
KIF11_156	TGACTCAACCAAGGAACAAA	0	0	0	0	0	0	0
KIF11_16	GAAGTTAGTGTACGAACTGG	0	0	0	0	0	0	0
KIF11_160	GAAACCACTTAGTAGTGTCC	0	0	0	0	0	0	0
KIF11_163	CTTTTCCTATAGGAAATCTA	0	0	0	0	0	0	0
KIF11_167	TAACCAAGAAGGTACAAAAT	0	0	0	0	0	0	0
KIF11_168	AAACACTCTGATAAACTCAA	0	0	0	0	0	0	0
KIF11_169	TGATAAACTCAATGGCAACC	0	0	0	0	0	0	0
KIF11_17	TAGTGTACGAACTGGAGGAT	0	0	0	0	0	0	0
KIF11_171	GGTATCTTCCTTAAATGAAA	0	0	0	0	0	0	0
KIF11_172	TTCCTTAAATGAAAGGGAAC	0	0	0	0	0	0	0
KIF11_173	ACAGGAACTTCACAACTTAT	0	0	0	0	0	0	0
KIF11_174	GGAACTTCACAACTTATTGG	0	0	0	0	0	0	0
KIF11_179	GACATCACTGAGAAATCAGA	0	0	0	0	0	0	0
KIF11_180	TGAGAAATCAGATGGACGTA	0	0	0	0	0	0	0
KIF11_181	CTTAATGAAACCATAAAAAT	0	0	0	0	0	0	0
KIF11_183	GCTTAATTGCTTTCTGGAAC	0	0	0	0	0	0	0
KIF11_185	CTGAAACTGGATATCCCAAC	0	0	0	0	0	0	0
KIF11_188	AACTTGAAGCCTCACAACAT	0	0	0	0	0	0	0
KIF11_189	TTAAAGGTACGACACCACAG	0	0	0	0	0	0	0
KIF11_19	GAAAACATACACTTTTGATA	0	0	0	0	0	0	0
KIF11_191	ATCTCCTTGATCAGCTGAAA	0	0	0	0	0	0	0
KIF11_193	ATATGATCCTTTAAATTTAC	0	0	0	0	0	0	0
KIF11_194	TTTAGCATCATTAACAGCTC	0	0	0	0	0	0	0
KIF11_195	GTTTCCTTTTCAGCTGATCA	0	0	0	0	0	0	0
KIF11_196	TGATCAAGGAGATGTTCACG	0	0	0	0	0	0	0
KIF11_197	TCAGTTCTTACCAGTGTTGA	0	0	0	0	0	0	0
KIF11_2	TGCGAAGAAGAAAGAGGAGA	0	0	0	0	0	0	0
KIF11_20	ACACTAACTTCTTTTCGTAC	0	0	0	0	0	0	0
KIF11_202	TTAGGATGTGGATGTAGAAG	0	0	0	0	0	0	0
KIF11_203	GGATGTAGAAGAGGCAGTTC	0	0	0	0	0	0	0
KIF11_206	CAAGAGCCATCTGTAGATGC	0	0	0	0	0	0	0
KIF11_21	GATCACATTCTACTATTGAA	0	0	0	0	0	0	0
KIF11_210	TGGATTGTTCATCAATTGGC	0	0	0	0	0	0	0
KIF11_213	ATATGACATACCTGGAAAAA	0	0	0	0	0	0	0
KIF11_214	TCCACACCAGCATCTACAGA	0	0	0	0	0	0	0
KIF11_216	CCACAGCATAAAAAATCACA	0	0	0	0	0	0	0
KIF11_217	GGAAAAGACAAAGAAAACAG	0	0	0	0	0	0	0
KIF11_218	AAACAGAGGCATTAACACAC	0	0	0	0	0	0	0
KIF11_219	GAGGCATTAACACACTGGAG	0	0	0	0	0	0	0
KIF11_22	ATCACATTCTACTATTGAAT	0	0	0	0	0	0	0
KIF11_221	GGAAGAAACTACAGAGCACT	0	0	0	0	0	0	0
KIF11_222	AGATCAACCTTTAATTCACT	0	0	0	0	0	0	0
KIF11_223	CCAACCCCCAAGTGAATTAA	0	0	0	0	0	0	0
KIF11_224	AAGTGAATTAAAGGTTGATC	0	0	0	0	0	0	0
KIF11_225	AGTGAATTAAAGGTTGATCT	0	0	0	0	0	0	0
KIF11_23	TTCCGCTCTGCCAAATTAAA	0	0	0	0	0	0	0
KIF11_25	AATTCTGGATGAAGTTATTA	0	0	0	0	0	0	0
KIF11_26	ATTCTGGATGAAGTTATTAT	0	0	0	0	0	0	0
KIF11_27	ATAATAACTTCATCCAGAAT	0	0	0	0	0	0	0
KIF11_28	GAATTGGACAAACAACACTT	0	0	0	0	0	0	0
KIF11_29	CTTGTTAATCTTTACAGGTA	0	0	0	0	0	0	0
KIF11_3	GCGAAGAAGAAAGAGGAGAA	0	0	0	0	0	0	0
KIF11_30	CTTTACAGGTATGGCCAAAC	0	0	0	0	0	0	0
KIF11_32	CACTGGAAAAACTTTTACAA	0	0	0	0	0	0	0
KIF11_33	GGAAAAACTTTTACAATGGA	0	0	0	0	0	0	0
KIF11_34	CTTTTACAATGGAAGGTGAA	0	0	0	0	0	0	0
KIF11_35	CACCTAATGAAGAGTATACC	0	0	0	0	0	0	0
KIF11_36	ACCTAATGAAGAGTATACCT	0	0	0	0	0	0	0
KIF11_37	TGAAGAGTATACCTGGGAAG	0	0	0	0	0	0	0
KIF11_38	AACAATAAATACCTCTTCCC	0	0	0	0	0	0	0
KIF11_4	CGAAGAAGAAAGAGGAGAAG	0	0	0	0	0	0	0
KIF11_40	ATTATAATTTCAGGATCCCT	0	0	0	0	0	0	0
KIF11_42	TTTGAGAAACTTACTGATAA	0	0	0	0	0	0	0
KIF11_45	AAGACTGAATTACCTTGTTA	0	0	0	0	0	0	0
KIF11_46	AGACTGAATTACCTTGTTAC	0	0	0	0	0	0	0
KIF11_48	CTCTCAGAAACATCAGATGA	0	0	0	0	0	0	0
KIF11_50	TTTCTCAAAAATTTGATGAA	0	0	0	0	0	0	0
KIF11_51	AAAATTTGATGAAGGGTACG	0	0	0	0	0	0	0
KIF11_54	TTTTGGTATTTTGGTCAGAG	0	0	0	0	0	0	0
KIF11_55	CAGAGAGGAGTGATAATTAA	0	0	0	0	0	0	0
KIF11_56	AGAAATTACAGTACACAACA	0	0	0	0	0	0	0
KIF11_57	AGTCTATCAAATTTTAGAAA	0	0	0	0	0	0	0
KIF11_6	GAAGGGGAAGAACATCCAGG	0	0	0	0	0	0	0
KIF11_62	CTCTGATGAATGCATACTCT	0	0	0	0	0	0	0
KIF11_63	ATGAAAGAAACTACGATTGA	0	0	0	0	0	0	0
KIF11_64	GGAGAAGAGCTTGTTAAAAT	0	0	0	0	0	0	0
KIF11_66	TTGTAACAGAGAAAACTGAG	0	0	0	0	0	0	0
KIF11_67	TGTAACAGAGAAAACTGAGT	0	0	0	0	0	0	0
KIF11_68	AAATTAAAGGTTGATCTTGC	0	0	0	0	0	0	0
KIF11_7	GGGGAAGAACATCCAGGTGG	0	0	0	0	0	0	0
KIF11_71	GAGCTGTTGATAAGAGAGCT	0	0	0	0	0	0	0
KIF11_72	AGCTGTTGATAAGAGAGCTC	0	0	0	0	0	0	0
KIF11_74	AAATCAATCCCTGTTGACTT	0	0	0	0	0	0	0
KIF11_75	AATCAATCCCTGTTGACTTT	0	0	0	0	0	0	0
KIF11_79	AGAATCCTCCAGGATTCTCT	0	0	0	0	0	0	0
KIF11_83	ACCTCAAGATTGAGAGATGC	0	0	0	0	0	0	0
KIF11_86	GTTAGTTTAGATTCTCGATA	0	0	0	0	0	0	0
KIF11_87	GATTCTCGATAAGGAACATG	0	0	0	0	0	0	0
KIF11_88	CATGAGGTGTTCTTTCTACA	0	0	0	0	0	0	0
KIF11_89	ATGAGGTGTTCTTTCTACAA	0	0	0	0	0	0	0
KIF11_92	TCTTATCAACAGCTCCAGAA	0	0	0	0	0	0	0
KIF11_93	ACAGGAAACTCTGAGTACAT	0	0	0	0	0	0	0
KIF11_95	GTGAGTTTCTGATTCACTTC	0	0	0	0	0	0	0
KIF11_96	GTACTCAGAGTTTCCTGTCA	0	0	0	0	0	0	0
KIF11_97	TCCTCTTGTGTAGGAGTATA	0	0	0	0	0	0	0
KIF11_98	TCTTGTGTAGGAGTATACGG	0	0	0	0	0	0	0
KRAS_10	TTATTTCCTACTAGGACCAT	0	0	0	0	0	0	0
KRAS_13	AGAACAAATTAAAAGAGTTA	0	0	0	0	0	0	0
KRAS_14	GGACTCTGAAGATGTACCTA	0	0	0	0	0	0	0
KRAS_16	TAGAACAGTAGACACAAAAC	0	0	0	0	0	0	0
KRAS_17	AGTAGACACAAAACAGGCTC	0	0	0	0	0	0	0
KRAS_18	CAGGACTTAGCAAGAAGTTA	0	0	0	0	0	0	0
KRAS_2	AAAGAAAAGATGAGCAAAGA	0	0	0	0	0	0	0
KRAS_20	CAATTTAAACCCACCTATAA	0	0	0	0	0	0	0
KRAS_21	AAATGATTTAGTATTATTTA	0	0	0	0	0	0	0
KRAS_24	AATTACTACTTGCTTCCTGT	0	0	0	0	0	0	0
KRAS_26	TCCCTTCTCAGGATTCCTAC	0	0	0	0	0	0	0
KRAS_27	AGGAAGCAAGTAGTAATTGA	0	0	0	0	0	0	0
KRAS_28	TGATGGAGAAACCTGTCTCT	0	0	0	0	0	0	0
KRAS_32	AGAGGAGTACAGTGCAATGA	0	0	0	0	0	0	0
KRAS_38	CAGTACATGAGGACTGGGGA	0	0	0	0	0	0	0
KRAS_40	AAGATATTCACCATTATAGG	0	0	0	0	0	0	0
KRAS_41	AGATATTCACCATTATAGGT	0	0	0	0	0	0	0
KRAS_44	AATGACTGAATATAAACTTG	0	0	0	0	0	0	0
KRAS_45	GAATATAAACTTGTGGTAGT	0	0	0	0	0	0	0
KRAS_49	GCTAATTCAGAATCATTTTG	0	0	0	0	0	0	0
KRAS_5	AGCAAAGAAGAAAAGACTCC	0	0	0	0	0	0	0
KRAS_50	CGAATATGATCCAACAATAG	0	0	0	0	0	0	0
KRAS_6	AAATGCATTATAATGTAATC	0	0	0	0	0	0	0
KRAS_7	TTTGCTGATGTTTCAATAAA	0	0	0	0	0	0	0
KRAS_8	TTTGTGTCTACTGTTCTAGA	0	0	0	0	0	0	0
KRAS_9	AATCACATTTATTTCCTACT	0	0	0	0	0	0	0
MCL1_176	ATCTGGTAATAACACCAGTA	0	0	0	0	0	0	0
MCL1_185	AGTCGCTGGAGATTATCTCT	0	0	0	0	0	0	0
MCL1_186	AGATTATCTCTCGGTACCTT	0	0	0	0	0	0	0
MCL1_187	GATTATCTCTCGGTACCTTC	0	0	0	0	0	0	0
MCL1_28	CATTTCTTTTGGTGCCTTTG	0	0	0	0	0	0	0
MCL1_29	GTATCACAGACGTTCTCGTA	0	0	0	0	0	0	0
MCL1_30	ACGTTCTCGTAAGGACAAAA	0	0	0	0	0	0	0
MCL1_33	GACTGGCTAGTTAAACAAAG	0	0	0	0	0	0	0
MCL1_6	TTCCATGTAGAGGACCTAGA	0	0	0	0	0	0	0
MCL1_7	CATGTAGAGGACCTAGAAGG	0	0	0	0	0	0	0
MDM2_100	CTCTTATAGACAGGTCAACT	0	0	0	0	0	0	0
MDM2_101	TCTTATAGACAGGTCAACTA	0	0	0	0	0	0	0
MDM2_102	CTTATAGACAGGTCAACTAG	0	0	0	0	0	0	0
MDM2_103	GTTAGCACAATCATTTGAAT	0	0	0	0	0	0	0
MDM2_104	TGAATTGGTTGTCTACATAC	0	0	0	0	0	0	0
MDM2_11	ACGAGACAAAAATACTAACC	0	0	0	0	0	0	0
MDM2_113	ACAAGGTTCAATGGCATTAA	0	0	0	0	0	0	0
MDM2_118	ATAATGCTACTAGAAGTTGA	0	0	0	0	0	0	0
MDM2_124	CAACATCTGTTGCAATGTGA	0	0	0	0	0	0	0
MDM2_16	GTGGTTACAGCACCATCAGT	0	0	0	0	0	0	0
MDM2_17	ATCAGTAGGTACAGACATGT	0	0	0	0	0	0	0
MDM2_19	TTGAAGTTATTAAAGTCTGT	0	0	0	0	0	0	0
MDM2_20	AGACACTTATACTATGAAAG	0	0	0	0	0	0	0
MDM2_21	TTTAATAACTTCAAAAGCAA	0	0	0	0	0	0	0
MDM2_22	AACTTCAAAAGCAATGGCTT	0	0	0	0	0	0	0
MDM2_23	TATTGTTCAAATGATCTTCT	0	0	0	0	0	0	0
MDM2_24	GATCTTCTAGGAGATTTGTT	0	0	0	0	0	0	0
MDM2_26	TGCTCTTTCACAGAGAAGCT	0	0	0	0	0	0	0
MDM2_28	AAATATATACCATGATCTAC	0	0	0	0	0	0	0
MDM2_31	TTGGTAGTAGTCAATCAGCA	0	0	0	0	0	0	0
MDM2_32	TACCAAGTTCCTGTAGATCA	0	0	0	0	0	0	0
MDM2_33	TTCTTTTCTCTCAGAATCAT	0	0	0	0	0	0	0
MDM2_35	GTACATCTGTGAGTGAGAAC	0	0	0	0	0	0	0
MDM2_4	GGATGGTGAGGAGCAGGTAC	0	0	0	0	0	0	0
MDM2_43	GACCATCTACCTCATCTAGA	0	0	0	0	0	0	0
MDM2_44	AGGAGAGCAATTAGTGAGAC	0	0	0	0	0	0	0
MDM2_47	GAAACCAAATGTGAAGATGA	0	0	0	0	0	0	0
MDM2_49	GAAAATTCAGATGAATTATC	0	0	0	0	0	0	0
MDM2_5	AGTACCTGCTCCTCACCATC	0	0	0	0	0	0	0
MDM2_53	AGCAGTAGCAGTGAATCTAC	0	0	0	0	0	0	0
MDM2_54	GCAGTAGCAGTGAATCTACA	0	0	0	0	0	0	0
MDM2_56	ACTTAAAATGAGAACATTAC	0	0	0	0	0	0	0
MDM2_58	CCCTTATTACACACAGAGCC	0	0	0	0	0	0	0
MDM2_60	CCAGGCTTTCATCAAAGGAA	0	0	0	0	0	0	0
MDM2_61	CAGGCTTTCATCAAAGGAAA	0	0	0	0	0	0	0
MDM2_62	GGGAAATACTATCAGATTTG	0	0	0	0	0	0	0
MDM2_63	AATTCATCTGAATTTTCTTC	0	0	0	0	0	0	0
MDM2_65	GCTGGTGTAAGTGAACATTC	0	0	0	0	0	0	0
MDM2_66	TAAGTGAACATTCAGGTGAT	0	0	0	0	0	0	0
MDM2_69	GATTATAGCCTTAGTGAAGA	0	0	0	0	0	0	0
MDM2_72	ATATCAAGTTACTGTGTATC	0	0	0	0	0	0	0
MDM2_73	CAAGTTACTGTGTATCAGGC	0	0	0	0	0	0	0
MDM2_74	AAGTTACTGTGTATCAGGCA	0	0	0	0	0	0	0
MDM2_75	AGTTACTGTGTATCAGGCAG	0	0	0	0	0	0	0
MDM2_76	TAGATGTATACTTACAGCTA	0	0	0	0	0	0	0
MDM2_85	AAGATAAAGGGAAAGATAAA	0	0	0	0	0	0	0
MDM2_86	AGATAAAGGGAAAGATAAAG	0	0	0	0	0	0	0
MDM2_87	AATCTCTGAGAAAGCCAAAC	0	0	0	0	0	0	0
MDM2_89	AACTCAACACAAGCTGAAGA	0	0	0	0	0	0	0
MDM2_92	AGATGTGAAAGAGTTTGAAA	0	0	0	0	0	0	0
MDM2_93	CCAAGACAAAGAAGAGAGTG	0	0	0	0	0	0	0
MDM2_96	AAAAATGGTTGCATTGTCCA	0	0	0	0	0	0	0
MDM2_99	GTGCAAAGAAGCTAAAGAAA	0	0	0	0	0	0	0
MET_1	AGATAAACCTCTCATAATGA	0	0	0	0	0	0	0
MET_102	AATGAGTTGATCATCATAGT	0	0	0	0	0	0	0
MET_103	CCAAACACCTCCTGATAAAT	0	0	0	0	0	0	0
MET_106	TCCTGACATGGGAAACAATC	0	0	0	0	0	0	0
MET_109	TGTACTCAGCAACCTTCTGA	0	0	0	0	0	0	0
MET_11	CTACATTTATGTTTTAAATG	0	0	0	0	0	0	0
MET_110	TAAAACATAAATGTAGTTAG	0	0	0	0	0	0	0
MET_112	GCTCATGTAGAATGACATTC	0	0	0	0	0	0	0
MET_113	ATGTAGAATGACATTCTGGA	0	0	0	0	0	0	0
MET_118	CTTCATATTCACATTCATCT	0	0	0	0	0	0	0
MET_120	TCCTCTGCACCAAGGTAAAC	0	0	0	0	0	0	0
MET_128	ACACTTCTGAGAAATTCATC	0	0	0	0	0	0	0
MET_13	AAGGTTGCTGAGTACAAGAC	0	0	0	0	0	0	0
MET_135	GCTAATCTTGGGACATCAGA	0	0	0	0	0	0	0
MET_139	GGTGAGGTCTCCTTTAATGA	0	0	0	0	0	0	0
MET_140	GAGGTCTCCTTTAATGAAGG	0	0	0	0	0	0	0
MET_143	ACTCTGTTCGATATTCATCA	0	0	0	0	0	0	0
MET_144	ATGAATTTCTCAGAAGTGTC	0	0	0	0	0	0	0
MET_145	TAGGTTGTGGTTTCTCGATC	0	0	0	0	0	0	0
MET_149	AAACCAAAATGGCTACACAC	0	0	0	0	0	0	0
MET_152	ACTGGTTATCACTGGGAAGA	0	0	0	0	0	0	0
MET_16	CCCAGATTGTTTCCCATGTC	0	0	0	0	0	0	0
MET_160	CCAGGAGAAAATTCACATGA	0	0	0	0	0	0	0
MET_162	AAATTCACATGAGGGGTTGA	0	0	0	0	0	0	0
MET_17	AGCAGCAAAGCCAATTTATC	0	0	0	0	0	0	0
MET_189	AATAGTGCACCCCTTGAAGG	0	0	0	0	0	0	0
MET_190	ATAGTGCACCCCTTGAAGGA	0	0	0	0	0	0	0
MET_198	AAGAAAACTAGAGTTCTCCT	0	0	0	0	0	0	0
MET_199	GAGAGCACGATGAATACGTA	0	0	0	0	0	0	0
MET_20	TTGGAAAGATAACATCAACA	0	0	0	0	0	0	0
MET_212	TAATTATTTCAAATGGCCAC	0	0	0	0	0	0	0
MET_213	ATACAGTACATTCTCCTATG	0	0	0	0	0	0	0
MET_218	CATATTGAAATGCTTATTCA	0	0	0	0	0	0	0
MET_219	TTGAAATGCTTATTCATGGC	0	0	0	0	0	0	0
MET_221	ACAAGTATTTCGCCGAAATA	0	0	0	0	0	0	0
MET_223	CCGAAATACGGTCCTATGGC	0	0	0	0	0	0	0
MET_225	GGCACTTTACTTACTTTAAC	0	0	0	0	0	0	0
MET_226	ACTGGAAATTACCTAAACAG	0	0	0	0	0	0	0
MET_227	CTGGAAATTACCTAAACAGT	0	0	0	0	0	0	0
MET_230	GAAAAACATGTACTTTAAAA	0	0	0	0	0	0	0
MET_231	GTCTAGAATTCCCACTGTTT	0	0	0	0	0	0	0
MET_234	GGCGAAATACTTGTTATTAC	0	0	0	0	0	0	0
MET_235	TACTTGTTATTACAGGATCC	0	0	0	0	0	0	0
MET_236	TTGTTATTACAGGATCCTGG	0	0	0	0	0	0	0
MET_237	TGTTATTACAGGATCCTGGA	0	0	0	0	0	0	0
MET_238	GTTATTACAGGATCCTGGAG	0	0	0	0	0	0	0
MET_24	TCATACTGCTGACATACAGT	0	0	0	0	0	0	0
MET_240	TACTTACCTAATAAAAGATT	0	0	0	0	0	0	0
MET_241	TACCTAATAAAAGATTTGGT	0	0	0	0	0	0	0
MET_245	AACTGAAGATGCTTGTCTCT	0	0	0	0	0	0	0
MET_248	CAAACTCAGTTGAAATGGTT	0	0	0	0	0	0	0
MET_249	AAACTCAGTTGAAATGGTTT	0	0	0	0	0	0	0
MET_254	CCCTCTCTTACAGTACTTGG	0	0	0	0	0	0	0
MET_262	GTCATAAATGTGCATGAAGC	0	0	0	0	0	0	0
MET_265	TGCACATTTATGACCATTCT	0	0	0	0	0	0	0
MET_267	TCGGGACACTAACTGAATTC	0	0	0	0	0	0	0
MET_270	AAAGCCAGTGATGATCTCAA	0	0	0	0	0	0	0
MET_271	AAGCCAGTGATGATCTCAAT	0	0	0	0	0	0	0
MET_272	AATGGGCAATGAAAATGTAC	0	0	0	0	0	0	0
MET_273	TGAAAATGTACTGGAAATTA	0	0	0	0	0	0	0
MET_275	ATCATCACTGGCTTTTCAAA	0	0	0	0	0	0	0
MET_277	ATAAATGAGATCAAAGTATT	0	0	0	0	0	0	0
MET_278	TGAGATCAAAGTATTTGGAA	0	0	0	0	0	0	0
MET_279	GATCCCATCTAACATGAAAA	0	0	0	0	0	0	0
MET_284	AAAAGGCTTTGGTTTTCAGG	0	0	0	0	0	0	0
MET_289	ATTGACCCTGAAGCAGTTAA	0	0	0	0	0	0	0
MET_293	CAGCGAGCTAAATATAGAGG	0	0	0	0	0	0	0
MET_296	GTTCAATTTCAGCAGGTCAT	0	0	0	0	0	0	0
MET_297	TTCAATTTCAGCAGGTCATT	0	0	0	0	0	0	0
MET_298	TCAATTTCAGCAGGTCATTG	0	0	0	0	0	0	0
MET_30	TCCTTTCATCTGTAAAGGAC	0	0	0	0	0	0	0
MET_300	ACTTCACCTTTAACTGCTTC	0	0	0	0	0	0	0
MET_301	CTTCACCTTTAACTGCTTCA	0	0	0	0	0	0	0
MET_302	GTCAATATCATTTCCCTGAA	0	0	0	0	0	0	0
MET_306	ACAGCACTGTTATTACTACT	0	0	0	0	0	0	0
MET_307	CAGCACTGTTATTACTACTT	0	0	0	0	0	0	0
MET_308	AAAAAGAGAAAGCAAATTAA	0	0	0	0	0	0	0
MET_31	CGGTTCATCAACTTCTTTGT	0	0	0	0	0	0	0
MET_310	GTTGAACTATTACTTTTCCA	0	0	0	0	0	0	0
MET_315	TACACACTCCTCATTTGGAT	0	0	0	0	0	0	0
MET_316	TGTAAGCCCAACTACAGAAA	0	0	0	0	0	0	0
MET_318	ATAAACTGAAATATACCTTC	0	0	0	0	0	0	0
MET_319	TACCTTCTGGAAAAGTAGCT	0	0	0	0	0	0	0
MET_32	TGCATTCGATATCAGTGAGA	0	0	0	0	0	0	0
MET_324	CTTACAAGCCTATCCAAATG	0	0	0	0	0	0	0
MET_33	GATATCAGTGAGAAGGCTAA	0	0	0	0	0	0	0
MET_334	TTCAATGAAGTCATAGGAAG	0	0	0	0	0	0	0
MET_335	CTTCATTGAAATGCACAATC	0	0	0	0	0	0	0
MET_337	AAATGCACAATCAGGCTACT	0	0	0	0	0	0	0
MET_342	TGGACAGTATTTTGCAGTAA	0	0	0	0	0	0	0
MET_343	AGTATTTTGCAGTAATGGAC	0	0	0	0	0	0	0
MET_345	AGAGTCCCCACTAGTTAGGA	0	0	0	0	0	0	0
MET_353	CATTTTGGTTGTGTATATCA	0	0	0	0	0	0	0
MET_354	ATTTTGGTTGTGTATATCAT	0	0	0	0	0	0	0
MET_357	TGAAATCCTTGAACAGTAAG	0	0	0	0	0	0	0
MET_358	AAAATGCCACTTACTGTTCA	0	0	0	0	0	0	0
MET_359	TTCTCAGGAATCACTGACAT	0	0	0	0	0	0	0
MET_368	GTCCTACCATACATGAAACA	0	0	0	0	0	0	0
MET_369	AGATCTCCATGTTTCATGTA	0	0	0	0	0	0	0
MET_37	TTACTTCTTGACGGTCCAAA	0	0	0	0	0	0	0
MET_371	ATGTATGGTAGGACCACCAG	0	0	0	0	0	0	0
MET_379	GATTCCCTCGGTCAGAAATT	0	0	0	0	0	0	0
MET_380	CCAACTGTAAAAGATCTTAT	0	0	0	0	0	0	0
MET_385	TGCAAGATATTTCATGCCTT	0	0	0	0	0	0	0
MET_39	AGGTTCTGTTCCATAAACTC	0	0	0	0	0	0	0
MET_394	ATACATTACCACATCTGACT	0	0	0	0	0	0	0
MET_398	CCTGTTTCTTGTTTTACTAG	0	0	0	0	0	0	0
MET_405	GTACAGAAAGACTACTTACA	0	0	0	0	0	0	0
MET_406	TACAGAAAGACTACTTACAA	0	0	0	0	0	0	0
MET_41	TTCCTACATGGAAATGCCTC	0	0	0	0	0	0	0
MET_413	CAAGTAAACAGTTATATCAA	0	0	0	0	0	0	0
MET_414	ATATCAAAGGTGTTTACGTC	0	0	0	0	0	0	0
MET_415	AAGGTGTTTACGTCAGGATA	0	0	0	0	0	0	0
MET_417	TGTTTACGTCAGGATAAGGT	0	0	0	0	0	0	0
MET_418	GTTTACGTCAGGATAAGGTG	0	0	0	0	0	0	0
MET_42	AAAAAAGAGATCCACAAAGA	0	0	0	0	0	0	0
MET_421	ATGAAGTAATGCTAAAATGC	0	0	0	0	0	0	0
MET_427	AGAAGATAACGCTGATGATG	0	0	0	0	0	0	0
MET_43	GGAAGTGTTTAATATACTTC	0	0	0	0	0	0	0
MET_434	TCTTCTGATGACAACAGAGA	0	0	0	0	0	0	0
MET_435	GATGACAACAGAGAAGGATA	0	0	0	0	0	0	0
MET_436	TCACATAAGTAGCGTTCACA	0	0	0	0	0	0	0
MET_437	TAGAGAAGATCGCTGATATC	0	0	0	0	0	0	0
MET_48	CTGAATGATGACATTCTTTT	0	0	0	0	0	0	0
MET_49	TGAATGATGACATTCTTTTC	0	0	0	0	0	0	0
MET_50	GAATGATGACATTCTTTTCG	0	0	0	0	0	0	0
MET_55	TTAAAGCAGTGCTCATGATT	0	0	0	0	0	0	0
MET_58	AGTCGTTGACATATTTGATA	0	0	0	0	0	0	0
MET_59	TTTGATAGGGAATGCACACA	0	0	0	0	0	0	0
MET_63	CGAAAAGAATGTCATCATTC	0	0	0	0	0	0	0
MET_64	AAGAATGTCATCATTCAGGC	0	0	0	0	0	0	0
MET_65	CTCCTATTTGTCTAGCAAGC	0	0	0	0	0	0	0
MET_66	TCCTATTTGTCTAGCAAGCT	0	0	0	0	0	0	0
MET_68	ATTAAACACTTCCTTCTTTG	0	0	0	0	0	0	0
MET_69	TCTGTGAGAATACACTCCAG	0	0	0	0	0	0	0
MET_72	GAGCATCTAGAGTTTCCCTT	0	0	0	0	0	0	0
MET_73	AATAAAATTGTTGCTTTCAA	0	0	0	0	0	0	0
MET_74	AATTGTTGCTTTCAAAGGCA	0	0	0	0	0	0	0
MET_76	AAGGCATGGACATACTTAAT	0	0	0	0	0	0	0
MET_77	AGGCATGGACATACTTAATG	0	0	0	0	0	0	0
MET_78	GGGTAAGAATCTCTGAACTC	0	0	0	0	0	0	0
MET_79	CTCAGGTAAAACATCAATGT	0	0	0	0	0	0	0
MET_80	GTAAAACATCAATGTAGGAC	0	0	0	0	0	0	0
MET_81	CTCACTGATATCGAATGCAA	0	0	0	0	0	0	0
MET_84	TGGGAAATAAGAAGAATTTA	0	0	0	0	0	0	0
MET_85	CTACAAAGAAGTTGATGAAC	0	0	0	0	0	0	0
MET_87	CTTTACAGATGAAAGGACTT	0	0	0	0	0	0	0
MET_97	GTATGTCAGCAGTATGATTG	0	0	0	0	0	0	0
MET_98	TATGTCAGCAGTATGATTGT	0	0	0	0	0	0	0
MET_99	ATGTCAGCAGTATGATTGTG	0	0	0	0	0	0	0
MSLN_210	GTCTCACCTGCGGGATGCTG	0	0	0	0	0	0	0
MSLN_259	GGACGTCCTAAAGCATAAAC	0	0	0	0	0	0	0
MSLN_274	CCCACTTCTTGTAGAAGATG	0	0	0	0	0	0	0
MSLN_336	CAGGTACCCAGGGTAGAAGG	0	0	0	0	0	0	0
MSLN_344	CTTCACAAAGCGGTCGATCA	0	0	0	0	0	0	0
MSLN_94	AGGAATAGCAGCAGGTCCAA	0	0	0	0	0	0	0
MSLN_95	GGAATAGCAGCAGGTCCAAT	0	0	0	0	0	0	0
NAMPT_1	TGCCATTCTTGAAGACAGTA	0	0	0	0	0	0	0
NAMPT_10	CTTTTGTTGGGATCAGCAAC	0	0	0	0	0	0	0
NAMPT_100	GGAACAGCTTTTATTTCTAT	0	0	0	0	0	0	0
NAMPT_104	TATCCTGCCAGAAGTATGAT	0	0	0	0	0	0	0
NAMPT_105	AGAAATAAAAGCTGTTCCTG	0	0	0	0	0	0	0
NAMPT_106	GAAATAAAAGCTGTTCCTGA	0	0	0	0	0	0	0
NAMPT_108	CAGAGGAAATGTTCTCTTCA	0	0	0	0	0	0	0
NAMPT_109	AGGAAATGTTCTCTTCACGG	0	0	0	0	0	0	0
NAMPT_110	ACACAGATCCAGAGTGTTAC	0	0	0	0	0	0	0
NAMPT_111	AGTGTTACTGGCTTACAAAT	0	0	0	0	0	0	0
NAMPT_112	CTGGCTTACAAATTGGATTG	0	0	0	0	0	0	0
NAMPT_113	TTTCATTAAAGACATCATCT	0	0	0	0	0	0	0
NAMPT_114	ATGTTCTTTGTAGACATCTT	0	0	0	0	0	0	0
NAMPT_117	AGTAACCAAAGAGAAAATCC	0	0	0	0	0	0	0
NAMPT_118	AGATGATGTCTTTAATGAAA	0	0	0	0	0	0	0
NAMPT_119	GATGATGTCTTTAATGAAAA	0	0	0	0	0	0	0
NAMPT_12	ATTTCAGATTAACGTCTTCA	0	0	0	0	0	0	0
NAMPT_120	ATGTCTTTAATGAAAAGGGA	0	0	0	0	0	0	0
NAMPT_122	ATATTTCACCTTCCTTAATT	0	0	0	0	0	0	0
NAMPT_126	GAATAAACTTTGCTTGTGTT	0	0	0	0	0	0	0
NAMPT_127	TAAACTTTGCTTGTGTTGGG	0	0	0	0	0	0	0
NAMPT_129	AGAAAACTCCAAATTAAGGA	0	0	0	0	0	0	0
NAMPT_130	ATTAAGGAAGGTGAAATATG	0	0	0	0	0	0	0
NAMPT_131	TATGAGGAAACAGTATTTTA	0	0	0	0	0	0	0
NAMPT_132	ATGAGGAAACAGTATTTTAT	0	0	0	0	0	0	0
NAMPT_133	ATTCTTAATAAGTACTTAAA	0	0	0	0	0	0	0
NAMPT_135	GAGCTTTACCTTGTAGGAGT	0	0	0	0	0	0	0
NAMPT_19	AGCAGGGAATTTTGTTACAC	0	0	0	0	0	0	0
NAMPT_2	CTCCATACTGTCTTCAAGAA	0	0	0	0	0	0	0
NAMPT_23	GGAAGGAAAAGGAGACCTTG	0	0	0	0	0	0	0
NAMPT_24	AAAGGAGACCTTGAGGAATA	0	0	0	0	0	0	0
NAMPT_25	AGACCTTGAGGAATATGGTC	0	0	0	0	0	0	0
NAMPT_26	TTAAAAGGTGACATACCCCA	0	0	0	0	0	0	0
NAMPT_29	TTAATCTTCTAGATTGTAGA	0	0	0	0	0	0	0
NAMPT_30	AAGGCATGAAACAAAAAATG	0	0	0	0	0	0	0
NAMPT_31	AGTATTGAAAATATTGCCTT	0	0	0	0	0	0	0
NAMPT_32	GAAAATATTGCCTTCGGTTC	0	0	0	0	0	0	0
NAMPT_35	TGTAGCTATGTTGTAACTAA	0	0	0	0	0	0	0
NAMPT_36	TATGTTGTAACTAATGGCCT	0	0	0	0	0	0	0
NAMPT_37	ATGTTGTAACTAATGGCCTT	0	0	0	0	0	0	0
NAMPT_40	CCTTGAATAACTCTAAGATA	0	0	0	0	0	0	0
NAMPT_43	TAAAATCTCCAAAACCTATA	0	0	0	0	0	0	0
NAMPT_47	CCTTATCTTAGAGTTATTCA	0	0	0	0	0	0	0
NAMPT_48	CTTATCTTAGAGTTATTCAA	0	0	0	0	0	0	0
NAMPT_49	TTATCTTAGAGTTATTCAAG	0	0	0	0	0	0	0
NAMPT_50	CTTAGAGTTATTCAAGGGGA	0	0	0	0	0	0	0
NAMPT_51	AGATATTAATACCTTACAAG	0	0	0	0	0	0	0
NAMPT_52	ACCTTTAACACAGTGTCAAG	0	0	0	0	0	0	0
NAMPT_53	CCTTTAACACAGTGTCAAGA	0	0	0	0	0	0	0
NAMPT_54	TCAAGAGGGTTTCCAGAATC	0	0	0	0	0	0	0
NAMPT_55	GAATCAGGTCTGATTATTAG	0	0	0	0	0	0	0
NAMPT_58	TTTCTAGTACCATAACAGCT	0	0	0	0	0	0	0
NAMPT_60	TCTAGTACCATAACAGCTTG	0	0	0	0	0	0	0
NAMPT_61	CTAGTACCATAACAGCTTGG	0	0	0	0	0	0	0
NAMPT_63	ATAATGCGTGTGAGAAAATA	0	0	0	0	0	0	0
NAMPT_66	AATAGTATCAAGAAGTACAC	0	0	0	0	0	0	0
NAMPT_67	CTAATAATCAGACCTGATTC	0	0	0	0	0	0	0
NAMPT_68	CCCTCTTGACACTGTGTTAA	0	0	0	0	0	0	0
NAMPT_76	GCTCACTTGGTTAACTTCAA	0	0	0	0	0	0	0
NAMPT_77	AAAGGAACAGATACAGTAGC	0	0	0	0	0	0	0
NAMPT_8	GCGTCCTATGTAAAGATAAT	0	0	0	0	0	0	0
NAMPT_82	GTTTCAGTTACTTACCTCTT	0	0	0	0	0	0	0
NAMPT_83	AGAAGTTTCTAACAAATATT	0	0	0	0	0	0	0
NAMPT_87	AGACTATTCTTGTTCAGTCC	0	0	0	0	0	0	0
NAMPT_9	TAAAGATAATCGGCCCTTTT	0	0	0	0	0	0	0
NAMPT_90	AAATATTTGTTAGAAACTTC	0	0	0	0	0	0	0
NAMPT_94	TTACATGATTTTGGCTACAG	0	0	0	0	0	0	0
NAMPT_97	CGTGAAGAGAACATTTCCTC	0	0	0	0	0	0	0
NAMPT_98	GTGAAGAGAACATTTCCTCT	0	0	0	0	0	0	0
NCSTN_122	TAAAGCCTATAAATACAACT	0	0	0	0	0	0	0
NCSTN_133	TCCACACATTGTAATCAGAC	0	0	0	0	0	0	0
NCSTN_182	AAGCTCTAATGAAGTTCTTA	0	0	0	0	0	0	0
NCSTN_199	CAAGTGATTCTTACTTGTTA	0	0	0	0	0	0	0
NCSTN_221	TTAATGTGAGCTATCCCGAA	0	0	0	0	0	0	0
NCSTN_225	CAGTGTCTGTTACAAAGTTC	0	0	0	0	0	0	0
NCSTN_23	TGCCCAAGAAATCAGAAGAA	0	0	0	0	0	0	0
NCSTN_230	CAGCAGTGTCGTAAATACTC	0	0	0	0	0	0	0
NCSTN_259	AGGACCTTAGGTCCTGCCTG	0	0	0	0	0	0	0
NCSTN_273	TAAAGTCCCAAGTGAAAACA	0	0	0	0	0	0	0
NCSTN_274	AGTGAAAACAAGGATGTGAG	0	0	0	0	0	0	0
NCSTN_284	CTGTACAACATAAGTGGTGT	0	0	0	0	0	0	0
NCSTN_289	ACAGCGATGTAATGTTGAAG	0	0	0	0	0	0	0
NCSTN_297	TTCTACTGCACGATTAGCCA	0	0	0	0	0	0	0
NCSTN_299	GCTCTACTGAATACTCTACA	0	0	0	0	0	0	0
NCSTN_334	AATGAAAAGGACATCAGCTT	0	0	0	0	0	0	0
NCSTN_43	TATCCACGTAGTAGAGAAAG	0	0	0	0	0	0	0
NCSTN_44	CCACGTAGTAGAGAAAGAGG	0	0	0	0	0	0	0
NCSTN_46	GAAAGAGGAGGACCTACAGT	0	0	0	0	0	0	0
NCSTN_65	ATTTAATGGAGAAGCTGAAA	0	0	0	0	0	0	0
NCSTN_86	AGAAATACAGTGGAATTCGC	0	0	0	0	0	0	0
NCSTN_87	GAAATACAGTGGAATTCGCT	0	0	0	0	0	0	0
NCSTN_91	CATTACCTGCTTGATGACTT	0	0	0	0	0	0	0
NCSTN_92	TTCATCTTCAAGAAGAAAGA	0	0	0	0	0	0	0
NOTCH2_1	TAAACCTGCATGTTGTTGTG	0	0	0	0	0	0	0
NOTCH2_100	ACCAAACATCTCATTGTACT	0	0	0	0	0	0	0
NOTCH2_1021	CGGTCGATGCAGGTGGAGCC	0	0	0	0	0	0	0
NOTCH2_1035	ACAGTTCTGCACAGAGGATG	0	0	0	0	0	0	0
NOTCH2_1047	CTCCACCTGCATCGACCGTG	0	0	0	0	0	0	0
NOTCH2_1062	GTCATCAATATTCCTCTCAC	0	0	0	0	0	0	0
NOTCH2_1066	TTGAAGGGAGCACCTGTGAG	0	0	0	0	0	0	0
NOTCH2_1069	AACCACAGGTGTCAGAATGG	0	0	0	0	0	0	0
NOTCH2_1070	ACCACAGGTGTCAGAATGGA	0	0	0	0	0	0	0
NOTCH2_1079	TAGGGAGCTCCTTACCTGGA	0	0	0	0	0	0	0
NOTCH2_1106	CAGGTACTTCCATTTGCACA	0	0	0	0	0	0	0
NOTCH2_1112	CTTTAGGTAAGGAGTGCCAA	0	0	0	0	0	0	0
NOTCH2_1115	TGGAAGTACCTGTACCACTG	0	0	0	0	0	0	0
NOTCH2_1134	AGGTGCACTCATAGGTATCC	0	0	0	0	0	0	0
NOTCH2_1140	ATGGATGAGATGTTGAGTAC	0	0	0	0	0	0	0
NOTCH2_118	CCAAAGGCTGCATTTCATGA	0	0	0	0	0	0	0
NOTCH2_1182	TTAGCATTGCAGTGTCGAGA	0	0	0	0	0	0	0
NOTCH2_1184	ATGTGTGTTACCTACCACAA	0	0	0	0	0	0	0
NOTCH2_119	TAGAAAAAGATAGTGCATGC	0	0	0	0	0	0	0
NOTCH2_120	AGAAAAAGATAGTGCATGCT	0	0	0	0	0	0	0
NOTCH2_140	AGGGGATGTAATCATTGGAG	0	0	0	0	0	0	0
NOTCH2_144	CATACGTGTGAGGAGATTCT	0	0	0	0	0	0	0
NOTCH2_145	ATACGTGTGAGGAGATTCTA	0	0	0	0	0	0	0
NOTCH2_147	GAGATTCTAGGGAATCAACA	0	0	0	0	0	0	0
NOTCH2_148	AGATTCTAGGGAATCAACAG	0	0	0	0	0	0	0
NOTCH2_149	TTACTGAACTCTCAGACAGT	0	0	0	0	0	0	0
NOTCH2_167	AGGCTGAGGAAAGATCTGTT	0	0	0	0	0	0	0
NOTCH2_169	TGAGAGAGCAGAAGTCAACA	0	0	0	0	0	0	0
NOTCH2_176	TCACATTGTATTCATCCAGA	0	0	0	0	0	0	0
NOTCH2_184	GATTGGCAAAATGGTCTAAC	0	0	0	0	0	0	0
NOTCH2_185	AAAATGGTCTAACAGGATCT	0	0	0	0	0	0	0
NOTCH2_214	GAAGAAGTCTCTGAGTGAGA	0	0	0	0	0	0	0
NOTCH2_231	GTACAATGAGATGTTTGGTA	0	0	0	0	0	0	0
NOTCH2_241	ACTTTCCAGCTCATCCCTAA	0	0	0	0	0	0	0
NOTCH2_248	CATGTACCAGATTCCAGAAA	0	0	0	0	0	0	0
NOTCH2_277	GAAGAGCAGATTTTCCTGCA	0	0	0	0	0	0	0
NOTCH2_28	GAAGCATAACTGTGCTGTGA	0	0	0	0	0	0	0
NOTCH2_283	ACTCTTTTGTTGTTGAAAAA	0	0	0	0	0	0	0
NOTCH2_284	CTCTTTTGTTGTTGAAAAAT	0	0	0	0	0	0	0
NOTCH2_298	TGGCATCTAGATCAGTTACT	0	0	0	0	0	0	0
NOTCH2_299	GAGTAACTGATCTAGATGCC	0	0	0	0	0	0	0
NOTCH2_300	CTAGATGCCAGGATGAATGA	0	0	0	0	0	0	0
NOTCH2_313	CTCTTCTCATGTTCTTTACC	0	0	0	0	0	0	0
NOTCH2_315	CTTTACCTGGAAGACACCTT	0	0	0	0	0	0	0
NOTCH2_341	GAATTTTCCATTCCTACAGA	0	0	0	0	0	0	0
NOTCH2_345	TGATGAAGATGAAGATGCAG	0	0	0	0	0	0	0
NOTCH2_346	TGCTAACATCATCACAGACT	0	0	0	0	0	0	0
NOTCH2_377	GTCATCTTCTTCTGAGAGTA	0	0	0	0	0	0	0
NOTCH2_390	CACCTCACCTTTACTTTCTT	0	0	0	0	0	0	0
NOTCH2_391	TCACCTTTACTTTCTTTGGC	0	0	0	0	0	0	0
NOTCH2_395	GTCTCAGAAGCTAACCTAAT	0	0	0	0	0	0	0
NOTCH2_396	GAAGCTAACCTAATTGGTAC	0	0	0	0	0	0	0
[truncated: 22,337 more rows]

## Sheet: K-562 replicate #1
		After puromycin selection			After KPT-9274 treatment			KPT-9274 vs. Puromycin
sgRNA ID	sgRNA sequence	Count	RPM	%	Count	RPM	%	Log2(Fold Change RPM)	Cut Site		Threshold	Fold Change
NAMPT_34	ATTGCCTTCGGTTCTGGTGG	10	3.40302	3.40302e-06	1453797	219796	0.219796	15.6073	G383		3.32193	10
NAMPT_33	AATATTGCCTTCGGTTCTGG	0	0	0	91358.5	13812.3	0.0138123	13.7538	S382		6.64386	100
NAMPT_137	CCTTGTAGGAGTCGGTGGCC	176	59.8931	5.98931e-05	1638352	247699	0.247699	11.99	A14		9.96578	1000
ATP2A3_48	CGTGCATGTGGTTCCGGGAC	70	23.8211	2.38211e-05	452836	68463.3	0.0684633	11.4296
BRD3_230	GCGGCCACCACTCTCCCGCC	41.5	14.1225	1.41225e-05	244616	36982.9	0.0369829	11.256
MSLN_12	CGAGGCTGAAGAGCAGGAAC	25.5	8.67769	8.67769e-06	141058	21326.1	0.0213261	11.1057
TUBA8_28	AGATCTATCATGACGGCCCG	186	63.2961	6.32961e-05	912141	137904	0.137904	11.0667
NAMPT_70	GCTGCTGGAACAGAATAGCC	2	0.680603	6.80603e-07	19317	2920.49	0.00292049	10.7635	Y240
IDH1_98	TACCTGGTACATAACTTTGA	0	0	0	7203	1089	0.001089	10.0901
NOTCH2_190	ACCTCTGTTTCTTGCTGCCC	305.5	103.962	0.000103962	285115	43105.9	0.0431059	8.6819
BRD4_832	CTTGGGCTTGTTAGGGTTGG	41	13.9524	1.39524e-05	33868.5	5120.5	0.0051205	8.42005
BCL2_120	TGTGGGCGCCGCGCCCCCGG	21	7.14634	7.14634e-06	16010.5	2420.59	0.00242059	8.21559
NOTCH3_683	AGGAGCCCCCGTGGAGACAG	138.5	47.1318	4.71318e-05	74169.5	11213.5	0.0112135	7.86416
BRD4_9	TCCGGGCCAACTCCCTCTGC	120.5	41.0064	4.10064e-05	62421	9437.28	0.00943728	7.81177
NAMPT_71	GGAACAGAATAGCCTGGAAC	2	0.680603	6.80603e-07	2319	350.604	0.000350604	7.70883	P238
PAK4_423	AGGGGTGGCTCGTTGAAGTA	83	28.245	2.8245e-05	26729	4041.09	0.00404109	7.11077
CCND1_148	GGACCCCAAGGCCGCCGAGG	117	39.8153	3.98153e-05	35613	5384.24	0.00538424	7.04376
PSEN2_170	CTCACCCATCTCCGGGTCGT	1182	402.237	0.000402237	348492	52687.6	0.0526876	7.02972
TUBA3C_174	TGACATATGTCGGCGCAACC	244.5	83.2038	8.32038e-05	57309.5	8664.49	0.00866449	6.68525
TUBA3D_92	TGACATATGTCGGCGCAACC	244.5	83.2038	8.32038e-05	57309.5	8664.49	0.00866449	6.68525
TUBA3E_165	TGACATATGTCGGCGCAACC	244.5	83.2038	8.32038e-05	57309.5	8664.49	0.00866449	6.68525
CTRL_77	GGTCCTGGCGAGGAGCCTTG	236	80.3112	8.03112e-05	45543	6885.54	0.00688554	6.40418
MET_317	TACCGAGCTACTTTTCCAGA	18	6.12543	6.12543e-06	3383.5	511.543	0.000511543	6.16855
IDH1_30	AGTGACGGGTTACAGTCCCG	7	2.38211	2.38211e-06	877.5	132.667	0.000132667	5.30458
NOTCH3_1031	GCAGAGGCCCCGCCCACCTG	194	66.0185	6.60185e-05	16212	2451.05	0.00245105	5.19329
DOT1L_906	ACGCCGCCGGGGCCAGGCCG	49	16.6748	1.66748e-05	3649.5	551.759	0.000551759	4.96689
TUBA4A_212	GGAGTCGTCCCCTCCACCAA	376.5	128.124	0.000128124	26557.5	4015.17	0.00401517	4.95899
PAK4_425	GGGTGGCTCGTTGAAGTAGG	310	105.494	0.000105494	18807	2843.39	0.00284339	4.73928
BRD2_278	CTCTCTTTTCCTCTTGGGCT	11.5	3.91347	3.91347e-06	787.5	119.06	0.00011906	4.61087
BRD3_427	CTGGCCCTTCTACCAGCCCG	389	132.377	0.000132377	21462	3244.79	0.00324479	4.60498
NAMPT_145	CCTGGCCACCGACTCCTACA	166	56.4901	5.64901e-05	9180.5	1387.98	0.00138798	4.59457
ATP2A3_255	ATCAAACTCGCGGCCCGTGT	211.5	71.9738	7.19738e-05	11156	1686.65	0.00168665	4.53149
NOTCH3_1645	GTTGCACCCAGCTGCCCTCC	534	181.721	0.000181721	25784	3898.22	0.00389822	4.41547
MSLN_129	AGGCAGCAGCCGCTGTCGCT	97.5	33.1794	3.31794e-05	4576.5	691.91	0.00069191	4.34147
STAT3_289	CCGTCACCACGGCTGCTGTG	1333	453.622	0.000453622	59795	9040.26	0.00904026	4.31378
ATP2A3_641	TTCCAGCACCAGCTCCCACA	45	15.3136	1.53136e-05	2073.5	313.488	0.000313488	4.26886
NOTCH2_8	CTCCAGCACCCCCAGGGGTA	27	9.18815	9.18815e-06	1276.5	192.991	0.000192991	4.25103
NCSTN_34	GCGTTGAGCAGGCGAACACA	171.5	58.3617	5.83617e-05	6584	995.419	0.000995419	4.06915
BRD3_229	GGCGGCCACCACTCTCCCGC	45	15.3136	1.53136e-05	1773.5	268.131	0.000268131	4.04416
NOTCH2_997	TGTCACACAGTGCCCCCTTG	228	77.5888	7.75888e-05	8367.5	1265.06	0.00126506	4.00988
PHGDH_77	ACCCTGGGAATTCTTGGCCT	186	63.2961	6.32961e-05	5389.5	814.826	0.000814826	3.66546
NOTCH3_1477	CAGTGCCCACCTGTCCACTC	582.5	198.226	0.000198226	14857.5	2246.27	0.00224627	3.4957
STAT3_146	CAGCATGTTGTACCACAGGA	182	61.9349	6.19349e-05	4685	708.314	0.000708314	3.49449
NOTCH2_293	CCACAGCCAGGCGGGCAGCC	220.5	75.0365	7.50365e-05	5435	821.705	0.000821705	3.43561
NOTCH3_684	GGAGCCCCCGTGGAGACAGG	35.5	12.0807	1.20807e-05	890	134.557	0.000134557	3.37339
BRD4_540	CTCCGACTCATACGTGGGAG	82.5	28.0749	2.80749e-05	1985.5	300.183	0.000300183	3.37279
TAF1_46	GGCTTGGGGGCTTTGGGGCT	90	30.6272	3.06272e-05	2150	325.053	0.000325053	3.36587
NOTCH3_320	TGTTCCCAGCTCCCTTGCTC	103	35.0511	3.50511e-05	2444.5	369.578	0.000369578	3.36166
PAK4_428	CAGCGACCAGATGTCTACCT	556	189.208	0.000189208	12695.5	1919.4	0.0019194	3.33576
ADORA3_72	CTGCCATCCCTCTGATTCTT	135.5	46.1109	4.61109e-05	3080	465.658	0.000465658	3.30823
PAK4_128	CCTGGGCACCCCGGGATGGG	39	13.2718	1.32718e-05	878.5	132.818	0.000132818	3.22904
NAMPT_28	CAAACCTCCACCAGAACCGA	36	12.2509	1.22509e-05	798	120.648	0.000120648	3.19855
TUBA3D_247	GCGGGCCCAGGCCTCCGCAA	272.167	92.6188	9.26188e-05	4960.67	749.991	0.000749991	3.00393
TUBA3E_12	GCGGGCCCAGGCCTCCGCAA	272.167	92.6188	9.26188e-05	4960.67	749.991	0.000749991	3.00393
TUBA8_234	GCGGGCCCAGGCCTCCGCAA	272.167	92.6188	9.26188e-05	4960.67	749.991	0.000749991	3.00393
PAK6_79	GCTGCAAAGGCACAGTCCCT	176.5	60.0633	6.00633e-05	3074.5	464.826	0.000464826	2.93142
MSLN_189	TCCTGCTGGTCCTGGTCCAG	268	91.2009	9.12009e-05	4576	691.835	0.000691835	2.90966
TRAP1_65	CTTCTCTGATAGGCACTCGG	154	52.4065	5.24065e-05	2478.5	374.719	0.000374719	2.81457
CTRL_61	GTACGTGGAAGCTTGTGGCC	1065	362.421	0.000362421	16156	2442.59	0.00244259	2.74929
NOTCH3_788	CACTGGCCTCCATGCTGGCA	570.5	194.142	0.000194142	8278	1251.53	0.00125153	2.68225
NAMPT_138	TGTAGGAGTCGGTGGCCAGG	27	9.18815	9.18815e-06	418	63.1964	6.31964e-05	2.6556
TUBA3C_2	TTCTTCAGCCTCGGCTTCCA	89.5	30.457	3.0457e-05	1277.5	193.142	0.000193142	2.62566
TUBA4A_157	GGCGTTTGTGCACTGGTATG	10	3.40302	3.40302e-06	162.5	24.568	2.4568e-05	2.53777
TRAP1_326	TCCAGGCTGGGTTTCGCCTG	310	105.494	0.000105494	3996	604.146	0.000604146	2.50652
NOTCH3_479	GATGGACACAGAGTGCCCAG	40.5	13.7822	1.37822e-05	522.5	78.9955	7.89955e-05	2.43606
BIRC7_75	GACAGGGCTGCCCAGAGAGC	81.5	27.7346	2.77346e-05	992	149.978	0.000149978	2.39348
CTRL_24	GCGGTCCTCAGTAAGCGCGT	1073	365.144	0.000365144	12637	1910.56	0.00191056	2.38427
MSLN_212	TGCGGGATGCTGCGGATGAT	493.5	167.939	0.000167939	5559.5	840.528	0.000840528	2.31651
BRD9_122	CCCACCATCAGCGTCCGGCT	1545	525.766	0.000525766	16656.5	2518.26	0.00251826	2.25776
ERCC3_56	GAAGCACCCGCCCTAGCCTT	314	106.855	0.000106855	3318	501.641	0.000501641	2.22044
TRAP1_17	CTGGAGCGACACTGACAGCC	959.5	326.52	0.00032652	9988	1510.06	0.00151006	2.20591
NOTCH3_168	AGAGCAGAGGCCCCAGGCCG	18.5	6.29558	6.29558e-06	214.5	32.4297	3.24297e-05	2.19604
IGF1R_476	TGACAGAAATAACAGCAGGC	9.5	3.23287	3.23287e-06	120.5	18.2181	1.82181e-05	2.18276
PAK4_154	GGGACCCCCTGAGCCCTCCC	217.5	74.0156	7.40156e-05	2209	333.973	0.000333973	2.15878
HSP90B1_148	AGGCCCTTCCCGAATTTGAT	471	160.282	0.000160282	4672.5	706.424	0.000706424	2.13299
BIRC2_147	TCTGTTGTATTTATTCCTTG	4	1.36121	1.36121e-06	59	8.92007	8.92007e-06	2.07083
EIF4A1_85	GCCCCCGATACAGGCGTGAC	483.5	164.536	0.000164536	4405	665.981	0.000665981	2.0105
PHGDH_161	CCTGGGTGCCAGCACCAAGG	92	31.3078	3.13078e-05	807.5	122.084	0.000122084	1.92969
AURKA_114	TGAGCCTGGCCACTATTTAC	208	70.7828	7.07828e-05	1755	265.334	0.000265334	1.89153
PAK6_222	CAAGGGTGCCCTGGCTGGTG	230.5	78.4396	7.84396e-05	1915	289.524	0.000289524	1.87073
NCSTN_81	TGCAAGACCAGCAATTCGGC	717.5	244.167	0.000244167	5755.5	870.16	0.00087016	1.82918
BRD4_29	TGCCTCCTCATGGGCCCGCC	126	42.878	4.2878e-05	914	138.185	0.000138185	1.66544
BIRC7_118	GCAGCTGTCAGTTCCTGCTC	457	155.518	0.000155518	3273	494.837	0.000494837	1.66354
KDM1A_127	GGTGGGGCTTGAGGGGGTGG	6.5	2.21196	2.21196e-06	59.5	8.99566	8.99566e-06	1.63785
BIRC3_138	CTCCGCAATTGTTCTTCCAC	510	173.554	0.000173554	3452.5	521.975	0.000521975	1.58307
PAK1_117	ACAGCAATGGATGTGGCCAC	664.5	226.131	0.000226131	4477	676.867	0.000676867	1.57748
DOT1L_726	GGGCTGGTCGTGGTCCTGGT	40	13.6121	1.36121e-05	271.5	41.0474	4.10474e-05	1.52486
CHKA_90	CCGACTGGAGCAGTTCATCC	415.5	141.395	0.000141395	2700	408.207	0.000408207	1.52293
STAT3_347	CTTGGATTGAGAGTCAAGAT	0	0	0	11.5	1.73866	1.73866e-06	1.45347
PSENEN_38	CGGCCCCGCTGGGGTGCCCT	39	13.2718	1.32718e-05	251	37.9481	3.79481e-05	1.44839
BRD3_142	AGCGCCCTTGCTCACCATGG	236.5	80.4814	8.04814e-05	1402	211.965	0.000211965	1.38607
NOTCH3_549	CCAGAGCGCCGCTGACTACC	408	138.843	0.000138843	2399	362.699	0.000362699	1.37894
NAMPT_56	CTATCGCTGACCACAGATAC	0	0	0	10.5	1.58747	1.58747e-06	1.37154
TUBA4A_189	GGGTGGAAGAGCTGTCGGTA	159	54.108	5.4108e-05	923.5	139.622	0.000139622	1.35149
IGF1R_550	GATTTTGACTGTGAAATCTT	0	0	0	10	1.51188	1.51188e-06	1.32877
NAMPT_7	AGTGTAACAAAATTCCCTGC	0	0	0	10	1.51188	1.51188e-06	1.32877
PHGDH_9	GCAAGATGGAGGGCTGCAGG	369	125.571	0.000125571	2045.5	309.254	0.000309254	1.2935
CDK13_297	GCGGGGGCGGCGGCGGTTGC	45.5	15.4837	1.54837e-05	257	38.8552	3.88552e-05	1.27373
PHGDH_43	GACATCAGCGGTCACCTTGG	194	66.0185	6.60185e-05	988	149.373	0.000149373	1.16592
ATP2A3_647	GTCCCTGTGGGAGCTGGTGC	1	0.340302	3.40302e-07	11.5	1.73866	1.73866e-06	1.03091
PAK4_326	CTGGGTGGTCATGGAGTTCC	68.5	23.3107	2.33107e-05	307	46.4146	4.64146e-05	0.963742
NOTCH3_854	GACATCAATGAGTGTCGCTC	55.5	18.8867	1.88867e-05	242	36.5874	3.65874e-05	0.918442
PPARG_30	TTCCATTACGGAGAGATCCA	32	10.8897	1.08897e-05	141	21.3175	2.13175e-05	0.908466
CDK12_395	CGGCGACGTCAGCGACAAAG	972.5	330.943	0.000330943	4113.5	621.91	0.00062191	0.908087
PAK4_424	GGGGTGGCTCGTTGAAGTAG	147	50.0244	5.00244e-05	594.5	89.881	8.9881e-05	0.832793
PPARG_79	TCGCCTTTGCTTTGGTCAGC	808	274.964	0.000274964	3207.5	484.934	0.000484934	0.816282
IGF1R_144	AGTCGCTGCTCTCGGCGCTG	251.5	85.5859	8.55859e-05	972	146.954	0.000146954	0.772948
CDK12_399	ACCTCAGCCTGCTCCTGGCA	1077	366.505	0.000366505	4109.5	621.306	0.000621306	0.759859
PAK4_264	GGGCCCAGGAACAGCAGGGG	46	15.6539	1.56539e-05	178.5	26.987	2.6987e-05	0.748898
PSEN1_123	TGGCGGGTTCAGTGAGGAAT	744.5	253.355	0.000253355	2808	424.535	0.000424535	0.742436
NAMPT_135	GAGCTTTACCTTGTAGGAGT	0	0	0	4	0.60475	6.0475e-07	0.682349
STAT3_186	TGCAGAGAGGCTGCCGTTGT	1027.5	349.66	0.00034966	3681	556.522	0.000556522	0.668955
AURKA_8	TCTGAGCATTGGCCTCTGGC	438.5	149.222	0.000149222	1512	228.596	0.000228596	0.611996
TUBAL3_44	TGGGGGCGAAGGCTGTCATG	108.5	36.9227	3.69227e-05	375.5	56.771	5.6771e-05	0.607281
BRD4_467	GCTGCTGGGGCACAGGAGCC	68.5	23.3107	2.33107e-05	234.5	35.4535	3.54535e-05	0.584468
PAK4_273	GGCGGGGGTGCAGGCTGGAG	30.5	10.3792	1.03792e-05	105	15.8747	1.58747e-05	0.568462
DOT1L_905	GACGCCGCCGGGGCCAGGCC	12	4.08362	4.08362e-06	43	6.50107	6.50107e-06	0.56124
CDK12_426	ATCCTGCCAGTGGGGGAGGC	347	118.085	0.000118085	1138.5	172.127	0.000172127	0.539844
MSLN_377	GCCTTGGGTCACACGTGTCC	420.5	143.097	0.000143097	1352	204.406	0.000204406	0.511437
DLL4_303	ATCTGGCCCCAGGGCCCCTG	191	64.9976	6.49976e-05	606	91.6197	9.16197e-05	0.488905
NOTCH3_245	CCCCCGGGAAGGCGGGGCTG	157.5	53.5975	5.35975e-05	498.5	75.367	7.5367e-05	0.484114
MET_205	AGCCTTGTCCCTCCTTCAAG	116.5	39.6452	3.96452e-05	366.5	55.4103	5.54103e-05	0.472874
BRD4_831	CCTCTTGGGCTTGTTAGGGT	0	0	0	2.5	0.377969	3.77969e-07	0.462543
TUBAL3_133	GGTGATGCCGGGTGGGGACC	255.5	86.9471	8.69471e-05	791	119.589	0.000119589	0.455395
NOTCH3_1526	GGCGGCAGGGCTCACCCACC	54	18.3763	1.83763e-05	168.5	25.4751	2.54751e-05	0.450344
EIF4A2_107	CTTACACAGAATTGGCAGAG	2.5	0.850754	8.50754e-07	9	1.36069	1.36069e-06	0.351094
TUBA8_66	GCTGCTCTGGATGGAAGAGC	108.5	36.9227	3.69227e-05	312	47.1705	4.71705e-05	0.345088
PAK6_192	TGGTGGGGCTGCGGCCACGC	99	33.6899	3.36899e-05	277	41.879	4.1879e-05	0.305756
ERCC3_177	CCGGTTCACCTCCGATGCCA	538.5	183.252	0.000183252	1498	226.479	0.000226479	0.30405
NCSTN_233	ACCACAGGCCCTGGCAGATG	422.5	143.777	0.000143777	1171	177.041	0.000177041	0.29837
IGF1R_518	CGAGCCACCTCCCACTCATC	269	91.5412	9.15412e-05	745	112.635	0.000112635	0.296237
PPARG_13	CATTCTGGCCCACCAACTTT	1609	547.546	0.000547546	4351	657.817	0.000657817	0.264267
NOTCH3_1195	ACATGCAGCAGCGATGGAAT	189	64.317	6.4317e-05	509.5	77.0301	7.70301e-05	0.256571
PSEN2_202	CCTGGGTAGCCAGTCAAGGG	105	35.7317	3.57317e-05	276	41.7278	4.17278e-05	0.218149
NAMPT_92	TTCTGGTAACTTAGATGGTC	0	0	0	1	0.151188	1.51188e-07	0.203123
TUBA4A_123	CAGCTTCTCTGCGCTTTGAC	15	5.10453	5.10453e-06	39.5	5.97191	5.97191e-06	0.191675
TUBA4A_111	CACAGCTTTGGTGGGGGCAC	245	83.3739	8.33739e-05	601	90.8638	9.08638e-05	0.122699
NOTCH3_165	CCAGGGAGGAAGGCCCCTGG	7	2.38211	2.38211e-06	17.5	2.64578	2.64578e-06	0.108304
ADORA3_113	ATTGGACTCTGCGCCATAGT	114	38.7944	3.87944e-05	268	40.5183	4.05183e-05	0.0611814
NOTCH2_93	CCTTCAGGTGGCCTGCTCTG	267.5	91.0307	9.10307e-05	605	91.4685	9.14685e-05	0.0068467
ADORA3_10	ATAGACGATAGGGTTCATCA	0	0	0	0	0	0	0
ADORA3_104	GAGTCCAATGAAAATTTCCA	0	0	0	0	0	0	0
ADORA3_105	GAAAATTTCCATGGTGATGT	0	0	0	0	0	0	0
ADORA3_106	CATGGTGATGTAGGTAACAT	0	0	0	0	0	0	0
ADORA3_109	CAACAGCACTGCTCTGTCAT	0	0	0	0	0	0	0
ADORA3_11	GATAGGGTTCATCATGGAGT	0	0	0	0	0	0	0
ADORA3_110	CAATGTTACCTACATCACCA	0	0	0	0	0	0	0
ADORA3_111	ATCACCATGGAAATTTTCAT	0	0	0	0	0	0	0
ADORA3_16	ATGCAGTTGATGATAGATAA	0	0	0	0	0	0	0
ADORA3_17	CAAGAAAAGAACCAGAAACA	0	0	0	0	0	0	0
ADORA3_19	GTAAAAGATGTCAAGATAGA	0	0	0	0	0	0	0
ADORA3_24	AACCAGGGGGATGAAAATCC	0	0	0	0	0	0	0
ADORA3_26	CATGTAGTCCATTCTCATGA	0	0	0	0	0	0	0
ADORA3_27	TTCTCATGACGGAAACAAAT	0	0	0	0	0	0	0
ADORA3_28	CGGAAACAAATTGGCATGAA	0	0	0	0	0	0	0
ADORA3_29	AACAAATTGGCATGAAAGGA	0	0	0	0	0	0	0
ADORA3_31	GACATTTCTGTGGTACTCTG	0	0	0	0	0	0	0
ADORA3_41	TTCATTCACACAGATACAAG	0	0	0	0	0	0	0
ADORA3_42	TCATTCACACAGATACAAGA	0	0	0	0	0	0	0
ADORA3_43	TCACCACTCACAGAAGAATA	0	0	0	0	0	0	0
ADORA3_44	CACTCACAGAAGAATATGGC	0	0	0	0	0	0	0
ADORA3_5	CACAAGCTTTGAGGATCAAA	0	0	0	0	0	0	0
ADORA3_52	GTGGGATTGACCCCCATGTT	0	0	0	0	0	0	0
ADORA3_54	ATTTGTTTCCGTCATGAGAA	0	0	0	0	0	0	0
ADORA3_59	TTATCTAACTCCAAAGAGAC	0	0	0	0	0	0	0
ADORA3_6	AGCTTTGAGGATCAAAAGGT	0	0	0	0	0	0	0
ADORA3_60	AAAGAGACAGGTGCATTTTA	0	0	0	0	0	0	0
ADORA3_61	AGACAGGTGCATTTTATGGA	0	0	0	0	0	0	0
ADORA3_62	GACAGGTGCATTTTATGGAC	0	0	0	0	0	0	0
ADORA3_63	TTATGGACGGGAGTTCAAGA	0	0	0	0	0	0	0
ADORA3_65	TTTTCTTGTTTGCTCTGTCA	0	0	0	0	0	0	0
ADORA3_67	CATCATCTACTTTAATGGTG	0	0	0	0	0	0	0
ADORA3_7	CTTGAACTTCTTTATTTTAT	0	0	0	0	0	0	0
ADORA3_70	CTATAAAATAAAGAAGTTCA	0	0	0	0	0	0	0
ADORA3_73	TCCACAGCAGTAATTGCTAA	0	0	0	0	0	0	0
ADORA3_74	CCACAGCAGTAATTGCTAAA	0	0	0	0	0	0	0
ADORA3_75	AGCAGTAATTGCTAAAGGGT	0	0	0	0	0	0	0
ADORA3_78	TTGCTAAAGGGTAGGGGAGA	0	0	0	0	0	0	0
ADORA3_8	ATTTTATAGGCATAGACGAT	0	0	0	0	0	0	0
ADORA3_84	GATGGCCAGCAAGGACATGA	0	0	0	0	0	0	0
ADORA3_88	CGTGGGTAAAGATAAGCAGT	0	0	0	0	0	0	0
ADORA3_9	TTTTATAGGCATAGACGATA	0	0	0	0	0	0	0
ADORA3_90	TAAAAAGGCAGCTGTAGAAG	0	0	0	0	0	0	0
ADORA3_96	TAGAGAGACAATGAAATAGA	0	0	0	0	0	0	0
ADORA3_97	AGAGACAATGAAATAGAAGG	0	0	0	0	0	0	0
ADORA3_98	GACAATGAAATAGAAGGTGG	0	0	0	0	0	0	0
ADORA3_99	AATAGAAGGTGGTGGTCTGC	0	0	0	0	0	0	0
APH1A_141	AGTGATCAAGAAAAGCGCGA	0	0	0	0	0	0	0
APH1A_33	GGGTTCAGGAATGTCTAGGA	0	0	0	0	0	0	0
APH1A_45	TTGTGTAAGGACTGACTACC	0	0	0	0	0	0	0
APH1A_49	AAAGAACACAACTCCCCAAA	0	0	0	0	0	0	0
APH1A_51	CTCCCCAAAAGGTATGGAGC	0	0	0	0	0	0	0
APH1A_52	AAAGGTATGGAGCAGGATAA	0	0	0	0	0	0	0
APH1A_74	ACCTGAAGTCAGGAAGTAAT	0	0	0	0	0	0	0
APH1A_78	GACACCACTGATGATACCGA	0	0	0	0	0	0	0
APH1A_79	CCGAAGGAGAGACCAGAAAC	0	0	0	0	0	0	0
APH1A_80	CGAAGGAGAGACCAGAAACT	0	0	0	0	0	0	0
APH1A_85	CTCTCCTTCGGTATCATCAG	0	0	0	0	0	0	0
ATP2A1_118	AGGGACTTTGTCCCCCACTG	0	0	0	0	0	0	0
ATP2A1_119	TGTATCTGTCATCAAACACA	0	0	0	0	0	0	0
ATP2A1_121	CAAGAAGAACATGCTTTTCT	0	0	0	0	0	0	0
ATP2A1_122	AAAGCATGTTCTTCTTGTCC	0	0	0	0	0	0	0
ATP2A1_13	GGACCAAGTTAAGCGGAATC	0	0	0	0	0	0	0
ATP2A1_14	AAGCGGAATCTGGAGAAATA	0	0	0	0	0	0	0
ATP2A1_150	GCTGTCTGGCTTATCAACAT	0	0	0	0	0	0	0
ATP2A1_159	CTACTACTTTAAGATTGCCG	0	0	0	0	0	0	0
ATP2A1_16	CCAAGGGACACTTACCATTG	0	0	0	0	0	0	0
ATP2A1_163	AAGAAAGGCTTTCATACCTT	0	0	0	0	0	0	0
ATP2A1_164	AGAAAGGCTTTCATACCTTC	0	0	0	0	0	0	0
ATP2A1_165	GAAAGGCTTTCATACCTTCG	0	0	0	0	0	0	0
ATP2A1_169	GGCAATCTTAAAGTAGTAGA	0	0	0	0	0	0	0
ATP2A1_17	TCTCCAGATTCCGCTTAACT	0	0	0	0	0	0	0
ATP2A1_170	TAAAGTAGTAGATGGCCCCG	0	0	0	0	0	0	0
ATP2A1_179	ACAGATGAGGGAGATGACCT	0	0	0	0	0	0	0
ATP2A1_187	GTCTCGGATCTTCCCAATCT	0	0	0	0	0	0	0
ATP2A1_205	AGATGTCTGTCTGCAAGGTC	0	0	0	0	0	0	0
ATP2A1_210	AGACATCTGGTTGGTGGTGA	0	0	0	0	0	0	0
ATP2A1_218	GGAGGGCAAGCTTCTTACAA	0	0	0	0	0	0	0
ATP2A1_230	GCAGATGTTTATCATTGACA	0	0	0	0	0	0	0
ATP2A1_231	GATGTTTATCATTGACAAGG	0	0	0	0	0	0	0
ATP2A1_232	TTTATCATTGACAAGGTGGA	0	0	0	0	0	0	0
ATP2A1_233	TTATCATTGACAAGGTGGAT	0	0	0	0	0	0	0
ATP2A1_234	TATCATTGACAAGGTGGATG	0	0	0	0	0	0	0
ATP2A1_235	CTGAATGAGTTCTCCATCAC	0	0	0	0	0	0	0
ATP2A1_240	CTCTCCCTCTGGAGCGTAAG	0	0	0	0	0	0	0
ATP2A1_241	CTCTGGAGCGTAAGTGGAGC	0	0	0	0	0	0	0
ATP2A1_245	TGTCAATGATAAACATCTGC	0	0	0	0	0	0	0
ATP2A1_259	TACCTCGTTGAAGTCCAAGG	0	0	0	0	0	0	0
ATP2A1_261	CAAGGAGGAGTCATTGCAGA	0	0	0	0	0	0	0
ATP2A1_267	TGGCTTATCATTCTTCAAGC	0	0	0	0	0	0	0
ATP2A1_270	AAAGGTGTCTATGAGAAGGT	0	0	0	0	0	0	0
ATP2A1_274	GAAGATGAATGTGTTCAACA	0	0	0	0	0	0	0
ATP2A1_275	GGATGTGAGAAGCCTCTCGA	0	0	0	0	0	0	0
ATP2A1_276	TGTGAGAAGCCTCTCGAAGG	0	0	0	0	0	0	0
ATP2A1_281	ACACATTCATCTTCTCCACC	0	0	0	0	0	0	0
ATP2A1_283	ATTCATCTTCTCCACCAGGG	0	0	0	0	0	0	0
ATP2A1_286	GACCTTCTCATAGACACCTT	0	0	0	0	0	0	0
ATP2A1_288	GATCCGCCAGCTAATGAAGA	0	0	0	0	0	0	0
ATP2A1_289	AATGAAGAAGGAATTCACCC	0	0	0	0	0	0	0
ATP2A1_301	TGGGGAGCAATAGACAGACA	0	0	0	0	0	0	0
ATP2A1_302	CAGACATGGACTTTCTGTCT	0	0	0	0	0	0	0
ATP2A1_303	AGACATGGACTTTCTGTCTC	0	0	0	0	0	0	0
ATP2A1_307	ATTCCTTCTTCATTAGCTGG	0	0	0	0	0	0	0
ATP2A1_320	GCCGGTGAAGGAAAAGATCA	0	0	0	0	0	0	0
ATP2A1_321	GGTGAAGGAAAAGATCATGG	0	0	0	0	0	0	0
ATP2A1_339	AGCTGCTTACCTCATACTCC	0	0	0	0	0	0	0
ATP2A1_35	AGTTTGAAGACCTCCTGGTG	0	0	0	0	0	0	0
ATP2A1_361	CAACTCGCACATAGTTACAG	0	0	0	0	0	0	0
ATP2A1_366	CTCTGCTGTATCTCCCCAGA	0	0	0	0	0	0	0
ATP2A1_38	ACTTACGAAGGAAATGCATG	0	0	0	0	0	0	0
ATP2A1_381	TCCGGGTGATCATGATCACT	0	0	0	0	0	0	0
ATP2A1_382	CCGGGTGATCATGATCACTG	0	0	0	0	0	0	0
ATP2A1_391	CATCTTTGGGGAGAACGAGG	0	0	0	0	0	0	0
ATP2A1_400	CTACGATGAGATCACAGCCA	0	0	0	0	0	0	0
ATP2A1_402	AGATCACAGCCATGGTGAGA	0	0	0	0	0	0	0
ATP2A1_405	TGATCTCATCGTAGGACTGC	0	0	0	0	0	0	0
ATP2A1_406	CTGCAGGTACTCCACAATCT	0	0	0	0	0	0	0
ATP2A1_424	CCCCAGTGATCATGATCACC	0	0	0	0	0	0	0
ATP2A1_439	GCCCTGAAGAAGGCTGAGAT	0	0	0	0	0	0	0
ATP2A1_451	TACCTCATTTCCTCCAACGT	0	0	0	0	0	0	0
ATP2A1_459	CTGCTTCATGTTGTTGTAGA	0	0	0	0	0	0	0
ATP2A1_489	CCGCCCCCCCCGGAGCCCCA	0	0	0	0	0	0	0
ATP2A1_493	TTCTTCCGCTACATGGCAAT	0	0	0	0	0	0	0
ATP2A1_5	TAAAACCACGGAGGAATGTT	0	0	0	0	0	0	0
ATP2A1_532	CAGCGGTCAGGAAGATACTG	0	0	0	0	0	0	0
ATP2A1_533	AGCGGTCAGGAAGATACTGT	0	0	0	0	0	0	0
ATP2A1_563	AGATGTGCAATGCACTGAAC	0	0	0	0	0	0	0
ATP2A1_564	TGTGCAATGCACTGAACAGG	0	0	0	0	0	0	0
ATP2A1_565	GTGCAATGCACTGAACAGGT	0	0	0	0	0	0	0
ATP2A1_580	ACAGTCTATGCCCTCAAAGT	0	0	0	0	0	0	0
ATP2A1_582	ACTGCATGAAGTGAGTCTGC	0	0	0	0	0	0	0
ATP2A1_598	GGGGGTCAACATAGAGGATG	0	0	0	0	0	0	0
ATP2A1_599	CATAGAGGATGAGGAAGTGC	0	0	0	0	0	0	0
ATP2A1_6	GAGGAATGTTTGGCCTATTT	0	0	0	0	0	0	0
ATP2A1_600	ATAGAGGATGAGGAAGTGCA	0	0	0	0	0	0	0
ATP2A1_603	CAGGGACATGGAGAGGCAGA	0	0	0	0	0	0	0
ATP2A1_62	CATTGGCAATGAGGATCAAG	0	0	0	0	0	0	0
ATP2A1_620	AAATCCTCAAGTTCGTTGCT	0	0	0	0	0	0	0
ATP2A1_622	GTTGCTCGGAACTACCTAGA	0	0	0	0	0	0	0
ATP2A1_623	TCGGAACTACCTAGAGGGTA	0	0	0	0	0	0	0
ATP2A1_63	GAGGATCAAGAGGATGACAA	0	0	0	0	0	0	0
ATP2A1_637	GAGGGGGAACAGTTATCCTA	0	0	0	0	0	0	0
ATP2A1_638	CAGATCCAGAAGATGAAAGA	0	0	0	0	0	0	0
ATP2A1_64	AGGATCAAGAGGATGACAAA	0	0	0	0	0	0	0
ATP2A1_640	CTTCTTTCATCTTCTGGATC	0	0	0	0	0	0	0
ATP2A1_641	TTTCATCTTCTGGATCTGGA	0	0	0	0	0	0	0
ATP2A1_65	GATGACAAAGGGTTCAACAA	0	0	0	0	0	0	0
ATP2A1_66	GGGTTCAACAAAGGCAGTGA	0	0	0	0	0	0	0
ATP2A1_67	CTCTTCACCTTCCTCAAACC	0	0	0	0	0	0	0
ATP2A1_7	AGGAATGTTTGGCCTATTTT	0	0	0	0	0	0	0
ATP2A1_77	GTATGAGCCAGAGATGGGGA	0	0	0	0	0	0	0
ATP2A1_79	AGAGATGGGGAAGGTCTACC	0	0	0	0	0	0	0
ATP2A1_8	GGAATGTTTGGCCTATTTTG	0	0	0	0	0	0	0
ATP2A1_81	CAAGTCAGTGCAAAGGATCA	0	0	0	0	0	0	0
ATP2A1_84	AAGGCTCGGGACATCGTCCC	0	0	0	0	0	0	0
ATP2A2_126	TCCAGACTGCAATGCAAATA	0	0	0	0	0	0	0
ATP2A2_127	CCAGACTGCAATGCAAATAA	0	0	0	0	0	0	0
ATP2A2_128	GCAAATAAGGGAGATGACTT	0	0	0	0	0	0	0
ATP2A2_132	CCCCCTACAGATGTTCATTC	0	0	0	0	0	0	0
ATP2A2_134	TTCATTCTGGACAGAGTGGA	0	0	0	0	0	0	0
ATP2A2_135	CTTAATGAGTTTACCATAAC	0	0	0	0	0	0	0
ATP2A2_136	GGATCAACTTATGCACCTAT	0	0	0	0	0	0	0
ATP2A2_138	TGCATAAGTTGATCCAGTTA	0	0	0	0	0	0	0
ATP2A2_139	CAGTTATGGTAAACTCATTA	0	0	0	0	0	0	0
ATP2A2_140	AGTTATGGTAAACTCATTAA	0	0	0	0	0	0	0
ATP2A2_143	TCCAGAATGAACATCTGTAG	0	0	0	0	0	0	0
ATP2A2_144	GTGAATTGTCACCAGTATGA	0	0	0	0	0	0	0
ATP2A2_150	CCTTTAACCAATACAGGCAA	0	0	0	0	0	0	0
ATP2A2_151	CTTTAACCAATACAGGCAAA	0	0	0	0	0	0	0
ATP2A2_154	GTATTTGATACCGAATTGAA	0	0	0	0	0	0	0
ATP2A2_155	TCAAATACTCACTGAGTTGC	0	0	0	0	0	0	0
ATP2A2_159	CATTAAACAGCTGATGAAAA	0	0	0	0	0	0	0
ATP2A2_160	ACGTGACAGAAAGTCAATGT	0	0	0	0	0	0	0
ATP2A2_161	GTACACCAAATAAACCAAGC	0	0	0	0	0	0	0
ATP2A2_17	AAGAAGCTTAAGGAGAGATG	0	0	0	0	0	0	0
ATP2A2_177	AAGAGAAGAAATGCACCTTG	0	0	0	0	0	0	0
ATP2A2_179	AACCTCATATTTAATAAAGT	0	0	0	0	0	0	0
ATP2A2_18	AAGGAGAGATGGGGCTCCAA	0	0	0	0	0	0	0
ATP2A2_180	TAAAGTTGGCAGAGTCCTCA	0	0	0	0	0	0	0
ATP2A2_21	TAAGCTTCTTGACCTGTTCC	0	0	0	0	0	0	0
ATP2A2_221	ACGATTTTAGACTTGTGGGA	0	0	0	0	0	0	0
ATP2A2_232	GGTTGAGTTCATCAAACTCC	0	0	0	0	0	0	0
ATP2A2_246	GCTCTGAAGAAAGCCGAGAT	0	0	0	0	0	0	0
ATP2A2_27	TCTACATTCTACAGAGTTAC	0	0	0	0	0	0	0
ATP2A2_276	GCCCATAGCAATGCCAATCT	0	0	0	0	0	0	0
ATP2A2_29	TTAAGATTACCTTCTTCAGC	0	0	0	0	0	0	0
ATP2A2_31	AGTTTGAAGACTTGCTAGTT	0	0	0	0	0	0	0
ATP2A2_32	GCTAGTTAGGATTTTATTAC	0	0	0	0	0	0	0
ATP2A2_324	ACTGAGTACCAGCTGGTAGA	0	0	0	0	0	0	0
ATP2A2_329	TCATTTCCTACAGTGTAAAG	0	0	0	0	0	0	0
ATP2A2_336	AAGGTGCACTAACCTGTTGA	0	0	0	0	0	0	0
ATP2A2_35	TTCTCTTCTAGGTTTTGGCT	0	0	0	0	0	0	0
ATP2A2_356	AGGGTTCGACATAGAGGATC	0	0	0	0	0	0	0
ATP2A2_36	GTTTTGGCTTGGTTTGAAGA	0	0	0	0	0	0	0
ATP2A2_37	ATTAGTAGCCAATGCAATTG	0	0	0	0	0	0	0
ATP2A2_38	TTAGTAGCCAATGCAATTGT	0	0	0	0	0	0	0
ATP2A2_393	CTAACTTTAGCGATATGTTC	0	0	0	0	0	0	0
ATP2A2_397	GGCATTATGAGCAGCACAAA	0	0	0	0	0	0	0
ATP2A2_404	TCTTTCCTTTTCAGCAATAC	0	0	0	0	0	0	0
ATP2A2_405	TTACTCCAGTATTGCTGAAA	0	0	0	0	0	0	0
ATP2A2_41	CCATACACCCACAATTGCAT	0	0	0	0	0	0	0
ATP2A2_42	AATATGAGTAAAATTACAAA	0	0	0	0	0	0	0
ATP2A2_43	AATTACAAAAGGTTCTACAA	0	0	0	0	0	0	0
ATP2A2_44	AAATGCCATCGAAGCCCTTA	0	0	0	0	0	0	0
ATP2A2_45	TAAGGAATATGAGCCTGAAA	0	0	0	0	0	0	0
ATP2A2_46	AAGGAATATGAGCCTGAAAT	0	0	0	0	0	0	0
ATP2A2_60	TCTTAGTGTGGTAGATTTGA	0	0	0	0	0	0	0
ATP2A2_61	GAAGTTAACCTTATATCAGC	0	0	0	0	0	0	0
ATP2A2_62	AACTTTGTCACCAACTAATT	0	0	0	0	0	0	0
ATP2A2_69	CAGAGACAGATTCACCTAAG	0	0	0	0	0	0	0
ATP2A2_78	ACTGGAGTTAACACCGAAAT	0	0	0	0	0	0	0
ATP2A2_85	AGCAAAAACTAGATGAATTT	0	0	0	0	0	0	0
ATP2A2_97	CTTTAAAATTGCAGTGGCCC	0	0	0	0	0	0	0
ATP2A3_106	GAGGGCATTGCACATTTCAA	0	0	0	0	0	0	0
ATP2A3_121	CACTTCAGGAAGTTCCTCTG	0	0	0	0	0	0	0
ATP2A3_122	ACTTCAGGAAGTTCCTCTGG	0	0	0	0	0	0	0
ATP2A3_131	AGCTGGTAGAAGTTGATGTG	0	0	0	0	0	0	0
ATP2A3_134	GTCATACACAAACCACCAGG	0	0	0	0	0	0	0
ATP2A3_135	ATACACAAACCACCAGGTGG	0	0	0	0	0	0	0
ATP2A3_179	ATCTTCCTCACGGCAATTCT	0	0	0	0	0	0	0
ATP2A3_18	GCTCAGAGAGGGAGGAAGCA	0	0	0	0	0	0	0
ATP2A3_183	TGGGTGAACCTGGTGACAGA	0	0	0	0	0	0	0
ATP2A3_184	GACAGACGGCCTACCTGCCA	0	0	0	0	0	0	0
ATP2A3_19	CTCAGAGAGGGAGGAAGCAG	0	0	0	0	0	0	0
ATP2A3_20	CCCACAAGGTGATACCAAAG	0	0	0	0	0	0	0
ATP2A3_201	TTGCTTCATGTTGCTGTAGA	0	0	0	0	0	0	0
ATP2A3_208	TGCCGATCTCTGCTTTCTTC	0	0	0	0	0	0	0
ATP2A3_215	GCCCTGAAGAAAGCAGAGAT	0	0	0	0	0	0	0
ATP2A3_236	CATAGCAGTGATCTCGTTAA	0	0	0	0	0	0	0
ATP2A3_286	GGATAACAAAGGCACTGCCG	0	0	0	0	0	0	0
ATP2A3_291	CCGCAGGCTTGGCATCTTTG	0	0	0	0	0	0	0
ATP2A3_302	CTTTAACGAGATCACTGCTA	0	0	0	0	0	0	0
ATP2A3_303	ACGAGATCACTGCTATGGTG	0	0	0	0	0	0	0
ATP2A3_32	GAGAAGGCCTGGATAAAGAC	0	0	0	0	0	0	0
ATP2A3_349	AAGGAAGGAGGACATGGAGC	0	0	0	0	0	0	0
ATP2A3_353	TCACAAACATCTTGCTGCCC	0	0	0	0	0	0	0
ATP2A3_364	AGTACACGGACATGGATTTC	0	0	0	0	0	0	0
ATP2A3_371	CAGCTGCTTGATGACCTGCG	0	0	0	0	0	0	0
ATP2A3_381	AGCAAGATGTTTGTGAAGGT	0	0	0	0	0	0	0
ATP2A3_383	CAAGATGTTTGTGAAGGTGG	0	0	0	0	0	0	0
ATP2A3_396	GGCCAAGGGTGTGTATGAGA	0	0	0	0	0	0	0
ATP2A3_397	CAAGGGTGTGTATGAGAAGG	0	0	0	0	0	0	0
ATP2A3_399	TGTGTATGAGAAGGTGGGAG	0	0	0	0	0	0	0
ATP2A3_400	TGAGAAGGTGGGAGAGGCCA	0	0	0	0	0	0	0
ATP2A3_437	GGTATACGTGGTACCCGAGA	0	0	0	0	0	0	0
ATP2A3_544	CAATCAGATGTCTGTCTGCC	0	0	0	0	0	0	0
ATP2A3_563	TGGTGGACTTGATCTCGATG	0	0	0	0	0	0	0
ATP2A3_578	CCACTTCTACAATGTCCCCT	0	0	0	0	0	0	0
ATP2A3_586	CTCAGGCTCATACTCCTTCA	0	0	0	0	0	0	0
ATP2A3_591	GAAGGAGTATGAGCCTGAGA	0	0	0	0	0	0	0
ATP2A3_592	AAGGAGTATGAGCCTGAGAT	0	0	0	0	0	0	0
ATP2A3_605	TGTAGAAGTGGCAGGTATGC	0	0	0	0	0	0	0
ATP2A3_612	GATGACCAGGGGCTCCACGA	0	0	0	0	0	0	0
ATP2A3_634	TGGCAGGGCCCTACTTACAA	0	0	0	0	0	0	0
ATP2A3_635	CCCTACTTACAAAGGAGACA	0	0	0	0	0	0	0
ATP2A3_636	CCTACTTACAAAGGAGACAA	0	0	0	0	0	0	0
ATP2A3_651	CCCTTGTCTCCTTTGTAAGT	0	0	0	0	0	0	0
ATP2A3_8	TGGGAACAGAGTGGAGTCTC	0	0	0	0	0	0	0
AURKA_10	GCTTCAACAGTCTTGAAATG	0	0	0	0	0	0	0
AURKA_102	CTCTTTTGGGTGTTATTCAG	0	0	0	0	0	0	0
AURKA_104	TTATTCAGTGGCCTGGAGAC	0	0	0	0	0	0	0
AURKA_106	GGAGACAGGATGAGGTACAC	0	0	0	0	0	0	0
AURKA_107	TTCTGCTTCTGATTCTGAAC	0	0	0	0	0	0	0
AURKA_116	ACAGGTAATGGATTCTGACA	0	0	0	0	0	0	0
AURKA_122	AATCCATTACCTGTAAATAG	0	0	0	0	0	0	0
AURKA_127	TCAGAAGCAGAAGCAATTGC	0	0	0	0	0	0	0
AURKA_131	ATTATTCAATTTACCTTAAC	0	0	0	0	0	0	0
AURKA_132	AAATGCAGTTTTCTTTAGAT	0	0	0	0	0	0	0
AURKA_133	TCTAAAGAAAACTGCATTTC	0	0	0	0	0	0	0
AURKA_14	CAGGGAATGTGAATTCAACC	0	0	0	0	0	0	0
AURKA_15	ATTCCCTGACTTTGTAACAG	0	0	0	0	0	0	0
AURKA_16	TTCCCTGACTTTGTAACAGA	0	0	0	0	0	0	0
AURKA_18	CTTTGTAACAGAGGGAGCCA	0	0	0	0	0	0	0
AURKA_2	TCTTTGTTTTGGCAATTTGA	0	0	0	0	0	0	0
AURKA_20	GAGAAGTACTTGAACACCCC	0	0	0	0	0	0	0
AURKA_21	ATCAGCTAGCAAACAGTCTT	0	0	0	0	0	0	0
AURKA_23	ATATTCTTTTGTAGGTCTCT	0	0	0	0	0	0	0
AURKA_25	TATGTGTTTGCCTCAAAAGG	0	0	0	0	0	0	0
AURKA_26	ATTCATAGCAAAGAACTCCA	0	0	0	0	0	0	0
AURKA_31	CTTCAATCATTTCAGGGGGC	0	0	0	0	0	0	0
AURKA_38	CTGCCCCCTGAAATGATTGA	0	0	0	0	0	0	0
AURKA_42	ATGATGAGAAGGTGGATCTC	0	0	0	0	0	0	0
AURKA_45	AGACCTACAAAAGAATATCA	0	0	0	0	0	0	0
AURKA_46	GACCTACAAAAGAATATCAC	0	0	0	0	0	0	0
AURKA_47	CACCTCTAAAGTTACATACC	0	0	0	0	0	0	0
AURKA_48	AAAGTTACATACCTGGAAGA	0	0	0	0	0	0	0
AURKA_49	GATCCAAGAAGTAAGTTCTC	0	0	0	0	0	0	0
AURKA_52	TTAACAGTATATAACAGAAT	0	0	0	0	0	0	0
AURKA_53	AAGCCAGAGAACTTACTTCT	0	0	0	0	0	0	0
AURKA_6	TCAAGTACTTCTCTGAGCAT	0	0	0	0	0	0	0
AURKA_60	GTGGTGCATATTCCAGAATT	0	0	0	0	0	0	0
AURKA_61	TTCCAGAATTAGGTAGACTC	0	0	0	0	0	0	0
AURKA_62	GGTAGACTCTGGTAGCATCA	0	0	0	0	0	0	0
AURKA_63	CCATACAGTCTAAGAATATT	0	0	0	0	0	0	0
AURKA_64	CCTAATATTCTTAGACTGTA	0	0	0	0	0	0	0
AURKA_67	TGAACCTGAAAACTCACCGA	0	0	0	0	0	0	0
AURKA_75	GTGTTCAAATTCCTCCTAGG	0	0	0	0	0	0	0
AURKA_76	AAATTCCTCCTAGGAGGCAG	0	0	0	0	0	0	0
AURKA_77	AATTCCTCCTAGGAGGCAGT	0	0	0	0	0	0	0
AURKA_79	GCTTTGGAAGACTTTGAAAT	0	0	0	0	0	0	0
AURKA_83	CCTCTGGGTAAAGGAAAGTT	0	0	0	0	0	0	0
AURKA_84	AAAGTTTGGTAATGTTTATT	0	0	0	0	0	0	0
AURKA_86	AGTGTTATTTAAAGCTCAGC	0	0	0	0	0	0	0
AURKA_89	TAGAAATACAGTCCCACCTT	0	0	0	0	0	0	0
AURKA_94	AAATAATCCTGAGGAGGAAC	0	0	0	0	0	0	0
AURKA_95	GTCTCAAAAGCTAGTTTACC	0	0	0	0	0	0	0
AURKB_1	AGTGAATGACAGGGACCATC	0	0	0	0	0	0	0
AURKB_100	ATGCTCTAATGTACTGCCAT	0	0	0	0	0	0	0
AURKB_101	AATGTACTGCCATGGGAAGA	0	0	0	0	0	0	0
AURKB_102	AAGCCAGAAAATCTGCTCTT	0	0	0	0	0	0	0
AURKB_103	AGCCAGAAAATCTGCTCTTA	0	0	0	0	0	0	0
AURKB_104	AAATCTGCTCTTAGGGCTCA	0	0	0	0	0	0	0
AURKB_105	AATCTGCTCTTAGGGCTCAA	0	0	0	0	0	0	0
AURKB_106	GAGCTGAAGATTGCTGACTT	0	0	0	0	0	0	0
AURKB_117	GAATCAAGTAGATCCTCCTC	0	0	0	0	0	0	0
AURKB_118	AAAAATAGTTGTAGAGACGC	0	0	0	0	0	0	0
AURKB_121	AGAGACGCAGGATGTTGGGA	0	0	0	0	0	0	0
AURKB_124	GCAGGATGTTGGGATGGCTG	0	0	0	0	0	0	0
AURKB_125	CAGGATGTTGGGATGGCTGG	0	0	0	0	0	0	0
AURKB_126	ATTCTAGAGTATGCCCCCCG	0	0	0	0	0	0	0
AURKB_13	CCCAAGGGTGGGCTGAGACC	0	0	0	0	0	0	0
AURKB_134	GCATCAACCCATACTGCAGG	0	0	0	0	0	0	0
AURKB_135	CATCAACCCATACTGCAGGT	0	0	0	0	0	0	0
AURKB_136	ACCCATACTGCAGGTGGGCC	0	0	0	0	0	0	0
AURKB_139	TCTCTATCTGGGACTTGAAG	0	0	0	0	0	0	0
AURKB_144	ACAATTGATGACTTTGAGAT	0	0	0	0	0	0	0
AURKB_145	CAATTGATGACTTTGAGATT	0	0	0	0	0	0	0
AURKB_149	CCTCTGGGCAAAGGCAAGTT	0	0	0	0	0	0	0
AURKB_150	CAAGTTTGGAAACGTGTACT	0	0	0	0	0	0	0
AURKB_151	TTGGAAACGTGTACTTGGCT	0	0	0	0	0	0	0
AURKB_152	TGGAAACGTGTACTTGGCTC	0	0	0	0	0	0	0
AURKB_153	GAAGAAAAGCCATTTCATCG	0	0	0	0	0	0	0
AURKB_155	CTTCAAGTCCCAGATAGAGA	0	0	0	0	0	0	0
AURKB_156	CAAGTCCCAGATAGAGAAGG	0	0	0	0	0	0	0
AURKB_157	AAGTCCCAGATAGAGAAGGA	0	0	0	0	0	0	0
AURKB_158	CCAGATAGAGAAGGAGGGCG	0	0	0	0	0	0	0
AURKB_159	GCGCAGAGAGATCGAAATCC	0	0	0	0	0	0	0
AURKB_162	GGGCACTTACGTTAAGATGT	0	0	0	0	0	0	0
AURKB_163	GGCACTTACGTTAAGATGTC	0	0	0	0	0	0	0
AURKB_164	TGCTATTCTCCATCACCTTC	0	0	0	0	0	0	0
AURKB_169	GTTCTCTCCTTAGCTGCCCC	0	0	0	0	0	0	0
AURKB_172	AAGGTGATGGAGAATAGCAG	0	0	0	0	0	0	0
AURKB_173	AGGTGATGGAGAATAGCAGT	0	0	0	0	0	0	0
AURKB_178	CTGTGGGCTGGACATTGGAG	0	0	0	0	0	0	0
AURKB_180	CTCATGAGGACAAGTGCAGA	0	0	0	0	0	0	0
AURKB_181	TCATGAGGACAAGTGCAGAT	0	0	0	0	0	0	0
AURKB_185	GGGTGACAGGCTCTTTCCGG	0	0	0	0	0	0	0
AURKB_194	GCTCCTTCTCAGGCTCCATC	0	0	0	0	0	0	0
AURKB_205	AGGGGTAGGAGTTCTCCTTC	0	0	0	0	0	0	0
AURKB_206	GGGGTAGGAGTTCTCCTTCT	0	0	0	0	0	0	0
AURKB_207	TCCCCCTTTCTCTCTAAGGA	0	0	0	0	0	0	0
AURKB_208	CTCTCTAAGGATGGCCCAGA	0	0	0	0	0	0	0
AURKB_209	AGAAGGAGAACTCCTACCCC	0	0	0	0	0	0	0
AURKB_21	GGGGTTATGCCTGAGCAGTT	0	0	0	0	0	0	0
AURKB_24	CAGTTTGGAGATGAGGTCCT	0	0	0	0	0	0	0
AURKB_3	CCATCAGGCGACAGATTGAA	0	0	0	0	0	0	0
AURKB_32	GGAACTTTAGGTCCACCTGC	0	0	0	0	0	0	0
AURKB_33	CATCTCTTCACACCTGCAGG	0	0	0	0	0	0	0
AURKB_37	ACCTCATCTCCAAACTGCTC	0	0	0	0	0	0	0
AURKB_38	ACTGCTCAGGCATAACCCCT	0	0	0	0	0	0	0
AURKB_53	TTGTGTGATGCACTCTCAAA	0	0	0	0	0	0	0
AURKB_55	GTGATGCACTCTCAAAGGGT	0	0	0	0	0	0	0
AURKB_6	ACAGATTGAAGGGCAGAGGG	0	0	0	0	0	0	0
AURKB_61	TCTCTGGGGGCAGGTAGTCC	0	0	0	0	0	0	0
AURKB_65	CACATTGTCTTCCTCCTGGG	0	0	0	0	0	0	0
AURKB_66	ACATTGTCTTCCTCCTGGGA	0	0	0	0	0	0	0
AURKB_68	CCCAGGAGGAAGACAATGTG	0	0	0	0	0	0	0
AURKB_75	ACAATGAGAAGGTGGATCTG	0	0	0	0	0	0	0
AURKB_76	AAGGTGGATCTGTGGTGCAT	0	0	0	0	0	0	0
AURKB_80	TTTGCTATGAGCTGCTGGTG	0	0	0	0	0	0	0
AURKB_95	AACTCCTCCATGATCTGGGA	0	0	0	0	0	0	0
AURKB_99	GATGCTCTAATGTACTGCCA	0	0	0	0	0	0	0
BCL2_100	TGTACTTCATCACTATCTCC	0	0	0	0	0	0	0
BCL2_106	GGAGAACAGGGTACGATAAC	0	0	0	0	0	0	0
BCL2_107	GAGAACAGGGTACGATAACC	0	0	0	0	0	0	0
BCL2_108	TCCATTATAAGCTGTCGCAG	0	0	0	0	0	0	0
BCL2_109	CCATTATAAGCTGTCGCAGA	0	0	0	0	0	0	0
BCL2_110	CATTATAAGCTGTCGCAGAG	0	0	0	0	0	0	0
BCL2_14	GATGCCTTTGTGGAACTGTA	0	0	0	0	0	0	0
BCL2_148	TGGAGGAGCTCTTCAGGGAC	0	0	0	0	0	0	0
BCL2_150	TCTTCAGGGACGGGGTGAAC	0	0	0	0	0	0	0
BCL2_156	ATTGTGGCCTTCTTTGAGTT	0	0	0	0	0	0	0
BCL2_159	GGCCTTCTTTGAGTTCGGTG	0	0	0	0	0	0	0
BCL2_166	GGATGACTGAGTACCTGAAC	0	0	0	0	0	0	0
BCL2_167	TGAACCGGCACCTGCACACC	0	0	0	0	0	0	0
BCL2_175	TGCACTTGGTGATGTGAGTC	0	0	0	0	0	0	0
BCL2_2	ACTTCACTTGTGGCCCAGAT	0	0	0	0	0	0	0
BCL2_28	GGATCCAGGTGTGCAGGTGC	0	0	0	0	0	0	0
BCL2_30	TCAGGTACTCAGTCATCCAC	0	0	0	0	0	0	0
BCL2_31	CAGGTACTCAGTCATCCACA	0	0	0	0	0	0	0
BCL2_72	AGCCGGGGTCTGCAGCGGCG	0	0	0	0	0	0	0
BCL2_79	ACCGGGTCCCGGGATGCGGC	0	0	0	0	0	0	0
BCL2_98	GGGGGCGGCCCCCGGGGGCG	0	0	0	0	0	0	0
BCL2L1_10	GATACTTTTGTGGAACTCTA	0	0	0	0	0	0	0
BCL2L1_102	AGGTAGTGAATGAACTCTTC	0	0	0	0	0	0	0
BCL2L1_104	GTGAATGAACTCTTCCGGGA	0	0	0	0	0	0	0
BCL2L1_105	TGAATGAACTCTTCCGGGAT	0	0	0	0	0	0	0
BCL2L1_107	TCTTCCGGGATGGGGTAAAC	0	0	0	0	0	0	0
BCL2L1_11	ATACTTTTGTGGAACTCTAT	0	0	0	0	0	0	0
BCL2L1_114	AGACAAGGAGATGCAGGTAT	0	0	0	0	0	0	0
BCL2L1_115	AGATGCAGGTATTGGTGAGT	0	0	0	0	0	0	0
BCL2L1_118	TGAATGACCACCTAGAGCCT	0	0	0	0	0	0	0
BCL2L1_120	GAGCCTTGGATCCAGGAGAA	0	0	0	0	0	0	0
BCL2L1_28	AAGGCTCTAGGTGGTCATTC	0	0	0	0	0	0	0
BCL2L1_29	TAGGTGGTCATTCAGGTAAG	0	0	0	0	0	0	0
BCL2L1_55	CCAGGATGGGTTGCCATTGA	0	0	0	0	0	0	0
BCL2L1_65	TCCTTTCTGGGAAAGCTTGT	0	0	0	0	0	0	0
BCL2L1_67	TAAAAATGTCTCAGAGCAAC	0	0	0	0	0	0	0
BCL2L1_68	AAAAATGTCTCAGAGCAACC	0	0	0	0	0	0	0
BCL2L1_7	GTTCCACAAAAGTATCCTGC	0	0	0	0	0	0	0
BCL2L1_71	TCCTACAAGCTTTCCCAGAA	0	0	0	0	0	0	0
BCL2L1_72	TTTCCCAGAAAGGATACAGC	0	0	0	0	0	0	0
BCL2L1_74	TTAGTGATGTGGAAGAGAAC	0	0	0	0	0	0	0
BCL2L1_75	TGTGGAAGAGAACAGGACTG	0	0	0	0	0	0	0
BCL2L1_79	AGAAGGGACTGAATCGGAGA	0	0	0	0	0	0	0
BCL2L1_8	TTCCACAAAAGTATCCTGCA	0	0	0	0	0	0	0
BCL2L1_9	CTCCCTGCAGGATACTTTTG	0	0	0	0	0	0	0
BCL2L2_10	GGTTATAAGCTGAGGCAGAA	0	0	0	0	0	0	0
BCL2L2_122	TTGCTAGCAAGTGAAAGTCC	0	0	0	0	0	0	0
BCL2L2_123	CTTTCACTTGCTAGCAAAAA	0	0	0	0	0	0	0
BCL2L2_32	TGAGAGTGTCAACAAGGAGA	0	0	0	0	0	0	0
BCL2L2_9	AGGTTATAAGCTGAGGCAGA	0	0	0	0	0	0	0
BCL2L2_94	TTCACAGCTCTATACGGGGA	0	0	0	0	0	0	0
BIRC2_100	GAATCTCATCAACAAACTCT	0	0	0	0	0	0	0
BIRC2_101	TTGTCAACTTCAGATACCAC	0	0	0	0	0	0	0
BIRC2_103	ATTATCTCATACATACTTGG	0	0	0	0	0	0	0
BIRC2_108	TGTCATGATGAATACACCTG	0	0	0	0	0	0	0
BIRC2_109	ACCTGTGGTTAAATCTGCCT	0	0	0	0	0	0	0
BIRC2_113	CAAAGTAAAATCCTGACAAC	0	0	0	0	0	0	0
BIRC2_114	TGAAGATGAAAAAAGAGAAG	0	0	0	0	0	0	0
BIRC2_115	TGAAAAAAGAGAAGAGGAGA	0	0	0	0	0	0	0
BIRC2_116	GGAAAAACAAGCTGAAGAAA	0	0	0	0	0	0	0
BIRC2_118	AAGAAATGGCATCAGGTATT	0	0	0	0	0	0	0
BIRC2_119	AGAAATGGCATCAGGTATTT	0	0	0	0	0	0	0
BIRC2_120	TATAGTTCTCTCCAGTTGTC	0	0	0	0	0	0	0
BIRC2_121	TTTGAACTGTTTGTTTCACC	0	0	0	0	0	0	0
BIRC2_123	TCCAAGGCAGATTTAACCAC	0	0	0	0	0	0	0
BIRC2_124	TCTTCTGAAGAACTTTCTCC	0	0	0	0	0	0	0
BIRC2_125	AAGATGATTTGTCATTAATT	0	0	0	0	0	0	0
BIRC2_128	TATCCTGGATAATCTTTTAA	0	0	0	0	0	0	0
BIRC2_13	ATGCTGGATAACTGGAAACT	0	0	0	0	0	0	0
BIRC2_130	AGAACTGATTGATACCATTT	0	0	0	0	0	0	0
BIRC2_132	TTTGGTTAAAGGAAATGCTG	0	0	0	0	0	0	0
BIRC2_138	TTTAAAAGATTATCCAGGAT	0	0	0	0	0	0	0
BIRC2_146	ACGAACTTGTAAAGTGTGTA	0	0	0	0	0	0	0
BIRC2_152	AGAAAATGCCCTATTTGCAG	0	0	0	0	0	0	0
BIRC2_159	AGGGCATTTTCTTAGAGAAG	0	0	0	0	0	0	0
BIRC2_19	TTGAAGACATCTCTTCATCG	0	0	0	0	0	0	0
BIRC2_2	TCAAAACATTAAGAGTATAA	0	0	0	0	0	0	0
BIRC2_20	GATTTCTTACCTACCATATG	0	0	0	0	0	0	0
BIRC2_30	ATGATGCTATGTCAGAACAC	0	0	0	0	0	0	0
BIRC2_34	GAATGAGAACATTTATGTAC	0	0	0	0	0	0	0
BIRC2_39	TCTAGAGAATTTTCCAAAAA	0	0	0	0	0	0	0
BIRC2_48	GATGGTGACAAAAAAGTTAA	0	0	0	0	0	0	0
BIRC2_49	AAAAAGTTAATGGCCACATA	0	0	0	0	0	0	0
BIRC2_51	CATATGGTAGGTAAGAAATC	0	0	0	0	0	0	0
BIRC2_55	TCAACTGCTCTAGAATTAAG	0	0	0	0	0	0	0
BIRC2_56	CAACTGCTCTAGAATTAAGA	0	0	0	0	0	0	0
BIRC2_57	GCTCTAGAATTAAGAGGGTT	0	0	0	0	0	0	0
BIRC2_60	GAACAAGCTACTATGTTCCA	0	0	0	0	0	0	0
BIRC2_64	CATTGGAGACGTATTCTTAG	0	0	0	0	0	0	0
BIRC2_65	TGGAGACGTATTCTTAGAGG	0	0	0	0	0	0	0
BIRC2_66	TTCTGAATAAAGCTACAGCT	0	0	0	0	0	0	0
BIRC2_74	AGACATTCTGTAGAGTTCAC	0	0	0	0	0	0	0
BIRC2_76	CTCTTAATGTTTTGATACGA	0	0	0	0	0	0	0
BIRC2_77	ATGTTTTGATACGAGGGACC	0	0	0	0	0	0	0
BIRC2_78	TGTTTTGATACGAGGGACCT	0	0	0	0	0	0	0
BIRC2_80	GGGACCTGGGAAAAGTCTTT	0	0	0	0	0	0	0
BIRC2_91	CATGGGTAGAACATGCCAAG	0	0	0	0	0	0	0
BIRC2_93	CAATTACCTTGGAAACCACT	0	0	0	0	0	0	0
BIRC2_96	GAGTTCTTGATACGAATGAA	0	0	0	0	0	0	0
BIRC2_98	ATATCCTCATCTTCTTGAAC	0	0	0	0	0	0	0
BIRC2_99	TTTACCTGTTCAAGAAGATG	0	0	0	0	0	0	0
BIRC3_100	CAATGCAGAAGATGAAATAA	0	0	0	0	0	0	0
BIRC3_101	AGAAGATGAAATAAGGGAAG	0	0	0	0	0	0	0
BIRC3_102	GGAGAGAGAAAGAGCAACTG	0	0	0	0	0	0	0
BIRC3_109	GGTCTTCTCCAGGTTCAAAA	0	0	0	0	0	0	0
BIRC3_111	AAGATGATTTATTATTAATC	0	0	0	0	0	0	0
BIRC3_112	ATTAATCCGGAAGAATAGAA	0	0	0	0	0	0	0
BIRC3_113	GACTTGTGTAATTCCAATCC	0	0	0	0	0	0	0
BIRC3_116	GTGTTATATGAGCATTTATT	0	0	0	0	0	0	0
BIRC3_117	CAGAGAGTTTCTGAATACAG	0	0	0	0	0	0	0
BIRC3_118	TTCTTGTTCATTAATAATTC	0	0	0	0	0	0	0
BIRC3_121	AAAGTGCCATTCTATTCTTC	0	0	0	0	0	0	0
BIRC3_128	TACCAGTGGAAGAACAATTG	0	0	0	0	0	0	0
BIRC3_129	AAGAACATGTAAAGTGTGTA	0	0	0	0	0	0	0
BIRC3_131	TAAGAAAGTGTCCTATTTGT	0	0	0	0	0	0	0
BIRC3_135	ATAGGACACTTTCTTAAAGA	0	0	0	0	0	0	0
BIRC3_137	ACCACAAGGAATAAACACTA	0	0	0	0	0	0	0
BIRC3_16	GAAAACAGTGGATATTTCCG	0	0	0	0	0	0	0
BIRC3_32	AGGATTAACTAGAACACTAG	0	0	0	0	0	0	0
BIRC3_36	TGAAGCTGATTTTCTATAAA	0	0	0	0	0	0	0
BIRC3_37	GAAGCTGATTTTCTATAAAT	0	0	0	0	0	0	0
BIRC3_46	TGTCTGAAAAGTAAGTAATC	0	0	0	0	0	0	0
BIRC3_50	AGAAAAATCTTGATTTGCTC	0	0	0	0	0	0	0
BIRC3_52	CTGGAGTTTACAGGATTTGA	0	0	0	0	0	0	0
BIRC3_53	GAGAGTTTGAATAAGAGCCA	0	0	0	0	0	0	0
BIRC3_56	GTGGAATTTGTTACTGAAGA	0	0	0	0	0	0	0
BIRC3_57	GTTACTGAAGAAGGAAAAGT	0	0	0	0	0	0	0
BIRC3_58	AGAAGGAAAAGTAGGCTGAG	0	0	0	0	0	0	0
BIRC3_65	AAGTGGAATACGTAGACATT	0	0	0	0	0	0	0
BIRC3_78	CAATTACCTTGGAAACCACT	0	0	0	0	0	0	0
BIRC3_81	CTTGATAAGAATTAAAGGAC	0	0	0	0	0	0	0
BIRC3_83	CCTCATCTACTTGAACAGGT	0	0	0	0	0	0	0
BIRC3_84	CTCATCTACTTGAACAGGTA	0	0	0	0	0	0	0
BIRC3_97	AATGGGCTTTAGTAGAAGCC	0	0	0	0	0	0	0
BIRC3_99	TCAATGCAGAAGATGAAATA	0	0	0	0	0	0	0
BIRC7_27	ACAGAGGAGGAAGAGGAGGA	0	0	0	0	0	0	0
BRD2_100	CCACAGATCATACCTTGGCA	0	0	0	0	0	0	0
BRD2_101	CACAGATCATACCTTGGCAA	0	0	0	0	0	0	0
BRD2_102	ACAGATCATACCTTGGCAAG	0	0	0	0	0	0	0
BRD2_103	ATCATACCTTGGCAAGGGGC	0	0	0	0	0	0	0
BRD2_104	TCATACCTTGGCAAGGGGCT	0	0	0	0	0	0	0
BRD2_107	GAGGAGCTGCAGTAACAGCA	0	0	0	0	0	0	0
BRD2_11	GGAAGGGAATGCAGGGTTGC	0	0	0	0	0	0	0
BRD2_113	GAGTGCAAGGACTTGAGAAG	0	0	0	0	0	0	0
BRD2_114	CAAGGACTTGAGAAGTGGAG	0	0	0	0	0	0	0
BRD2_115	AGTGGAGAGGAAATGACTGA	0	0	0	0	0	0	0
BRD2_117	GAGAGGAAATGACTGATGGG	0	0	0	0	0	0	0
BRD2_12	GAAGGGAATGCAGGGTTGCT	0	0	0	0	0	0	0
BRD2_121	GTGGGGAATGTTGAGGACAG	0	0	0	0	0	0	0
BRD2_122	GGAATGTTGAGGACAGTGGT	0	0	0	0	0	0	0
BRD2_124	ACAGTGGTAGGTATCTCAGG	0	0	0	0	0	0	0
BRD2_126	TCTCAGGTGGAGGAGTATAC	0	0	0	0	0	0	0
BRD2_127	CTCAGGTGGAGGAGTATACA	0	0	0	0	0	0	0
BRD2_128	TGTGTGTGACACAGAAGAGA	0	0	0	0	0	0	0
BRD2_134	TGTTTCTTTCTGCAGAAAAA	0	0	0	0	0	0	0
BRD2_135	TGCAGAAAAAAGGCGTAAAG	0	0	0	0	0	0	0
BRD2_141	GTCTTGAGCCTAAGGCAGCA	0	0	0	0	0	0	0
BRD2_142	CCCCCTATGCGTAGAGAGAG	0	0	0	0	0	0	0
BRD2_143	CAACACCAGAGCTCTAAGAA	0	0	0	0	0	0	0
BRD2_144	GAACAGTTAAAACATTGCAA	0	0	0	0	0	0	0
BRD2_145	ACATTGCAATGGCATTTTGA	0	0	0	0	0	0	0
BRD2_146	AGAAGCATGCTGCCTATGCT	0	0	0	0	0	0	0
BRD2_147	TTGGCCTTTCTATAAACCAG	0	0	0	0	0	0	0
BRD2_155	TGGGGTGCTTAATGATGTCA	0	0	0	0	0	0	0
BRD2_156	TGATGTCATGGTAGTCATGC	0	0	0	0	0	0	0
BRD2_158	GCATCCACTGGTTTATAGAA	0	0	0	0	0	0	0
BRD2_159	TTTATAGAAAGGCCAAGCAT	0	0	0	0	0	0	0
BRD2_160	GCTTTCCTTTCTTAGAGCTC	0	0	0	0	0	0	0
BRD2_161	TGGTGTTGTTGCTGAGAGTC	0	0	0	0	0	0	0
BRD2_168	CTTTGCGTGGGGGCTTGATG	0	0	0	0	0	0	0
BRD2_18	AAGCAGCAGCACCAGGGAAG	0	0	0	0	0	0	0
BRD2_183	CAAGATGGCTGTAGGTGTAG	0	0	0	0	0	0	0
BRD2_187	AGATGGAGAACCGTGATTAC	0	0	0	0	0	0	0
BRD2_188	GATGGAGAACCGTGATTACC	0	0	0	0	0	0	0
BRD2_19	AAAACCCTCTCTCTTGTATG	0	0	0	0	0	0	0
BRD2_190	AGGAGTTTGCTGCTGATGTA	0	0	0	0	0	0	0
BRD2_199	GGGATTGTACTTATAGCAGT	0	0	0	0	0	0	0
BRD2_20	AAACCCTCTCTCTTGTATGA	0	0	0	0	0	0	0
BRD2_202	CCAGATGAACCACTAGAACC	0	0	0	0	0	0	0
BRD2_203	CAGATGAACCACTAGAACCA	0	0	0	0	0	0	0
BRD2_210	CTCCTCTGAGGAAGAGGAGG	0	0	0	0	0	0	0
BRD2_211	GGAAGAGGAGGAGGAAGATG	0	0	0	0	0	0	0
BRD2_212	AGAGGAGGAGGAAGATGAGG	0	0	0	0	0	0	0
BRD2_215	GAGTGAAAGCTCAGACTCAG	0	0	0	0	0	0	0
BRD2_216	GCTCAGACTCAGAGGAAGAA	0	0	0	0	0	0	0
BRD2_217	CTCAGACTCAGAGGAAGAAA	0	0	0	0	0	0	0
BRD2_218	TCATCGCTTAGCAGAACTAC	0	0	0	0	0	0	0
BRD2_219	CTTAGCAGAACTACAGGAAC	0	0	0	0	0	0	0
BRD2_221	CTCACTGCTACTTTCCTCAC	0	0	0	0	0	0	0
BRD2_230	ATGGCAGTAGAGACTGGTAA	0	0	0	0	0	0	0
BRD2_232	GGTAAAGGCCCTGGTTCTAG	0	0	0	0	0	0	0
BRD2_234	TAGTGGTTCATCTGGCATCT	0	0	0	0	0	0	0
BRD2_235	CATCTGGCATCTTGGCATAA	0	0	0	0	0	0	0
BRD2_240	AAAAAGAGAAAAAGAAGAAA	0	0	0	0	0	0	0
BRD2_241	AGAGAAAAAGAAGAAACGGA	0	0	0	0	0	0	0
BRD2_251	AAGAAGTCCAAGAAAGCAAG	0	0	0	0	0	0	0
BRD2_254	CAAGAAAGCAAGTGGCAGTG	0	0	0	0	0	0	0
BRD2_262	TTTGGACCTTCTGGAGGAAG	0	0	0	0	0	0	0
BRD2_263	GCTTCCTACTCTAACTCACT	0	0	0	0	0	0	0
BRD2_268	CTTGCTTTCTTGGACTTCTT	0	0	0	0	0	0	0
BRD2_269	TTCTTGGACTTCTTAGGTTG	0	0	0	0	0	0	0
BRD2_27	CCTACACAAGGTAGTGATGA	0	0	0	0	0	0	0
BRD2_270	TTGGACTTCTTAGGTTGAGG	0	0	0	0	0	0	0
BRD2_271	TGGACTTCTTAGGTTGAGGT	0	0	0	0	0	0	0
BRD2_279	TTCCTCTTGGGCTTGGATAT	0	0	0	0	0	0	0
BRD2_28	AGGTAGTGATGAAGGCTCTG	0	0	0	0	0	0	0
BRD2_289	GTGGCGCATGCCTGTAATCC	0	0	0	0	0	0	0
BRD2_292	TGTAATCCTGGCTACTTGGG	0	0	0	0	0	0	0
BRD2_300	GCCTACAGGTTATGATTCAG	0	0	0	0	0	0	0
BRD2_301	TACAGGTTATGATTCAGAGG	0	0	0	0	0	0	0
BRD2_302	AGGTTATGATTCAGAGGAGG	0	0	0	0	0	0	0
BRD2_304	CCATGAGTTACGATGAGAAG	0	0	0	0	0	0	0
BRD2_306	CTGGACATCAACAAATTACC	0	0	0	0	0	0	0
BRD2_310	AAATTACCTGGGGAGAAGCT	0	0	0	0	0	0	0
BRD2_311	TTGTGCATATAATCCAAGCC	0	0	0	0	0	0	0
BRD2_314	CCTCATTTCATACGTACTGT	0	0	0	0	0	0	0
BRD2_315	CTCATTTCATACGTACTGTA	0	0	0	0	0	0	0
BRD2_321	GTTTCTTACGTAGGCAGGAA	0	0	0	0	0	0	0
BRD2_322	GCGCTCAAGCTCTCTAAGTG	0	0	0	0	0	0	0
BRD2_323	TCAAGCTCTCTAAGTGTGGA	0	0	0	0	0	0	0
BRD2_324	AAATCAATCTCAATCTCTTC	0	0	0	0	0	0	0
BRD2_325	AATCAATCTCAATCTCTTCT	0	0	0	0	0	0	0
BRD2_326	TGGGTTTGAATCACGTAAAG	0	0	0	0	0	0	0
BRD2_327	GGGTTTGAATCACGTAAAGA	0	0	0	0	0	0	0
BRD2_330	CTTGGATTATATGCACAACT	0	0	0	0	0	0	0
BRD2_332	CAGGTAATTTGTTGATGTCC	0	0	0	0	0	0	0
BRD2_335	TCCTCTGAATCATAACCTGT	0	0	0	0	0	0	0
BRD2_336	CTGAATCATAACCTGTAGGC	0	0	0	0	0	0	0
BRD2_337	TGAATCATAACCTGTAGGCA	0	0	0	0	0	0	0
BRD2_338	TCATAACCTGTAGGCAGGGC	0	0	0	0	0	0	0
BRD2_34	TGCTGTCAAACTGGGTCTAC	0	0	0	0	0	0	0
BRD2_341	ACCTGTAGGCAGGGCAGGTG	0	0	0	0	0	0	0
BRD2_346	GAAGCCTGTGGGAAAGACAA	0	0	0	0	0	0	0
BRD2_347	GCCTGTGGGAAAGACAAAGG	0	0	0	0	0	0	0
BRD2_348	GGGAAAGACAAAGGAGGAAC	0	0	0	0	0	0	0
BRD2_349	GACAAAGGAGGAACTGGCTT	0	0	0	0	0	0	0
BRD2_35	GCTCCAATGTCTCTACTCAC	0	0	0	0	0	0	0
BRD2_350	AACTGGCTTTGGAGAAAAAG	0	0	0	0	0	0	0
BRD2_351	ACTGGCTTTGGAGAAAAAGC	0	0	0	0	0	0	0
BRD2_352	AAAAGCGGGAATTAGAAAAG	0	0	0	0	0	0	0
BRD2_353	AAGCGGTTACAAGATGTCAG	0	0	0	0	0	0	0
BRD2_354	ACTAAAAAGCCCCCCAAGAA	0	0	0	0	0	0	0
BRD2_355	AAGTATATACTCACCTTTCT	0	0	0	0	0	0	0
BRD2_356	AGTATATACTCACCTTTCTT	0	0	0	0	0	0	0
BRD2_357	GTATATACTCACCTTTCTTG	0	0	0	0	0	0	0
BRD2_358	TATATACTCACCTTTCTTGG	0	0	0	0	0	0	0
BRD2_359	ATATACTCACCTTTCTTGGG	0	0	0	0	0	0	0
BRD2_361	CTTTCCCACAGGCTTCTTAA	0	0	0	0	0	0	0
BRD2_363	AGTGATTCAGACTCAGGCTA	0	0	0	0	0	0	0
BRD2_367	TTAGCCTGAGTCTGAATCAC	0	0	0	0	0	0	0
BRD2_369	TGAAGACGACGACGAGGAAG	0	0	0	0	0	0	0
BRD2_39	CCTTCATCACTACCTTGTGT	0	0	0	0	0	0	0
BRD2_40	CCTTGTGTAGGTATTGCAGC	0	0	0	0	0	0	0
BRD2_58	AAAGCCCTCATACAAGAGAG	0	0	0	0	0	0	0
BRD2_59	AAGCCCTCATACAAGAGAGA	0	0	0	0	0	0	0
BRD2_60	GGTTTTCGAATCCTCTTCCC	0	0	0	0	0	0	0
BRD2_65	CAAAATTATAAAACAGCCTA	0	0	0	0	0	0	0
BRD2_66	TATAAAACAGCCTATGGACA	0	0	0	0	0	0	0
BRD2_67	ATAAAACAGCCTATGGACAT	0	0	0	0	0	0	0
BRD2_68	TGGACATGGGTACTATTAAG	0	0	0	0	0	0	0
BRD2_69	GACTTGAAAACAATTATTAT	0	0	0	0	0	0	0
BRD2_7	CTTTACAGGCTCCCTGGGGA	0	0	0	0	0	0	0
BRD2_70	ACTTGAAAACAATTATTATT	0	0	0	0	0	0	0
BRD2_71	CAACTGTTACATTTACAACA	0	0	0	0	0	0	0
BRD2_72	CTTGTTGTAAATGTAACAGT	0	0	0	0	0	0	0
BRD2_73	AATGTAACAGTTGGTGAACA	0	0	0	0	0	0	0
BRD2_74	TTAATAGTACCCATGTCCAT	0	0	0	0	0	0	0
BRD2_75	CACTGATGATATTGTCCTAA	0	0	0	0	0	0	0
BRD2_76	TGTCCTAATGGCACAAACGC	0	0	0	0	0	0	0
BRD2_77	GGAAAAGATATTCCTACAGA	0	0	0	0	0	0	0
BRD2_78	GCCACAAGAAGAACAAGAGC	0	0	0	0	0	0	0
BRD2_79	CCCTAAGAACAGCCACAAGA	0	0	0	0	0	0	0
BRD2_8	TTTACAGGCTCCCTGGGGAA	0	0	0	0	0	0	0
BRD2_80	CCTAAGAACAGCCACAAGAA	0	0	0	0	0	0	0
BRD2_82	TAAGAACAGCCACAAGAAGG	0	0	0	0	0	0	0
BRD2_86	ACTCTTCCTACCTGCCAACT	0	0	0	0	0	0	0
BRD2_89	CCTTCTTGTGGCTGTTCTTA	0	0	0	0	0	0	0
BRD2_90	CTTGTGGCTGTTCTTAGGGA	0	0	0	0	0	0	0
BRD2_93	TTTCCAGCGTTTGTGCCATT	0	0	0	0	0	0	0
BRD2_94	CATTAGGACAATATCATCAG	0	0	0	0	0	0	0
BRD2_95	ATTAGGACAATATCATCAGT	0	0	0	0	0	0	0
BRD2_99	GAAATCCACAGATCATACCT	0	0	0	0	0	0	0
BRD3_105	TTCTTCTTTGGTTTGTTTAC	0	0	0	0	0	0	0
BRD3_106	TCTTCTTTGGTTTGTTTACT	0	0	0	0	0	0	0
BRD3_116	AAACAAACCAAAGAAGAAGA	0	0	0	0	0	0	0
BRD3_117	AAAGAAGAAGAAGGAGAAGA	0	0	0	0	0	0	0
BRD3_118	GAAGAAGGAGAAGAAGGAGA	0	0	0	0	0	0	0
BRD3_119	GGAGAAGGAGAAGAAGAAGA	0	0	0	0	0	0	0
BRD3_120	GGAGAAGAAGAAGAAGGACA	0	0	0	0	0	0	0
BRD3_121	GAAGAAGAAGGACAAGGAGA	0	0	0	0	0	0	0
BRD3_122	GAAGGACAAGGAGAAGGAGA	0	0	0	0	0	0	0
BRD3_125	GAAGGCCGAGGAAGAGAAGA	0	0	0	0	0	0	0
BRD3_147	ACCATGGGGGCCGCGGGGGC	0	0	0	0	0	0	0
BRD3_163	TAGCAGTGAGGAGAGCTCTT	0	0	0	0	0	0	0
BRD3_226	TCCTTCTTGGGAGGCTTGAT	0	0	0	0	0	0	0
BRD3_23	AGCAGTGACTCAGAATGAAC	0	0	0	0	0	0	0
BRD3_246	TATTTCACTGTCGCAGAAAA	0	0	0	0	0	0	0
BRD3_247	ATTTCACTGTCGCAGAAAAA	0	0	0	0	0	0	0
BRD3_28	AGCTAGCTCCTCTTTCGACT	0	0	0	0	0	0	0
BRD3_3	GGAGCTGCTGCTCCCAGACT	0	0	0	0	0	0	0
BRD3_327	TCTTGAAGGTACACAGCAAG	0	0	0	0	0	0	0
BRD3_328	TGAAGGTACACAGCAAGTGG	0	0	0	0	0	0	0
BRD3_340	GTAATAATTCAACTTCCTCT	0	0	0	0	0	0	0
BRD3_342	AATAATTCAACTTCCTCTTG	0	0	0	0	0	0	0
BRD3_345	GAAAAATTTTCTCTAAAGCT	0	0	0	0	0	0	0
BRD3_346	AAAAATTTTCTCTAAAGCTT	0	0	0	0	0	0	0
BRD3_349	CACAGATGACATAGTGCTAA	0	0	0	0	0	0	0
BRD3_361	AATGTAACAATTTGTAAACA	0	0	0	0	0	0	0
BRD3_364	AATTATTTTATGATAATCCT	0	0	0	0	0	0	0
BRD3_365	TAAAATAATTAAAAACCCAA	0	0	0	0	0	0	0
BRD3_366	AATTAAAAACCCAATGGATA	0	0	0	0	0	0	0
BRD3_367	ATTAAAAACCCAATGGATAT	0	0	0	0	0	0	0
BRD3_368	TTAAAAACCCAATGGATATG	0	0	0	0	0	0	0
BRD3_369	GACTAGAAAATAATTATTAT	0	0	0	0	0	0	0
BRD3_37	GCTAGCTCAGGAAAAGAAGA	0	0	0	0	0	0	0
BRD3_371	AAATTGTTACATTTATAACA	0	0	0	0	0	0	0
BRD3_38	TCAGGAAAAGAAGAAGGAGC	0	0	0	0	0	0	0
BRD3_381	CATTCTGCATGTACTGCAGC	0	0	0	0	0	0	0
BRD3_423	GCTGCAGTACATGCAGAATG	0	0	0	0	0	0	0
BRD3_424	GCAGTACATGCAGAATGTGG	0	0	0	0	0	0	0
BRD3_45	TCTCTCCAGTTCCCGCAAAG	0	0	0	0	0	0	0
BRD3_74	CTACGACTCAGAGGAAGAGG	0	0	0	0	0	0	0
BRD3_76	GACTCAGAGGAAGAGGAGGA	0	0	0	0	0	0	0
BRD3_93	CTTGTTTACAGAAAAAGCAA	0	0	0	0	0	0	0
BRD4_1	ATATTGACAATAGATCACTC	0	0	0	0	0	0	0
BRD4_118	AAATGAAGCCTGTGGATGTC	0	0	0	0	0	0	0
BRD4_125	TGACAAGGACAAACAGAAAC	0	0	0	0	0	0	0
BRD4_192	TGGGGGGAATGTATCATAAG	0	0	0	0	0	0	0
BRD4_193	GGGGGGAATGTATCATAAGC	0	0	0	0	0	0	0
BRD4_194	GGGGGAATGTATCATAAGCG	0	0	0	0	0	0	0
BRD4_2	ACTCTGGAAATTCATGTCAA	0	0	0	0	0	0	0
BRD4_203	CAGCCTAAGAAACAGGTAAC	0	0	0	0	0	0	0
BRD4_288	AGGGGTGGGGTGGGGGCGGC	0	0	0	0	0	0	0
BRD4_303	ACCTTCACGGAAGGGAGTAG	0	0	0	0	0	0	0
BRD4_309	CAGGTACAGCTGCATCTGCA	0	0	0	0	0	0	0
BRD4_352	GGGGGCCGGGCGGGCTTGGG	0	0	0	0	0	0	0
BRD4_401	GGCTGCGGCAGGTGCAGGAT	0	0	0	0	0	0	0
BRD4_471	TCTGCTGATGGTGGTGATGA	0	0	0	0	0	0	0
BRD4_486	TCTCTTTTCCTCTGCAGAGA	0	0	0	0	0	0	0
BRD4_487	GGCTCCGAAGTCAAAAAAGA	0	0	0	0	0	0	0
BRD4_490	TCAAAAAAGAAGGGGCACCC	0	0	0	0	0	0	0
BRD4_491	CAAAAAAGAAGGGGCACCCC	0	0	0	0	0	0	0
BRD4_495	AGGGAGCAGAAGAAGGTACA	0	0	0	0	0	0	0
BRD4_496	GGGAGCAGAAGAAGGTACAT	0	0	0	0	0	0	0
BRD4_500	ACAAGTCACCTAACCTGTTT	0	0	0	0	0	0	0
BRD4_506	CGAGAAGCCCTTCATCTTGG	0	0	0	0	0	0	0
BRD4_515	TTTCCTTTTCTTCCGCAAAC	0	0	0	0	0	0	0
BRD4_521	AAAGTCGATTTCAATCTCGT	0	0	0	0	0	0	0
BRD4_528	GGGTTGGAATTCTTCAGGGA	0	0	0	0	0	0	0
BRD4_535	CGCTTCTCCTCATAGGACAT	0	0	0	0	0	0	0
BRD4_546	ATCGTCCCTTCGTAGCAAGA	0	0	0	0	0	0	0
BRD4_549	CACGTATGAGTCGGAGGAAG	0	0	0	0	0	0	0
BRD4_551	CTATGTCCTATGAGGAGAAG	0	0	0	0	0	0	0
BRD4_569	GCAGAACAAACCAAAGAAAA	0	0	0	0	0	0	0
BRD4_570	GAAAAAGGAGAAAGACAAGA	0	0	0	0	0	0	0
BRD4_571	AGAAAAAAGAAAAGCACAAA	0	0	0	0	0	0	0
BRD4_572	AGAAAAGCACAAAAGGAAAG	0	0	0	0	0	0	0
BRD4_573	GCACAAAAGGAAAGAGGAAG	0	0	0	0	0	0	0
BRD4_574	GAATAAAAAAAGCAAAGCCA	0	0	0	0	0	0	0
BRD4_575	ATAGCAGCAACAGCAATGTG	0	0	0	0	0	0	0
BRD4_628	AGGGTTGTACTTATAGCAGT	0	0	0	0	0	0	0
BRD4_634	TCTTGTTTTCCAGTCTAAAC	0	0	0	0	0	0	0
BRD4_698	GCCTGTGAAACCTCCAAAGA	0	0	0	0	0	0	0
BRD4_700	AGAGAAGAGCAGCAAGGTCT	0	0	0	0	0	0	0
BRD4_711	ATGAGCACAATCAAGGTTAG	0	0	0	0	0	0	0
BRD4_712	TGAGCACAATCAAGGTTAGC	0	0	0	0	0	0	0
BRD4_78	GGACCTGAAAATCAAGAACA	0	0	0	0	0	0	0
BRD4_79	GACCTGAAAATCAAGAACAT	0	0	0	0	0	0	0
BRD4_793	ATTAAGACTATGTCATCTCC	0	0	0	0	0	0	0
BRD4_794	AGACTATGTCATCTCCAGGC	0	0	0	0	0	0	0
BRD4_796	TGGAGATGACATAGTCTTAA	0	0	0	0	0	0	0
BRD4_797	AGTCTTAATGGCAGAAGCTC	0	0	0	0	0	0	0
BRD4_798	AACCGAGATCATGATAGTCC	0	0	0	0	0	0	0
BRD4_799	ATCATGATAGTCCAGGCAAA	0	0	0	0	0	0	0
BRD4_80	AAATCAAGAACATGGGCTCC	0	0	0	0	0	0	0
BRD4_805	TAAACATAGTGTTGAAGTCC	0	0	0	0	0	0	0
BRD4_806	TTTATTGTTCCCATATCCAT	0	0	0	0	0	0	0
BRD4_807	TAATGATCTTATAGTAATCC	0	0	0	0	0	0	0
BRD4_808	TAAGATCATTAAAACGCCTA	0	0	0	0	0	0	0
BRD4_809	CATTAAAACGCCTATGGATA	0	0	0	0	0	0	0
BRD4_81	AATCAAGAACATGGGCTCCT	0	0	0	0	0	0	0
BRD4_810	ATTAAAACGCCTATGGATAT	0	0	0	0	0	0	0
BRD4_811	GGGAACAATAAAGAAGCGCT	0	0	0	0	0	0	0
BRD4_812	GCTTGGAAAACAACTATTAC	0	0	0	0	0	0	0
BRD4_813	CAACTATTACTGGAATGCTC	0	0	0	0	0	0	0
BRD4_814	GAATGCTCAGGAATGTATCC	0	0	0	0	0	0	0
BRD4_85	GGAGAAAGAGGAGCGTGAGA	0	0	0	0	0	0	0
BRD4_854	GGCCTGTGTTGTAGACATTT	0	0	0	0	0	0	0
BRD4_858	TGGGATCACTAGCATGTCTG	0	0	0	0	0	0	0
BRD4_862	ATTGAGAAATCTGCCAGTAA	0	0	0	0	0	0	0
BRD4_863	TTGAGAAATCTGCCAGTAAT	0	0	0	0	0	0	0
BRD4_864	TGAGAAATCTGCCAGTAATG	0	0	0	0	0	0	0
BRD4_865	GAGAAATCTGCCAGTAATGG	0	0	0	0	0	0	0
BRD4_867	TTCCCAAATGTCTACAACAC	0	0	0	0	0	0	0
BRD4_868	AATGTCTACAACACAGGCCC	0	0	0	0	0	0	0
BRD4_870	ACTGCAATACCTGCTCAGAG	0	0	0	0	0	0	0
BRD4_871	GAGTGGTGCTCAAGACACTA	0	0	0	0	0	0	0
BRD4_91	AGAAGGAGAAGGAGCGGCTG	0	0	0	0	0	0	0
BRD9_120	AAAGACGAGAGAAGAAACAA	0	0	0	0	0	0	0
BRD9_132	TATCTGAAGAGGAACGGGGA	0	0	0	0	0	0	0
BRD9_165	ACTTGTACTGGTACAACTTC	0	0	0	0	0	0	0
BRD9_166	CTTGTACTGGTACAACTTCA	0	0	0	0	0	0	0
BRD9_167	ACTGGTACAACTTCAGGGAC	0	0	0	0	0	0	0
BRD9_171	AGCCGAGTAGAGAAGTTATC	0	0	0	0	0	0	0
BRD9_172	GTAGAGAAGTTATCAGGTAA	0	0	0	0	0	0	0
BRD9_175	AACTTGTAGTACACGGTATC	0	0	0	0	0	0	0
BRD9_177	AGATACCGTGTACTACAAGT	0	0	0	0	0	0	0
BRD9_184	CAGGAAAAGCAAAAAATCCA	0	0	0	0	0	0	0
BRD9_191	TAATGAATACAAGTCAGTTA	0	0	0	0	0	0	0
BRD9_198	AATAGGTGTGCTCTCATTTT	0	0	0	0	0	0	0
BRD9_204	TTAAGTTCCACCGAGAACTG	0	0	0	0	0	0	0
BRD9_206	TTTATATCCCCAGTTCTCGG	0	0	0	0	0	0	0
BRD9_241	CATCATAGTAACTGGAGTCG	0	0	0	0	0	0	0
BRD9_244	ACCTTCAGGACTAGCTTTAG	0	0	0	0	0	0	0
BRD9_253	AGTGAAGTGACTGAACTCTC	0	0	0	0	0	0	0
BRD9_255	ACTCCAGTTACTATGATGAC	0	0	0	0	0	0	0
BRD9_257	GAAGAAGAAGAAGTCCGAGA	0	0	0	0	0	0	0
BRD9_262	AAGAAGGAAGCGAAAGGTAA	0	0	0	0	0	0	0
BRD9_36	TTACACAGGGAAGGTGAAGA	0	0	0	0	0	0	0
BRD9_37	AGGGAAGGTGAAGAAGGAGC	0	0	0	0	0	0	0
BRD9_77	ACAAACTCCTGCAGGCTAGA	0	0	0	0	0	0	0
BRD9_99	ATGCAGAATAATTCAGTATT	0	0	0	0	0	0	0
CCND1_104	AAGTGTTCAATGAAATCGTG	0	0	0	0	0	0	0
CCND1_11	CTACTTCAAATGTGTGCAGA	0	0	0	0	0	0	0
CCND1_152	CGAGGAGGAGGAAGAGGAGG	0	0	0	0	0	0	0
CCND1_153	GGAGGAGGAAGAGGAGGAGG	0	0	0	0	0	0	0
CCND1_25	CTTCTGCACACATTTGAAGT	0	0	0	0	0	0	0
CCND1_74	GATGGTCTCCTTCATCTTAG	0	0	0	0	0	0	0
CCND1_88	TCCTGGTGAACAAGCTCAAG	0	0	0	0	0	0	0
CDK12_113	GTAGGAGTCATAATTGCTCG	0	0	0	0	0	0	0
CDK12_140	TTTAGCTTTTAGTAAGTCCC	0	0	0	0	0	0	0
CDK12_167	TGAACTCAGTAGGAAAAAGA	0	0	0	0	0	0	0
CDK12_171	GATGGATGGAAAGGAGTCCA	0	0	0	0	0	0	0
CDK12_172	ATGGATGGAAAGGAGTCCAA	0	0	0	0	0	0	0
CDK12_175	TCAGTAGAGGCTAAGGATTC	0	0	0	0	0	0	0
CDK12_177	GTTACCCAGAAGTGTAAAAT	0	0	0	0	0	0	0
CDK12_182	AGATACAGGGAAAGTAAAGT	0	0	0	0	0	0	0
CDK12_184	GTTAAAGATTTGAAAGCACA	0	0	0	0	0	0	0
CDK12_185	TAAACCCATAGCACTGAAAG	0	0	0	0	0	0	0
CDK12_186	AGAGGAGATTGTTACTCCAA	0	0	0	0	0	0	0
CDK12_187	GGAGACAGAAACATCAGAAA	0	0	0	0	0	0	0
CDK12_192	ATTACCTGGAGATGATGACA	0	0	0	0	0	0	0
CDK12_196	TCATCATCTCCAGGTAATAA	0	0	0	0	0	0	0
CDK12_205	AACGTTGAAGTTTTCAGGTG	0	0	0	0	0	0	0
CDK12_226	AGAGCTGGTATTGGAGGCAA	0	0	0	0	0	0	0
CDK12_23	GGGCACAGTTATCAAACCTT	0	0	0	0	0	0	0
CDK12_237	TGAGGTGGAGGGGTAGTAGT	0	0	0	0	0	0	0
CDK12_242	GTAGTAGTTGGTAGAGGGGG	0	0	0	0	0	0	0
CDK12_249	GAAGCAATTGTGGGAAGAGG	0	0	0	0	0	0	0
CDK12_262	TCTTTTCTAGGCAAAAATAC	0	0	0	0	0	0	0
CDK12_263	CAAAAATACAGGTGAACCCT	0	0	0	0	0	0	0
CDK12_266	GAATTAAGTGGAAGCCTGAC	0	0	0	0	0	0	0
CDK12_270	ATATGCAGGACTTCTACTTC	0	0	0	0	0	0	0
CDK12_273	AAAACCTGTGAAGAAAGAGA	0	0	0	0	0	0	0
CDK12_274	TGAAGAAAGAGAAGGAACAG	0	0	0	0	0	0	0
CDK12_278	ATTCCTCCAAAAACTCACTT	0	0	0	0	0	0	0
CDK12_28	AGGGAGAACGACGAACGTCG	0	0	0	0	0	0	0
CDK12_293	TCTTTCTTCACAGGTTTTGA	0	0	0	0	0	0	0
CDK12_294	TTTGAAGGAAGAGTTTCTTT	0	0	0	0	0	0	0
CDK12_296	GAAGACAAACAGAAAGCGAC	0	0	0	0	0	0	0
CDK12_304	ATTATTGGGATTATTGGAGA	0	0	0	0	0	0	0
CDK12_305	ATTATTGGAGAAGGAACCTA	0	0	0	0	0	0	0
CDK12_306	TGGCCAAGTATATAAAGCCA	0	0	0	0	0	0	0
CDK12_314	GAGACTAGACAATGAGAAAG	0	0	0	0	0	0	0
CDK12_316	CCGAAGTGTTGTTAACATGA	0	0	0	0	0	0	0
CDK12_319	CTGGATTTCAAGAAGGACAA	0	0	0	0	0	0	0
CDK12_321	TCATGTTAACAACACTTCGG	0	0	0	0	0	0	0
CDK12_327	GTATATGGACCATGACTTAA	0	0	0	0	0	0	0
CDK12_328	TATATGGACCATGACTTAAT	0	0	0	0	0	0	0
CDK12_330	GGGACTGCTAGAATCTGGTT	0	0	0	0	0	0	0
CDK12_332	GTCGTTCATGAAACAGCTAA	0	0	0	0	0	0	0
CDK12_333	TTCATGAAACAGCTAATGGA	0	0	0	0	0	0	0
CDK12_334	GAAACAGCTAATGGAAGGAT	0	0	0	0	0	0	0
CDK12_335	ACAAAAAGAATTTCCTGCAT	0	0	0	0	0	0	0
CDK12_336	CAAAAAGAATTTCCTGCATC	0	0	0	0	0	0	0
CDK12_339	GTTTCATGAACGACTTGATA	0	0	0	0	0	0	0
CDK12_341	GGTCCATATACTCAAATACA	0	0	0	0	0	0	0
CDK12_343	CAAATCAAACTAGCAGATTT	0	0	0	0	0	0	0
CDK12_345	GGCTCTATAACTCTGAAGAG	0	0	0	0	0	0	0
CDK12_346	TATAACTCTGAAGAGAGGTA	0	0	0	0	0	0	0
CDK12_347	CAAACAAAGTCATTACTTTG	0	0	0	0	0	0	0
CDK12_349	TCCAGAACTACTGCTAGGAG	0	0	0	0	0	0	0
CDK12_367	TCCAGATTGGCTTGAAAAAT	0	0	0	0	0	0	0
CDK12_37	ATCGATGAAGGACCGGATAT	0	0	0	0	0	0	0
CDK12_370	AACCGAAGAAGCAATATCGA	0	0	0	0	0	0	0
CDK12_375	TAGGGCAGTTTGATAACATC	0	0	0	0	0	0	0
CDK12_38	TCGATGAAGGACCGGATATC	0	0	0	0	0	0	0
CDK12_380	TTCTGCAGCACTTGATTTAT	0	0	0	0	0	0	0
CDK12_381	TGACACTAGATCCTAGTAAG	0	0	0	0	0	0	0
CDK12_386	CTTTAAGGAAGTCGCTCTGT	0	0	0	0	0	0	0
CDK12_387	TTTAAGGAAGTCGCTCTGTA	0	0	0	0	0	0	0
CDK12_390	AATAAATCAAGTGCTGCAGA	0	0	0	0	0	0	0
CDK12_396	TCTCGAAAAGAAACTACCTC	0	0	0	0	0	0	0
CDK12_397	CTCGAAAAGAAACTACCTCA	0	0	0	0	0	0	0
CDK12_40	AATGAGGAGACTGATGACTA	0	0	0	0	0	0	0
CDK12_41	ATGAGGAGACTGATGACTAT	0	0	0	0	0	0	0
CDK12_416	AGTTTCTTTTCGAGAAGTTT	0	0	0	0	0	0	0
CDK12_427	ACAGCTGAATCAAAGTGAAT	0	0	0	0	0	0	0
CDK12_435	AGCTGACATGCAGAATATAT	0	0	0	0	0	0	0
CDK12_458	AATATATTCTGCATGTCAGC	0	0	0	0	0	0	0
CDK12_505	GACACTGATGAACGAAACTC	0	0	0	0	0	0	0
CDK12_509	GTGAAGAACAGGACCTTCTC	0	0	0	0	0	0	0
CDK12_52	TGAAGTCTGGGCACAAAGAC	0	0	0	0	0	0	0
CDK12_55	ACCCAAAAGTTACAAAACAG	0	0	0	0	0	0	0
CDK12_553	CTTATGGAAAACTCTATCGG	0	0	0	0	0	0	0
CDK12_561	CTGAAGTCTCTGGGTTAGTA	0	0	0	0	0	0	0
CDK12_598	GTGTTTCCATAAGTCCTGTT	0	0	0	0	0	0	0
CDK12_61	AAACAAGATGATAGCCCCTC	0	0	0	0	0	0	0
CDK12_616	CTGGGATAAAAGTTGCAGCA	0	0	0	0	0	0	0
CDK12_62	AGCCCCTCGGGAGCTTCTTA	0	0	0	0	0	0	0
CDK12_63	GACTCCTACAAGAAAAGTCC	0	0	0	0	0	0	0
CDK12_65	AAGTACCTCGAGAAGGCAGT	0	0	0	0	0	0	0
CDK12_650	TCTGGTGGAAGAATGTGAGG	0	0	0	0	0	0	0
CDK13_214	GGTTCCTTGTAGGCCGAAGG	0	0	0	0	0	0	0
CDK13_310	CTTAATTATTTCTCACCAGA	0	0	0	0	0	0	0
CDK13_311	TTATTTCTCACCAGACGGTC	0	0	0	0	0	0	0
CDK13_314	ACTAACTCTGAAGAGTAGCC	0	0	0	0	0	0	0
CDK13_315	TAAAAAAGCACGAGCAGCAG	0	0	0	0	0	0	0
CDK13_316	GAAAGCTGCAGAAGCAACTA	0	0	0	0	0	0	0
CDK13_319	AAACACTTCTACACCTACCA	0	0	0	0	0	0	0
CDK13_322	TACACCTACCAAGGGGAACA	0	0	0	0	0	0	0
CDK13_323	ATCACAAACAAACCATGTGA	0	0	0	0	0	0	0
CDK13_326	AAAAACAAAGCCACCTCTTC	0	0	0	0	0	0	0
CDK13_328	ACCTCTTCAGGTAACGAAGG	0	0	0	0	0	0	0
CDK13_330	GAAAGCAGTCATAGTTGGAA	0	0	0	0	0	0	0
CDK13_331	GAGTAAATCTGCTGCTACAA	0	0	0	0	0	0	0
CDK13_332	TAAATCTGCTGCTACAAAGG	0	0	0	0	0	0	0
CDK13_333	AAACCACTTACACCAAGCAT	0	0	0	0	0	0	0
CDK13_335	AAGCATAGGAGCCAAGGAGA	0	0	0	0	0	0	0
CDK13_336	CTGAAGATAAAGAAGCTGAT	0	0	0	0	0	0	0
CDK13_337	CTATCAGCTTCTTTATCTTC	0	0	0	0	0	0	0
CDK13_342	AGCATGGGAGGCAAAGGTAA	0	0	0	0	0	0	0
CDK13_344	AGGTAACGGTGGTAATGTAG	0	0	0	0	0	0	0
CDK13_348	TATGCTTGGTGTAAGTGGTT	0	0	0	0	0	0	0
CDK13_349	TCCAACTATGACTGCTTTCT	0	0	0	0	0	0	0
CDK13_350	AACTATGACTGCTTTCTTGG	0	0	0	0	0	0	0
CDK13_352	ACCTTCGTTACCTGAAGAGG	0	0	0	0	0	0	0
CDK13_353	TTTTAAAGTTCCACCACTTG	0	0	0	0	0	0	0
CDK13_354	TTTAAAGTTCCACCACTTGA	0	0	0	0	0	0	0
CDK13_355	GTTCCACCACTTGAGGGAGA	0	0	0	0	0	0	0
CDK13_356	TTTTCTTCACATCCTTCACA	0	0	0	0	0	0	0
CDK13_364	AATACTAGAATGACGACTTC	0	0	0	0	0	0	0
CDK13_366	TTGAATGCCTAGATGAATAC	0	0	0	0	0	0	0
CDK13_368	TGAATACGGGCTTCTGCTTC	0	0	0	0	0	0	0
CDK13_370	TCTTTCACTTTCAGCTTACG	0	0	0	0	0	0	0
CDK13_373	TGATCTTTCAAAGAGTCCAG	0	0	0	0	0	0	0
CDK13_375	CACAGTTACATAGTAAAAGG	0	0	0	0	0	0	0
CDK13_376	TAGAAAGCAAGCACATACTT	0	0	0	0	0	0	0
CDK13_378	TTTGAAAGATCATCTCCTCC	0	0	0	0	0	0	0
CDK13_384	GTAAATCAGCAAGAAGACAT	0	0	0	0	0	0	0
CDK13_385	ACTATATTTGATAGAATATG	0	0	0	0	0	0	0
CDK13_386	CTATATTTGATAGAATATGT	0	0	0	0	0	0	0
CDK13_387	AGAATATGTGGGCCTCGCTA	0	0	0	0	0	0	0
CDK13_388	CCAAAGAAAAAGATATTGAC	0	0	0	0	0	0	0
CDK13_389	CAAAGAAAAAGATATTGACT	0	0	0	0	0	0	0
CDK13_390	AAAGAAAAAGATATTGACTG	0	0	0	0	0	0	0
CDK13_392	GTGGATAAATTTGATATCAT	0	0	0	0	0	0	0
CDK13_393	TTTGATATCATCGGAATTAT	0	0	0	0	0	0	0
CDK13_394	ATCATCGGAATTATTGGAGA	0	0	0	0	0	0	0
CDK13_395	ATTATTGGAGAAGGTACTTA	0	0	0	0	0	0	0
CDK13_398	AAAGCCAGGGATAAAGACAC	0	0	0	0	0	0	0
CDK13_399	CTTACCAGTGTCTTTATCCC	0	0	0	0	0	0	0
CDK13_400	TCTTTGGTTTCACCATAGCG	0	0	0	0	0	0	0
CDK13_401	AAATTCCTTAATAGGAGAAA	0	0	0	0	0	0	0
CDK13_402	AGCCTTAAAAAAAGTACGTC	0	0	0	0	0	0	0
CDK13_403	AGTACGTCTGGATAATGAAA	0	0	0	0	0	0	0
CDK13_405	TTCGAGAAATTAAAATTCTC	0	0	0	0	0	0	0
CDK13_406	TCAGAGTATTATCAATATGA	0	0	0	0	0	0	0
CDK13_407	GACTGATAAAGAAGATGCTT	0	0	0	0	0	0	0
CDK13_408	AGATGCTTTGGATTTCAAGA	0	0	0	0	0	0	0
CDK13_409	TTGGATTTCAAGAAGGACAA	0	0	0	0	0	0	0
CDK13_410	TCATATTGATAATACTCTGA	0	0	0	0	0	0	0
CDK13_411	CATATTGATAATACTCTGAT	0	0	0	0	0	0	0
CDK13_415	ATTCTTAGGTGCATTTTATC	0	0	0	0	0	0	0
CDK13_416	TTATCTGGTGTTTGAATATA	0	0	0	0	0	0	0
CDK13_417	ATATATGGACCATGATCTGA	0	0	0	0	0	0	0
CDK13_418	TATATGGACCATGATCTGAT	0	0	0	0	0	0	0
CDK13_421	GGGACTACTGGAATCAGGCT	0	0	0	0	0	0	0
CDK13_422	GTCATTTATGAGACAGCTCA	0	0	0	0	0	0	0
CDK13_423	ATTTATGAGACAGCTCATGG	0	0	0	0	0	0	0
CDK13_424	TTTATGAGACAGCTCATGGA	0	0	0	0	0	0	0
CDK13_426	CCAATATCCTTCTAAATAAT	0	0	0	0	0	0	0
CDK13_427	ATCCTTCTAAATAATAGGTA	0	0	0	0	0	0	0
CDK13_428	TCCTTCTAAATAATAGGTAT	0	0	0	0	0	0	0
CDK13_429	ACCCATACCTATTATTTAGA	0	0	0	0	0	0	0
CDK13_430	CCTATTATTTAGAAGGATAT	0	0	0	0	0	0	0
CDK13_431	CCAGTAGTCCCATCAGATCA	0	0	0	0	0	0	0
CDK13_432	TTTTGTCTTATTTCCACCAG	0	0	0	0	0	0	0
CDK13_434	CAGATAAAACTTGCAGACTT	0	0	0	0	0	0	0
CDK13_435	GATTGTATAGCTCAGAAGAA	0	0	0	0	0	0	0
CDK13_439	CTAACAAGGTAATTACTTTA	0	0	0	0	0	0	0
CDK13_445	CCCACAGCTCCATACATCAA	0	0	0	0	0	0	0
CDK13_450	GTAATTACCTTGTTAGTATA	0	0	0	0	0	0	0
CDK13_451	TTTTCCATTAGCTGTATCCT	0	0	0	0	0	0	0
CDK13_452	ACCTATATTTCAAGCAAATC	0	0	0	0	0	0	0
CDK13_453	TTGCACAACTAGAATTAATA	0	0	0	0	0	0	0
CDK13_454	TCCTGATTTGCTTGAAATAT	0	0	0	0	0	0	0
CDK13_455	TTTTAGTGAAGAGTTCGCCA	0	0	0	0	0	0	0
CDK13_456	TTCGCCAAGGATACAGCTAA	0	0	0	0	0	0	0
CDK13_460	GAAGAATTTGTTTTGTAAGA	0	0	0	0	0	0	0
CDK13_462	ATATTGCTTCTTTGGTTTCA	0	0	0	0	0	0	0
CDK13_463	GGTTTCATGGTGTTGAAATA	0	0	0	0	0	0	0
CDK13_464	TATGGTAGTTTGATTACATC	0	0	0	0	0	0	0
CDK13_467	GACATGGACTCCCACATATT	0	0	0	0	0	0	0
CDK13_468	ATTTGATTACATGCTTGCCT	0	0	0	0	0	0	0
CDK13_471	GGATAAAAAGTCACTTACTC	0	0	0	0	0	0	0
CDK13_472	TAAAAAGTCACTTACTCTGG	0	0	0	0	0	0	0
CDK13_473	AAAGTCACTTACTCTGGTGG	0	0	0	0	0	0	0
CDK13_477	AATAAGTCTAGCGCAGCTGC	0	0	0	0	0	0	0
CDK13_481	TTTCCACAATTAAAGCCCCC	0	0	0	0	0	0	0
CDK13_492	CCATGGAAGCATTACTGACC	0	0	0	0	0	0	0
CDK13_493	TGAGATTTCAGCTGTGAAGA	0	0	0	0	0	0	0
CDK13_504	CATGACAATCTTGCCATAAA	0	0	0	0	0	0	0
CDK13_505	ATTTTGTCTTTAGTAAAAAC	0	0	0	0	0	0	0
CDK13_506	TCTTTAGTAAAAACAGGCCC	0	0	0	0	0	0	0
CDK13_507	GCACTTAAACCACAGTGAAT	0	0	0	0	0	0	0
CDK13_508	ATCTAAAACAAGTGTTAATA	0	0	0	0	0	0	0
CDK13_509	TGTCCAAGTGTTGAACATTA	0	0	0	0	0	0	0
CDK13_510	AATAAAATAAACCTTCCTGC	0	0	0	0	0	0	0
CDK13_511	AAACCTTCCTGCTGGAATTT	0	0	0	0	0	0	0
CDK13_520	TCTGTTGACTCAGTTAATAA	0	0	0	0	0	0	0
CDK13_521	AAGATGTGCTACTAGAAGAG	0	0	0	0	0	0	0
CDK13_522	AGATGTGCTACTAGAAGAGA	0	0	0	0	0	0	0
CDK13_523	CTACTAGAAGAGAGGGAAAA	0	0	0	0	0	0	0
CDK13_524	AGAAGAGAGGGAAAATGGAT	0	0	0	0	0	0	0
CDK13_525	GAAGAGAGGGAAAATGGATC	0	0	0	0	0	0	0
CDK13_538	CATCAGTCTCCACTTTAGGC	0	0	0	0	0	0	0
CDK13_539	AGTCTCCACTTTAGGCTGGA	0	0	0	0	0	0	0
CDK13_540	GGCTGGATGGTCTGAGAAGA	0	0	0	0	0	0	0
CDK13_541	GAAGGCTGAATTCCTCCCAA	0	0	0	0	0	0	0
CDK13_546	TTACCTTAATGTTCAACACT	0	0	0	0	0	0	0
CDK13_547	CACTTGTTTTAGATTGTAGT	0	0	0	0	0	0	0
CDK13_548	GTAGAATTGCCAATTCACTG	0	0	0	0	0	0	0
CDK13_551	TCATCCAGCATCAAGATATG	0	0	0	0	0	0	0
CDK13_552	GCATCAAGATATGAGGATCT	0	0	0	0	0	0	0
CDK13_555	CTGAGGAAGATCTAGATTAT	0	0	0	0	0	0	0
CDK13_559	CAGGATGACCCCAAAAGAGA	0	0	0	0	0	0	0
CDK13_560	GATGACCCCAAAAGAGAAGG	0	0	0	0	0	0	0
CDK13_561	ATGACCCCAAAAGAGAAGGT	0	0	0	0	0	0	0
CDK13_562	GGTGGGATTGATTATCAAGC	0	0	0	0	0	0	0
CDK13_563	CGTGTCCACTTCAGACTACA	0	0	0	0	0	0	0
CDK13_564	TCAGACTACAAGGACAACTT	0	0	0	0	0	0	0
CDK13_566	TATGTTAGCAATGATGGTCT	0	0	0	0	0	0	0
CDK13_567	CTAGAACGACGTAGTTTCAT	0	0	0	0	0	0	0
CDK13_568	AAATTCAGATATTCAGTCTT	0	0	0	0	0	0	0
CDK13_569	AGTACTGCTTCATCTCATTC	0	0	0	0	0	0	0
CDK13_570	ACTGCTTCATCTCATTCTGG	0	0	0	0	0	0	0
CDK13_572	CCCAGTTCAGTAGCTGGATA	0	0	0	0	0	0	0
CDK13_575	CATGTTGTTTAGTGGAGACA	0	0	0	0	0	0	0
CDK13_576	CATAGATTTGAATATAGCCA	0	0	0	0	0	0	0
CDK13_578	AAACAGCAGTGACCCTTCCA	0	0	0	0	0	0	0
CDK13_581	AAGATGCACAACTATAACTA	0	0	0	0	0	0	0
CDK13_582	ATGCACAACTATAACTATGG	0	0	0	0	0	0	0
CDK13_583	TAACTATGGTGGTAACTTAC	0	0	0	0	0	0	0
CDK13_584	AACTTACAGGAAAATCCGAG	0	0	0	0	0	0	0
CDK13_590	CTGGATATTCACAAGGATAC	0	0	0	0	0	0	0
CDK13_591	TGGATATTCACAAGGATACA	0	0	0	0	0	0	0
CDK13_592	GGATATTCACAAGGATACAG	0	0	0	0	0	0	0
CDK13_593	GGACATATTAGCACATCAAC	0	0	0	0	0	0	0
CDK13_598	GGAAAAACAGATACTCAGTA	0	0	0	0	0	0	0
CDK13_602	GAATATCCAGGTCCTTGGGC	0	0	0	0	0	0	0
CDK13_610	TTGTGCATCTTTGCTGGCAA	0	0	0	0	0	0	0
CDK13_617	CCAGGACTGCAATAGGACCA	0	0	0	0	0	0	0
CDK13_618	CATGGCTATATTCAAATCTA	0	0	0	0	0	0	0
CDK13_619	CTTGTCTCCACTAAACAACA	0	0	0	0	0	0	0
CDK13_620	TTGTCTCCACTAAACAACAT	0	0	0	0	0	0	0
CDK13_624	ACTGGGAAATGACTCAGAAA	0	0	0	0	0	0	0
CDK13_625	AATGACTCAGAAAAGGCAGA	0	0	0	0	0	0	0
CDK13_626	TCAGAAAAGGCAGAAGGCTG	0	0	0	0	0	0	0
CDK13_627	GAAAAGGCAGAAGGCTGAGG	0	0	0	0	0	0	0
CDK13_628	ATGAAACTACGTCGTTCTAG	0	0	0	0	0	0	0
CDK13_629	AAACTACGTCGTTCTAGTGG	0	0	0	0	0	0	0
CDK13_630	AGACCATCATTGCTAACATA	0	0	0	0	0	0	0
CDK13_631	AGGAGCAGAAGAGAAAGAAG	0	0	0	0	0	0	0
CDK13_632	GTTGTCCTTGTAGTCTGAAG	0	0	0	0	0	0	0
CDK13_633	ATCAATCCCACCTTCTCTTT	0	0	0	0	0	0	0
CDK13_644	AGGGTCAGTTAATGAAGAAC	0	0	0	0	0	0	0
CDK13_645	GTCAGTTAATGAAGAACTGG	0	0	0	0	0	0	0
CDK13_646	AGTTAATGAAGAACTGGTGG	0	0	0	0	0	0	0
CDK13_647	GTTAATGAAGAACTGGTGGT	0	0	0	0	0	0	0
CDK13_649	TCTAGATCTTCCTCAGTGAC	0	0	0	0	0	0	0
CDK13_664	AGATCCTCATATCTTGATGC	0	0	0	0	0	0	0
CDK13_665	TCATATCTTGATGCTGGATG	0	0	0	0	0	0	0
CHKA_105	ACTGGAACAGCATGTTGCTA	0	0	0	0	0	0	0
CHKA_106	TGTCCTCTTATTTCTGACAG	0	0	0	0	0	0	0
CHKA_15	AAATTCAATAGATGAAATCT	0	0	0	0	0	0	0
CHKA_165	ATGAAAACCAAATTCTGCAC	0	0	0	0	0	0	0
CHKA_18	CCCAGAGGAAATGAGATGCA	0	0	0	0	0	0	0
CHKA_19	CCAGAGGAAATGAGATGCAA	0	0	0	0	0	0	0
CHKA_197	AGTTCCACATCAGTGTCATC	0	0	0	0	0	0	0
CHKA_29	TGAGGTTTTCAAAGTCATTT	0	0	0	0	0	0	0
CHKA_30	TCAAAGTCATTTTGGAATGC	0	0	0	0	0	0	0
CHKA_32	GCAAGTAACTGGAAATAAAA	0	0	0	0	0	0	0
CHKA_33	AAATGTTGCTTGAAGTTAAT	0	0	0	0	0	0	0
CHKA_37	GTTTCTTGGTGGGATACTTC	0	0	0	0	0	0	0
CHKA_39	GGATGTTTGCTCTGAAAAAA	0	0	0	0	0	0	0
CHKA_41	TATTTCAGGGGATTCGACAT	0	0	0	0	0	0	0
CHKA_43	GTATCCCACCAAGAAACAAC	0	0	0	0	0	0	0
CHKA_44	CCCACCAAGAAACAACAGGT	0	0	0	0	0	0	0
CHKA_45	TGCAGGTAATATCTTGTTGC	0	0	0	0	0	0	0
CHKA_47	AATACAGCAGTTACAATTAC	0	0	0	0	0	0	0
CHKA_48	TCATTATGACAAAATACAAC	0	0	0	0	0	0	0
CHKA_49	TGACAAAATACAACTGGAGA	0	0	0	0	0	0	0
CHKA_51	ATAGAAGGAAAACTCACCTC	0	0	0	0	0	0	0
CHKA_54	GATTGTAACTGAGCAATTTG	0	0	0	0	0	0	0
CHKA_60	CATTTTGGTTCCTTATTGAA	0	0	0	0	0	0	0
CHKA_61	ATGAAATGTAGCCATTTTCT	0	0	0	0	0	0	0
CHKA_63	ATTCTTCAGTATCTAATCGC	0	0	0	0	0	0	0
CHKA_65	GAGAAAATGGCTACATTTCA	0	0	0	0	0	0	0
CHKA_66	TATGAAAATGCCATTCAATA	0	0	0	0	0	0	0
CHKA_67	CATTCAATAAGGAACCAAAA	0	0	0	0	0	0	0
CHKA_68	AAGGAACCAAAATGGCTTTT	0	0	0	0	0	0	0
CHKA_70	CGTTTATGAACAAATCTTAC	0	0	0	0	0	0	0
CHKA_71	GTTTATGAACAAATCTTACC	0	0	0	0	0	0	0
CHKA_76	GGAAAGATGCCATAGAGTTT	0	0	0	0	0	0	0
CHKA_9	TTCCACCAGAAGAGGAAGCT	0	0	0	0	0	0	0
CTRL_46	GGATAGGTGACCTTAGTACG	0	0	0	0	0	0	0
CTRL_5	GTGGTAGAATAACGTATTAC	0	0	0	0	0	0	0
CTRL_99	GAATCGGAATAGTTGATTCG	0	0	0	0	0	0	0
DLL4_104	CAATATTCCCCAGTCCAACC	0	0	0	0	0	0	0
DLL4_145	CTGGCAATGTACTTGTGATG	0	0	0	0	0	0	0
DLL4_146	TGGCAATGTACTTGTGATGA	0	0	0	0	0	0	0
DLL4_147	AATGTACTTGTGATGAGGGC	0	0	0	0	0	0	0
DLL4_195	ATTCTTGCATGGGGAGTGGT	0	0	0	0	0	0	0
DLL4_196	TATGGTCTCTCTCCAGGACC	0	0	0	0	0	0	0
DLL4_198	TCTCTCCAGGACCAGGAGGA	0	0	0	0	0	0	0
DLL4_213	CTCCAACTGCGAGAAGAAAG	0	0	0	0	0	0	0
DLL4_239	CAATGCAGGCCATAGTAGCC	0	0	0	0	0	0	0
DLL4_291	TAAAAACACAAACCAGAAGA	0	0	0	0	0	0	0
DLL4_293	CCAGAAGAAGGAGCTGGAAG	0	0	0	0	0	0	0
DLL4_297	CAAACAGCAAAACCACACAT	0	0	0	0	0	0	0
DLL4_298	CCACACATTGGACTATAATC	0	0	0	0	0	0	0
DLL4_299	TTGGACTATAATCTGGCCCC	0	0	0	0	0	0	0
DLL4_307	CCCCAGGGCCCCTGGGGCGG	0	0	0	0	0	0	0
DLL4_326	CCAGATTATAGTCCAATGTG	0	0	0	0	0	0	0
DLL4_331	CAGGAATCAGGTTGTCCTTC	0	0	0	0	0	0	0
DLL4_350	AAAGGTGTCTGTGGAGAGGT	0	0	0	0	0	0	0
DLL4_385	TGTGTTTGATATCAGAGGAG	0	0	0	0	0	0	0
DLL4_386	GAATGAATGTGTCATTGCCA	0	0	0	0	0	0	0
DLL4_389	CTGATATCAAACACACAGAC	0	0	0	0	0	0	0
DLL4_399	CTTGCTCCCAGGTATAAGGC	0	0	0	0	0	0	0
DLL4_43	AACTGCCCTTCAATTTCACC	0	0	0	0	0	0	0
DLL4_50	AAATTGAAGGGCAGTTGGAG	0	0	0	0	0	0	0
DLL4_51	AATTGAAGGGCAGTTGGAGA	0	0	0	0	0	0	0
DLL4_55	AAGGAGTTGGTGCCCAATAC	0	0	0	0	0	0	0
DLL4_93	AAGGCTGCGCTACTCTTACC	0	0	0	0	0	0	0
DLL4_94	ATCTGCAGTGACAACTACTA	0	0	0	0	0	0	0
DLL4_96	CACTATGTGTGCCAGCCAGA	0	0	0	0	0	0	0
DOT1L_101	GTTTCTTTCCTTCCAGACCA	0	0	0	0	0	0	0
DOT1L_104	AGTTCAGGAAGTGGATGAAA	0	0	0	0	0	0	0
DOT1L_105	AGGAAGTGGATGAAATGGTA	0	0	0	0	0	0	0
DOT1L_111	TTTCCCTTTCAGTTGGAGAG	0	0	0	0	0	0	0
DOT1L_113	ATTTCCTCTCAGAAGAGTGG	0	0	0	0	0	0	0
DOT1L_114	TTTCCTCTCAGAAGAGTGGA	0	0	0	0	0	0	0
DOT1L_120	TCGCCTCTCTCCAACTGAAA	0	0	0	0	0	0	0
DOT1L_121	TTTGTGAATAATTTTGCCTT	0	0	0	0	0	0	0
DOT1L_122	TAATTTTGCCTTTGGTCCTG	0	0	0	0	0	0	0
DOT1L_126	GGAGCGGTTTGCAAACATGA	0	0	0	0	0	0	0
DOT1L_127	CGGTTTGCAAACATGAAGGA	0	0	0	0	0	0	0
DOT1L_128	TGCAAACATGAAGGAAGGTA	0	0	0	0	0	0	0
DOT1L_133	ATAAACAGTAGAAACTTGAG	0	0	0	0	0	0	0
DOT1L_134	CTGTTTATTCTGAAGTTCAG	0	0	0	0	0	0	0
DOT1L_135	TCTGAAGTTCAGAGGTGCAA	0	0	0	0	0	0	0
DOT1L_149	GCGAGATACTCACTATGGTG	0	0	0	0	0	0	0
DOT1L_152	GTGTGCAGGTAGTAGGAGAC	0	0	0	0	0	0	0
DOT1L_158	GTCTGAAAAACCCAAAACTC	0	0	0	0	0	0	0
DOT1L_159	TCTGAAAAACCCAAAACTCA	0	0	0	0	0	0	0
DOT1L_163	GCTCTCCTTCCAGGAGGAAC	0	0	0	0	0	0	0
DOT1L_164	CTCCTTCCAGGAGGAACAGG	0	0	0	0	0	0	0
DOT1L_165	AGGAGGAACAGGAGGCAGCC	0	0	0	0	0	0	0
DOT1L_188	TTGCCCTCTGGGCCCTTAGT	0	0	0	0	0	0	0
DOT1L_198	CTCTGGTGCTGAGGAAGAGA	0	0	0	0	0	0	0
DOT1L_201	CAAGAAGAAGCTAAACAAGA	0	0	0	0	0	0	0
DOT1L_202	AAGAAGAAGCTAAACAAGAA	0	0	0	0	0	0	0
DOT1L_203	AGAAGAAGCTAAACAAGAAG	0	0	0	0	0	0	0
DOT1L_204	AGAAGCTAAACAAGAAGGGG	0	0	0	0	0	0	0
DOT1L_205	AAACAAGAAGGGGAGGAAGA	0	0	0	0	0	0	0
DOT1L_206	AAGAAGGGGAGGAAGATGGC	0	0	0	0	0	0	0
DOT1L_21	ATGAAATCATCGAGACCATC	0	0	0	0	0	0	0
DOT1L_224	CAGTGCAGTTTGGTTCTTCT	0	0	0	0	0	0	0
DOT1L_233	TCTTGTTTAGCTTCTTCTTG	0	0	0	0	0	0	0
DOT1L_26	ATGGGTCTGTGAAGAAATCC	0	0	0	0	0	0	0
DOT1L_264	TCGGAGGTAGCTGGTAGAAC	0	0	0	0	0	0	0
DOT1L_271	GATCCAGTACCTGCAGTTCC	0	0	0	0	0	0	0
DOT1L_28	TAATTGACTATGACACCAAA	0	0	0	0	0	0	0
DOT1L_282	GCCCAGCAGCTCCTGCAGGC	0	0	0	0	0	0	0
DOT1L_29	ACAGGACTCTGCTTACCTTT	0	0	0	0	0	0	0
DOT1L_290	ATGCCAGGAACTGCAGGTAC	0	0	0	0	0	0	0
DOT1L_292	TACTGGATCTTGAAGGACTC	0	0	0	0	0	0	0
DOT1L_293	ACTGGATCTTGAAGGACTCT	0	0	0	0	0	0	0
DOT1L_301	CCCAGAAGGAGGAGATCAGG	0	0	0	0	0	0	0
DOT1L_302	GAGGCTGTTTCAGCAAAAAT	0	0	0	0	0	0	0
DOT1L_303	GTTTCAGCAAAAATTGGATG	0	0	0	0	0	0	0
DOT1L_304	GCAAAAATTGGATGAGGTAG	0	0	0	0	0	0	0
DOT1L_346	GAAGCTGTTGAAGGAGAAGC	0	0	0	0	0	0	0
DOT1L_353	CGCAGCCCACCTGCAGCTCC	0	0	0	0	0	0	0
DOT1L_362	TGGAGCTAGAGAAGAGCCAG	0	0	0	0	0	0	0
DOT1L_398	CTGCCAGTGAGCTGCATTCG	0	0	0	0	0	0	0
DOT1L_467	TGGAGAGAAGAGCAGTGAGA	0	0	0	0	0	0	0
DOT1L_470	CTTCTCTCCAGCAAGCTGCA	0	0	0	0	0	0	0
DOT1L_523	ACAGGGTTTTCTCTCTGCAG	0	0	0	0	0	0	0
DOT1L_524	TCCACACTTGAAAAGCAGAT	0	0	0	0	0	0	0
DOT1L_536	TACCTGCGGGGGCCAGGGCA	0	0	0	0	0	0	0
DOT1L_539	ACCAATCTGCTTTTCAAGTG	0	0	0	0	0	0	0
DOT1L_582	ATTGTGTTCACCATCACCAC	0	0	0	0	0	0	0
DOT1L_60	TCTTGATCTCATCAATCATC	0	0	0	0	0	0	0
DOT1L_604	TCAACCTCAACTCCATGGTA	0	0	0	0	0	0	0
DOT1L_606	CCATCCTTACCATGGAGTTG	0	0	0	0	0	0	0
DOT1L_607	TTACCATGGAGTTGAGGTTG	0	0	0	0	0	0	0
DOT1L_608	TACCATGGAGTTGAGGTTGA	0	0	0	0	0	0	0
DOT1L_609	ACCATGGAGTTGAGGTTGAG	0	0	0	0	0	0	0
DOT1L_61	CTTGATCTCATCAATCATCT	0	0	0	0	0	0	0
DOT1L_641	CTCCTCTTGGCTTCACTCTC	0	0	0	0	0	0	0
DOT1L_642	ACTCTCAGGATCTGAGAAGC	0	0	0	0	0	0	0
DOT1L_643	AGGATCTGAGAAGCCGGAAT	0	0	0	0	0	0	0
DOT1L_65	GGAGGTCTCCCCGTACACCT	0	0	0	0	0	0	0
DOT1L_747	TCACCATTTTCCAAGGTTTT	0	0	0	0	0	0	0
DOT1L_751	CGGGGGAGATTTGCTTTCTA	0	0	0	0	0	0	0
DOT1L_765	AGAACTCCCTGTTCACGTTC	0	0	0	0	0	0	0
DOT1L_77	TGTAGACCTGCTGCAGGATA	0	0	0	0	0	0	0
DOT1L_787	AGTTTACACAGCTTCAGTGA	0	0	0	0	0	0	0
DOT1L_789	GGTGCTTCTCTTCCCCACAA	0	0	0	0	0	0	0
DOT1L_86	ATCTCTCTGATCATAGGTGT	0	0	0	0	0	0	0
DOT1L_862	CGGCACAGTTGGAGGTAGGC	0	0	0	0	0	0	0
DOT1L_893	GGAAGGGGCCCAGGAAGGAC	0	0	0	0	0	0	0
DOT1L_933	CCTCTTGCTCAGGAAAGGGT	0	0	0	0	0	0	0
DOT1L_948	CACTGAAGCTGTGTAAACTC	0	0	0	0	0	0	0
DOT1L_965	AAAGCCTTTCCTGGGGTGAG	0	0	0	0	0	0	0
DOT1L_972	GGCAGAGGGCTCCTCCAGGG	0	0	0	0	0	0	0
DOT1L_98	ATAGTGATGTTTGCAGTTGG	0	0	0	0	0	0	0
DOT1L_991	TTCCACTTGCTGCTATTGAC	0	0	0	0	0	0	0
EIF4A1_148	TCTCTTCCAGCATGGAGATA	0	0	0	0	0	0	0
EIF4A1_162	ACAGGGAAAACTATATCCAC	0	0	0	0	0	0	0
EIF4A1_176	TAAAGGTGTGGCTATTAACA	0	0	0	0	0	0	0
EIF4A1_26	ACCCTTGATACAAGGTAGAA	0	0	0	0	0	0	0
EIF4A1_43	ATTAGATCTAAAAGCCACCC	0	0	0	0	0	0	0
EIF4A1_58	TCTCTCTGCTCAGATACAGA	0	0	0	0	0	0	0
EIF4A1_59	CTCTGCTCAGATACAGAAGG	0	0	0	0	0	0	0
EIF4A1_75	ATTACTCACACAGGTATCTC	0	0	0	0	0	0	0
EIF4A1_76	GGTTAAGCATATCAAACACA	0	0	0	0	0	0	0
EIF4A1_89	AATGTTAAGCCGTGGATTCA	0	0	0	0	0	0	0
EIF4A2_102	ATCGTGAAAACTATATTCAC	0	0	0	0	0	0	0
EIF4A2_103	GTGAATATAGTTTTCACGAT	0	0	0	0	0	0	0
EIF4A2_104	ATATAGTTTTCACGATTGGT	0	0	0	0	0	0	0
EIF4A2_114	TTGTTACTGAAGAAGACAAG	0	0	0	0	0	0	0
EIF4A2_115	GACTTTCTACAATACTACAG	0	0	0	0	0	0	0
EIF4A2_120	CTCATCCCAGGAATTAAATA	0	0	0	0	0	0	0
EIF4A2_16	TTTCTAACTTACAGAGCAAC	0	0	0	0	0	0	0
EIF4A2_17	CTTTGATGATATGAATTTAA	0	0	0	0	0	0	0
EIF4A2_18	TTAAAGGAGTCTCTCCTTCG	0	0	0	0	0	0	0
EIF4A2_19	CTTCGTGGCATCTATGCTTA	0	0	0	0	0	0	0
EIF4A2_20	GCTATTATTCCCTGTATTAA	0	0	0	0	0	0	0
EIF4A2_28	TATTTCCATCCTGCAACAGT	0	0	0	0	0	0	0
EIF4A2_3	TGCATACCTGTTATAATCCG	0	0	0	0	0	0	0
EIF4A2_30	GGAGACCCAAGCACTAGTAT	0	0	0	0	0	0	0
EIF4A2_41	AATCTCCAACTGTTGCAGGA	0	0	0	0	0	0	0
EIF4A2_43	GCTTGGGTTTTAGATCCAAA	0	0	0	0	0	0	0
EIF4A2_50	AAATGAAATGCAAAAACTGC	0	0	0	0	0	0	0
EIF4A2_51	GAAGCACCACATATTGTTGT	0	0	0	0	0	0	0
EIF4A2_54	CTTAAAGACAATACTTACAA	0	0	0	0	0	0	0
EIF4A2_57	GGTGTACCAACAACAATATG	0	0	0	0	0	0	0
EIF4A2_58	AACATTTGTTCCACCAATGC	0	0	0	0	0	0	0
EIF4A2_60	CAAGTGCCAGAATTACCTTT	0	0	0	0	0	0	0
EIF4A2_61	TGTTTCTAACAGCTCCAAAA	0	0	0	0	0	0	0
EIF4A2_62	ATGGATCAAAATGTTTGTTT	0	0	0	0	0	0	0
EIF4A2_63	GCAGATGAAATGTTGAGCCG	0	0	0	0	0	0	0
EIF4A2_65	AAAACTAAACACAAGTATTC	0	0	0	0	0	0	0
EIF4A2_67	AGATTTGATCCTTAAAACCA	0	0	0	0	0	0	0
EIF4A2_68	ACAAACATTTTGATCCATTT	0	0	0	0	0	0	0
EIF4A2_70	GAGAGATCCAATTCGAATTC	0	0	0	0	0	0	0
EIF4A2_71	AATTCGAATTCTGGTGAAAA	0	0	0	0	0	0	0
EIF4A2_75	AAACTGTTTGATTCCTTCAA	0	0	0	0	0	0	0
EIF4A2_76	GTCACTTCCAACACATCAGT	0	0	0	0	0	0	0
EIF4A2_79	AACATTACAGGAATGGAAGT	0	0	0	0	0	0	0
EIF4A2_81	TTTTCTCAATACGAGGCGCA	0	0	0	0	0	0	0
EIF4A2_84	AGACTTCACAGTTTCTGCTC	0	0	0	0	0	0	0
EIF4A2_86	AGCAGAAACTGTGAAGTCTC	0	0	0	0	0	0	0
EIF4A2_87	AAAAATAACAGCCTGTGTAA	0	0	0	0	0	0	0
EIF4A2_88	AGGTTTATTAATTTGCAGCA	0	0	0	0	0	0	0
EIF4A2_89	TAATTTGCAGCATGGTGACA	0	0	0	0	0	0	0
EIF4A2_91	AGGAGAGAGATGTTATCATG	0	0	0	0	0	0	0
EIF4A2_92	GGAGAGAGATGTTATCATGA	0	0	0	0	0	0	0
EIF4A2_96	TCTGATCACTACTGACTTGT	0	0	0	0	0	0	0
EIF4E_12	TTTAAGCTTCTGTGCCTTAT	0	0	0	0	0	0	0
EIF4E_13	GACTACAGTGATGATGTATG	0	0	0	0	0	0	0
EIF4E_14	GTTGTTAATGTTAGAGCTAA	0	0	0	0	0	0	0
EIF4E_15	AAGGTGATAAGATAGCAATA	0	0	0	0	0	0	0
EIF4E_16	AGAGAAGCTGTTACACATAT	0	0	0	0	0	0	0
EIF4E_17	GAGAAGCTGTTACACATATA	0	0	0	0	0	0	0
EIF4E_19	ACCTGTAATTCCAGCACTTT	0	0	0	0	0	0	0
EIF4E_20	TGTAATTCCAGCACTTTGGG	0	0	0	0	0	0	0
EIF4E_22	GCACTTTGGGAGGCTGAAGT	0	0	0	0	0	0	0
EIF4E_24	TGAAGTGGGAGGATCACTTG	0	0	0	0	0	0	0
EIF4E_27	ACATAGCAAGATCCCATCTC	0	0	0	0	0	0	0
EIF4E_3	TGATAACCAATCACTATCTT	0	0	0	0	0	0	0
EIF4E_30	CCAGGTTGGTCTCAAACTTC	0	0	0	0	0	0	0
EIF4E_32	TCCCAAAGTGCTGGAATTAC	0	0	0	0	0	0	0
EIF4E_37	AGGATGGTATTGAGCCTATG	0	0	0	0	0	0	0
EIF4E_38	GGATGGTATTGAGCCTATGT	0	0	0	0	0	0	0
EIF4E_4	TAACCAATCACTATCTTTGG	0	0	0	0	0	0	0
EIF4E_42	GATGAGAAAAACAAACGGGG	0	0	0	0	0	0	0
EIF4E_45	GCTTTTGGCTAGAGACAGTA	0	0	0	0	0	0	0
EIF4E_47	GCATTAAATTACTAGACAAC	0	0	0	0	0	0	0
EIF4E_48	AATTACTAGACAACTGGATA	0	0	0	0	0	0	0
EIF4E_49	TGGATATGGTTGTACAGACT	0	0	0	0	0	0	0
EIF4E_5	TTCTTCTAGGAGGGTATACA	0	0	0	0	0	0	0
EIF4E_50	TTGTCTAGTAATTTAATGCC	0	0	0	0	0	0	0
EIF4E_51	GTCTTCAACAGTATCAAACT	0	0	0	0	0	0	0
EIF4E_53	AAAATGATAAAAGCAAAACT	0	0	0	0	0	0	0
EIF4E_55	TTGATACTGTTGAAGACTTT	0	0	0	0	0	0	0
EIF4E_56	TGATACTGTTGAAGACTTTT	0	0	0	0	0	0	0
EIF4E_61	GATGTTTAATATAGTGTTCT	0	0	0	0	0	0	0
EIF4E_65	TTCTCCTCTTCTGTAGTCGG	0	0	0	0	0	0	0
EIF4E_66	TCTTCTGTAGTCGGGGGATT	0	0	0	0	0	0	0
EIF4E_69	AGTCGGGGGATTAGGAGTAG	0	0	0	0	0	0	0
EIF4E_7	AGGGTATACAAGGAAAGGTT	0	0	0	0	0	0	0
EIF4E_71	GAGTAGGGGTGGTTTCCTAG	0	0	0	0	0	0	0
EIF4E_73	GACTACAGAAGAGGAGAAAA	0	0	0	0	0	0	0
EIF4E_75	GAAAACGGAATCTAATCAGG	0	0	0	0	0	0	0
EIF4E_8	CTTCCTCCAAAGATAGTGAT	0	0	0	0	0	0	0
EIF4E_9	GCAGACACAGCTACTAAGAG	0	0	0	0	0	0	0
ERCC3_1	TTCCTAAAGCGCTTGAAGAG	0	0	0	0	0	0	0
ERCC3_104	GGTAAAATTCAGGAGACATA	0	0	0	0	0	0	0
ERCC3_105	TTCTTACTGTATTACAGGTC	0	0	0	0	0	0	0
ERCC3_108	TGAATTTTACCGGGAATATG	0	0	0	0	0	0	0
ERCC3_109	TTCTGATCAAGTTTCATGAA	0	0	0	0	0	0	0
ERCC3_111	TGACAATGTGTTTGCCCTAA	0	0	0	0	0	0	0
ERCC3_132	TGGATTTAAATTTTCTGATT	0	0	0	0	0	0	0
ERCC3_133	CTAAGCTCTACGAAGCCAAC	0	0	0	0	0	0	0
ERCC3_135	TGGATGGAGCTGCAGAATAA	0	0	0	0	0	0	0
ERCC3_152	CAGCATGGAGTAGGTGCTAA	0	0	0	0	0	0	0
ERCC3_16	ACATGGAGTACCACTCATCG	0	0	0	0	0	0	0
ERCC3_170	CACTGTCAGAAAACGCTGTC	0	0	0	0	0	0	0
ERCC3_193	GCACACCATACCAGGTAAGC	0	0	0	0	0	0	0
ERCC3_196	TCGCAAGCTCTTCTCCTGAT	0	0	0	0	0	0	0
ERCC3_2	TCCTAAAGCGCTTGAAGAGC	0	0	0	0	0	0	0
ERCC3_202	TTTAGGTCAATGTTGATATC	0	0	0	0	0	0	0
ERCC3_204	CAGGGTTGACAGAATCATTC	0	0	0	0	0	0	0
ERCC3_210	GGAGTTCCTCAATCATTTCC	0	0	0	0	0	0	0
ERCC3_211	CTCTTTCCAGGAAATGATTG	0	0	0	0	0	0	0
ERCC3_216	AAGAGCTTGCGAAAGATGTT	0	0	0	0	0	0	0
ERCC3_225	TTTGCTCATAGAAGTCAAAC	0	0	0	0	0	0	0
ERCC3_235	TCTAAGACTGCTGAAAGCAG	0	0	0	0	0	0	0
ERCC3_236	AAGACTGCTGAAAGCAGTGG	0	0	0	0	0	0	0
ERCC3_237	AGACTGCTGAAAGCAGTGGT	0	0	0	0	0	0	0
ERCC3_241	GTTTGACTTCTATGAGCAAA	0	0	0	0	0	0	0
ERCC3_245	CCCCTTCAGAGTTTCTTAAG	0	0	0	0	0	0	0
ERCC3_259	CTTAAGAAACTCTGAAGGGG	0	0	0	0	0	0	0
ERCC3_261	CAGTTGTGTACTGTCAGCTA	0	0	0	0	0	0	0
ERCC3_268	GAGGTACTCGGTGATGTCAC	0	0	0	0	0	0	0
ERCC3_270	GACAGCTGCATACAAGGAGT	0	0	0	0	0	0	0
ERCC3_276	CAATAGCCACCAAGAAGTCT	0	0	0	0	0	0	0
ERCC3_277	AATAGCCACCAAGAAGTCTT	0	0	0	0	0	0	0
ERCC3_278	TCTTGGGCATATTTGTAAAC	0	0	0	0	0	0	0
ERCC3_279	ATATTTGTAAACTGGAGAGA	0	0	0	0	0	0	0
ERCC3_280	AGAAGGCTTCCAAGAAGATA	0	0	0	0	0	0	0
ERCC3_289	GTGACATCACCGAGTACCTC	0	0	0	0	0	0	0
ERCC3_292	TGGAATTATGCAGTTTATTA	0	0	0	0	0	0	0
ERCC3_310	TTGCAGACAAGAAGAAATCC	0	0	0	0	0	0	0
ERCC3_311	ACAAGAAGAAATCCAGGAAG	0	0	0	0	0	0	0
ERCC3_314	GGATGAAGAGGATGATGAAG	0	0	0	0	0	0	0
ERCC3_32	GCAGCTCTTACAGAAAGTCC	0	0	0	0	0	0	0
ERCC3_329	GGCACCAAAGTGGATGAATA	0	0	0	0	0	0	0
ERCC3_330	AGTGGATGAATATGGAGCCA	0	0	0	0	0	0	0
ERCC3_331	AATATGGAGCCAAGGACTAC	0	0	0	0	0	0	0
ERCC3_47	GGATACCAGTGAGTAGAAAA	0	0	0	0	0	0	0
ERCC3_51	ATCCCAGGACACACAGGAAA	0	0	0	0	0	0	0
ERCC3_52	AAATGGCTTACTCAACCAAG	0	0	0	0	0	0	0
ERCC3_55	AGATCAAGGTTATAGCTTCA	0	0	0	0	0	0	0
ERCC3_62	TGAATGAGGACATTTGCTTC	0	0	0	0	0	0	0
ERCC3_75	TCGAGCTAAAAAAGGTAAAG	0	0	0	0	0	0	0
ERCC3_76	CCCATATGCCACACAAACCT	0	0	0	0	0	0	0
ERCC3_77	ACAAACCTTGGATATGAAGA	0	0	0	0	0	0	0
ERCC3_83	AGACGTAGGTCCGTAGATAT	0	0	0	0	0	0	0
ERCC3_84	GACGTAGGTCCGTAGATATA	0	0	0	0	0	0	0
ERCC3_85	TTCTCTAGACCCTATATCTA	0	0	0	0	0	0	0
ERCC3_91	TAACACCATCTTCATATCCA	0	0	0	0	0	0	0
ERCC3_92	TTCTTACTTGTTCAGTCGAA	0	0	0	0	0	0	0
ERCC3_95	CATGAAACTTGATCAGAAAC	0	0	0	0	0	0	0
EZH1_100	TTGGTAGTTGTACACTTGTG	0	0	0	0	0	0	0
EZH1_101	CTTGTGTGGAAGAGTTATCT	0	0	0	0	0	0	0
EZH1_103	AGGAAGATTCAGCTGAAGAA	0	0	0	0	0	0	0
EZH1_11	CGGGTTTATCCTGCTTGCAG	0	0	0	0	0	0	0
EZH1_110	AGAAGAAGAAAAGAAAGCAC	0	0	0	0	0	0	0
EZH1_111	AAAAGAAAGCACAGGCAAGA	0	0	0	0	0	0	0
EZH1_114	TGAACAGAAGTTGTTGAAGT	0	0	0	0	0	0	0
EZH1_128	TCAGACTCCCACAAAACAGA	0	0	0	0	0	0	0
EZH1_136	ACAACTTCTGTTCAATAGCC	0	0	0	0	0	0	0
EZH1_138	TGTTCAATAGCCAGGCTTCT	0	0	0	0	0	0	0
EZH1_139	GTTCAATAGCCAGGCTTCTG	0	0	0	0	0	0	0
EZH1_141	GTTCATCGTACCTGAAGAAC	0	0	0	0	0	0	0
EZH1_147	AGCAGGAAGCACTGACTATG	0	0	0	0	0	0	0
EZH1_163	GCTGTGGCTGAGACTAAAGA	0	0	0	0	0	0	0
EZH1_164	CTAAAGAAGGAGACAGTGAC	0	0	0	0	0	0	0
EZH1_165	TAAAGAAGGAGACAGTGACA	0	0	0	0	0	0	0
EZH1_170	CTTAAGAACATACCAGCAAA	0	0	0	0	0	0	0
EZH1_175	CTTGCGTTTATATACATTAG	0	0	0	0	0	0	0
EZH1_176	GCGTTTATATACATTAGGGG	0	0	0	0	0	0	0
EZH1_177	TTAGGGGTGGCATGAAAAGC	0	0	0	0	0	0	0
EZH1_178	AAGATTGAACCAGAACCATG	0	0	0	0	0	0	0
EZH1_18	GATTGGGATCTTTGCCAAGA	0	0	0	0	0	0	0
EZH1_181	AGTCGTATTTAAAGCAGCGC	0	0	0	0	0	0	0
EZH1_20	AAGAGCTCTTCTTTGATTAC	0	0	0	0	0	0	0
EZH1_207	GCACTGAAGATCATGTCATT	0	0	0	0	0	0	0
EZH1_208	CACTGAAGATCATGTCATTT	0	0	0	0	0	0	0
EZH1_21	CTCTTCTTTGATTACAGGTG	0	0	0	0	0	0	0
EZH1_215	CGCTTTCTCTTTCTTGTTAC	0	0	0	0	0	0	0
EZH1_219	AACAGCATCACTAATCAGAA	0	0	0	0	0	0	0
EZH1_22	AGGTTACTGGGACTCACCTT	0	0	0	0	0	0	0
EZH1_225	TCAGTACTCAGATGAGGAGG	0	0	0	0	0	0	0
EZH1_226	TACTCAGATGAGGAGGAGGA	0	0	0	0	0	0	0
EZH1_227	ACTCAGATGAGGAGGAGGAA	0	0	0	0	0	0	0
EZH1_230	AGAAAGCGACATGCTATTGA	0	0	0	0	0	0	0
EZH1_232	TTTCACTTCATCTCCCATGT	0	0	0	0	0	0	0
EZH1_234	GTTTCAGGTAGAAGATGAGA	0	0	0	0	0	0	0
EZH1_239	AGCTGATCAATAACTATGAT	0	0	0	0	0	0	0
EZH1_24	TCACCTTTGGCATAACAGTT	0	0	0	0	0	0	0
EZH1_240	AACTATGATGGGAAAGTCCA	0	0	0	0	0	0	0
EZH1_241	GGGAAAGTCCATGGTGAAGA	0	0	0	0	0	0	0
EZH1_243	TACATACCATAAAGTTCTGT	0	0	0	0	0	0	0
EZH1_244	ACCATAAAGTTCTGTTGGAG	0	0	0	0	0	0	0
EZH1_25	ACTTTATACAGATTTTGTAG	0	0	0	0	0	0	0
EZH1_253	TCCCGGGAAAATGCTCTCTA	0	0	0	0	0	0	0
EZH1_258	TGGTTCCCATCATGTATTCC	0	0	0	0	0	0	0
EZH1_26	ATTTTGTAGTGGATGCTACT	0	0	0	0	0	0	0
EZH1_262	GCTTCATTGACTGAACAGGT	0	0	0	0	0	0	0
EZH1_263	GCTTCTTCCATTCTTCATTG	0	0	0	0	0	0	0
EZH1_27	GTAGTGGATGCTACTCGGAA	0	0	0	0	0	0	0
EZH1_271	TTTCCAGTAAGTGATACATT	0	0	0	0	0	0	0
EZH1_272	CCAGTAAGTGATACATTTGG	0	0	0	0	0	0	0
EZH1_273	TAAGTGATACATTTGGAGGT	0	0	0	0	0	0	0
EZH1_275	AGTGATACATTTGGAGGTAG	0	0	0	0	0	0	0
EZH1_278	TCTCTTAGATTACAGCAAGA	0	0	0	0	0	0	0
EZH1_282	TAAACGGCTTCAGGCAAATA	0	0	0	0	0	0	0
EZH1_283	AAACGGCTTCAGGCAAATAT	0	0	0	0	0	0	0
EZH1_30	TACCATTATTGAGGTTGAAG	0	0	0	0	0	0	0
EZH1_31	ATTGAGGTTGAAGAGGAAGC	0	0	0	0	0	0	0
EZH1_33	CTAGCTCATCTCTCAGGATG	0	0	0	0	0	0	0
EZH1_36	TTCCTCTTCAACCTCAATAA	0	0	0	0	0	0	0
EZH1_37	CTGCACAGACTCCTTTATGA	0	0	0	0	0	0	0
EZH1_54	GAATTCATTTCTGAATACTG	0	0	0	0	0	0	0
EZH1_55	CATTTCTGAATACTGTGGTG	0	0	0	0	0	0	0
EZH1_62	TCTCGCACTGCCAGATAGCA	0	0	0	0	0	0	0
EZH1_81	CATCCAGCGTGGACTTAAGA	0	0	0	0	0	0	0
EZH1_83	AACGTAGCACACTTACAGTC	0	0	0	0	0	0	0
EZH1_86	GAAATTCTGAGTCATGATGC	0	0	0	0	0	0	0
EZH1_87	AAATTCTGAGTCATGATGCA	0	0	0	0	0	0	0
EZH1_88	AATTCTGAGTCATGATGCAG	0	0	0	0	0	0	0
EZH2_101	TATTAGACGTGTCTTACCAG	0	0	0	0	0	0	0
EZH2_102	CTTTGATTCCAGCACATTAA	0	0	0	0	0	0	0
EZH2_104	GATTCCAGCACATTAATGGT	0	0	0	0	0	0	0
EZH2_105	ATTCCAGCACATTAATGGTG	0	0	0	0	0	0	0
EZH2_106	TTCCAGCACATTAATGGTGG	0	0	0	0	0	0	0
EZH2_12	GTGTCTCTTTGCAGTTATGA	0	0	0	0	0	0	0
EZH2_124	GGCTTCCCAATAACAGTAGC	0	0	0	0	0	0	0
EZH2_128	AAAGGATACAGACAGTGATA	0	0	0	0	0	0	0
EZH2_129	ACAGACAGTGATAGGGAAGC	0	0	0	0	0	0	0
EZH2_13	TTTGCAGTTATGATGGTTAA	0	0	0	0	0	0	0
EZH2_130	CAGACAGTGATAGGGAAGCA	0	0	0	0	0	0	0
EZH2_131	TAGGGAAGCAGGGACTGAAA	0	0	0	0	0	0	0
EZH2_137	CACTAAGTCTTACCAAATGC	0	0	0	0	0	0	0
EZH2_14	TGATGGTTAACGGTGATCAC	0	0	0	0	0	0	0
EZH2_143	GCTCTAGACAACAAACCTTG	0	0	0	0	0	0	0
EZH2_145	AATAATTGCACTTACGATGT	0	0	0	0	0	0	0
EZH2_146	CCTACAGAAAAGCGTATGAA	0	0	0	0	0	0	0
EZH2_147	CTCTGAACAGATTTAGCATT	0	0	0	0	0	0	0
EZH2_158	GAATGTACCCCCAACATAGA	0	0	0	0	0	0	0
EZH2_162	ATCTGGAAACATTGAGGAAA	0	0	0	0	0	0	0
EZH2_163	GCTTCAAAAATTTTATCAGA	0	0	0	0	0	0	0
EZH2_164	TTATCAGAAGGAAATTTCCG	0	0	0	0	0	0	0
EZH2_165	TCAGAAGGAAATTTCCGAGG	0	0	0	0	0	0	0
EZH2_167	AAGGAAATTTCCGAGGTGGG	0	0	0	0	0	0	0
EZH2_171	TCCTCAATGTTTCCAGATAA	0	0	0	0	0	0	0
EZH2_173	AATAATCAGGCATACCATCT	0	0	0	0	0	0	0
EZH2_175	CATCATCATTATATTGACCA	0	0	0	0	0	0	0
EZH2_176	ATCATCATTATATTGACCAA	0	0	0	0	0	0	0
EZH2_177	ATTTGATGCGTTTCAGAATG	0	0	0	0	0	0	0
EZH2_18	AACGAATTTTGTTACCCTTG	0	0	0	0	0	0	0
EZH2_180	GATGATGACGATGATGATGA	0	0	0	0	0	0	0
EZH2_181	AGAAGAAAAGCAGAAAGATC	0	0	0	0	0	0	0
EZH2_182	AGAAAAGCAGAAAGATCTGG	0	0	0	0	0	0	0
EZH2_186	TTACATAACATTCCTTATAT	0	0	0	0	0	0	0
EZH2_187	GGGAGATGAAGTTTTAGATC	0	0	0	0	0	0	0
EZH2_188	GATGAAGTTTTAGATCAGGA	0	0	0	0	0	0	0
EZH2_189	GAACTAATAAAAAATTATGA	0	0	0	0	0	0	0
EZH2_19	ACGAATTTTGTTACCCTTGC	0	0	0	0	0	0	0
EZH2_190	AACTAATAAAAAATTATGAT	0	0	0	0	0	0	0
EZH2_195	ATACCATAAAATTCTGCTGT	0	0	0	0	0	0	0
EZH2_199	GGAGACCAAGAATACATTAT	0	0	0	0	0	0	0
EZH2_200	ACTGCATTCAGAGTCTTTAA	0	0	0	0	0	0	0
EZH2_201	CTGCATTCAGAGTCTTTAAT	0	0	0	0	0	0	0
EZH2_205	CAGTACCCATAATGTATTCT	0	0	0	0	0	0	0
EZH2_212	TCAGAAAATTTTGGAAAGAA	0	0	0	0	0	0	0
EZH2_214	ACCAAGAATGGAAACAGCGA	0	0	0	0	0	0	0
EZH2_22	AATTCGTTTTGCAAATCATT	0	0	0	0	0	0	0
EZH2_222	TCTCAGATTTCTTCCCAGTC	0	0	0	0	0	0	0
EZH2_227	GACTGGGAAGAAATCTGAGA	0	0	0	0	0	0	0
EZH2_230	AGAAGGGACCAGTTTGTTGG	0	0	0	0	0	0	0
EZH2_24	CAAACTGCTATGCAAAAGGT	0	0	0	0	0	0	0
EZH2_26	AAGATGAAGCTGACAGAAGA	0	0	0	0	0	0	0
EZH2_36	GAATTCATCTCAGAATACTG	0	0	0	0	0	0	0
EZH2_38	CAGAATACTGTGGAGAGGTA	0	0	0	0	0	0	0
EZH2_44	CACAAGTAAGACAGAGGTCA	0	0	0	0	0	0	0
EZH2_56	CCTGACCTCTGTCTTACTTG	0	0	0	0	0	0	0
EZH2_63	AAATTTTGTGCTATCACACA	0	0	0	0	0	0	0
EZH2_64	AATTTTGTGCTATCACACAA	0	0	0	0	0	0	0
EZH2_71	TGATGTTATCTTTACTCAGA	0	0	0	0	0	0	0
EZH2_72	ATCAACCCTGTGATCATCCA	0	0	0	0	0	0	0
EZH2_73	CAGAAAGATACAGCTGAAAA	0	0	0	0	0	0	0
EZH2_74	AGAAAGATACAGCTGAAAAA	0	0	0	0	0	0	0
EZH2_76	AGGAGTATCCACATCCTCAG	0	0	0	0	0	0	0
EZH2_81	AGGATGTGGATACTCCTCCA	0	0	0	0	0	0	0
EZH2_82	CTCCTCCAAGGAAAAAGAAG	0	0	0	0	0	0	0
EZH2_83	GGAAAAAGAAGAGGAAACAC	0	0	0	0	0	0	0
EZH2_84	TCTTACCTGTCTACATGTTT	0	0	0	0	0	0	0
EZH2_86	TGTCATAGTAAGTGCCAATG	0	0	0	0	0	0	0
EZH2_87	AATGAGGACTCTAAACATTG	0	0	0	0	0	0	0
EZH2_90	TTCTCAGGAGGTTCAATATT	0	0	0	0	0	0	0
EZH2_91	ATATTTGGCTTCATCTTTAT	0	0	0	0	0	0	0
EZH2_94	AACCTCCTGAGAATGTGGAG	0	0	0	0	0	0	0
FNTA_100	GCATCGACAATGGGTTATTC	0	0	0	0	0	0	0
FNTA_102	ATAAATTCAAGCTCCTGAGA	0	0	0	0	0	0	0
FNTA_103	TCCTTTAGGAATTTAAACTT	0	0	0	0	0	0	0
FNTA_104	CCTTTAGGAATTTAAACTTT	0	0	0	0	0	0	0
FNTA_105	GGATAATGAGCTGCAGTATG	0	0	0	0	0	0	0
FNTA_107	ATGTGAGAAATAACTCTGTC	0	0	0	0	0	0	0
FNTA_109	CTACAATGATCGTGCTGTAT	0	0	0	0	0	0	0
FNTA_110	AAGTGAAGGAGATTACTAAC	0	0	0	0	0	0	0
FNTA_112	TAGAAATAACGAAGTATCTT	0	0	0	0	0	0	0
FNTA_113	TCACATCCTCTTTCAGAAGT	0	0	0	0	0	0	0
FNTA_114	CCCAAAGTTTAAATTCCTAA	0	0	0	0	0	0	0
FNTA_115	TACCACATAATGAAAGTGCA	0	0	0	0	0	0	0
FNTA_116	AGTGCATGGAACTATTTGAA	0	0	0	0	0	0	0
FNTA_117	GTGCATGGAACTATTTGAAA	0	0	0	0	0	0	0
FNTA_118	GAACTATTTGAAAGGGTAAG	0	0	0	0	0	0	0
FNTA_119	TTCCATGCACTTTCATTATG	0	0	0	0	0	0	0
FNTA_120	TGTTGTTTACAGGATTTTGC	0	0	0	0	0	0	0
FNTA_121	TACAGGATTTTGCAGGATCG	0	0	0	0	0	0	0
FNTA_122	CTACCTAATTGCCTTTCTTG	0	0	0	0	0	0	0
FNTA_123	AGAAAATCAGTGTGACAATA	0	0	0	0	0	0	0
FNTA_124	CATTCTTAATAAAGCATTAG	0	0	0	0	0	0	0
FNTA_125	ATAAAGCATTAGAGGTAAGC	0	0	0	0	0	0	0
FNTA_126	TTCATAGATATCCACAAGAA	0	0	0	0	0	0	0
FNTA_127	TATCCACAAGAAAGGCAATT	0	0	0	0	0	0	0
FNTA_128	CACAAGAAAGGCAATTAGGT	0	0	0	0	0	0	0
FNTA_129	ACAAGAAAGGCAATTAGGTA	0	0	0	0	0	0	0
FNTA_130	CAAGAAAGGCAATTAGGTAG	0	0	0	0	0	0	0
FNTA_132	AGGTAGGGGGAACTATGACT	0	0	0	0	0	0	0
FNTA_133	AGTAATTGATTTAACAGATT	0	0	0	0	0	0	0
FNTA_134	ATTTAACAGATTAGGATATT	0	0	0	0	0	0	0
FNTA_135	TGAAATCCTAGCTAAAGAAA	0	0	0	0	0	0	0
FNTA_136	AGAAAAGGACACTATAAGAA	0	0	0	0	0	0	0
FNTA_137	ACACTATAAGAAAGGAATAT	0	0	0	0	0	0	0
FNTA_138	AAGGAATATTGGAGATACAT	0	0	0	0	0	0	0
FNTA_33	TTACCTGTACAGGACATAGG	0	0	0	0	0	0	0
FNTA_34	TACCTGTACAGGACATAGGA	0	0	0	0	0	0	0
FNTA_62	TTTTCAGGGACAGAGCAGAA	0	0	0	0	0	0	0
FNTA_63	TTTCAGGGACAGAGCAGAAT	0	0	0	0	0	0	0
FNTA_64	AGAATGGGCTGATATAGATC	0	0	0	0	0	0	0
FNTA_67	ATTTGTCACTATAAATGATC	0	0	0	0	0	0	0
FNTA_77	ATGCAGCCAATTATACAGTG	0	0	0	0	0	0	0
FNTA_78	TACTTACCACACTGTATAAT	0	0	0	0	0	0	0
FNTA_83	ATGTTTGCCCTAGGCATTTC	0	0	0	0	0	0	0
FNTA_84	TCTTTTGAAGTCACTTCAGA	0	0	0	0	0	0	0
FNTA_85	ACTTCAGAAGGATCTACATG	0	0	0	0	0	0	0
FNTA_86	CTACATCACTGCAATAATTG	0	0	0	0	0	0	0
FNTA_87	AGCCCAAAAACTATCAAGTT	0	0	0	0	0	0	0
FNTA_88	TTACCAAACTTGATAGTTTT	0	0	0	0	0	0	0
FNTA_89	GTGACTTCAAAAGAACTCTC	0	0	0	0	0	0	0
FNTA_92	CTTTGGGCTTTAGGCATCAT	0	0	0	0	0	0	0
FNTA_93	GCATCATAGGCGAGTATTAG	0	0	0	0	0	0	0
FNTA_94	ATAGGCGAGTATTAGTGGAA	0	0	0	0	0	0	0
FNTA_95	ATGGCTAAGAGATCCATCTC	0	0	0	0	0	0	0
FNTA_96	TATTGCTGATATTCTTAATC	0	0	0	0	0	0	0
FNTA_97	ATGCAAAGAATTATCATGCC	0	0	0	0	0	0	0
FNTB_100	GCAGTGCCCTCAAAGAGGTC	0	0	0	0	0	0	0
FNTB_106	CTCTTCTTAGGTGTCAGAAC	0	0	0	0	0	0	0
FNTB_107	TCTTCTTAGGTGTCAGAACT	0	0	0	0	0	0	0
FNTB_108	CTTAGGTGTCAGAACTGGGA	0	0	0	0	0	0	0
FNTB_109	AGGTGTCAGAACTGGGAAGG	0	0	0	0	0	0	0
FNTB_117	GTACCAGGGATGGAAGCCCA	0	0	0	0	0	0	0
FNTB_124	TAATAAGCTCTTCAAGTTCA	0	0	0	0	0	0	0
FNTB_133	ATCTGTGTCTCCTCAGCAAT	0	0	0	0	0	0	0
FNTB_138	CGATTTGAAGGAGGATTTCA	0	0	0	0	0	0	0
FNTB_177	CATCAGGATGTACTCCTGCA	0	0	0	0	0	0	0
FNTB_184	CACACCTGCTACTGCCTGAG	0	0	0	0	0	0	0
FNTB_191	CCGAAAACGCTCTGGTAAGA	0	0	0	0	0	0	0
FNTB_204	ACTCACCCAGTGTACAACAT	0	0	0	0	0	0	0
FNTB_205	GTACAACATTGGACCAGACA	0	0	0	0	0	0	0
FNTB_207	TTTCTACAGAAGCCAGTCCC	0	0	0	0	0	0	0
FNTB_209	CCCAGGTTTTGAGGAGCTTA	0	0	0	0	0	0	0
FNTB_210	GGAGCTTAAGGATGAGACAT	0	0	0	0	0	0	0
FNTB_216	CCTTAAGCTCCTCAAAACCT	0	0	0	0	0	0	0
FNTB_218	CTTCTGTAGAAAGTATGTAG	0	0	0	0	0	0	0
FNTB_219	GTAGAAAGTATGTAGTGGCC	0	0	0	0	0	0	0
FNTB_22	AGACGGGGGAGGAAGATGGA	0	0	0	0	0	0	0
FNTB_221	TCTGGTCCAATGTTGTACAC	0	0	0	0	0	0	0
FNTB_24	CAATAGTAGGTGAAAGAACT	0	0	0	0	0	0	0
FNTB_26	AGTAGAAGAAAAGATCCAAG	0	0	0	0	0	0	0
FNTB_27	AGTTCAACCACCTTGTACCA	0	0	0	0	0	0	0
FNTB_28	CTCCTAACCACAGCTTACCT	0	0	0	0	0	0	0
FNTB_30	CAGCTTACCTTGGTACAAGG	0	0	0	0	0	0	0
FNTB_31	TGTAAGAACTGAAGACCTCT	0	0	0	0	0	0	0
FNTB_33	TCTTCTACTTTTGCCTGGTA	0	0	0	0	0	0	0
FNTB_36	CACTTCCATTATCTGAAAAG	0	0	0	0	0	0	0
FNTB_37	ACAACTGACAGATGCCTATG	0	0	0	0	0	0	0
FNTB_38	GGGTAATGTGTTTACCTCAT	0	0	0	0	0	0	0
FNTB_40	GAAGGCCTCTTTTCAGATAA	0	0	0	0	0	0	0
FNTB_42	CCTGTCTCTCTCCCAGTGTC	0	0	0	0	0	0	0
FNTB_47	CTCACTCTGTAGCCACTATC	0	0	0	0	0	0	0
FNTB_48	TCACTCTGTAGCCACTATCT	0	0	0	0	0	0	0
FNTB_49	CACTCTGTAGCCACTATCTG	0	0	0	0	0	0	0
FNTB_50	ACTCTGTAGCCACTATCTGG	0	0	0	0	0	0	0
FNTB_54	AGGATCCAATAGCAGAGCCA	0	0	0	0	0	0	0
FNTB_55	GGATCCAATAGCAGAGCCAT	0	0	0	0	0	0	0
FNTB_63	CAGAGCCCAGAAGGTGGCTT	0	0	0	0	0	0	0
FNTB_67	GTCAATGCATTGTGCATCAT	0	0	0	0	0	0	0
FNTB_70	AGGCCTATGACATCATTAAC	0	0	0	0	0	0	0
FNTB_71	GTACCTGTTAATGATGTCAT	0	0	0	0	0	0	0
FNTB_72	AATGATGTCATAGGCCTCCT	0	0	0	0	0	0	0
FNTB_77	TGCAAGGTGTGGATACTGAC	0	0	0	0	0	0	0
FNTB_8	AACAGTCACGTCCATAGAAC	0	0	0	0	0	0	0
FNTB_83	TACTCCCTGAAGCAACCTGA	0	0	0	0	0	0	0
FNTB_84	GGCTCCTTTCTCATGCATGT	0	0	0	0	0	0	0
FNTB_97	TCTTTGAGGGCACTGCTGAA	0	0	0	0	0	0	0
FNTB_99	ATTCAGCAGTGCCCTCAAAG	0	0	0	0	0	0	0
HRAS_107	CAACAACACCAAGTCTTTTG	0	0	0	0	0	0	0
HRAS_112	GGTCGTATTCGTCCACAAAA	0	0	0	0	0	0	0
HRAS_119	GATGACGGAATATAAGCTGG	0	0	0	0	0	0	0
HRAS_120	GACGGAATATAAGCTGGTGG	0	0	0	0	0	0	0
HRAS_121	GGAATATAAGCTGGTGGTGG	0	0	0	0	0	0	0
HRAS_122	GAATATAAGCTGGTGGTGGT	0	0	0	0	0	0	0
HRAS_75	GTGGATGTCCTCAAAAGACT	0	0	0	0	0	0	0
HRAS_76	AAAAGACTTGGTGTTGTTGA	0	0	0	0	0	0	0
HRAS_90	GCAGGATTCCTACCGGAAGC	0	0	0	0	0	0	0
HRAS_91	GGATTCCTACCGGAAGCAGG	0	0	0	0	0	0	0
HSP90AA1_10	GGAAGAAGTAGACTAATCTC	0	0	0	0	0	0	0
HSP90AA1_101	TGTACGCAGAGTTTTCATCA	0	0	0	0	0	0	0
HSP90AA1_102	TTTCATCATGGATAACTGTG	0	0	0	0	0	0	0
HSP90AA1_104	CTCCTCATTAGTAATATCGT	0	0	0	0	0	0	0
HSP90AA1_105	TCCTCATTAGTAATATCGTC	0	0	0	0	0	0	0
HSP90AA1_109	GAACCAACATCTTCAATTTC	0	0	0	0	0	0	0
HSP90AA1_111	TTTTCTTTTGAAGGTGGAGA	0	0	0	0	0	0	0
HSP90AA1_112	TAAAGAAGTAAGCGATGATG	0	0	0	0	0	0	0
HSP90AA1_113	CGATGATGAGGCTGAAGAAA	0	0	0	0	0	0	0
HSP90AA1_114	AGAAAAAGAAGAGAAAGAGT	0	0	0	0	0	0	0
HSP90AA1_115	AAACCTGAAATTGAAGATGT	0	0	0	0	0	0	0
HSP90AA1_116	TGAAGATGTTGGTTCTGATG	0	0	0	0	0	0	0
HSP90AA1_117	TGATGAGGAAGAAGAAAAGA	0	0	0	0	0	0	0
HSP90AA1_118	GAGGAAGAAGAAAAGAAGGA	0	0	0	0	0	0	0
HSP90AA1_119	GAAGAAGAAGAAGAAGATTA	0	0	0	0	0	0	0
HSP90AA1_121	TCCCGACGATATTACTAATG	0	0	0	0	0	0	0
HSP90AA1_127	AAAACTTACAAAAAGAGTAA	0	0	0	0	0	0	0
HSP90AA1_128	AAACTTACAAAAAGAGTAAT	0	0	0	0	0	0	0
HSP90AA1_129	GTTCCTCCAAGTACTCAGTT	0	0	0	0	0	0	0
HSP90AA1_130	ACTCAGTTTGGTCTTCTTTC	0	0	0	0	0	0	0
HSP90AA1_133	TTCTCTTGCAGGTGAACCTA	0	0	0	0	0	0	0
HSP90AA1_134	TCTCTTGCAGGTGAACCTAT	0	0	0	0	0	0	0
HSP90AA1_135	GCAGGTGAACCTATGGGTCG	0	0	0	0	0	0	0
HSP90AA1_136	AGAAGACCAAACTGAGTACT	0	0	0	0	0	0	0
HSP90AA1_138	CTTGGAGGAACGAAGAATAA	0	0	0	0	0	0	0
HSP90AA1_139	AAGAAACATTCTCAGTTTAT	0	0	0	0	0	0	0
HSP90AA1_141	CTGCTCATCATCGTTATGTT	0	0	0	0	0	0	0
HSP90AA1_143	CAAAGCTTCCATGAACGCTT	0	0	0	0	0	0	0
HSP90AA1_145	CAGACTTGGCGATAGTACCA	0	0	0	0	0	0	0
HSP90AA1_147	AGAGTTCGATCTTGTTTGTT	0	0	0	0	0	0	0
HSP90AA1_148	GATCTTGTTTGTTCGGTATA	0	0	0	0	0	0	0
HSP90AA1_149	TTTCCCAGAGTCTAATTTAC	0	0	0	0	0	0	0
HSP90AA1_150	TTCCCAGAGTCTAATTTACT	0	0	0	0	0	0	0
HSP90AA1_152	AACAGGCATTGGACAAAATC	0	0	0	0	0	0	0
HSP90AA1_157	ACTATTGTGGATACTGGAAT	0	0	0	0	0	0	0
HSP90AA1_158	TACTGGAATTGGAATGACCA	0	0	0	0	0	0	0
HSP90AA1_159	GCTGACTTGATCAATAACCT	0	0	0	0	0	0	0
HSP90AA1_16	TTGCCTTAAGGTCTCAATAA	0	0	0	0	0	0	0
HSP90AA1_164	TTCATGGAAGCTTTGCAGGC	0	0	0	0	0	0	0
HSP90AA1_166	ATCTCTATGATTGGCCAGTT	0	0	0	0	0	0	0
HSP90AA1_174	CAGGGGGATCATTCACAGTG	0	0	0	0	0	0	0
HSP90AA1_177	TGATGATCAATGACATCAAC	0	0	0	0	0	0	0
HSP90AA1_178	GATGATCAATGACATCAACT	0	0	0	0	0	0	0
HSP90AA1_180	TCAACCTCCTCCTCCTCCAT	0	0	0	0	0	0	0
HSP90AA1_19	TCTCAATAATGGAATGGTCA	0	0	0	0	0	0	0
HSP90AA1_195	AGTAGCCTAAGCAATATAAA	0	0	0	0	0	0	0
HSP90AA1_20	AATGGTCAGGGTTTATCTCC	0	0	0	0	0	0	0
HSP90AA1_205	TTTCCAGAGACAGAGTAGAG	0	0	0	0	0	0	0
HSP90AA1_206	CCAGAGACAGAGTAGAGTGG	0	0	0	0	0	0	0
HSP90AA1_207	TCAGATGCCAGAGAAACACT	0	0	0	0	0	0	0
HSP90AA1_208	CAGATGCCAGAGAAACACTT	0	0	0	0	0	0	0
HSP90AA1_209	GAAACACTTGGGCCTTTTCT	0	0	0	0	0	0	0
HSP90AA1_216	TGTTAACTGGTACCAAGAAA	0	0	0	0	0	0	0
HSP90AA1_217	AAAAGGCCCAAGTGTTTCTC	0	0	0	0	0	0	0
HSP90AA1_226	TGCAGCCATTTATATTGCTT	0	0	0	0	0	0	0
HSP90AA1_227	ATTTATATTGCTTAGGCTAC	0	0	0	0	0	0	0
HSP90AA1_228	TTGCTTAGGCTACTGGTAAG	0	0	0	0	0	0	0
HSP90AA1_229	CCTTGGTACCTTCTCAGAAA	0	0	0	0	0	0	0
HSP90AA1_24	AGCATGGAGATGTCACCAAT	0	0	0	0	0	0	0
HSP90AA1_28	ATATGGCTGGACAGCAAACA	0	0	0	0	0	0	0
HSP90AA1_29	CCTAAGAGACAACTCAACAA	0	0	0	0	0	0	0
HSP90AA1_30	CTAAGAGACAACTCAACAAT	0	0	0	0	0	0	0
HSP90AA1_31	CAACTCAACAATGGGTTACA	0	0	0	0	0	0	0
HSP90AA1_34	TATTGAGACCTTAAGGCAAA	0	0	0	0	0	0	0
HSP90AA1_35	GACCTTAAGGCAAAAGGCAG	0	0	0	0	0	0	0
HSP90AA1_36	TAAGAACGACAAGTCTGTGA	0	0	0	0	0	0	0
HSP90AA1_40	ATCCCCAGACACATGCTAAC	0	0	0	0	0	0	0
HSP90AA1_41	CACATGCTAACAGGATCTAC	0	0	0	0	0	0	0
HSP90AA1_42	ATCTACAGGATGATCAAACT	0	0	0	0	0	0	0
HSP90AA1_5	TTCTTCAGTTACAGCAGCAC	0	0	0	0	0	0	0
HSP90AA1_55	TAATACCTCAGGTGAGACCA	0	0	0	0	0	0	0
HSP90AA1_61	CCAACAGCTGAAGGAATTTG	0	0	0	0	0	0	0
HSP90AA1_64	TTAGTGTCAGTCACCAAAGA	0	0	0	0	0	0	0
HSP90AA1_67	TGAAGAAGAGAAAAAGAAGC	0	0	0	0	0	0	0
HSP90AA1_68	CAAAATCATGAAAGACATAT	0	0	0	0	0	0	0
HSP90AA1_69	ATTGGAGAAAAAAGTTGAAA	0	0	0	0	0	0	0
HSP90AA1_70	TGATATAATAGATATGTTTC	0	0	0	0	0	0	0
HSP90AA1_72	AGAAACCATCTCATCACCAG	0	0	0	0	0	0	0
HSP90AA1_73	GAACATACTTTGTTTCAGCT	0	0	0	0	0	0	0
HSP90AA1_74	TACACGAAGACTCTCAAAAT	0	0	0	0	0	0	0
HSP90AA1_75	AGAAGCTTTCAGAGCTGTTA	0	0	0	0	0	0	0
HSP90AA1_78	TGATGAGATGGTTTCTCTCA	0	0	0	0	0	0	0
HSP90AA1_79	GGACTACTGCACCAGAATGA	0	0	0	0	0	0	0
HSP90AA1_80	AAACATATCTATTATATCAC	0	0	0	0	0	0	0
HSP90AA1_82	GCTTTGTTGCAACATCTCAC	0	0	0	0	0	0	0
HSP90AA1_86	CATTAGAGGGGTGGTAGACT	0	0	0	0	0	0	0
HSP90AA1_88	GCAAAATTTTGAAAGTTATC	0	0	0	0	0	0	0
HSP90AA1_89	GAAAGTTATCAGGAAGAATT	0	0	0	0	0	0	0
HSP90AA1_91	AGAACTCTTTACTGAACTGG	0	0	0	0	0	0	0
HSP90AA1_92	GCAGTTCTCTAAAAACATAA	0	0	0	0	0	0	0
HSP90AA1_93	TTCTCTAAAAACATAAAGGT	0	0	0	0	0	0	0
HSP90AA1_96	CTGTTTTCAAACAGATCAAA	0	0	0	0	0	0	0
HSP90AB1_105	GGTCTTCCCAGTCATTAGTG	0	0	0	0	0	0	0
HSP90AB1_115	TTTCAGCACTTTTCTGTAGA	0	0	0	0	0	0	0
HSP90AB1_116	CTTTTCTGTAGAAGGTCAGT	0	0	0	0	0	0	0
HSP90AB1_117	TAGAAGGTCAGTTGGAATTC	0	0	0	0	0	0	0
HSP90AB1_12	CCGAAGGAAAATCTCCTTGT	0	0	0	0	0	0	0
HSP90AB1_129	TTGATGGCAGATTTTATCCG	0	0	0	0	0	0	0
HSP90AB1_134	GAATTACAAGAAATTCTATG	0	0	0	0	0	0	0
HSP90AB1_135	GGCATTCTCTAAAAATCTCA	0	0	0	0	0	0	0
HSP90AB1_136	CTAAAAATCTCAAGGTAAAA	0	0	0	0	0	0	0
HSP90AB1_140	GCTCTGCTGGAGCATTTCTC	0	0	0	0	0	0	0
HSP90AB1_161	TACAGGTGAGAGCAAAGAGC	0	0	0	0	0	0	0
HSP90AB1_173	GGAATTTGATGGGAAGAGCC	0	0	0	0	0	0	0
HSP90AB1_181	TGAGGAGGAGAAGAAGAAGA	0	0	0	0	0	0	0
HSP90AB1_182	GAAGAAGATGGAAGAGAGCA	0	0	0	0	0	0	0
HSP90AB1_183	GAAAGAAATCTTAGATAAGA	0	0	0	0	0	0	0
HSP90AB1_212	TGATAAGGCAGTTAAGGACC	0	0	0	0	0	0	0
HSP90AB1_240	TTTGGCCATCATATAGCCCA	0	0	0	0	0	0	0
HSP90AB1_29	GCTGATCTCATAAATAATTT	0	0	0	0	0	0	0
HSP90AB1_31	GTCTGGTACTAAAGCATTCA	0	0	0	0	0	0	0
HSP90AB1_32	TGGTACTAAAGCATTCATGG	0	0	0	0	0	0	0
HSP90AB1_34	GAATGCTTTAGTACCAGACT	0	0	0	0	0	0	0
HSP90AB1_56	CTACTTGGTGGCAGAGAAAG	0	0	0	0	0	0	0
HSP90AB1_57	ACGATGATGAACAGTATGCT	0	0	0	0	0	0	0
HSP90AB1_70	AGACAGAGTACCTAGAAGAG	0	0	0	0	0	0	0
HSP90AB1_71	CAGAGTACCTAGAAGAGAGG	0	0	0	0	0	0	0
HSP90AB1_72	AGAGTACCTAGAAGAGAGGC	0	0	0	0	0	0	0
HSP90AB1_73	AAGAAGCATTCTCAGTTCAT	0	0	0	0	0	0	0
HSP90AB1_74	AAAAGTCCATACTCACATAA	0	0	0	0	0	0	0
HSP90AB1_75	AAAGTCCATACTCACATAAA	0	0	0	0	0	0	0
HSP90AB1_84	TTTTGTTACTTAGTTGGAGA	0	0	0	0	0	0	0
HSP90AB1_87	AATTAGTGATGATGAGGCAG	0	0	0	0	0	0	0
HSP90AB1_88	GATGAGGCAGAGGAAGAGAA	0	0	0	0	0	0	0
HSP90AB1_89	AGAGAAAGGTGAGAAAGAAG	0	0	0	0	0	0	0
HSP90AB1_96	CAAAGAGAAATACATTGATC	0	0	0	0	0	0	0
HSP90B1_106	TACAAATAAAATTGATTTGA	0	0	0	0	0	0	0
HSP90B1_117	AGTCGTCTGTGATGAATACA	0	0	0	0	0	0	0
HSP90B1_119	TCAGCAACATAAACTGCTTA	0	0	0	0	0	0	0
HSP90B1_129	CACGTCTTGCTAAACTTCTT	0	0	0	0	0	0	0
HSP90B1_131	CCAGTATGTGGAAAGAATGA	0	0	0	0	0	0	0
HSP90B1_138	TTCTTTCCACATACTGGTCT	0	0	0	0	0	0	0
HSP90B1_142	AATCACACCAAGCTTGATGT	0	0	0	0	0	0	0
HSP90B1_143	TGTTGAGCGACTTCTGAAAA	0	0	0	0	0	0	0
HSP90B1_144	GTTGAGCGACTTCTGAAAAA	0	0	0	0	0	0	0
HSP90B1_145	TATTTACCTCACAGAACCTG	0	0	0	0	0	0	0
HSP90B1_152	CGATGAAAGTGAGAAAACTA	0	0	0	0	0	0	0
HSP90B1_155	AGATAAAGCCCTTAAGGACA	0	0	0	0	0	0	0
HSP90B1_166	TGAATACAGTATTCATCCAC	0	0	0	0	0	0	0
HSP90B1_167	ATTCATCCACAGGTTCTGTG	0	0	0	0	0	0	0
HSP90B1_169	TTCTTTCCCTAAGATTGAAA	0	0	0	0	0	0	0
HSP90B1_18	TGTGGATGGTACAGTAGAAG	0	0	0	0	0	0	0
HSP90B1_186	CCACAGCCTTTTCAATCTTA	0	0	0	0	0	0	0
HSP90B1_19	TGGTACAGTAGAAGAGGATC	0	0	0	0	0	0	0
HSP90B1_203	CCATAAATGTTGTGTTTAGG	0	0	0	0	0	0	0
HSP90B1_204	GCAAGACGAAGATGAAGAAA	0	0	0	0	0	0	0
HSP90B1_207	TGAAGAAGAAGAAACAGCAA	0	0	0	0	0	0	0
HSP90B1_208	AAGAAGAAACAGCAAAGGTA	0	0	0	0	0	0	0
HSP90B1_21	GATCTGGGTAAAAGTAGAGA	0	0	0	0	0	0	0
HSP90B1_22	GTAAAAGTAGAGAAGGATCA	0	0	0	0	0	0	0
HSP90B1_23	AAGTAGAGAAGGATCAAGGA	0	0	0	0	0	0	0
HSP90B1_25	CCTAACTGATTTCCTTAGAG	0	0	0	0	0	0	0
HSP90B1_26	AGAGGAAGAAGCTATTCAGT	0	0	0	0	0	0	0
HSP90B1_27	GAAGAAGCTATTCAGTTGGA	0	0	0	0	0	0	0
HSP90B1_28	AAGAGAACTTAGAGAGAAGT	0	0	0	0	0	0	0
HSP90B1_29	TTCATTGTATAAAAATAAAG	0	0	0	0	0	0	0
HSP90B1_35	ACTGATGAAAATGCTCTTTC	0	0	0	0	0	0	0
HSP90B1_37	GGAACTAACAGTCAAAATTA	0	0	0	0	0	0	0
HSP90B1_38	CATTTGAAATCAGTTCTCTC	0	0	0	0	0	0	0
HSP90B1_39	TTCTCTCAGGAAAATCTAAA	0	0	0	0	0	0	0
HSP90B1_40	GTCTTGCATTTAGTGTGATA	0	0	0	0	0	0	0
HSP90B1_43	AGGAATGACCAGAGAAGAGT	0	0	0	0	0	0	0
HSP90B1_44	GAAGAGTTGGTTAAAAACCT	0	0	0	0	0	0	0
HSP90B1_45	CTTGGTACCATAGCCAAATC	0	0	0	0	0	0	0
HSP90B1_46	TTGGTACCATAGCCAAATCT	0	0	0	0	0	0	0
HSP90B1_47	AAACAAAATGACTGAAGCAC	0	0	0	0	0	0	0
HSP90B1_48	ATGACTGAAGCACAGGAAGA	0	0	0	0	0	0	0
HSP90B1_56	GACCCAAGAGGAAACACTCT	0	0	0	0	0	0	0
HSP90B1_57	CAAGAGGAAACACTCTAGGA	0	0	0	0	0	0	0
HSP90B1_58	AAGAGGAAACACTCTAGGAC	0	0	0	0	0	0	0
HSP90B1_62	AGCAATTACAGAAAATTCAT	0	0	0	0	0	0	0
HSP90B1_66	AACCTTATCTGCTACAAGGA	0	0	0	0	0	0	0
HSP90B1_67	CTTATCTGCTACAAGGAAGG	0	0	0	0	0	0	0
HSP90B1_76	TAAACTTTCCTATTTATGTA	0	0	0	0	0	0	0
HSP90B1_78	TTGCTGCTCCATACATAAAT	0	0	0	0	0	0	0
HSP90B1_79	TTTTAATTGTATCCAATTCA	0	0	0	0	0	0	0
HSP90B1_81	TCAACAGACTGAAACTGTTG	0	0	0	0	0	0	0
HSP90B1_85	AGATTCTTCTTTCTCTTCTT	0	0	0	0	0	0	0
HSP90B1_93	TTTCTACAAATCATTTTCAA	0	0	0	0	0	0	0
HSP90B1_94	TCTTCTTCTACTTCTTTTGA	0	0	0	0	0	0	0
HSP90B1_95	TTTGATGGTCTCTGCCATAT	0	0	0	0	0	0	0
HSP90B1_96	ACAGGAAAGTGATGACCCCA	0	0	0	0	0	0	0
HSP90B1_98	ATATTCACTTTACTGCTGAA	0	0	0	0	0	0	0
IDH1_1	TCAGGTATGAACTTAAAGTT	0	0	0	0	0	0	0
IDH1_10	TTCCAAAGCATTTGCAAAGA	0	0	0	0	0	0	0
IDH1_105	ATATTTCGTATGGTGCCATT	0	0	0	0	0	0	0
IDH1_107	CTTCTCATCAGGAGTGATAG	0	0	0	0	0	0	0
IDH1_108	TATAGCTTCTGCAGCATCCT	0	0	0	0	0	0	0
IDH1_112	TCTCTTTCAAGCTATGATTT	0	0	0	0	0	0	0
IDH1_114	GCTATAAAGAAGCATAATGT	0	0	0	0	0	0	0
IDH1_115	CTATCACTCCTGATGAGAAG	0	0	0	0	0	0	0
IDH1_116	TATCACTCCTGATGAGAAGA	0	0	0	0	0	0	0
IDH1_124	TTATCTGCAAAAATATCCCC	0	0	0	0	0	0	0
IDH1_128	TGGGTAAAACCTATCATCAT	0	0	0	0	0	0	0
IDH1_134	AAAATGTCCAAAAAAATCAG	0	0	0	0	0	0	0
IDH1_135	ATGTCCAAAAAAATCAGTGG	0	0	0	0	0	0	0
IDH1_138	ATGAAATGACACGAATCATT	0	0	0	0	0	0	0
IDH1_139	TGAAATGACACGAATCATTT	0	0	0	0	0	0	0
IDH1_17	AGTCTCTATTGAGACAATTG	0	0	0	0	0	0	0
IDH1_21	GACTTGGCTGCTTGCATTAA	0	0	0	0	0	0	0
IDH1_22	TGTAAACACCATCTTACCAA	0	0	0	0	0	0	0
IDH1_23	GTAAACACCATCTTACCAAT	0	0	0	0	0	0	0
IDH1_24	CACCATCTTACCAATGGGAT	0	0	0	0	0	0	0
IDH1_3	TCAGAACGTTGCACACTAAC	0	0	0	0	0	0	0
IDH1_34	GCTCCACTACTTACAGGGTA	0	0	0	0	0	0	0
IDH1_35	CTTACAGGGTATGGCTCTCT	0	0	0	0	0	0	0
IDH1_4	CTTGAATACATTTGAGTTCA	0	0	0	0	0	0	0
IDH1_41	CACTACCGCATGTACCAGAA	0	0	0	0	0	0	0
IDH1_44	CACCAATCCCATTGGTAAGA	0	0	0	0	0	0	0
IDH1_5	TTTGAGTTCATGGATAAACT	0	0	0	0	0	0	0
IDH1_53	AGTTTGAAGCTCAAAAGATC	0	0	0	0	0	0	0
IDH1_54	AAAAGATCTGGTATGAGCAT	0	0	0	0	0	0	0
IDH1_59	CAAGCTATGAAATCAGAGGG	0	0	0	0	0	0	0
IDH1_6	CTTGAAGATCAAACTAGCTC	0	0	0	0	0	0	0
IDH1_61	ATCAGAGGGAGGCTTCATCT	0	0	0	0	0	0	0
IDH1_62	TGGGCCTGTAAAAACTATGA	0	0	0	0	0	0	0
IDH1_69	CTTAGACAGAGCCATTTGGA	0	0	0	0	0	0	0
IDH1_70	ATCTTGATTATACATCCCCA	0	0	0	0	0	0	0
IDH1_71	AACACCACCACCTTCTGTAG	0	0	0	0	0	0	0
IDH1_73	GGCTTCTCCTCTACAGAAGG	0	0	0	0	0	0	0
IDH1_74	TTCTCCTCTACAGAAGGTGG	0	0	0	0	0	0	0
IDH1_78	TGCACACAGTTCCTTCCAAA	0	0	0	0	0	0	0
IDH1_81	AAATGGCTCTGTCTAAGGGT	0	0	0	0	0	0	0
IDH1_82	ACTATTCTGAAGAAATATGA	0	0	0	0	0	0	0
IDH1_83	CTATTCTGAAGAAATATGAT	0	0	0	0	0	0	0
IDH1_84	GCGTTTTAAAGACATCTTTC	0	0	0	0	0	0	0
IDH1_86	GTACCAGGTATGTCACCTTT	0	0	0	0	0	0	0
IDH1_87	TACCAGGTATGTCACCTTTT	0	0	0	0	0	0	0
IDH1_97	AACCCAAAAGGTGACATACC	0	0	0	0	0	0	0
IDH2_102	GATCTTATTCTTGTCGAAGT	0	0	0	0	0	0	0
IDH2_103	GAAGTCGGTCTTATAGTGCC	0	0	0	0	0	0	0
IDH2_104	AAGTCGGTCTTATAGTGCCT	0	0	0	0	0	0	0
IDH2_105	ACTTCGACAAGAATAAGATC	0	0	0	0	0	0	0
IDH2_106	ATAAGATCTGGTATGAGCAC	0	0	0	0	0	0	0
IDH2_120	TTTACTTGTCAAAGATCTCC	0	0	0	0	0	0	0
IDH2_123	GGCTTTCAGTATGGTGTTCT	0	0	0	0	0	0	0
IDH2_133	AGTATGCCATCCAGAAGAAA	0	0	0	0	0	0	0
IDH2_135	CCATACTGAAAGCCTACGAT	0	0	0	0	0	0	0
IDH2_179	TTTTGCAGATGATGGGCTCC	0	0	0	0	0	0	0
IDH2_185	AGTTCAAGCTGAAGAAGATG	0	0	0	0	0	0	0
IDH2_186	AAGATGTGGAAAAGTCCCAA	0	0	0	0	0	0	0
IDH2_187	AAAGTCCCAATGGAACTATC	0	0	0	0	0	0	0
IDH2_188	TGGAACTATCCGGAACATCC	0	0	0	0	0	0	0
IDH2_189	GGAACTATCCGGAACATCCT	0	0	0	0	0	0	0
IDH2_211	GACAGCCACACTGTACTTCT	0	0	0	0	0	0	0
IDH2_220	CGAGGTCAAAATACTTTAGC	0	0	0	0	0	0	0
IDH2_229	CAGCTAAAGTATTTTGACCT	0	0	0	0	0	0	0
IDH2_230	AGCTAAAGTATTTTGACCTC	0	0	0	0	0	0	0
IDH2_239	TGATGAACTGCCAGATAATA	0	0	0	0	0	0	0
IDH2_240	GATGAACTGCCAGATAATAC	0	0	0	0	0	0	0
[truncated: 22,337 more rows]

## Sheet: K-562 replicate #2
		After puromycin selection			After KPT-9274 treatment			KPT-9274 vs. Puromycin
sgRNA ID	sgRNA sequence	Count	RPM	%	Count	RPM	%	Log2(Fold Change RPM)	Cut Site		Threshold	Fold Change
NOTCH3_610	GGCTGCAACACGGAGGAGTG	26.5	36.3256	3.63256e-06	214223	45337.5	0.0453375	10.2464			3.32193	10
NAMPT_71	GGAACAGAATAGCCTGGAAC	0	0	0	3560.5	753.533	0.000753533	9.55944	P238		6.64386	100
NAMPT_34	ATTGCCTTCGGTTCTGGTGG	284.5	389.986	3.89986e-05	1285885	272141	0.272141	9.44302	G383		9.96578	1000
NAMPT_70	GCTGCTGGAACAGAATAGCC	22.5	30.8425	3.08425e-06	88553.5	18741.2	0.0187412	9.20112	Y240
BRD4_563	TTTTCTTTGGTTTGTTCTGC	59	80.8759	8.08759e-06	112888	23891.4	0.0238914	8.1889
NAMPT_137	CCTTGTAGGAGTCGGTGGCC	254	348.178	3.48178e-05	365453	77343.4	0.0773434	7.79119	A14
XIAP_57	CAGCACTTGCTAACTCTCTT	17	23.3032	2.33032e-06	12963	2743.45	0.00274345	6.81923
PSEN1_137	GACTCAGGTGTAGAGCGATG	892.5	1223.42	0.000122342	577190	122155	0.122155	6.64048
PAK1_186	CGGTTTTGATGCTGTCACAG	223	305.684	3.05684e-05	83337	17637.2	0.0176372	5.84581
BRD9_50	GGAGATATCCACAGAAACGT	53	72.6512	7.26512e-06	17806	3768.41	0.00376841	5.67748
NAMPT_33	AATATTGCCTTCGGTTCTGG	1	1.37078	1.37078e-07	566.5	119.892	0.000119892	5.67222	S382
NAMPT_145	CCTGGCCACCGACTCCTACA	349	478.402	4.78402e-05	104584	22133.7	0.0221337	5.52893	Y18
PAK1_184	GTCGGTTTTGATGCTGTCAC	306.5	420.144	4.20144e-05	80747.5	17089.2	0.0170892	5.34271
NOTCH2_889	CTGAGCAATCCCTGCATCCA	414	567.502	5.67502e-05	100402	21248.8	0.0212488	5.22414
NOTCH2_266	CCTACCCCTGGGGGTGCTGG	184	252.223	2.52223e-05	44915.5	9505.78	0.00950578	5.23048
PSEN1_93	CCACACCAAAATTCCAGATC	767	1051.39	0.000105139	182134	38546.3	0.0385463	5.19489
IDH2_172	GCGTGCCTGCCAATGGTGAT	56	76.7636	7.67636e-06	8647.5	1830.13	0.00183013	4.5575
EZH2_160	TCTTCTGCTGTGCCCTTATC	309.5	424.256	4.24256e-05	40199.5	8507.7	0.0085077	4.32254
DOT1L_16	CGGCAGCGGCCACGGGTAGA	112.5	154.213	1.54213e-05	14817.5	3135.93	0.00313593	4.33704
PAK1_185	TCGGTTTTGATGCTGTCACA	3.5	4.79772	4.79772e-07	738.5	156.294	0.000156294	4.76183
NOTCH2_1039	CCCAATGCCTGTCAAAATGG	48.5	66.4827	6.64827e-06	5056.5	1070.14	0.00107014	3.98849
XIAP_58	AGCACTTGCTAACTCTCTTG	136.5	187.111	1.87111e-05	13620.5	2882.6	0.0028826	3.93821
EZH1_158	TCCACTGCAGGAAGGAGCAA	76.5	104.865	1.04865e-05	7206.5	1525.16	0.00152516	3.84962
PSEN1_39	CATCTTGCTCCACCACCTGC	1535.5	2104.83	0.000210483	124457	26339.7	0.0263397	3.64483
PSEN2_210	TACTGTCTCTCCTCACACAG	323.5	443.447	4.43447e-05	24600	5206.27	0.00520627	3.55044
PAK4_256	CGCTGTGGTGAGCGGGGGCC	1045.5	1433.15	0.000143315	78618	16638.5	0.0166385	3.53634
PAK4_177	CGGGCACGGGCGGGCGGCGG	1000.5	1371.46	0.000137146	76215	16129.9	0.0161299	3.55499
BIRC2_109	ACCTGTGGTTAAATCTGCCT	0	0	0	20	4.23274	4.23274e-06	2.38757
BRD9_243	CTTCACTTCCTCCGACCTTC	338.5	464.008	4.64008e-05	20569	4353.16	0.00435316	3.22707
PAK6_164	ACCCGTGGGCTCTGTGGCTC	385.5	528.435	5.28435e-05	22650.5	4793.68	0.00479368	3.17891
ERCC3_250	ATTCTCGGATCACGGGGTCC	667	914.309	9.14309e-05	37149.5	7862.21	0.00786221	3.10279
XPO1_200	AAGTCTCTGTCAAAATAATA	14	19.1909	1.91909e-06	795	168.251	0.000168251	3.06739
NAMPT_79	GGAACGAAAGATCCTGTTCC	11	15.0786	1.50786e-06	507	107.3	0.0001073	2.75182	V237
MET_15	GTACAAGACTGGGCCTGTGC	70	95.9545	9.59545e-06	2916	617.133	0.000617133	2.67254
CTRL_60	GAGCTAGTAGGACGCAAGAC	142	194.651	1.94651e-05	5547.5	1174.06	0.00117406	2.58638
BRD2_130	AAGAGACGGCAGGCACCTGA	119	163.123	1.63123e-05	4883.5	1033.53	0.00103353	2.65613
NCSTN_3	AGAGGCAAGATGGCTACGGC	224	307.054	3.07054e-05	9174	1941.56	0.00194156	2.6567
PPARG_80	CTTTGCTTTGGTCAGCGGGA	1593.5	2184.34	0.000218434	64126	13571.4	0.0135714	2.63475
PAK6_163	GACCCGTGGGCTCTGTGGCT	539.5	739.535	7.39535e-05	21279	4503.42	0.00450342	2.6047
PHGDH_86	ACATCTTACCTTCATCCCAA	0	0	0	11.5	2.43382	2.43382e-06	1.77982
NOTCH3_36	GGATTCGGACCAGTCTGAGA	80	109.662	1.09662e-05	2650.5	560.944	0.000560944	2.34426
NCSTN_215	CACTCTTCTCCAATGTGGCC	247	338.582	3.38582e-05	8053	1704.31	0.00170431	2.3282
NOTCH2_1038	GCCCAATGCCTGTCAAAATG	156.5	214.527	2.14527e-05	4867.5	1030.14	0.00103014	2.25831
HSP90AB1_239	GTTGATCTCCAGGTGCTTTT	67.5	92.5275	9.25275e-06	2300	486.765	0.000486765	2.38272
NOTCH3_1131	CCCTGGGGGCAGGAGCAGAC	29	39.7526	3.97526e-06	873	184.759	0.000184759	2.18847
DOT1L_45	CCTGCGCCATATCCTGCAGC	477	653.861	6.53861e-05	14016.5	2966.41	0.00296641	2.17994
PHGDH_299	CCCCTGGTGCAGCAGGGCTG	807	1106.22	0.000110622	21168.5	4480.04	0.00448004	2.01689
NOTCH3_219	CCAGGACATCGTGCGCTTGC	748	1025.34	0.000102534	17550	3714.23	0.00371423	1.85594
IDH2_137	GCGTTTCAAGGACATCTTCC	88.5	121.314	1.21314e-05	1775.5	375.761	0.000375761	1.62306
ATP2A3_403	CGTGTTCGACACCGACCTGC	131.5	180.257	1.80257e-05	2687.5	568.774	0.000568774	1.65235
BRD3_254	AGCAGGCCAAAGTGGTGGCC	154	211.1	2.111e-05	3717	786.655	0.000786655	1.89282
IDH2_171	GGCGTGCCTGCCAATGGTGA	468	641.524	6.41524e-05	8413	1780.5	0.0017805	1.47127
CDK12_89	GCTGGACCGCCTTCGACCAT	3555.5	4873.8	0.00048738	61631.5	13043.5	0.0130435	1.42003
HSP90AB1_238	GGTGGTCAGGGTTGATCTCC	1461.5	2003.39	0.000200339	26974.5	5708.8	0.0057088	1.51028
ATP2A3_158	GAGGGCTTCTCGGGGGCTCC	492	674.423	6.74423e-05	8268	1749.81	0.00174981	1.37416
STAT3_313	AGATTGCCCGGATTGTGGCC	515	705.951	7.05951e-05	8222	1740.08	0.00174008	1.3003
TUBA3D_219	GTGGGCGAAGGCATGGAAGA	474.75	650.777	6.50777e-05	7379.75	1561.83	0.00156183	1.26171
TUBA3E_51	GTGGGCGAAGGCATGGAAGA	474.75	650.777	6.50777e-05	7379.75	1561.83	0.00156183	1.26171
PSEN2_200	CTCCCCTGGGTAGCCAGTCA	3115.5	4270.66	0.000427066	48741	10315.4	0.0103154	1.27207
BRD4_403	CGGCAGGTGCAGGATGGGCT	86	117.887	1.17887e-05	1435	303.699	0.000303699	1.35779
BRD4_164	CGGAGGCAGCACGCAGCTCC	938.5	1286.48	0.000128648	13373.5	2830.33	0.00283033	1.13693
NAMPT_138	TGTAGGAGTCGGTGGCCAGG	35	47.9772	4.79772e-06	644.5	136.4	0.0001364	1.4882	L13
ATP2A3_159	AGGGCTTCTCGGGGGCTCCG	592.5	812.186	8.12186e-05	8912	1886.11	0.00188611	1.21452
IDH2_90	TGGGAAGACGATTGAGGCTG	218	298.83	2.9883e-05	3142	664.963	0.000664963	1.1513
BRD3_268	GCTACTGCGACAGCATCCTC	498.5	683.333	6.83333e-05	6758	1430.24	0.00143024	1.0645
BCL2_49	GAAGTCGCGGCGGTAGCGGC	371.5	509.244	5.09244e-05	5126.5	1084.96	0.00108496	1.08971
NAMPT_7	AGTGTAACAAAATTCCCTGC	0	0	0	11	2.32801	2.32801e-06	1.73466	G438
IGF1R_427	AAGATGGAGTTTTCAGGCCT	104.5	143.246	1.43246e-05	1409.5	298.302	0.000298302	1.05307
CDK12_135	GGATTCCTTGCTGCTGCTTT	1225.5	1679.89	0.000167989	16020.5	3390.53	0.00339053	1.01271
TUBA8_121	TCGGGTCGCACTTCACCATC	612.5	839.602	8.39602e-05	7540.5	1595.85	0.00159585	0.925733
ATP2A3_255	ATCAAACTCGCGGCCCGTGT	520.5	713.49	7.1349e-05	6286.5	1330.46	0.00133046	0.898018
ATP2A2_26	TGCGCGTTCTCCATGGCTTC	864.5	1185.04	0.000118504	10245	2168.22	0.00216822	0.871027
BIRC7_62	CCTCCTCTTCCTCCTCTGTC	520	712.805	7.12805e-05	5721	1210.77	0.00121077	0.763521
PAK6_98	TGGTGGGCTCAGCCACAGGC	254.5	348.863	3.48863e-05	3128.5	662.106	0.000662106	0.92245
IGF1R_79	AGTTATTGGACACCGCATCC	123.5	169.291	1.69291e-05	1408	297.985	0.000297985	0.812069
IDH2_97	GCGTCCTCCCAGCGTACCCT	658	901.972	9.01972e-05	8076	1709.18	0.00170918	0.921395
CDK12_442	GACAAGAACAGTGGGCCACA	483	662.086	6.62086e-05	5798	1227.07	0.00122707	0.889126
HSP90AA1_248	CGGGACAGTCCCTGTCCCGA	650.5	891.691	8.91691e-05	8306.5	1757.96	0.00175796	0.978491
CDK12_443	ACAAGAACAGTGGGCCACAG	558	764.894	7.64894e-05	6076.5	1286.01	0.00128601	0.748808
ATP2A1_561	GGCCCCCGAGCCCATGACCA	101.5	139.134	1.39134e-05	987	208.886	0.000208886	0.582797
NOTCH2_948	CCAGTACTCCGTGTCTGAAT	14.5	19.8763	1.98763e-06	157	33.227	3.3227e-05	0.71327
NOTCH3_347	CGTTGAGCCATCTGCCATGC	141	193.28	1.9328e-05	1162	245.922	0.000245922	0.345921
PPARG_86	GCCCGGAGGTCAGCGGACTC	389	533.233	5.33233e-05	4101.5	868.029	0.000868029	0.701936
FNTB_201	CAGGCCGCTCAGGCAGTAGC	224.5	307.74	3.0774e-05	2437	515.759	0.000515759	0.743101
TRAP1_349	GCGCCCGCAGCAAAGGCCGC	806.5	1105.53	0.000110553	7584.5	1605.16	0.00160516	0.53757
NOTCH3_380	CCGCTTGGCTGCATCAGCAC	361	494.851	4.94851e-05	3422	724.222	0.000724222	0.548515
NAMPT_27	TACAACATAGCTACACTTGA	0	0	0	1	0.211637	2.11637e-07	0.276957
BRD4_499	CGTAGGTCCTGCCTAATCAT	62.5	85.6736	8.56736e-06	577.5	122.22	0.00012222	0.507575
ADORA3_21	GATGGCGCACATGACAACCA	293.5	402.323	4.02323e-05	2561	542.002	0.000542002	0.429021
PAK4_316	CTACCAGCACGAGAATGTGG	66	90.4714	9.04714e-06	542	114.707	0.000114707	0.339087
IDH1_37	AGCGTGCTGGTTTGTCCAGA	579	793.681	7.93681e-05	4314.5	913.108	0.000913108	0.201989
ATP2A3_415	GCTGATCCCCCTGCCGCCTG	967.5	1326.23	0.000132623	8157.5	1726.43	0.00172643	0.38021
AURKB_66	ACATTGTCTTCCTCCTGGGA	6.5	8.91006	8.91006e-07	28.5	6.03165	6.03165e-06	-0.49503
CDK12_540	GCTGGGGCCAGGAACCACTG	1008.5	1382.43	0.000138243	8051	1703.89	0.00170389	0.301428
ADORA3_50	CTGGCTGGTGTCATTCCTGG	1321.5	1811.48	0.000181148	10806	2286.95	0.00228695	0.336087
BCL2L2_49	TTACCCAGCCCCCACTGCTG	372	509.93	5.0993e-05	2859.5	605.176	0.000605176	0.246612
NAMPT_144	AGCCGAGTTCAACATCCTCC	196	268.673	2.68673e-05	1328.5	281.16	0.00028116	0.0653032
ATP2A2_378	ACCAGGTTCCAGGTAGTTGC	477.5	654.547	6.54547e-05	3412.5	722.211	0.000722211	0.141718
CDK13_262	ACCGCCGTCCTGCTGCGGCT	198	271.414	2.71414e-05	1467.5	310.577	0.000310577	0.193788
PHGDH_115	AAAGGAGGCCGAGACCTCTG	503.5	690.187	6.90187e-05	3727.5	788.877	0.000788877	0.192552
CDK12_538	GAGCTGGGGCCAGGAACCAC	1062.5	1456.45	0.000145645	7435.5	1573.63	0.00157363	0.111561
FNTA_3	AGGCGAGATGGCGGCCACCG	345	472.918	4.72918e-05	2132	451.21	0.00045121	-0.0676462
ATP2A3_226	TGCCTCCATCGTGGCTGCGG	2329.5	3193.23	0.000319323	16046	3395.93	0.00339593	0.0887627
BIRC7_98	GGCCTGCAGAGCTGGAAGCG	697.5	956.118	9.56118e-05	5066.5	1072.26	0.00107226	0.165229
ADORA3_111	ATCACCATGGAAATTTTCAT	0	0	0	0	0	0	0
ADORA3_17	CAAGAAAAGAACCAGAAACA	0	0	0	0	0	0	0
ADORA3_19	GTAAAAGATGTCAAGATAGA	0	0	0	0	0	0	0
ADORA3_2	CTTGTGTCCAAAGAATCAGA	0	0	0	0	0	0	0
ADORA3_27	TTCTCATGACGGAAACAAAT	0	0	0	0	0	0	0
ADORA3_30	AAAGGAAGGTGACATTTCTG	0	0	0	0	0	0	0
ADORA3_31	GACATTTCTGTGGTACTCTG	0	0	0	0	0	0	0
ADORA3_44	CACTCACAGAAGAATATGGC	0	0	0	0	0	0	0
ADORA3_54	ATTTGTTTCCGTCATGAGAA	0	0	0	0	0	0	0
ADORA3_60	AAAGAGACAGGTGCATTTTA	0	0	0	0	0	0	0
ADORA3_61	AGACAGGTGCATTTTATGGA	0	0	0	0	0	0	0
ADORA3_63	TTATGGACGGGAGTTCAAGA	0	0	0	0	0	0	0
ADORA3_65	TTTTCTTGTTTGCTCTGTCA	0	0	0	0	0	0	0
ADORA3_8	ATTTTATAGGCATAGACGAT	0	0	0	0	0	0	0
ADORA3_88	CGTGGGTAAAGATAAGCAGT	0	0	0	0	0	0	0
ADORA3_90	TAAAAAGGCAGCTGTAGAAG	0	0	0	0	0	0	0
ADORA3_96	TAGAGAGACAATGAAATAGA	0	0	0	0	0	0	0
ADORA3_97	AGAGACAATGAAATAGAAGG	0	0	0	0	0	0	0
ADORA3_98	GACAATGAAATAGAAGGTGG	0	0	0	0	0	0	0
ADORA3_99	AATAGAAGGTGGTGGTCTGC	0	0	0	0	0	0	0
APH1A_49	AAAGAACACAACTCCCCAAA	0	0	0	0	0	0	0
APH1A_52	AAAGGTATGGAGCAGGATAA	0	0	0	0	0	0	0
APH1A_74	ACCTGAAGTCAGGAAGTAAT	0	0	0	0	0	0	0
ATP2A1_118	AGGGACTTTGTCCCCCACTG	0	0	0	0	0	0	0
ATP2A1_119	TGTATCTGTCATCAAACACA	0	0	0	0	0	0	0
ATP2A1_121	CAAGAAGAACATGCTTTTCT	0	0	0	0	0	0	0
ATP2A1_122	AAAGCATGTTCTTCTTGTCC	0	0	0	0	0	0	0
ATP2A1_14	AAGCGGAATCTGGAGAAATA	0	0	0	0	0	0	0
ATP2A1_150	GCTGTCTGGCTTATCAACAT	0	0	0	0	0	0	0
ATP2A1_159	CTACTACTTTAAGATTGCCG	0	0	0	0	0	0	0
ATP2A1_163	AAGAAAGGCTTTCATACCTT	0	0	0	0	0	0	0
ATP2A1_169	GGCAATCTTAAAGTAGTAGA	0	0	0	0	0	0	0
ATP2A1_17	TCTCCAGATTCCGCTTAACT	0	0	0	0	0	0	0
ATP2A1_18	AGATTCCGCTTAACTTGGTC	0	0	0	0	0	0	0
ATP2A1_230	GCAGATGTTTATCATTGACA	0	0	0	0	0	0	0
ATP2A1_232	TTTATCATTGACAAGGTGGA	0	0	0	0	0	0	0
ATP2A1_233	TTATCATTGACAAGGTGGAT	0	0	0	0	0	0	0
ATP2A1_234	TATCATTGACAAGGTGGATG	0	0	0	0	0	0	0
ATP2A1_245	TGTCAATGATAAACATCTGC	0	0	0	0	0	0	0
ATP2A1_248	TGAAGAATGATAAGCCAGTC	0	0	0	0	0	0	0
ATP2A1_261	CAAGGAGGAGTCATTGCAGA	0	0	0	0	0	0	0
ATP2A1_267	TGGCTTATCATTCTTCAAGC	0	0	0	0	0	0	0
ATP2A1_274	GAAGATGAATGTGTTCAACA	0	0	0	0	0	0	0
ATP2A1_276	TGTGAGAAGCCTCTCGAAGG	0	0	0	0	0	0	0
ATP2A1_286	GACCTTCTCATAGACACCTT	0	0	0	0	0	0	0
ATP2A1_302	CAGACATGGACTTTCTGTCT	0	0	0	0	0	0	0
ATP2A1_303	AGACATGGACTTTCTGTCTC	0	0	0	0	0	0	0
ATP2A1_307	ATTCCTTCTTCATTAGCTGG	0	0	0	0	0	0	0
ATP2A1_320	GCCGGTGAAGGAAAAGATCA	0	0	0	0	0	0	0
ATP2A1_366	CTCTGCTGTATCTCCCCAGA	0	0	0	0	0	0	0
ATP2A1_5	TAAAACCACGGAGGAATGTT	0	0	0	0	0	0	0
ATP2A1_563	AGATGTGCAATGCACTGAAC	0	0	0	0	0	0	0
ATP2A1_564	TGTGCAATGCACTGAACAGG	0	0	0	0	0	0	0
ATP2A1_579	CACAGTCTATGCCCTCAAAG	0	0	0	0	0	0	0
ATP2A1_580	ACAGTCTATGCCCTCAAAGT	0	0	0	0	0	0	0
ATP2A1_600	ATAGAGGATGAGGAAGTGCA	0	0	0	0	0	0	0
ATP2A1_622	GTTGCTCGGAACTACCTAGA	0	0	0	0	0	0	0
ATP2A1_623	TCGGAACTACCTAGAGGGTA	0	0	0	0	0	0	0
ATP2A1_63	GAGGATCAAGAGGATGACAA	0	0	0	0	0	0	0
ATP2A1_636	CGGAGCTTGAAGATCATCTG	0	0	0	0	0	0	0
ATP2A1_637	GAGGGGGAACAGTTATCCTA	0	0	0	0	0	0	0
ATP2A1_638	CAGATCCAGAAGATGAAAGA	0	0	0	0	0	0	0
ATP2A1_640	CTTCTTTCATCTTCTGGATC	0	0	0	0	0	0	0
ATP2A1_642	TTCATCTTCTGGATCTGGAA	0	0	0	0	0	0	0
ATP2A1_66	GGGTTCAACAAAGGCAGTGA	0	0	0	0	0	0	0
ATP2A1_67	CTCTTCACCTTCCTCAAACC	0	0	0	0	0	0	0
ATP2A1_7	AGGAATGTTTGGCCTATTTT	0	0	0	0	0	0	0
ATP2A2_109	AGATAACAGAAGTACAACCA	0	0	0	0	0	0	0
ATP2A2_126	TCCAGACTGCAATGCAAATA	0	0	0	0	0	0	0
ATP2A2_127	CCAGACTGCAATGCAAATAA	0	0	0	0	0	0	0
ATP2A2_134	TTCATTCTGGACAGAGTGGA	0	0	0	0	0	0	0
ATP2A2_135	CTTAATGAGTTTACCATAAC	0	0	0	0	0	0	0
ATP2A2_141	TGTCCAGAATGAACATCTGT	0	0	0	0	0	0	0
ATP2A2_149	TCATACTGGTGACAATTCAC	0	0	0	0	0	0	0
ATP2A2_150	CCTTTAACCAATACAGGCAA	0	0	0	0	0	0	0
ATP2A2_152	AAGGGTGTGTATGAAAAAGT	0	0	0	0	0	0	0
ATP2A2_154	GTATTTGATACCGAATTGAA	0	0	0	0	0	0	0
ATP2A2_155	TCAAATACTCACTGAGTTGC	0	0	0	0	0	0	0
ATP2A2_159	CATTAAACAGCTGATGAAAA	0	0	0	0	0	0	0
ATP2A2_161	GTACACCAAATAAACCAAGC	0	0	0	0	0	0	0
ATP2A2_179	AACCTCATATTTAATAAAGT	0	0	0	0	0	0	0
ATP2A2_232	GGTTGAGTTCATCAAACTCC	0	0	0	0	0	0	0
ATP2A2_27	TCTACATTCTACAGAGTTAC	0	0	0	0	0	0	0
ATP2A2_29	TTAAGATTACCTTCTTCAGC	0	0	0	0	0	0	0
ATP2A2_32	GCTAGTTAGGATTTTATTAC	0	0	0	0	0	0	0
ATP2A2_336	AAGGTGCACTAACCTGTTGA	0	0	0	0	0	0	0
ATP2A2_37	ATTAGTAGCCAATGCAATTG	0	0	0	0	0	0	0
ATP2A2_38	TTAGTAGCCAATGCAATTGT	0	0	0	0	0	0	0
ATP2A2_393	CTAACTTTAGCGATATGTTC	0	0	0	0	0	0	0
ATP2A2_404	TCTTTCCTTTTCAGCAATAC	0	0	0	0	0	0	0
ATP2A2_42	AATATGAGTAAAATTACAAA	0	0	0	0	0	0	0
ATP2A2_43	AATTACAAAAGGTTCTACAA	0	0	0	0	0	0	0
ATP2A2_46	AAGGAATATGAGCCTGAAAT	0	0	0	0	0	0	0
ATP2A2_78	ACTGGAGTTAACACCGAAAT	0	0	0	0	0	0	0
ATP2A2_85	AGCAAAAACTAGATGAATTT	0	0	0	0	0	0	0
ATP2A3_106	GAGGGCATTGCACATTTCAA	0	0	0	0	0	0	0
ATP2A3_122	ACTTCAGGAAGTTCCTCTGG	0	0	0	0	0	0	0
ATP2A3_193	TTCTTCCGATACCTGGCTAT	0	0	0	0	0	0	0
ATP2A3_20	CCCACAAGGTGATACCAAAG	0	0	0	0	0	0	0
ATP2A3_201	TTGCTTCATGTTGCTGTAGA	0	0	0	0	0	0	0
ATP2A3_215	GCCCTGAAGAAAGCAGAGAT	0	0	0	0	0	0	0
ATP2A3_236	CATAGCAGTGATCTCGTTAA	0	0	0	0	0	0	0
ATP2A3_286	GGATAACAAAGGCACTGCCG	0	0	0	0	0	0	0
ATP2A3_381	AGCAAGATGTTTGTGAAGGT	0	0	0	0	0	0	0
ATP2A3_391	CACCTTCTCATACACACCCT	0	0	0	0	0	0	0
ATP2A3_437	GGTATACGTGGTACCCGAGA	0	0	0	0	0	0	0
AURKA_102	CTCTTTTGGGTGTTATTCAG	0	0	0	0	0	0	0
AURKA_122	AATCCATTACCTGTAAATAG	0	0	0	0	0	0	0
AURKA_127	TCAGAAGCAGAAGCAATTGC	0	0	0	0	0	0	0
AURKA_131	ATTATTCAATTTACCTTAAC	0	0	0	0	0	0	0
AURKA_132	AAATGCAGTTTTCTTTAGAT	0	0	0	0	0	0	0
AURKA_15	ATTCCCTGACTTTGTAACAG	0	0	0	0	0	0	0
AURKA_16	TTCCCTGACTTTGTAACAGA	0	0	0	0	0	0	0
AURKA_21	ATCAGCTAGCAAACAGTCTT	0	0	0	0	0	0	0
AURKA_25	TATGTGTTTGCCTCAAAAGG	0	0	0	0	0	0	0
AURKA_42	ATGATGAGAAGGTGGATCTC	0	0	0	0	0	0	0
AURKA_45	AGACCTACAAAAGAATATCA	0	0	0	0	0	0	0
AURKA_48	AAAGTTACATACCTGGAAGA	0	0	0	0	0	0	0
AURKA_52	TTAACAGTATATAACAGAAT	0	0	0	0	0	0	0
AURKA_56	AGCTTAAAATTGCAGATTTT	0	0	0	0	0	0	0
AURKA_6	TCAAGTACTTCTCTGAGCAT	0	0	0	0	0	0	0
AURKA_61	TTCCAGAATTAGGTAGACTC	0	0	0	0	0	0	0
AURKA_79	GCTTTGGAAGACTTTGAAAT	0	0	0	0	0	0	0
AURKA_86	AGTGTTATTTAAAGCTCAGC	0	0	0	0	0	0	0
AURKA_89	TAGAAATACAGTCCCACCTT	0	0	0	0	0	0	0
AURKA_94	AAATAATCCTGAGGAGGAAC	0	0	0	0	0	0	0
AURKB_101	AATGTACTGCCATGGGAAGA	0	0	0	0	0	0	0
AURKB_102	AAGCCAGAAAATCTGCTCTT	0	0	0	0	0	0	0
AURKB_103	AGCCAGAAAATCTGCTCTTA	0	0	0	0	0	0	0
AURKB_104	AAATCTGCTCTTAGGGCTCA	0	0	0	0	0	0	0
AURKB_105	AATCTGCTCTTAGGGCTCAA	0	0	0	0	0	0	0
AURKB_106	GAGCTGAAGATTGCTGACTT	0	0	0	0	0	0	0
AURKB_117	GAATCAAGTAGATCCTCCTC	0	0	0	0	0	0	0
AURKB_118	AAAAATAGTTGTAGAGACGC	0	0	0	0	0	0	0
AURKB_120	TTGTAGAGACGCAGGATGTT	0	0	0	0	0	0	0
AURKB_135	CATCAACCCATACTGCAGGT	0	0	0	0	0	0	0
AURKB_144	ACAATTGATGACTTTGAGAT	0	0	0	0	0	0	0
AURKB_145	CAATTGATGACTTTGAGATT	0	0	0	0	0	0	0
AURKB_150	CAAGTTTGGAAACGTGTACT	0	0	0	0	0	0	0
AURKB_153	GAAGAAAAGCCATTTCATCG	0	0	0	0	0	0	0
AURKB_155	CTTCAAGTCCCAGATAGAGA	0	0	0	0	0	0	0
AURKB_156	CAAGTCCCAGATAGAGAAGG	0	0	0	0	0	0	0
AURKB_157	AAGTCCCAGATAGAGAAGGA	0	0	0	0	0	0	0
AURKB_163	GGCACTTACGTTAAGATGTC	0	0	0	0	0	0	0
AURKB_164	TGCTATTCTCCATCACCTTC	0	0	0	0	0	0	0
AURKB_172	AAGGTGATGGAGAATAGCAG	0	0	0	0	0	0	0
AURKB_173	AGGTGATGGAGAATAGCAGT	0	0	0	0	0	0	0
AURKB_180	CTCATGAGGACAAGTGCAGA	0	0	0	0	0	0	0
AURKB_207	TCCCCCTTTCTCTCTAAGGA	0	0	0	0	0	0	0
AURKB_208	CTCTCTAAGGATGGCCCAGA	0	0	0	0	0	0	0
AURKB_209	AGAAGGAGAACTCCTACCCC	0	0	0	0	0	0	0
AURKB_21	GGGGTTATGCCTGAGCAGTT	0	0	0	0	0	0	0
AURKB_3	CCATCAGGCGACAGATTGAA	0	0	0	0	0	0	0
AURKB_53	TTGTGTGATGCACTCTCAAA	0	0	0	0	0	0	0
AURKB_68	CCCAGGAGGAAGACAATGTG	0	0	0	0	0	0	0
AURKB_75	ACAATGAGAAGGTGGATCTG	0	0	0	0	0	0	0
AURKB_76	AAGGTGGATCTGTGGTGCAT	0	0	0	0	0	0	0
AURKB_94	CAACTCCTCCATGATCTGGG	0	0	0	0	0	0	0
AURKB_95	AACTCCTCCATGATCTGGGA	0	0	0	0	0	0	0
BCL2_107	GAGAACAGGGTACGATAACC	0	0	0	0	0	0	0
BCL2_14	GATGCCTTTGTGGAACTGTA	0	0	0	0	0	0	0
BCL2_166	GGATGACTGAGTACCTGAAC	0	0	0	0	0	0	0
BCL2_8	AGCCAGGAGAAATCAAACAG	0	0	0	0	0	0	0
BCL2L1_10	GATACTTTTGTGGAACTCTA	0	0	0	0	0	0	0
BCL2L1_105	TGAATGAACTCTTCCGGGAT	0	0	0	0	0	0	0
BCL2L1_106	GAATGAACTCTTCCGGGATG	0	0	0	0	0	0	0
BCL2L1_11	ATACTTTTGTGGAACTCTAT	0	0	0	0	0	0	0
BCL2L1_114	AGACAAGGAGATGCAGGTAT	0	0	0	0	0	0	0
BCL2L1_115	AGATGCAGGTATTGGTGAGT	0	0	0	0	0	0	0
BCL2L1_120	GAGCCTTGGATCCAGGAGAA	0	0	0	0	0	0	0
BCL2L1_63	GACTCCAGCTGTATCCTTTC	0	0	0	0	0	0	0
BCL2L1_65	TCCTTTCTGGGAAAGCTTGT	0	0	0	0	0	0	0
BCL2L1_67	TAAAAATGTCTCAGAGCAAC	0	0	0	0	0	0	0
BCL2L1_68	AAAAATGTCTCAGAGCAACC	0	0	0	0	0	0	0
BCL2L1_72	TTTCCCAGAAAGGATACAGC	0	0	0	0	0	0	0
BCL2L1_74	TTAGTGATGTGGAAGAGAAC	0	0	0	0	0	0	0
BCL2L1_79	AGAAGGGACTGAATCGGAGA	0	0	0	0	0	0	0
BCL2L1_9	CTCCCTGCAGGATACTTTTG	0	0	0	0	0	0	0
BCL2L2_123	CTTTCACTTGCTAGCAAAAA	0	0	0	0	0	0	0
BCL2L2_9	AGGTTATAAGCTGAGGCAGA	0	0	0	0	0	0	0
BIRC2_114	TGAAGATGAAAAAAGAGAAG	0	0	0	0	0	0	0
BIRC2_115	TGAAAAAAGAGAAGAGGAGA	0	0	0	0	0	0	0
BIRC2_118	AAGAAATGGCATCAGGTATT	0	0	0	0	0	0	0
BIRC2_119	AGAAATGGCATCAGGTATTT	0	0	0	0	0	0	0
BIRC2_125	AAGATGATTTGTCATTAATT	0	0	0	0	0	0	0
BIRC2_128	TATCCTGGATAATCTTTTAA	0	0	0	0	0	0	0
BIRC2_132	TTTGGTTAAAGGAAATGCTG	0	0	0	0	0	0	0
BIRC2_138	TTTAAAAGATTATCCAGGAT	0	0	0	0	0	0	0
BIRC2_151	AAGAAAATGCCCTATTTGCA	0	0	0	0	0	0	0
BIRC2_19	TTGAAGACATCTCTTCATCG	0	0	0	0	0	0	0
BIRC2_2	TCAAAACATTAAGAGTATAA	0	0	0	0	0	0	0
BIRC2_30	ATGATGCTATGTCAGAACAC	0	0	0	0	0	0	0
BIRC2_38	GGCTGAACTGGAACACTAGA	0	0	0	0	0	0	0
BIRC2_48	GATGGTGACAAAAAAGTTAA	0	0	0	0	0	0	0
BIRC2_54	TACTCATTGCATAACTGTAG	0	0	0	0	0	0	0
BIRC2_55	TCAACTGCTCTAGAATTAAG	0	0	0	0	0	0	0
BIRC2_60	GAACAAGCTACTATGTTCCA	0	0	0	0	0	0	0
BIRC2_66	TTCTGAATAAAGCTACAGCT	0	0	0	0	0	0	0
BIRC2_77	ATGTTTTGATACGAGGGACC	0	0	0	0	0	0	0
BIRC2_96	GAGTTCTTGATACGAATGAA	0	0	0	0	0	0	0
BIRC2_99	TTTACCTGTTCAAGAAGATG	0	0	0	0	0	0	0
BIRC3_100	CAATGCAGAAGATGAAATAA	0	0	0	0	0	0	0
BIRC3_102	GGAGAGAGAAAGAGCAACTG	0	0	0	0	0	0	0
BIRC3_127	CCTCTTTCTAGATCTACCAG	0	0	0	0	0	0	0
BIRC3_37	GAAGCTGATTTTCTATAAAT	0	0	0	0	0	0	0
BIRC3_50	AGAAAAATCTTGATTTGCTC	0	0	0	0	0	0	0
BIRC3_57	GTTACTGAAGAAGGAAAAGT	0	0	0	0	0	0	0
BIRC3_58	AGAAGGAAAAGTAGGCTGAG	0	0	0	0	0	0	0
BIRC3_81	CTTGATAAGAATTAAAGGAC	0	0	0	0	0	0	0
BIRC7_27	ACAGAGGAGGAAGAGGAGGA	0	0	0	0	0	0	0
BRD2_100	CCACAGATCATACCTTGGCA	0	0	0	0	0	0	0
BRD2_113	GAGTGCAAGGACTTGAGAAG	0	0	0	0	0	0	0
BRD2_114	CAAGGACTTGAGAAGTGGAG	0	0	0	0	0	0	0
BRD2_127	CTCAGGTGGAGGAGTATACA	0	0	0	0	0	0	0
BRD2_134	TGTTTCTTTCTGCAGAAAAA	0	0	0	0	0	0	0
BRD2_135	TGCAGAAAAAAGGCGTAAAG	0	0	0	0	0	0	0
BRD2_141	GTCTTGAGCCTAAGGCAGCA	0	0	0	0	0	0	0
BRD2_145	ACATTGCAATGGCATTTTGA	0	0	0	0	0	0	0
BRD2_147	TTGGCCTTTCTATAAACCAG	0	0	0	0	0	0	0
BRD2_156	TGATGTCATGGTAGTCATGC	0	0	0	0	0	0	0
BRD2_159	TTTATAGAAAGGCCAAGCAT	0	0	0	0	0	0	0
BRD2_160	GCTTTCCTTTCTTAGAGCTC	0	0	0	0	0	0	0
BRD2_182	CCAAGATGGCTGTAGGTGTA	0	0	0	0	0	0	0
BRD2_187	AGATGGAGAACCGTGATTAC	0	0	0	0	0	0	0
BRD2_19	AAAACCCTCTCTCTTGTATG	0	0	0	0	0	0	0
BRD2_190	AGGAGTTTGCTGCTGATGTA	0	0	0	0	0	0	0
BRD2_199	GGGATTGTACTTATAGCAGT	0	0	0	0	0	0	0
BRD2_20	AAACCCTCTCTCTTGTATGA	0	0	0	0	0	0	0
BRD2_210	CTCCTCTGAGGAAGAGGAGG	0	0	0	0	0	0	0
BRD2_212	AGAGGAGGAGGAAGATGAGG	0	0	0	0	0	0	0
BRD2_215	GAGTGAAAGCTCAGACTCAG	0	0	0	0	0	0	0
BRD2_217	CTCAGACTCAGAGGAAGAAA	0	0	0	0	0	0	0
BRD2_219	CTTAGCAGAACTACAGGAAC	0	0	0	0	0	0	0
BRD2_230	ATGGCAGTAGAGACTGGTAA	0	0	0	0	0	0	0
BRD2_234	TAGTGGTTCATCTGGCATCT	0	0	0	0	0	0	0
BRD2_240	AAAAAGAGAAAAAGAAGAAA	0	0	0	0	0	0	0
BRD2_262	TTTGGACCTTCTGGAGGAAG	0	0	0	0	0	0	0
BRD2_269	TTCTTGGACTTCTTAGGTTG	0	0	0	0	0	0	0
BRD2_27	CCTACACAAGGTAGTGATGA	0	0	0	0	0	0	0
BRD2_271	TGGACTTCTTAGGTTGAGGT	0	0	0	0	0	0	0
BRD2_279	TTCCTCTTGGGCTTGGATAT	0	0	0	0	0	0	0
BRD2_28	AGGTAGTGATGAAGGCTCTG	0	0	0	0	0	0	0
BRD2_292	TGTAATCCTGGCTACTTGGG	0	0	0	0	0	0	0
BRD2_300	GCCTACAGGTTATGATTCAG	0	0	0	0	0	0	0
BRD2_301	TACAGGTTATGATTCAGAGG	0	0	0	0	0	0	0
BRD2_302	AGGTTATGATTCAGAGGAGG	0	0	0	0	0	0	0
BRD2_303	CAGAGGAGGAGGAAGAGAGC	0	0	0	0	0	0	0
BRD2_304	CCATGAGTTACGATGAGAAG	0	0	0	0	0	0	0
BRD2_310	AAATTACCTGGGGAGAAGCT	0	0	0	0	0	0	0
BRD2_314	CCTCATTTCATACGTACTGT	0	0	0	0	0	0	0
BRD2_317	ATACGTACTGTAGGGCTTCC	0	0	0	0	0	0	0
BRD2_321	GTTTCTTACGTAGGCAGGAA	0	0	0	0	0	0	0
BRD2_324	AAATCAATCTCAATCTCTTC	0	0	0	0	0	0	0
BRD2_325	AATCAATCTCAATCTCTTCT	0	0	0	0	0	0	0
BRD2_326	TGGGTTTGAATCACGTAAAG	0	0	0	0	0	0	0
BRD2_327	GGGTTTGAATCACGTAAAGA	0	0	0	0	0	0	0
BRD2_332	CAGGTAATTTGTTGATGTCC	0	0	0	0	0	0	0
BRD2_335	TCCTCTGAATCATAACCTGT	0	0	0	0	0	0	0
BRD2_336	CTGAATCATAACCTGTAGGC	0	0	0	0	0	0	0
BRD2_337	TGAATCATAACCTGTAGGCA	0	0	0	0	0	0	0
BRD2_344	ATTAGCCATTAAGAAGCCTG	0	0	0	0	0	0	0
BRD2_345	TTAGCCATTAAGAAGCCTGT	0	0	0	0	0	0	0
BRD2_350	AACTGGCTTTGGAGAAAAAG	0	0	0	0	0	0	0
BRD2_351	ACTGGCTTTGGAGAAAAAGC	0	0	0	0	0	0	0
BRD2_353	AAGCGGTTACAAGATGTCAG	0	0	0	0	0	0	0
BRD2_354	ACTAAAAAGCCCCCCAAGAA	0	0	0	0	0	0	0
BRD2_361	CTTTCCCACAGGCTTCTTAA	0	0	0	0	0	0	0
BRD2_363	AGTGATTCAGACTCAGGCTA	0	0	0	0	0	0	0
BRD2_54	GCAGGGGTAAGTTGCAAAGC	0	0	0	0	0	0	0
BRD2_58	AAAGCCCTCATACAAGAGAG	0	0	0	0	0	0	0
BRD2_65	CAAAATTATAAAACAGCCTA	0	0	0	0	0	0	0
BRD2_66	TATAAAACAGCCTATGGACA	0	0	0	0	0	0	0
BRD2_67	ATAAAACAGCCTATGGACAT	0	0	0	0	0	0	0
BRD2_68	TGGACATGGGTACTATTAAG	0	0	0	0	0	0	0
BRD2_69	GACTTGAAAACAATTATTAT	0	0	0	0	0	0	0
BRD2_70	ACTTGAAAACAATTATTATT	0	0	0	0	0	0	0
BRD2_71	CAACTGTTACATTTACAACA	0	0	0	0	0	0	0
BRD2_73	AATGTAACAGTTGGTGAACA	0	0	0	0	0	0	0
BRD2_74	TTAATAGTACCCATGTCCAT	0	0	0	0	0	0	0
BRD2_77	GGAAAAGATATTCCTACAGA	0	0	0	0	0	0	0
BRD2_78	GCCACAAGAAGAACAAGAGC	0	0	0	0	0	0	0
BRD2_79	CCCTAAGAACAGCCACAAGA	0	0	0	0	0	0	0
BRD2_8	TTTACAGGCTCCCTGGGGAA	0	0	0	0	0	0	0
BRD2_80	CCTAAGAACAGCCACAAGAA	0	0	0	0	0	0	0
BRD2_86	ACTCTTCCTACCTGCCAACT	0	0	0	0	0	0	0
BRD2_93	TTTCCAGCGTTTGTGCCATT	0	0	0	0	0	0	0
BRD2_95	ATTAGGACAATATCATCAGT	0	0	0	0	0	0	0
BRD2_99	GAAATCCACAGATCATACCT	0	0	0	0	0	0	0
BRD3_105	TTCTTCTTTGGTTTGTTTAC	0	0	0	0	0	0	0
BRD3_116	AAACAAACCAAAGAAGAAGA	0	0	0	0	0	0	0
BRD3_118	GAAGAAGGAGAAGAAGGAGA	0	0	0	0	0	0	0
BRD3_119	GGAGAAGGAGAAGAAGAAGA	0	0	0	0	0	0	0
BRD3_120	GGAGAAGAAGAAGAAGGACA	0	0	0	0	0	0	0
BRD3_122	GAAGGACAAGGAGAAGGAGA	0	0	0	0	0	0	0
BRD3_226	TCCTTCTTGGGAGGCTTGAT	0	0	0	0	0	0	0
BRD3_247	ATTTCACTGTCGCAGAAAAA	0	0	0	0	0	0	0
BRD3_327	TCTTGAAGGTACACAGCAAG	0	0	0	0	0	0	0
BRD3_349	CACAGATGACATAGTGCTAA	0	0	0	0	0	0	0
BRD3_367	ATTAAAAACCCAATGGATAT	0	0	0	0	0	0	0
BRD3_371	AAATTGTTACATTTATAACA	0	0	0	0	0	0	0
BRD3_38	TCAGGAAAAGAAGAAGGAGC	0	0	0	0	0	0	0
BRD3_44	CACGCAGGCAACTTACAGAA	0	0	0	0	0	0	0
BRD3_76	GACTCAGAGGAAGAGGAGGA	0	0	0	0	0	0	0
BRD3_86	TAGTGCACATCATCCAATCT	0	0	0	0	0	0	0
BRD3_93	CTTGTTTACAGAAAAAGCAA	0	0	0	0	0	0	0
BRD4_118	AAATGAAGCCTGTGGATGTC	0	0	0	0	0	0	0
BRD4_192	TGGGGGGAATGTATCATAAG	0	0	0	0	0	0	0
BRD4_203	CAGCCTAAGAAACAGGTAAC	0	0	0	0	0	0	0
BRD4_495	AGGGAGCAGAAGAAGGTACA	0	0	0	0	0	0	0
BRD4_500	ACAAGTCACCTAACCTGTTT	0	0	0	0	0	0	0
BRD4_515	TTTCCTTTTCTTCCGCAAAC	0	0	0	0	0	0	0
BRD4_521	AAAGTCGATTTCAATCTCGT	0	0	0	0	0	0	0
BRD4_569	GCAGAACAAACCAAAGAAAA	0	0	0	0	0	0	0
BRD4_570	GAAAAAGGAGAAAGACAAGA	0	0	0	0	0	0	0
BRD4_572	AGAAAAGCACAAAAGGAAAG	0	0	0	0	0	0	0
BRD4_573	GCACAAAAGGAAAGAGGAAG	0	0	0	0	0	0	0
BRD4_574	GAATAAAAAAAGCAAAGCCA	0	0	0	0	0	0	0
BRD4_628	AGGGTTGTACTTATAGCAGT	0	0	0	0	0	0	0
BRD4_711	ATGAGCACAATCAAGGTTAG	0	0	0	0	0	0	0
BRD4_712	TGAGCACAATCAAGGTTAGC	0	0	0	0	0	0	0
BRD4_78	GGACCTGAAAATCAAGAACA	0	0	0	0	0	0	0
BRD4_79	GACCTGAAAATCAAGAACAT	0	0	0	0	0	0	0
BRD4_793	ATTAAGACTATGTCATCTCC	0	0	0	0	0	0	0
BRD4_796	TGGAGATGACATAGTCTTAA	0	0	0	0	0	0	0
BRD4_805	TAAACATAGTGTTGAAGTCC	0	0	0	0	0	0	0
BRD4_808	TAAGATCATTAAAACGCCTA	0	0	0	0	0	0	0
BRD4_81	AATCAAGAACATGGGCTCCT	0	0	0	0	0	0	0
BRD4_814	GAATGCTCAGGAATGTATCC	0	0	0	0	0	0	0
BRD4_867	TTCCCAAATGTCTACAACAC	0	0	0	0	0	0	0
BRD4_868	AATGTCTACAACACAGGCCC	0	0	0	0	0	0	0
BRD4_870	ACTGCAATACCTGCTCAGAG	0	0	0	0	0	0	0
BRD9_120	AAAGACGAGAGAAGAAACAA	0	0	0	0	0	0	0
BRD9_132	TATCTGAAGAGGAACGGGGA	0	0	0	0	0	0	0
BRD9_166	CTTGTACTGGTACAACTTCA	0	0	0	0	0	0	0
BRD9_205	ATCTTTATATCCCCAGTTCT	0	0	0	0	0	0	0
BRD9_257	GAAGAAGAAGAAGTCCGAGA	0	0	0	0	0	0	0
BRD9_36	TTACACAGGGAAGGTGAAGA	0	0	0	0	0	0	0
BRD9_6	TGGAGACTGAAGAAACTCAT	0	0	0	0	0	0	0
CCND1_11	CTACTTCAAATGTGTGCAGA	0	0	0	0	0	0	0
CCND1_25	CTTCTGCACACATTTGAAGT	0	0	0	0	0	0	0
CDK12_167	TGAACTCAGTAGGAAAAAGA	0	0	0	0	0	0	0
CDK12_172	ATGGATGGAAAGGAGTCCAA	0	0	0	0	0	0	0
CDK12_173	AAAAGAGAACAGTTCAGTAG	0	0	0	0	0	0	0
CDK12_177	GTTACCCAGAAGTGTAAAAT	0	0	0	0	0	0	0
CDK12_186	AGAGGAGATTGTTACTCCAA	0	0	0	0	0	0	0
CDK12_187	GGAGACAGAAACATCAGAAA	0	0	0	0	0	0	0
CDK12_263	CAAAAATACAGGTGAACCCT	0	0	0	0	0	0	0
CDK12_273	AAAACCTGTGAAGAAAGAGA	0	0	0	0	0	0	0
CDK12_274	TGAAGAAAGAGAAGGAACAG	0	0	0	0	0	0	0
CDK12_304	ATTATTGGGATTATTGGAGA	0	0	0	0	0	0	0
CDK12_305	ATTATTGGAGAAGGAACCTA	0	0	0	0	0	0	0
CDK12_306	TGGCCAAGTATATAAAGCCA	0	0	0	0	0	0	0
CDK12_332	GTCGTTCATGAAACAGCTAA	0	0	0	0	0	0	0
CDK12_333	TTCATGAAACAGCTAATGGA	0	0	0	0	0	0	0
CDK12_334	GAAACAGCTAATGGAAGGAT	0	0	0	0	0	0	0
CDK12_339	GTTTCATGAACGACTTGATA	0	0	0	0	0	0	0
CDK12_343	CAAATCAAACTAGCAGATTT	0	0	0	0	0	0	0
CDK12_345	GGCTCTATAACTCTGAAGAG	0	0	0	0	0	0	0
CDK12_346	TATAACTCTGAAGAGAGGTA	0	0	0	0	0	0	0
CDK12_347	CAAACAAAGTCATTACTTTG	0	0	0	0	0	0	0
CDK12_367	TCCAGATTGGCTTGAAAAAT	0	0	0	0	0	0	0
CDK12_370	AACCGAAGAAGCAATATCGA	0	0	0	0	0	0	0
CDK12_381	TGACACTAGATCCTAGTAAG	0	0	0	0	0	0	0
CDK12_387	TTTAAGGAAGTCGCTCTGTA	0	0	0	0	0	0	0
CDK12_40	AATGAGGAGACTGATGACTA	0	0	0	0	0	0	0
CDK12_458	AATATATTCTGCATGTCAGC	0	0	0	0	0	0	0
CDK12_54	GAGTAAAAGTCATCGAAAAA	0	0	0	0	0	0	0
CDK12_55	ACCCAAAAGTTACAAAACAG	0	0	0	0	0	0	0
CDK12_598	GTGTTTCCATAAGTCCTGTT	0	0	0	0	0	0	0
CDK12_63	GACTCCTACAAGAAAAGTCC	0	0	0	0	0	0	0
CDK13_311	TTATTTCTCACCAGACGGTC	0	0	0	0	0	0	0
CDK13_316	GAAAGCTGCAGAAGCAACTA	0	0	0	0	0	0	0
CDK13_317	AGAAGCAACTAAGGCTGCTG	0	0	0	0	0	0	0
CDK13_323	ATCACAAACAAACCATGTGA	0	0	0	0	0	0	0
CDK13_326	AAAAACAAAGCCACCTCTTC	0	0	0	0	0	0	0
CDK13_332	TAAATCTGCTGCTACAAAGG	0	0	0	0	0	0	0
CDK13_333	AAACCACTTACACCAAGCAT	0	0	0	0	0	0	0
CDK13_336	CTGAAGATAAAGAAGCTGAT	0	0	0	0	0	0	0
CDK13_337	CTATCAGCTTCTTTATCTTC	0	0	0	0	0	0	0
CDK13_350	AACTATGACTGCTTTCTTGG	0	0	0	0	0	0	0
CDK13_352	ACCTTCGTTACCTGAAGAGG	0	0	0	0	0	0	0
CDK13_355	GTTCCACCACTTGAGGGAGA	0	0	0	0	0	0	0
CDK13_356	TTTTCTTCACATCCTTCACA	0	0	0	0	0	0	0
CDK13_375	CACAGTTACATAGTAAAAGG	0	0	0	0	0	0	0
CDK13_376	TAGAAAGCAAGCACATACTT	0	0	0	0	0	0	0
CDK13_378	TTTGAAAGATCATCTCCTCC	0	0	0	0	0	0	0
CDK13_385	ACTATATTTGATAGAATATG	0	0	0	0	0	0	0
CDK13_386	CTATATTTGATAGAATATGT	0	0	0	0	0	0	0
CDK13_388	CCAAAGAAAAAGATATTGAC	0	0	0	0	0	0	0
CDK13_390	AAAGAAAAAGATATTGACTG	0	0	0	0	0	0	0
CDK13_392	GTGGATAAATTTGATATCAT	0	0	0	0	0	0	0
CDK13_393	TTTGATATCATCGGAATTAT	0	0	0	0	0	0	0
CDK13_395	ATTATTGGAGAAGGTACTTA	0	0	0	0	0	0	0
CDK13_401	AAATTCCTTAATAGGAGAAA	0	0	0	0	0	0	0
CDK13_402	AGCCTTAAAAAAAGTACGTC	0	0	0	0	0	0	0
CDK13_403	AGTACGTCTGGATAATGAAA	0	0	0	0	0	0	0
CDK13_404	CGTCTGGATAATGAAAAGGA	0	0	0	0	0	0	0
CDK13_405	TTCGAGAAATTAAAATTCTC	0	0	0	0	0	0	0
CDK13_406	TCAGAGTATTATCAATATGA	0	0	0	0	0	0	0
CDK13_407	GACTGATAAAGAAGATGCTT	0	0	0	0	0	0	0
CDK13_409	TTGGATTTCAAGAAGGACAA	0	0	0	0	0	0	0
CDK13_410	TCATATTGATAATACTCTGA	0	0	0	0	0	0	0
CDK13_411	CATATTGATAATACTCTGAT	0	0	0	0	0	0	0
CDK13_415	ATTCTTAGGTGCATTTTATC	0	0	0	0	0	0	0
CDK13_417	ATATATGGACCATGATCTGA	0	0	0	0	0	0	0
CDK13_418	TATATGGACCATGATCTGAT	0	0	0	0	0	0	0
CDK13_424	TTTATGAGACAGCTCATGGA	0	0	0	0	0	0	0
CDK13_427	ATCCTTCTAAATAATAGGTA	0	0	0	0	0	0	0
CDK13_428	TCCTTCTAAATAATAGGTAT	0	0	0	0	0	0	0
CDK13_429	ACCCATACCTATTATTTAGA	0	0	0	0	0	0	0
CDK13_430	CCTATTATTTAGAAGGATAT	0	0	0	0	0	0	0
CDK13_434	CAGATAAAACTTGCAGACTT	0	0	0	0	0	0	0
CDK13_437	AAGTTTTATCTGCCCTCTGG	0	0	0	0	0	0	0
CDK13_439	CTAACAAGGTAATTACTTTA	0	0	0	0	0	0	0
CDK13_450	GTAATTACCTTGTTAGTATA	0	0	0	0	0	0	0
CDK13_451	TTTTCCATTAGCTGTATCCT	0	0	0	0	0	0	0
CDK13_452	ACCTATATTTCAAGCAAATC	0	0	0	0	0	0	0
CDK13_454	TCCTGATTTGCTTGAAATAT	0	0	0	0	0	0	0
CDK13_456	TTCGCCAAGGATACAGCTAA	0	0	0	0	0	0	0
CDK13_458	TGTTGCTTAGCCGAATATGT	0	0	0	0	0	0	0
CDK13_460	GAAGAATTTGTTTTGTAAGA	0	0	0	0	0	0	0
CDK13_462	ATATTGCTTCTTTGGTTTCA	0	0	0	0	0	0	0
CDK13_467	GACATGGACTCCCACATATT	0	0	0	0	0	0	0
CDK13_471	GGATAAAAAGTCACTTACTC	0	0	0	0	0	0	0
CDK13_472	TAAAAAGTCACTTACTCTGG	0	0	0	0	0	0	0
CDK13_473	AAAGTCACTTACTCTGGTGG	0	0	0	0	0	0	0
CDK13_505	ATTTTGTCTTTAGTAAAAAC	0	0	0	0	0	0	0
CDK13_506	TCTTTAGTAAAAACAGGCCC	0	0	0	0	0	0	0
CDK13_507	GCACTTAAACCACAGTGAAT	0	0	0	0	0	0	0
CDK13_509	TGTCCAAGTGTTGAACATTA	0	0	0	0	0	0	0
CDK13_510	AATAAAATAAACCTTCCTGC	0	0	0	0	0	0	0
CDK13_520	TCTGTTGACTCAGTTAATAA	0	0	0	0	0	0	0
CDK13_524	AGAAGAGAGGGAAAATGGAT	0	0	0	0	0	0	0
CDK13_525	GAAGAGAGGGAAAATGGATC	0	0	0	0	0	0	0
CDK13_526	ATGAAGCGTCATTACAACTC	0	0	0	0	0	0	0
CDK13_539	AGTCTCCACTTTAGGCTGGA	0	0	0	0	0	0	0
CDK13_547	CACTTGTTTTAGATTGTAGT	0	0	0	0	0	0	0
CDK13_560	GATGACCCCAAAAGAGAAGG	0	0	0	0	0	0	0
CDK13_561	ATGACCCCAAAAGAGAAGGT	0	0	0	0	0	0	0
CDK13_565	GCTCCTTATGTTAGCAATGA	0	0	0	0	0	0	0
CDK13_566	TATGTTAGCAATGATGGTCT	0	0	0	0	0	0	0
CDK13_569	AGTACTGCTTCATCTCATTC	0	0	0	0	0	0	0
CDK13_575	CATGTTGTTTAGTGGAGACA	0	0	0	0	0	0	0
CDK13_576	CATAGATTTGAATATAGCCA	0	0	0	0	0	0	0
CDK13_581	AAGATGCACAACTATAACTA	0	0	0	0	0	0	0
CDK13_582	ATGCACAACTATAACTATGG	0	0	0	0	0	0	0
CDK13_583	TAACTATGGTGGTAACTTAC	0	0	0	0	0	0	0
CDK13_590	CTGGATATTCACAAGGATAC	0	0	0	0	0	0	0
CDK13_591	TGGATATTCACAAGGATACA	0	0	0	0	0	0	0
CDK13_592	GGATATTCACAAGGATACAG	0	0	0	0	0	0	0
CDK13_593	GGACATATTAGCACATCAAC	0	0	0	0	0	0	0
CDK13_611	GGCAAAGGATGAGTACTCTC	0	0	0	0	0	0	0
CDK13_617	CCAGGACTGCAATAGGACCA	0	0	0	0	0	0	0
CDK13_624	ACTGGGAAATGACTCAGAAA	0	0	0	0	0	0	0
CDK13_625	AATGACTCAGAAAAGGCAGA	0	0	0	0	0	0	0
CDK13_629	AAACTACGTCGTTCTAGTGG	0	0	0	0	0	0	0
CDK13_630	AGACCATCATTGCTAACATA	0	0	0	0	0	0	0
CDK13_644	AGGGTCAGTTAATGAAGAAC	0	0	0	0	0	0	0
CDK13_646	AGTTAATGAAGAACTGGTGG	0	0	0	0	0	0	0
CDK13_647	GTTAATGAAGAACTGGTGGT	0	0	0	0	0	0	0
CDK13_649	TCTAGATCTTCCTCAGTGAC	0	0	0	0	0	0	0
CDK13_664	AGATCCTCATATCTTGATGC	0	0	0	0	0	0	0
CHKA_10	TCCACCAGAAGAGGAAGCTT	0	0	0	0	0	0	0
CHKA_105	ACTGGAACAGCATGTTGCTA	0	0	0	0	0	0	0
CHKA_15	AAATTCAATAGATGAAATCT	0	0	0	0	0	0	0
CHKA_32	GCAAGTAACTGGAAATAAAA	0	0	0	0	0	0	0
CHKA_39	GGATGTTTGCTCTGAAAAAA	0	0	0	0	0	0	0
CHKA_44	CCCACCAAGAAACAACAGGT	0	0	0	0	0	0	0
CHKA_45	TGCAGGTAATATCTTGTTGC	0	0	0	0	0	0	0
CHKA_46	GGTAATATCTTGTTGCTGGA	0	0	0	0	0	0	0
CHKA_49	TGACAAAATACAACTGGAGA	0	0	0	0	0	0	0
CHKA_54	GATTGTAACTGAGCAATTTG	0	0	0	0	0	0	0
CHKA_60	CATTTTGGTTCCTTATTGAA	0	0	0	0	0	0	0
CHKA_61	ATGAAATGTAGCCATTTTCT	0	0	0	0	0	0	0
CHKA_63	ATTCTTCAGTATCTAATCGC	0	0	0	0	0	0	0
CHKA_65	GAGAAAATGGCTACATTTCA	0	0	0	0	0	0	0
CHKA_66	TATGAAAATGCCATTCAATA	0	0	0	0	0	0	0
CHKA_67	CATTCAATAAGGAACCAAAA	0	0	0	0	0	0	0
CHKA_68	AAGGAACCAAAATGGCTTTT	0	0	0	0	0	0	0
CHKA_76	GGAAAGATGCCATAGAGTTT	0	0	0	0	0	0	0
CTRL_29	GATCACCTGCATTCGTACAC	0	0	0	0	0	0	0
CTRL_5	GTGGTAGAATAACGTATTAC	0	0	0	0	0	0	0
DLL4_147	AATGTACTTGTGATGAGGGC	0	0	0	0	0	0	0
DLL4_155	TCATCACAAGTACATTGCCA	0	0	0	0	0	0	0
DLL4_291	TAAAAACACAAACCAGAAGA	0	0	0	0	0	0	0
DLL4_326	CCAGATTATAGTCCAATGTG	0	0	0	0	0	0	0
DLL4_385	TGTGTTTGATATCAGAGGAG	0	0	0	0	0	0	0
DLL4_386	GAATGAATGTGTCATTGCCA	0	0	0	0	0	0	0
DLL4_94	ATCTGCAGTGACAACTACTA	0	0	0	0	0	0	0
DOT1L_101	GTTTCTTTCCTTCCAGACCA	0	0	0	0	0	0	0
DOT1L_104	AGTTCAGGAAGTGGATGAAA	0	0	0	0	0	0	0
DOT1L_105	AGGAAGTGGATGAAATGGTA	0	0	0	0	0	0	0
DOT1L_111	TTTCCCTTTCAGTTGGAGAG	0	0	0	0	0	0	0
DOT1L_113	ATTTCCTCTCAGAAGAGTGG	0	0	0	0	0	0	0
DOT1L_114	TTTCCTCTCAGAAGAGTGGA	0	0	0	0	0	0	0
DOT1L_128	TGCAAACATGAAGGAAGGTA	0	0	0	0	0	0	0
DOT1L_133	ATAAACAGTAGAAACTTGAG	0	0	0	0	0	0	0
DOT1L_134	CTGTTTATTCTGAAGTTCAG	0	0	0	0	0	0	0
DOT1L_149	GCGAGATACTCACTATGGTG	0	0	0	0	0	0	0
DOT1L_159	TCTGAAAAACCCAAAACTCA	0	0	0	0	0	0	0
DOT1L_161	ACAAACTTACCCTGAGTTTT	0	0	0	0	0	0	0
DOT1L_162	CAACCTGCTCTCCTTCCAGG	0	0	0	0	0	0	0
DOT1L_163	GCTCTCCTTCCAGGAGGAAC	0	0	0	0	0	0	0
DOT1L_164	CTCCTTCCAGGAGGAACAGG	0	0	0	0	0	0	0
DOT1L_198	CTCTGGTGCTGAGGAAGAGA	0	0	0	0	0	0	0
DOT1L_201	CAAGAAGAAGCTAAACAAGA	0	0	0	0	0	0	0
DOT1L_202	AAGAAGAAGCTAAACAAGAA	0	0	0	0	0	0	0
DOT1L_203	AGAAGAAGCTAAACAAGAAG	0	0	0	0	0	0	0
DOT1L_204	AGAAGCTAAACAAGAAGGGG	0	0	0	0	0	0	0
DOT1L_205	AAACAAGAAGGGGAGGAAGA	0	0	0	0	0	0	0
DOT1L_21	ATGAAATCATCGAGACCATC	0	0	0	0	0	0	0
DOT1L_233	TCTTGTTTAGCTTCTTCTTG	0	0	0	0	0	0	0
DOT1L_25	TCTGCTGCTGTGTTTCAGAT	0	0	0	0	0	0	0
DOT1L_26	ATGGGTCTGTGAAGAAATCC	0	0	0	0	0	0	0
DOT1L_28	TAATTGACTATGACACCAAA	0	0	0	0	0	0	0
DOT1L_289	TTGTGTATGCCAGGAACTGC	0	0	0	0	0	0	0
DOT1L_301	CCCAGAAGGAGGAGATCAGG	0	0	0	0	0	0	0
DOT1L_303	GTTTCAGCAAAAATTGGATG	0	0	0	0	0	0	0
DOT1L_304	GCAAAAATTGGATGAGGTAG	0	0	0	0	0	0	0
DOT1L_346	GAAGCTGTTGAAGGAGAAGC	0	0	0	0	0	0	0
DOT1L_398	CTGCCAGTGAGCTGCATTCG	0	0	0	0	0	0	0
DOT1L_467	TGGAGAGAAGAGCAGTGAGA	0	0	0	0	0	0	0
DOT1L_468	AGAAGAGCAGTGAGAAGGTG	0	0	0	0	0	0	0
DOT1L_524	TCCACACTTGAAAAGCAGAT	0	0	0	0	0	0	0
DOT1L_582	ATTGTGTTCACCATCACCAC	0	0	0	0	0	0	0
DOT1L_60	TCTTGATCTCATCAATCATC	0	0	0	0	0	0	0
DOT1L_608	TACCATGGAGTTGAGGTTGA	0	0	0	0	0	0	0
DOT1L_61	CTTGATCTCATCAATCATCT	0	0	0	0	0	0	0
DOT1L_642	ACTCTCAGGATCTGAGAAGC	0	0	0	0	0	0	0
DOT1L_746	TTGTTACTCACCATTTTCCA	0	0	0	0	0	0	0
DOT1L_747	TCACCATTTTCCAAGGTTTT	0	0	0	0	0	0	0
DOT1L_751	CGGGGGAGATTTGCTTTCTA	0	0	0	0	0	0	0
DOT1L_765	AGAACTCCCTGTTCACGTTC	0	0	0	0	0	0	0
DOT1L_787	AGTTTACACAGCTTCAGTGA	0	0	0	0	0	0	0
DOT1L_86	ATCTCTCTGATCATAGGTGT	0	0	0	0	0	0	0
DOT1L_948	CACTGAAGCTGTGTAAACTC	0	0	0	0	0	0	0
DOT1L_98	ATAGTGATGTTTGCAGTTGG	0	0	0	0	0	0	0
EIF4A1_176	TAAAGGTGTGGCTATTAACA	0	0	0	0	0	0	0
EIF4A1_58	TCTCTCTGCTCAGATACAGA	0	0	0	0	0	0	0
EIF4A1_75	ATTACTCACACAGGTATCTC	0	0	0	0	0	0	0
EIF4A2_102	ATCGTGAAAACTATATTCAC	0	0	0	0	0	0	0
EIF4A2_103	GTGAATATAGTTTTCACGAT	0	0	0	0	0	0	0
EIF4A2_105	TTCTTACACAGAATTGGCAG	0	0	0	0	0	0	0
EIF4A2_114	TTGTTACTGAAGAAGACAAG	0	0	0	0	0	0	0
EIF4A2_116	TTTCTACAATACTACAGTGG	0	0	0	0	0	0	0
EIF4A2_16	TTTCTAACTTACAGAGCAAC	0	0	0	0	0	0	0
EIF4A2_17	CTTTGATGATATGAATTTAA	0	0	0	0	0	0	0
EIF4A2_41	AATCTCCAACTGTTGCAGGA	0	0	0	0	0	0	0
EIF4A2_53	ATATTGTTGTTGGTACACCC	0	0	0	0	0	0	0
EIF4A2_54	CTTAAAGACAATACTTACAA	0	0	0	0	0	0	0
EIF4A2_62	ATGGATCAAAATGTTTGTTT	0	0	0	0	0	0	0
EIF4A2_65	AAAACTAAACACAAGTATTC	0	0	0	0	0	0	0
EIF4A2_70	GAGAGATCCAATTCGAATTC	0	0	0	0	0	0	0
EIF4A2_79	AACATTACAGGAATGGAAGT	0	0	0	0	0	0	0
EIF4A2_87	AAAAATAACAGCCTGTGTAA	0	0	0	0	0	0	0
EIF4E_13	GACTACAGTGATGATGTATG	0	0	0	0	0	0	0
EIF4E_15	AAGGTGATAAGATAGCAATA	0	0	0	0	0	0	0
EIF4E_32	TCCCAAAGTGCTGGAATTAC	0	0	0	0	0	0	0
EIF4E_45	GCTTTTGGCTAGAGACAGTA	0	0	0	0	0	0	0
EIF4E_47	GCATTAAATTACTAGACAAC	0	0	0	0	0	0	0
EIF4E_49	TGGATATGGTTGTACAGACT	0	0	0	0	0	0	0
EIF4E_5	TTCTTCTAGGAGGGTATACA	0	0	0	0	0	0	0
EIF4E_50	TTGTCTAGTAATTTAATGCC	0	0	0	0	0	0	0
EIF4E_51	GTCTTCAACAGTATCAAACT	0	0	0	0	0	0	0
EIF4E_53	AAAATGATAAAAGCAAAACT	0	0	0	0	0	0	0
EIF4E_55	TTGATACTGTTGAAGACTTT	0	0	0	0	0	0	0
EIF4E_56	TGATACTGTTGAAGACTTTT	0	0	0	0	0	0	0
EIF4E_7	AGGGTATACAAGGAAAGGTT	0	0	0	0	0	0	0
EIF4E_73	GACTACAGAAGAGGAGAAAA	0	0	0	0	0	0	0
EIF4E_76	TTAAACATCCCCTACAGAAC	0	0	0	0	0	0	0
EIF4E_8	CTTCCTCCAAAGATAGTGAT	0	0	0	0	0	0	0
ERCC3_104	GGTAAAATTCAGGAGACATA	0	0	0	0	0	0	0
ERCC3_105	TTCTTACTGTATTACAGGTC	0	0	0	0	0	0	0
ERCC3_108	TGAATTTTACCGGGAATATG	0	0	0	0	0	0	0
ERCC3_109	TTCTGATCAAGTTTCATGAA	0	0	0	0	0	0	0
ERCC3_152	CAGCATGGAGTAGGTGCTAA	0	0	0	0	0	0	0
ERCC3_204	CAGGGTTGACAGAATCATTC	0	0	0	0	0	0	0
ERCC3_205	AAGTCATATTCTGCCAACAG	0	0	0	0	0	0	0
ERCC3_206	AGTCATATTCTGCCAACAGA	0	0	0	0	0	0	0
ERCC3_214	TGTTGGCAGAATATGACTTC	0	0	0	0	0	0	0
ERCC3_235	TCTAAGACTGCTGAAAGCAG	0	0	0	0	0	0	0
ERCC3_241	GTTTGACTTCTATGAGCAAA	0	0	0	0	0	0	0
ERCC3_252	AGAAGATGCTGGATTACATC	0	0	0	0	0	0	0
ERCC3_253	GAAGATGCTGGATTACATCA	0	0	0	0	0	0	0
ERCC3_259	CTTAAGAAACTCTGAAGGGG	0	0	0	0	0	0	0
ERCC3_268	GAGGTACTCGGTGATGTCAC	0	0	0	0	0	0	0
ERCC3_271	TTAGTTTGTACTCATGCACA	0	0	0	0	0	0	0
ERCC3_277	AATAGCCACCAAGAAGTCTT	0	0	0	0	0	0	0
ERCC3_279	ATATTTGTAAACTGGAGAGA	0	0	0	0	0	0	0
ERCC3_280	AGAAGGCTTCCAAGAAGATA	0	0	0	0	0	0	0
ERCC3_311	ACAAGAAGAAATCCAGGAAG	0	0	0	0	0	0	0
ERCC3_314	GGATGAAGAGGATGATGAAG	0	0	0	0	0	0	0
ERCC3_331	AATATGGAGCCAAGGACTAC	0	0	0	0	0	0	0
ERCC3_47	GGATACCAGTGAGTAGAAAA	0	0	0	0	0	0	0
ERCC3_51	ATCCCAGGACACACAGGAAA	0	0	0	0	0	0	0
ERCC3_52	AAATGGCTTACTCAACCAAG	0	0	0	0	0	0	0
ERCC3_54	CAGAGATTCTTGGTAGATCA	0	0	0	0	0	0	0
ERCC3_55	AGATCAAGGTTATAGCTTCA	0	0	0	0	0	0	0
ERCC3_62	TGAATGAGGACATTTGCTTC	0	0	0	0	0	0	0
ERCC3_78	TATGAAGATGGTGTTAATTT	0	0	0	0	0	0	0
ERCC3_91	TAACACCATCTTCATATCCA	0	0	0	0	0	0	0
ERCC3_92	TTCTTACTTGTTCAGTCGAA	0	0	0	0	0	0	0
ERCC3_94	TCGAATGGCATATTCCTTTA	0	0	0	0	0	0	0
ERCC3_95	CATGAAACTTGATCAGAAAC	0	0	0	0	0	0	0
EZH1_101	CTTGTGTGGAAGAGTTATCT	0	0	0	0	0	0	0
EZH1_103	AGGAAGATTCAGCTGAAGAA	0	0	0	0	0	0	0
EZH1_11	CGGGTTTATCCTGCTTGCAG	0	0	0	0	0	0	0
EZH1_110	AGAAGAAGAAAAGAAAGCAC	0	0	0	0	0	0	0
EZH1_111	AAAAGAAAGCACAGGCAAGA	0	0	0	0	0	0	0
EZH1_127	GTTATTTCTTCCCTTCTCAG	0	0	0	0	0	0	0
EZH1_141	GTTCATCGTACCTGAAGAAC	0	0	0	0	0	0	0
EZH1_164	CTAAAGAAGGAGACAGTGAC	0	0	0	0	0	0	0
EZH1_165	TAAAGAAGGAGACAGTGACA	0	0	0	0	0	0	0
EZH1_170	CTTAAGAACATACCAGCAAA	0	0	0	0	0	0	0
EZH1_176	GCGTTTATATACATTAGGGG	0	0	0	0	0	0	0
EZH1_20	AAGAGCTCTTCTTTGATTAC	0	0	0	0	0	0	0
EZH1_208	CACTGAAGATCATGTCATTT	0	0	0	0	0	0	0
EZH1_21	CTCTTCTTTGATTACAGGTG	0	0	0	0	0	0	0
EZH1_218	CTCATCTGAGTACTGATTCA	0	0	0	0	0	0	0
EZH1_219	AACAGCATCACTAATCAGAA	0	0	0	0	0	0	0
EZH1_226	TACTCAGATGAGGAGGAGGA	0	0	0	0	0	0	0
EZH1_232	TTTCACTTCATCTCCCATGT	0	0	0	0	0	0	0
EZH1_234	GTTTCAGGTAGAAGATGAGA	0	0	0	0	0	0	0
EZH1_240	AACTATGATGGGAAAGTCCA	0	0	0	0	0	0	0
EZH1_25	ACTTTATACAGATTTTGTAG	0	0	0	0	0	0	0
EZH1_253	TCCCGGGAAAATGCTCTCTA	0	0	0	0	0	0	0
EZH1_26	ATTTTGTAGTGGATGCTACT	0	0	0	0	0	0	0
EZH1_262	GCTTCATTGACTGAACAGGT	0	0	0	0	0	0	0
EZH1_268	CCCAGATCCTCAATGAAGAA	0	0	0	0	0	0	0
EZH1_271	TTTCCAGTAAGTGATACATT	0	0	0	0	0	0	0
EZH1_273	TAAGTGATACATTTGGAGGT	0	0	0	0	0	0	0
EZH1_275	AGTGATACATTTGGAGGTAG	0	0	0	0	0	0	0
EZH1_278	TCTCTTAGATTACAGCAAGA	0	0	0	0	0	0	0
EZH1_282	TAAACGGCTTCAGGCAAATA	0	0	0	0	0	0	0
EZH1_283	AAACGGCTTCAGGCAAATAT	0	0	0	0	0	0	0
EZH1_31	ATTGAGGTTGAAGAGGAAGC	0	0	0	0	0	0	0
EZH1_54	GAATTCATTTCTGAATACTG	0	0	0	0	0	0	0
EZH1_87	AAATTCTGAGTCATGATGCA	0	0	0	0	0	0	0
EZH2_12	GTGTCTCTTTGCAGTTATGA	0	0	0	0	0	0	0
EZH2_124	GGCTTCCCAATAACAGTAGC	0	0	0	0	0	0	0
EZH2_126	CATTAATGTGCTGGAATCAA	0	0	0	0	0	0	0
EZH2_128	AAAGGATACAGACAGTGATA	0	0	0	0	0	0	0
EZH2_130	CAGACAGTGATAGGGAAGCA	0	0	0	0	0	0	0
EZH2_131	TAGGGAAGCAGGGACTGAAA	0	0	0	0	0	0	0
EZH2_14	TGATGGTTAACGGTGATCAC	0	0	0	0	0	0	0
EZH2_141	TTCTTCCGCTTATAAGTGTT	0	0	0	0	0	0	0
EZH2_146	CCTACAGAAAAGCGTATGAA	0	0	0	0	0	0	0
EZH2_163	GCTTCAAAAATTTTATCAGA	0	0	0	0	0	0	0
EZH2_164	TTATCAGAAGGAAATTTCCG	0	0	0	0	0	0	0
EZH2_173	AATAATCAGGCATACCATCT	0	0	0	0	0	0	0
EZH2_176	ATCATCATTATATTGACCAA	0	0	0	0	0	0	0
EZH2_177	ATTTGATGCGTTTCAGAATG	0	0	0	0	0	0	0
EZH2_180	GATGATGACGATGATGATGA	0	0	0	0	0	0	0
EZH2_181	AGAAGAAAAGCAGAAAGATC	0	0	0	0	0	0	0
EZH2_182	AGAAAAGCAGAAAGATCTGG	0	0	0	0	0	0	0
EZH2_186	TTACATAACATTCCTTATAT	0	0	0	0	0	0	0
EZH2_187	GGGAGATGAAGTTTTAGATC	0	0	0	0	0	0	0
EZH2_189	GAACTAATAAAAAATTATGA	0	0	0	0	0	0	0
EZH2_190	AACTAATAAAAAATTATGAT	0	0	0	0	0	0	0
EZH2_191	AATTATGATGGGAAAGTACA	0	0	0	0	0	0	0
EZH2_200	ACTGCATTCAGAGTCTTTAA	0	0	0	0	0	0	0
EZH2_201	CTGCATTCAGAGTCTTTAAT	0	0	0	0	0	0	0
EZH2_205	CAGTACCCATAATGTATTCT	0	0	0	0	0	0	0
EZH2_214	ACCAAGAATGGAAACAGCGA	0	0	0	0	0	0	0
EZH2_223	CATTGCTTTTAGAATAATCA	0	0	0	0	0	0	0
EZH2_226	GAATAATCATGGGCCAGACT	0	0	0	0	0	0	0
EZH2_44	CACAAGTAAGACAGAGGTCA	0	0	0	0	0	0	0
EZH2_64	AATTTTGTGCTATCACACAA	0	0	0	0	0	0	0
EZH2_71	TGATGTTATCTTTACTCAGA	0	0	0	0	0	0	0
EZH2_73	CAGAAAGATACAGCTGAAAA	0	0	0	0	0	0	0
EZH2_74	AGAAAGATACAGCTGAAAAA	0	0	0	0	0	0	0
EZH2_83	GGAAAAAGAAGAGGAAACAC	0	0	0	0	0	0	0
EZH2_87	AATGAGGACTCTAAACATTG	0	0	0	0	0	0	0
FNTA_102	ATAAATTCAAGCTCCTGAGA	0	0	0	0	0	0	0
FNTA_104	CCTTTAGGAATTTAAACTTT	0	0	0	0	0	0	0
FNTA_107	ATGTGAGAAATAACTCTGTC	0	0	0	0	0	0	0
FNTA_109	CTACAATGATCGTGCTGTAT	0	0	0	0	0	0	0
FNTA_110	AAGTGAAGGAGATTACTAAC	0	0	0	0	0	0	0
FNTA_112	TAGAAATAACGAAGTATCTT	0	0	0	0	0	0	0
FNTA_113	TCACATCCTCTTTCAGAAGT	0	0	0	0	0	0	0
FNTA_114	CCCAAAGTTTAAATTCCTAA	0	0	0	0	0	0	0
FNTA_116	AGTGCATGGAACTATTTGAA	0	0	0	0	0	0	0
FNTA_117	GTGCATGGAACTATTTGAAA	0	0	0	0	0	0	0
FNTA_118	GAACTATTTGAAAGGGTAAG	0	0	0	0	0	0	0
FNTA_119	TTCCATGCACTTTCATTATG	0	0	0	0	0	0	0
FNTA_120	TGTTGTTTACAGGATTTTGC	0	0	0	0	0	0	0
FNTA_122	CTACCTAATTGCCTTTCTTG	0	0	0	0	0	0	0
FNTA_123	AGAAAATCAGTGTGACAATA	0	0	0	0	0	0	0
FNTA_124	CATTCTTAATAAAGCATTAG	0	0	0	0	0	0	0
FNTA_125	ATAAAGCATTAGAGGTAAGC	0	0	0	0	0	0	0
FNTA_126	TTCATAGATATCCACAAGAA	0	0	0	0	0	0	0
FNTA_127	TATCCACAAGAAAGGCAATT	0	0	0	0	0	0	0
FNTA_128	CACAAGAAAGGCAATTAGGT	0	0	0	0	0	0	0
FNTA_134	ATTTAACAGATTAGGATATT	0	0	0	0	0	0	0
FNTA_135	TGAAATCCTAGCTAAAGAAA	0	0	0	0	0	0	0
FNTA_136	AGAAAAGGACACTATAAGAA	0	0	0	0	0	0	0
FNTA_138	AAGGAATATTGGAGATACAT	0	0	0	0	0	0	0
FNTA_33	TTACCTGTACAGGACATAGG	0	0	0	0	0	0	0
FNTA_34	TACCTGTACAGGACATAGGA	0	0	0	0	0	0	0
FNTA_63	TTTCAGGGACAGAGCAGAAT	0	0	0	0	0	0	0
FNTA_67	ATTTGTCACTATAAATGATC	0	0	0	0	0	0	0
FNTA_76	ACGAGCTTTTAAGCTAACCC	0	0	0	0	0	0	0
FNTA_77	ATGCAGCCAATTATACAGTG	0	0	0	0	0	0	0
FNTA_83	ATGTTTGCCCTAGGCATTTC	0	0	0	0	0	0	0
FNTA_92	CTTTGGGCTTTAGGCATCAT	0	0	0	0	0	0	0
FNTA_94	ATAGGCGAGTATTAGTGGAA	0	0	0	0	0	0	0
FNTA_97	ATGCAAAGAATTATCATGCC	0	0	0	0	0	0	0
FNTB_107	TCTTCTTAGGTGTCAGAACT	0	0	0	0	0	0	0
FNTB_124	TAATAAGCTCTTCAAGTTCA	0	0	0	0	0	0	0
FNTB_138	CGATTTGAAGGAGGATTTCA	0	0	0	0	0	0	0
FNTB_204	ACTCACCCAGTGTACAACAT	0	0	0	0	0	0	0
FNTB_210	GGAGCTTAAGGATGAGACAT	0	0	0	0	0	0	0
FNTB_218	CTTCTGTAGAAAGTATGTAG	0	0	0	0	0	0	0
FNTB_24	CAATAGTAGGTGAAAGAACT	0	0	0	0	0	0	0
FNTB_26	AGTAGAAGAAAAGATCCAAG	0	0	0	0	0	0	0
FNTB_27	AGTTCAACCACCTTGTACCA	0	0	0	0	0	0	0
FNTB_30	CAGCTTACCTTGGTACAAGG	0	0	0	0	0	0	0
FNTB_36	CACTTCCATTATCTGAAAAG	0	0	0	0	0	0	0
FNTB_37	ACAACTGACAGATGCCTATG	0	0	0	0	0	0	0
FNTB_38	GGGTAATGTGTTTACCTCAT	0	0	0	0	0	0	0
FNTB_40	GAAGGCCTCTTTTCAGATAA	0	0	0	0	0	0	0
FNTB_51	TGTAGCCACTATCTGGGGGA	0	0	0	0	0	0	0
FNTB_54	AGGATCCAATAGCAGAGCCA	0	0	0	0	0	0	0
FNTB_67	GTCAATGCATTGTGCATCAT	0	0	0	0	0	0	0
FNTB_70	AGGCCTATGACATCATTAAC	0	0	0	0	0	0	0
FNTB_77	TGCAAGGTGTGGATACTGAC	0	0	0	0	0	0	0
FNTB_89	TGAGGTGGATGTGAGGTGAG	0	0	0	0	0	0	0
FNTB_90	GAGGTGGATGTGAGGTGAGT	0	0	0	0	0	0	0
HRAS_119	GATGACGGAATATAAGCTGG	0	0	0	0	0	0	0
HSP90AA1_100	ACGTCGTGGGACAAATAGAA	0	0	0	0	0	0	0
HSP90AA1_104	CTCCTCATTAGTAATATCGT	0	0	0	0	0	0	0
HSP90AA1_105	TCCTCATTAGTAATATCGTC	0	0	0	0	0	0	0
HSP90AA1_109	GAACCAACATCTTCAATTTC	0	0	0	0	0	0	0
HSP90AA1_111	TTTTCTTTTGAAGGTGGAGA	0	0	0	0	0	0	0
HSP90AA1_112	TAAAGAAGTAAGCGATGATG	0	0	0	0	0	0	0
HSP90AA1_114	AGAAAAAGAAGAGAAAGAGT	0	0	0	0	0	0	0
HSP90AA1_115	AAACCTGAAATTGAAGATGT	0	0	0	0	0	0	0
HSP90AA1_117	TGATGAGGAAGAAGAAAAGA	0	0	0	0	0	0	0
HSP90AA1_118	GAGGAAGAAGAAAAGAAGGA	0	0	0	0	0	0	0
HSP90AA1_119	GAAGAAGAAGAAGAAGATTA	0	0	0	0	0	0	0
HSP90AA1_123	ATAAGAGCTTGACCAATGAC	0	0	0	0	0	0	0
HSP90AA1_127	AAAACTTACAAAAAGAGTAA	0	0	0	0	0	0	0
HSP90AA1_128	AAACTTACAAAAAGAGTAAT	0	0	0	0	0	0	0
HSP90AA1_133	TTCTCTTGCAGGTGAACCTA	0	0	0	0	0	0	0
HSP90AA1_134	TCTCTTGCAGGTGAACCTAT	0	0	0	0	0	0	0
HSP90AA1_136	AGAAGACCAAACTGAGTACT	0	0	0	0	0	0	0
HSP90AA1_139	AAGAAACATTCTCAGTTTAT	0	0	0	0	0	0	0
HSP90AA1_141	CTGCTCATCATCGTTATGTT	0	0	0	0	0	0	0
HSP90AA1_147	AGAGTTCGATCTTGTTTGTT	0	0	0	0	0	0	0
HSP90AA1_149	TTTCCCAGAGTCTAATTTAC	0	0	0	0	0	0	0
HSP90AA1_150	TTCCCAGAGTCTAATTTACT	0	0	0	0	0	0	0
HSP90AA1_152	AACAGGCATTGGACAAAATC	0	0	0	0	0	0	0
HSP90AA1_157	ACTATTGTGGATACTGGAAT	0	0	0	0	0	0	0
HSP90AA1_166	ATCTCTATGATTGGCCAGTT	0	0	0	0	0	0	0
HSP90AA1_177	TGATGATCAATGACATCAAC	0	0	0	0	0	0	0
HSP90AA1_178	GATGATCAATGACATCAACT	0	0	0	0	0	0	0
HSP90AA1_19	TCTCAATAATGGAATGGTCA	0	0	0	0	0	0	0
HSP90AA1_195	AGTAGCCTAAGCAATATAAA	0	0	0	0	0	0	0
HSP90AA1_205	TTTCCAGAGACAGAGTAGAG	0	0	0	0	0	0	0
HSP90AA1_207	TCAGATGCCAGAGAAACACT	0	0	0	0	0	0	0
HSP90AA1_208	CAGATGCCAGAGAAACACTT	0	0	0	0	0	0	0
HSP90AA1_210	TTTTCTTGGTACCAGTTAAC	0	0	0	0	0	0	0
HSP90AA1_216	TGTTAACTGGTACCAAGAAA	0	0	0	0	0	0	0
HSP90AA1_226	TGCAGCCATTTATATTGCTT	0	0	0	0	0	0	0
HSP90AA1_228	TTGCTTAGGCTACTGGTAAG	0	0	0	0	0	0	0
HSP90AA1_229	CCTTGGTACCTTCTCAGAAA	0	0	0	0	0	0	0
HSP90AA1_26	TGTATTGTCACAAGCACATA	0	0	0	0	0	0	0
HSP90AA1_30	CTAAGAGACAACTCAACAAT	0	0	0	0	0	0	0
HSP90AA1_31	CAACTCAACAATGGGTTACA	0	0	0	0	0	0	0
HSP90AA1_34	TATTGAGACCTTAAGGCAAA	0	0	0	0	0	0	0
HSP90AA1_36	TAAGAACGACAAGTCTGTGA	0	0	0	0	0	0	0
HSP90AA1_40	ATCCCCAGACACATGCTAAC	0	0	0	0	0	0	0
HSP90AA1_41	CACATGCTAACAGGATCTAC	0	0	0	0	0	0	0
HSP90AA1_42	ATCTACAGGATGATCAAACT	0	0	0	0	0	0	0
HSP90AA1_5	TTCTTCAGTTACAGCAGCAC	0	0	0	0	0	0	0
HSP90AA1_55	TAATACCTCAGGTGAGACCA	0	0	0	0	0	0	0
HSP90AA1_62	CAACAGCTGAAGGAATTTGA	0	0	0	0	0	0	0
HSP90AA1_67	TGAAGAAGAGAAAAAGAAGC	0	0	0	0	0	0	0
HSP90AA1_68	CAAAATCATGAAAGACATAT	0	0	0	0	0	0	0
HSP90AA1_69	ATTGGAGAAAAAAGTTGAAA	0	0	0	0	0	0	0
HSP90AA1_7	CACTGGTATCATCAGCAGTA	0	0	0	0	0	0	0
HSP90AA1_70	TGATATAATAGATATGTTTC	0	0	0	0	0	0	0
HSP90AA1_80	AAACATATCTATTATATCAC	0	0	0	0	0	0	0
HSP90AA1_83	ATCTCACGGGATATGTTTAG	0	0	0	0	0	0	0
HSP90AA1_84	TCTCACGGGATATGTTTAGA	0	0	0	0	0	0	0
HSP90AA1_88	GCAAAATTTTGAAAGTTATC	0	0	0	0	0	0	0
HSP90AA1_89	GAAAGTTATCAGGAAGAATT	0	0	0	0	0	0	0
HSP90AA1_91	AGAACTCTTTACTGAACTGG	0	0	0	0	0	0	0
HSP90AA1_92	GCAGTTCTCTAAAAACATAA	0	0	0	0	0	0	0
HSP90AA1_93	TTCTCTAAAAACATAAAGGT	0	0	0	0	0	0	0
HSP90AA1_96	CTGTTTTCAAACAGATCAAA	0	0	0	0	0	0	0
HSP90AB1_134	GAATTACAAGAAATTCTATG	0	0	0	0	0	0	0
HSP90AB1_149	CGCACCAGTGATGTAATAGA	0	0	0	0	0	0	0
HSP90AB1_181	TGAGGAGGAGAAGAAGAAGA	0	0	0	0	0	0	0
HSP90AB1_31	GTCTGGTACTAAAGCATTCA	0	0	0	0	0	0	0
HSP90AB1_34	GAATGCTTTAGTACCAGACT	0	0	0	0	0	0	0
HSP90AB1_71	CAGAGTACCTAGAAGAGAGG	0	0	0	0	0	0	0
HSP90AB1_72	AGAGTACCTAGAAGAGAGGC	0	0	0	0	0	0	0
HSP90AB1_75	AAAGTCCATACTCACATAAA	0	0	0	0	0	0	0
HSP90AB1_87	AATTAGTGATGATGAGGCAG	0	0	0	0	0	0	0
HSP90AB1_90	AAAACCCAAGATCGAAGATG	0	0	0	0	0	0	0
HSP90B1_131	CCAGTATGTGGAAAGAATGA	0	0	0	0	0	0	0
HSP90B1_19	TGGTACAGTAGAAGAGGATC	0	0	0	0	0	0	0
HSP90B1_192	TGAAGATGATAAAACAGTTT	0	0	0	0	0	0	0
HSP90B1_203	CCATAAATGTTGTGTTTAGG	0	0	0	0	0	0	0
HSP90B1_204	GCAAGACGAAGATGAAGAAA	0	0	0	0	0	0	0
HSP90B1_205	CGAAGATGAAGAAATGGATG	0	0	0	0	0	0	0
HSP90B1_207	TGAAGAAGAAGAAACAGCAA	0	0	0	0	0	0	0
HSP90B1_208	AAGAAGAAACAGCAAAGGTA	0	0	0	0	0	0	0
HSP90B1_22	GTAAAAGTAGAGAAGGATCA	0	0	0	0	0	0	0
HSP90B1_23	AAGTAGAGAAGGATCAAGGA	0	0	0	0	0	0	0
HSP90B1_27	GAAGAAGCTATTCAGTTGGA	0	0	0	0	0	0	0
HSP90B1_37	GGAACTAACAGTCAAAATTA	0	0	0	0	0	0	0
HSP90B1_46	TTGGTACCATAGCCAAATCT	0	0	0	0	0	0	0
HSP90B1_47	AAACAAAATGACTGAAGCAC	0	0	0	0	0	0	0
HSP90B1_57	CAAGAGGAAACACTCTAGGA	0	0	0	0	0	0	0
HSP90B1_79	TTTTAATTGTATCCAATTCA	0	0	0	0	0	0	0
HSP90B1_95	TTTGATGGTCTCTGCCATAT	0	0	0	0	0	0	0
HSP90B1_98	ATATTCACTTTACTGCTGAA	0	0	0	0	0	0	0
IDH1_10	TTCCAAAGCATTTGCAAAGA	0	0	0	0	0	0	0
IDH1_107	CTTCTCATCAGGAGTGATAG	0	0	0	0	0	0	0
IDH1_108	TATAGCTTCTGCAGCATCCT	0	0	0	0	0	0	0
IDH1_114	GCTATAAAGAAGCATAATGT	0	0	0	0	0	0	0
IDH1_115	CTATCACTCCTGATGAGAAG	0	0	0	0	0	0	0
IDH1_116	TATCACTCCTGATGAGAAGA	0	0	0	0	0	0	0
IDH1_118	AGTTCAAGTTGAAACAAATG	0	0	0	0	0	0	0
IDH1_124	TTATCTGCAAAAATATCCCC	0	0	0	0	0	0	0
IDH1_134	AAAATGTCCAAAAAAATCAG	0	0	0	0	0	0	0
IDH1_135	ATGTCCAAAAAAATCAGTGG	0	0	0	0	0	0	0
IDH1_138	ATGAAATGACACGAATCATT	0	0	0	0	0	0	0
IDH1_139	TGAAATGACACGAATCATTT	0	0	0	0	0	0	0
IDH1_17	AGTCTCTATTGAGACAATTG	0	0	0	0	0	0	0
IDH1_21	GACTTGGCTGCTTGCATTAA	0	0	0	0	0	0	0
IDH1_22	TGTAAACACCATCTTACCAA	0	0	0	0	0	0	0
IDH1_24	CACCATCTTACCAATGGGAT	0	0	0	0	0	0	0
IDH1_3	TCAGAACGTTGCACACTAAC	0	0	0	0	0	0	0
IDH1_4	CTTGAATACATTTGAGTTCA	0	0	0	0	0	0	0
IDH1_41	CACTACCGCATGTACCAGAA	0	0	0	0	0	0	0
IDH1_44	CACCAATCCCATTGGTAAGA	0	0	0	0	0	0	0
IDH1_5	TTTGAGTTCATGGATAAACT	0	0	0	0	0	0	0
IDH1_53	AGTTTGAAGCTCAAAAGATC	0	0	0	0	0	0	0
IDH1_54	AAAAGATCTGGTATGAGCAT	0	0	0	0	0	0	0
IDH1_59	CAAGCTATGAAATCAGAGGG	0	0	0	0	0	0	0
IDH1_69	CTTAGACAGAGCCATTTGGA	0	0	0	0	0	0	0
IDH1_7	TAGGGCATCTTATACTTACT	0	0	0	0	0	0	0
IDH1_73	GGCTTCTCCTCTACAGAAGG	0	0	0	0	0	0	0
IDH1_74	TTCTCCTCTACAGAAGGTGG	0	0	0	0	0	0	0
IDH1_78	TGCACACAGTTCCTTCCAAA	0	0	0	0	0	0	0
IDH1_84	GCGTTTTAAAGACATCTTTC	0	0	0	0	0	0	0
IDH1_87	TACCAGGTATGTCACCTTTT	0	0	0	0	0	0	0
IDH2_102	GATCTTATTCTTGTCGAAGT	0	0	0	0	0	0	0
IDH2_103	GAAGTCGGTCTTATAGTGCC	0	0	0	0	0	0	0
IDH2_104	AAGTCGGTCTTATAGTGCCT	0	0	0	0	0	0	0
IDH2_105	ACTTCGACAAGAATAAGATC	0	0	0	0	0	0	0
IDH2_106	ATAAGATCTGGTATGAGCAC	0	0	0	0	0	0	0
IDH2_133	AGTATGCCATCCAGAAGAAA	0	0	0	0	0	0	0
IDH2_135	CCATACTGAAAGCCTACGAT	0	0	0	0	0	0	0
IDH2_185	AGTTCAAGCTGAAGAAGATG	0	0	0	0	0	0	0
IDH2_187	AAAGTCCCAATGGAACTATC	0	0	0	0	0	0	0
IDH2_220	CGAGGTCAAAATACTTTAGC	0	0	0	0	0	0	0
IDH2_239	TGATGAACTGCCAGATAATA	0	0	0	0	0	0	0
IDH2_244	TGCTTCTAGATGCCGACAAA	0	0	0	0	0	0	0
IDH2_249	GGCGAAGCCCGTGGTGGAGA	0	0	0	0	0	0	0
IDH2_252	TATTATCTGGCAGTTCATCA	0	0	0	0	0	0	0
IDH2_37	GACCTGGCGGGCTGCATTCA	0	0	0	0	0	0	0
IGF1R_1	CAAATAAAAGGAATGAAGTC	0	0	0	0	0	0	0
IGF1R_174	ATTTGCTCATTAACATCCGA	0	0	0	0	0	0	0
IGF1R_181	AGCAGAAGTAACAGAATCAA	0	0	0	0	0	0	0
IGF1R_224	ACATAAACACCAGGAACAAC	0	0	0	0	0	0	0
IGF1R_232	AATTTCGGAAACACATAATT	0	0	0	0	0	0	0
IGF1R_263	AAGAATGTCACAGAGTATGA	0	0	0	0	0	0	0
IGF1R_264	AGAATGTCACAGAGTATGAT	0	0	0	0	0	0	0
IGF1R_314	CAATTACTGCTCCAAAGGTA	0	0	0	0	0	0	0
IGF1R_315	AATTACTGCTCCAAAGGTAA	0	0	0	0	0	0	0
IGF1R_327	CTTCACGATTAACTGAGAAG	0	0	0	0	0	0	0
IGF1R_354	GGAAATTCTCAAAGACTTTG	0	0	0	0	0	0	0
IGF1R_411	ACCTGTTTAAATTGTACAGA	0	0	0	0	0	0	0
IGF1R_418	CTAATGTATGAAATAAAATA	0	0	0	0	0	0	0
IGF1R_419	AAAATACGGATCACAAGTTG	0	0	0	0	0	0	0
IGF1R_435	AGGAATACAGGAAGTATGGA	0	0	0	0	0	0	0
IGF1R_526	TCATCATGGAACTGATGACA	0	0	0	0	0	0	0
IGF1R_530	AAAGTTATCTCCGGTCTCTG	0	0	0	0	0	0	0
IGF1R_567	ACAGACTATTACCGGAAAGG	0	0	0	0	0	0	0
IGF1R_569	TATTACCGGAAAGGAGGGAA	0	0	0	0	0	0	0
IGF1R_84	CCACAGTGGAGAGGTAACAG	0	0	0	0	0	0	0
KDM1A_109	TTCTTCCCAGATAACATCTC	0	0	0	0	0	0	0
KDM1A_110	ATAGGTAGAGTACAGAGAGA	0	0	0	0	0	0	0
KDM1A_112	GAGAAATGCCAAAGCAGAGA	0	0	0	0	0	0	0
KDM1A_132	AATAATACTCATCTTCTGAG	0	0	0	0	0	0	0
KDM1A_133	ATACTCATCTTCTGAGAGGT	0	0	0	0	0	0	0
KDM1A_139	TTCAAGACGACAGTTCTGGA	0	0	0	0	0	0	0
KDM1A_153	TGAAATGGAAACTTACTGTG	0	0	0	0	0	0	0
KDM1A_154	TAATGAAAAGAAAAACCTTC	0	0	0	0	0	0	0
KDM1A_157	TGTGGTCCACTGATAATATC	0	0	0	0	0	0	0
KDM1A_158	ACTGATAATATCTGGAAAAC	0	0	0	0	0	0	0
KDM1A_171	TCAACTTCGGCATCTATAAG	0	0	0	0	0	0	0
KDM1A_178	CTAAATAACTGTGAACTCGG	0	0	0	0	0	0	0
KDM1A_179	TTGCTTTTAGCTAAAAAGAC	0	0	0	0	0	0	0
KDM1A_188	ACAGTTACAAAGTTTTGGAA	0	0	0	0	0	0	0
KDM1A_193	ATTTCTGAAACAGGATCGTG	0	0	0	0	0	0	0
KDM1A_197	GGAAACTATGTAGCTGATCT	0	0	0	0	0	0	0
KDM1A_204	TTTTCTAGGAGGGAATCCTA	0	0	0	0	0	0	0
KDM1A_206	GGTCAGCAAACAAGTAAATA	0	0	0	0	0	0	0
KDM1A_214	TCCTAAAGAGAAAGATGAAA	0	0	0	0	0	0	0
KDM1A_224	TGAAGTCTAGTTGATGACTA	0	0	0	0	0	0	0
KDM1A_225	AAGATGTAGCTTCTAGCAAC	0	0	0	0	0	0	0
KDM1A_227	AAGATGAGCAGATTGAACAT	0	0	0	0	0	0	0
KDM1A_228	GAAGAAGATAGTGAAAACTC	0	0	0	0	0	0	0
KDM1A_230	TCTTAGTGAAAAGCAAACAC	0	0	0	0	0	0	0
KDM1A_231	CTTAGTGAAAAGCAAACACA	0	0	0	0	0	0	0
KDM1A_243	GATGAATTAGCTGAAACACA	0	0	0	0	0	0	0
KDM1A_244	AAAGCTAGAAGAAAAACTTC	0	0	0	0	0	0	0
KDM1A_245	AGAAGAAAAACTTCAGGAGT	0	0	0	0	0	0	0
KDM1A_258	TTAAGGGAGAGAGTTGAGAG	0	0	0	0	0	0	0
KDM1A_262	AGCCACCTGACAGTAAGGAA	0	0	0	0	0	0	0
KDM1A_268	CTGTATTCAGTTTAATGTCT	0	0	0	0	0	0	0
KDM1A_272	TCAAAGTCATCATCCTAAAG	0	0	0	0	0	0	0
KDM1A_299	TATCACTTCACATCCTGCAG	0	0	0	0	0	0	0
KDM1A_313	GAAGGCATTTACCTTTATAG	0	0	0	0	0	0	0
KDM1A_314	CTTTATAGAGGTTCCAGAAG	0	0	0	0	0	0	0
KDM1A_346	TGGAAATGACTATGATTTAA	0	0	0	0	0	0	0
KIF11_100	ATATTTCTGAAGAAAATTTT	0	0	0	0	0	0	0
KIF11_101	CTTTATTTTAGAGTCATGAG	0	0	0	0	0	0	0
KIF11_102	GTAGAATTGATTGAAAAAAT	0	0	0	0	0	0	0
KIF11_103	TGAAAAAATTGGTGCTGTTG	0	0	0	0	0	0	0
KIF11_107	TTAGGTTACAGAGTTGTTTA	0	0	0	0	0	0	0
KIF11_109	ATCAGCTTTGGAAAGTACTG	0	0	0	0	0	0	0
KIF11_114	GAAACTACAAAAGATGTATC	0	0	0	0	0	0	0
KIF11_118	GCAGAAGCTCAGGATATTTT	0	0	0	0	0	0	0
KIF11_119	GAATAGTCTGTTTAATAATA	0	0	0	0	0	0	0
KIF11_12	TTCTTCTTCGCAGACGAATT	0	0	0	0	0	0	0
KIF11_120	TAATATGGAAGAATTAATTA	0	0	0	0	0	0	0
KIF11_121	ATGGAAGAATTAATTAAGGA	0	0	0	0	0	0	0
KIF11_123	GAAGTACATAAGACCTTATT	0	0	0	0	0	0	0
KIF11_124	CAGCCTGAACTTACCAAATA	0	0	0	0	0	0	0
KIF11_129	TCTTACGATCCAGTTTGGAA	0	0	0	0	0	0	0
KIF11_131	AGAAAGTAAAACTGTACTAC	0	0	0	0	0	0	0
KIF11_132	ACATGAGTAGACACATTTTC	0	0	0	0	0	0	0
KIF11_134	GGTATCTAATGCAGAGACAC	0	0	0	0	0	0	0
KIF11_135	GACTGATCTTCTAAGTTCAC	0	0	0	0	0	0	0
KIF11_139	CATAGCATTTGTTACCTTAT	0	0	0	0	0	0	0
KIF11_14	GACCATTTAATTTGGCAGAG	0	0	0	0	0	0	0
KIF11_141	TCAGTATAGACACCACAGTT	0	0	0	0	0	0	0
KIF11_142	CAGTATAGACACCACAGTTG	0	0	0	0	0	0	0
KIF11_143	GATCAGTCTTGAGTACATTC	0	0	0	0	0	0	0
KIF11_144	AAAGATAGAAGATCAAAAAA	0	0	0	0	0	0	0
KIF11_145	GATCAAAAAAAGGAACTAGA	0	0	0	0	0	0	0
KIF11_146	AGAAAATACCATTTGTTCCT	0	0	0	0	0	0	0
KIF11_147	GTTGAGTCACAAAAGCAATG	0	0	0	0	0	0	0
KIF11_148	AATAAAGCAGACCCATTCCC	0	0	0	0	0	0	0
KIF11_15	AAAGAAGTTAGTGTACGAAC	0	0	0	0	0	0	0
KIF11_152	TAAACAACATACCTGGGAAT	0	0	0	0	0	0	0
KIF11_154	TTGTCTTCAGGTCTTCAGTT	0	0	0	0	0	0	0
KIF11_156	TGACTCAACCAAGGAACAAA	0	0	0	0	0	0	0
KIF11_16	GAAGTTAGTGTACGAACTGG	0	0	0	0	0	0	0
KIF11_160	GAAACCACTTAGTAGTGTCC	0	0	0	0	0	0	0
KIF11_163	CTTTTCCTATAGGAAATCTA	0	0	0	0	0	0	0
KIF11_167	TAACCAAGAAGGTACAAAAT	0	0	0	0	0	0	0
KIF11_168	AAACACTCTGATAAACTCAA	0	0	0	0	0	0	0
KIF11_17	TAGTGTACGAACTGGAGGAT	0	0	0	0	0	0	0
KIF11_171	GGTATCTTCCTTAAATGAAA	0	0	0	0	0	0	0
KIF11_172	TTCCTTAAATGAAAGGGAAC	0	0	0	0	0	0	0
KIF11_173	ACAGGAACTTCACAACTTAT	0	0	0	0	0	0	0
KIF11_174	GGAACTTCACAACTTATTGG	0	0	0	0	0	0	0
KIF11_179	GACATCACTGAGAAATCAGA	0	0	0	0	0	0	0
KIF11_180	TGAGAAATCAGATGGACGTA	0	0	0	0	0	0	0
KIF11_183	GCTTAATTGCTTTCTGGAAC	0	0	0	0	0	0	0
KIF11_185	CTGAAACTGGATATCCCAAC	0	0	0	0	0	0	0
KIF11_19	GAAAACATACACTTTTGATA	0	0	0	0	0	0	0
KIF11_191	ATCTCCTTGATCAGCTGAAA	0	0	0	0	0	0	0
KIF11_193	ATATGATCCTTTAAATTTAC	0	0	0	0	0	0	0
KIF11_194	TTTAGCATCATTAACAGCTC	0	0	0	0	0	0	0
KIF11_197	TCAGTTCTTACCAGTGTTGA	0	0	0	0	0	0	0
KIF11_2	TGCGAAGAAGAAAGAGGAGA	0	0	0	0	0	0	0
KIF11_20	ACACTAACTTCTTTTCGTAC	0	0	0	0	0	0	0
KIF11_202	TTAGGATGTGGATGTAGAAG	0	0	0	0	0	0	0
KIF11_206	CAAGAGCCATCTGTAGATGC	0	0	0	0	0	0	0
KIF11_21	GATCACATTCTACTATTGAA	0	0	0	0	0	0	0
KIF11_210	TGGATTGTTCATCAATTGGC	0	0	0	0	0	0	0
KIF11_213	ATATGACATACCTGGAAAAA	0	0	0	0	0	0	0
KIF11_214	TCCACACCAGCATCTACAGA	0	0	0	0	0	0	0
KIF11_216	CCACAGCATAAAAAATCACA	0	0	0	0	0	0	0
KIF11_217	GGAAAAGACAAAGAAAACAG	0	0	0	0	0	0	0
KIF11_218	AAACAGAGGCATTAACACAC	0	0	0	0	0	0	0
KIF11_219	GAGGCATTAACACACTGGAG	0	0	0	0	0	0	0
KIF11_22	ATCACATTCTACTATTGAAT	0	0	0	0	0	0	0
KIF11_221	GGAAGAAACTACAGAGCACT	0	0	0	0	0	0	0
KIF11_222	AGATCAACCTTTAATTCACT	0	0	0	0	0	0	0
KIF11_223	CCAACCCCCAAGTGAATTAA	0	0	0	0	0	0	0
KIF11_224	AAGTGAATTAAAGGTTGATC	0	0	0	0	0	0	0
KIF11_225	AGTGAATTAAAGGTTGATCT	0	0	0	0	0	0	0
KIF11_25	AATTCTGGATGAAGTTATTA	0	0	0	0	0	0	0
KIF11_26	ATTCTGGATGAAGTTATTAT	0	0	0	0	0	0	0
KIF11_27	ATAATAACTTCATCCAGAAT	0	0	0	0	0	0	0
KIF11_28	GAATTGGACAAACAACACTT	0	0	0	0	0	0	0
KIF11_29	CTTGTTAATCTTTACAGGTA	0	0	0	0	0	0	0
KIF11_3	GCGAAGAAGAAAGAGGAGAA	0	0	0	0	0	0	0
KIF11_30	CTTTACAGGTATGGCCAAAC	0	0	0	0	0	0	0
KIF11_32	CACTGGAAAAACTTTTACAA	0	0	0	0	0	0	0
KIF11_33	GGAAAAACTTTTACAATGGA	0	0	0	0	0	0	0
KIF11_34	CTTTTACAATGGAAGGTGAA	0	0	0	0	0	0	0
KIF11_35	CACCTAATGAAGAGTATACC	0	0	0	0	0	0	0
KIF11_36	ACCTAATGAAGAGTATACCT	0	0	0	0	0	0	0
KIF11_37	TGAAGAGTATACCTGGGAAG	0	0	0	0	0	0	0
KIF11_38	AACAATAAATACCTCTTCCC	0	0	0	0	0	0	0
KIF11_4	CGAAGAAGAAAGAGGAGAAG	0	0	0	0	0	0	0
KIF11_40	ATTATAATTTCAGGATCCCT	0	0	0	0	0	0	0
KIF11_42	TTTGAGAAACTTACTGATAA	0	0	0	0	0	0	0
KIF11_45	AAGACTGAATTACCTTGTTA	0	0	0	0	0	0	0
KIF11_46	AGACTGAATTACCTTGTTAC	0	0	0	0	0	0	0
KIF11_48	CTCTCAGAAACATCAGATGA	0	0	0	0	0	0	0
KIF11_51	AAAATTTGATGAAGGGTACG	0	0	0	0	0	0	0
KIF11_54	TTTTGGTATTTTGGTCAGAG	0	0	0	0	0	0	0
KIF11_55	CAGAGAGGAGTGATAATTAA	0	0	0	0	0	0	0
KIF11_56	AGAAATTACAGTACACAACA	0	0	0	0	0	0	0
KIF11_6	GAAGGGGAAGAACATCCAGG	0	0	0	0	0	0	0
KIF11_62	CTCTGATGAATGCATACTCT	0	0	0	0	0	0	0
KIF11_63	ATGAAAGAAACTACGATTGA	0	0	0	0	0	0	0
KIF11_66	TTGTAACAGAGAAAACTGAG	0	0	0	0	0	0	0
KIF11_67	TGTAACAGAGAAAACTGAGT	0	0	0	0	0	0	0
KIF11_68	AAATTAAAGGTTGATCTTGC	0	0	0	0	0	0	0
KIF11_71	GAGCTGTTGATAAGAGAGCT	0	0	0	0	0	0	0
KIF11_72	AGCTGTTGATAAGAGAGCTC	0	0	0	0	0	0	0
KIF11_74	AAATCAATCCCTGTTGACTT	0	0	0	0	0	0	0
KIF11_75	AATCAATCCCTGTTGACTTT	0	0	0	0	0	0	0
KIF11_79	AGAATCCTCCAGGATTCTCT	0	0	0	0	0	0	0
KIF11_86	GTTAGTTTAGATTCTCGATA	0	0	0	0	0	0	0
KIF11_88	CATGAGGTGTTCTTTCTACA	0	0	0	0	0	0	0
KIF11_89	ATGAGGTGTTCTTTCTACAA	0	0	0	0	0	0	0
KIF11_93	ACAGGAAACTCTGAGTACAT	0	0	0	0	0	0	0
KIF11_95	GTGAGTTTCTGATTCACTTC	0	0	0	0	0	0	0
KIF11_96	GTACTCAGAGTTTCCTGTCA	0	0	0	0	0	0	0
KIF11_97	TCCTCTTGTGTAGGAGTATA	0	0	0	0	0	0	0
KIF11_98	TCTTGTGTAGGAGTATACGG	0	0	0	0	0	0	0
KRAS_10	TTATTTCCTACTAGGACCAT	0	0	0	0	0	0	0
KRAS_13	AGAACAAATTAAAAGAGTTA	0	0	0	0	0	0	0
KRAS_16	TAGAACAGTAGACACAAAAC	0	0	0	0	0	0	0
KRAS_17	AGTAGACACAAAACAGGCTC	0	0	0	0	0	0	0
KRAS_18	CAGGACTTAGCAAGAAGTTA	0	0	0	0	0	0	0
KRAS_21	AAATGATTTAGTATTATTTA	0	0	0	0	0	0	0
KRAS_24	AATTACTACTTGCTTCCTGT	0	0	0	0	0	0	0
KRAS_27	AGGAAGCAAGTAGTAATTGA	0	0	0	0	0	0	0
KRAS_28	TGATGGAGAAACCTGTCTCT	0	0	0	0	0	0	0
KRAS_40	AAGATATTCACCATTATAGG	0	0	0	0	0	0	0
KRAS_41	AGATATTCACCATTATAGGT	0	0	0	0	0	0	0
KRAS_44	AATGACTGAATATAAACTTG	0	0	0	0	0	0	0
KRAS_50	CGAATATGATCCAACAATAG	0	0	0	0	0	0	0
KRAS_6	AAATGCATTATAATGTAATC	0	0	0	0	0	0	0
KRAS_7	TTTGCTGATGTTTCAATAAA	0	0	0	0	0	0	0
KRAS_8	TTTGTGTCTACTGTTCTAGA	0	0	0	0	0	0	0
MCL1_176	ATCTGGTAATAACACCAGTA	0	0	0	0	0	0	0
MCL1_185	AGTCGCTGGAGATTATCTCT	0	0	0	0	0	0	0
MCL1_186	AGATTATCTCTCGGTACCTT	0	0	0	0	0	0	0
MCL1_187	GATTATCTCTCGGTACCTTC	0	0	0	0	0	0	0
MCL1_30	ACGTTCTCGTAAGGACAAAA	0	0	0	0	0	0	0
MCL1_33	GACTGGCTAGTTAAACAAAG	0	0	0	0	0	0	0
MCL1_6	TTCCATGTAGAGGACCTAGA	0	0	0	0	0	0	0
MCL1_7	CATGTAGAGGACCTAGAAGG	0	0	0	0	0	0	0
MDM2_100	CTCTTATAGACAGGTCAACT	0	0	0	0	0	0	0
MDM2_101	TCTTATAGACAGGTCAACTA	0	0	0	0	0	0	0
MDM2_103	GTTAGCACAATCATTTGAAT	0	0	0	0	0	0	0
MDM2_104	TGAATTGGTTGTCTACATAC	0	0	0	0	0	0	0
MDM2_11	ACGAGACAAAAATACTAACC	0	0	0	0	0	0	0
MDM2_118	ATAATGCTACTAGAAGTTGA	0	0	0	0	0	0	0
MDM2_124	CAACATCTGTTGCAATGTGA	0	0	0	0	0	0	0
MDM2_16	GTGGTTACAGCACCATCAGT	0	0	0	0	0	0	0
MDM2_17	ATCAGTAGGTACAGACATGT	0	0	0	0	0	0	0
MDM2_19	TTGAAGTTATTAAAGTCTGT	0	0	0	0	0	0	0
MDM2_20	AGACACTTATACTATGAAAG	0	0	0	0	0	0	0
MDM2_21	TTTAATAACTTCAAAAGCAA	0	0	0	0	0	0	0
MDM2_22	AACTTCAAAAGCAATGGCTT	0	0	0	0	0	0	0
MDM2_23	TATTGTTCAAATGATCTTCT	0	0	0	0	0	0	0
MDM2_24	GATCTTCTAGGAGATTTGTT	0	0	0	0	0	0	0
MDM2_28	AAATATATACCATGATCTAC	0	0	0	0	0	0	0
MDM2_31	TTGGTAGTAGTCAATCAGCA	0	0	0	0	0	0	0
MDM2_32	TACCAAGTTCCTGTAGATCA	0	0	0	0	0	0	0
MDM2_33	TTCTTTTCTCTCAGAATCAT	0	0	0	0	0	0	0
MDM2_35	GTACATCTGTGAGTGAGAAC	0	0	0	0	0	0	0
MDM2_4	GGATGGTGAGGAGCAGGTAC	0	0	0	0	0	0	0
MDM2_44	AGGAGAGCAATTAGTGAGAC	0	0	0	0	0	0	0
MDM2_47	GAAACCAAATGTGAAGATGA	0	0	0	0	0	0	0
MDM2_49	GAAAATTCAGATGAATTATC	0	0	0	0	0	0	0
MDM2_5	AGTACCTGCTCCTCACCATC	0	0	0	0	0	0	0
MDM2_53	AGCAGTAGCAGTGAATCTAC	0	0	0	0	0	0	0
MDM2_54	GCAGTAGCAGTGAATCTACA	0	0	0	0	0	0	0
MDM2_56	ACTTAAAATGAGAACATTAC	0	0	0	0	0	0	0
MDM2_58	CCCTTATTACACACAGAGCC	0	0	0	0	0	0	0
MDM2_61	CAGGCTTTCATCAAAGGAAA	0	0	0	0	0	0	0
MDM2_62	GGGAAATACTATCAGATTTG	0	0	0	0	0	0	0
MDM2_63	AATTCATCTGAATTTTCTTC	0	0	0	0	0	0	0
MDM2_66	TAAGTGAACATTCAGGTGAT	0	0	0	0	0	0	0
MDM2_69	GATTATAGCCTTAGTGAAGA	0	0	0	0	0	0	0
MDM2_72	ATATCAAGTTACTGTGTATC	0	0	0	0	0	0	0
MDM2_73	CAAGTTACTGTGTATCAGGC	0	0	0	0	0	0	0
MDM2_74	AAGTTACTGTGTATCAGGCA	0	0	0	0	0	0	0
MDM2_76	TAGATGTATACTTACAGCTA	0	0	0	0	0	0	0
MDM2_85	AAGATAAAGGGAAAGATAAA	0	0	0	0	0	0	0
MDM2_86	AGATAAAGGGAAAGATAAAG	0	0	0	0	0	0	0
MDM2_89	AACTCAACACAAGCTGAAGA	0	0	0	0	0	0	0
MDM2_92	AGATGTGAAAGAGTTTGAAA	0	0	0	0	0	0	0
MDM2_93	CCAAGACAAAGAAGAGAGTG	0	0	0	0	0	0	0
MDM2_96	AAAAATGGTTGCATTGTCCA	0	0	0	0	0	0	0
MDM2_99	GTGCAAAGAAGCTAAAGAAA	0	0	0	0	0	0	0
MET_102	AATGAGTTGATCATCATAGT	0	0	0	0	0	0	0
MET_103	CCAAACACCTCCTGATAAAT	0	0	0	0	0	0	0
MET_106	TCCTGACATGGGAAACAATC	0	0	0	0	0	0	0
MET_109	TGTACTCAGCAACCTTCTGA	0	0	0	0	0	0	0
MET_11	CTACATTTATGTTTTAAATG	0	0	0	0	0	0	0
MET_110	TAAAACATAAATGTAGTTAG	0	0	0	0	0	0	0
MET_112	GCTCATGTAGAATGACATTC	0	0	0	0	0	0	0
MET_113	ATGTAGAATGACATTCTGGA	0	0	0	0	0	0	0
MET_118	CTTCATATTCACATTCATCT	0	0	0	0	0	0	0
MET_120	TCCTCTGCACCAAGGTAAAC	0	0	0	0	0	0	0
MET_139	GGTGAGGTCTCCTTTAATGA	0	0	0	0	0	0	0
MET_140	GAGGTCTCCTTTAATGAAGG	0	0	0	0	0	0	0
MET_144	ATGAATTTCTCAGAAGTGTC	0	0	0	0	0	0	0
MET_145	TAGGTTGTGGTTTCTCGATC	0	0	0	0	0	0	0
MET_149	AAACCAAAATGGCTACACAC	0	0	0	0	0	0	0
MET_160	CCAGGAGAAAATTCACATGA	0	0	0	0	0	0	0
MET_162	AAATTCACATGAGGGGTTGA	0	0	0	0	0	0	0
MET_17	AGCAGCAAAGCCAATTTATC	0	0	0	0	0	0	0
MET_198	AAGAAAACTAGAGTTCTCCT	0	0	0	0	0	0	0
MET_199	GAGAGCACGATGAATACGTA	0	0	0	0	0	0	0
MET_20	TTGGAAAGATAACATCAACA	0	0	0	0	0	0	0
MET_212	TAATTATTTCAAATGGCCAC	0	0	0	0	0	0	0
MET_213	ATACAGTACATTCTCCTATG	0	0	0	0	0	0	0
MET_218	CATATTGAAATGCTTATTCA	0	0	0	0	0	0	0
MET_219	TTGAAATGCTTATTCATGGC	0	0	0	0	0	0	0
MET_221	ACAAGTATTTCGCCGAAATA	0	0	0	0	0	0	0
MET_225	GGCACTTTACTTACTTTAAC	0	0	0	0	0	0	0
MET_226	ACTGGAAATTACCTAAACAG	0	0	0	0	0	0	0
MET_227	CTGGAAATTACCTAAACAGT	0	0	0	0	0	0	0
MET_230	GAAAAACATGTACTTTAAAA	0	0	0	0	0	0	0
MET_231	GTCTAGAATTCCCACTGTTT	0	0	0	0	0	0	0
MET_234	GGCGAAATACTTGTTATTAC	0	0	0	0	0	0	0
MET_235	TACTTGTTATTACAGGATCC	0	0	0	0	0	0	0
MET_236	TTGTTATTACAGGATCCTGG	0	0	0	0	0	0	0
MET_24	TCATACTGCTGACATACAGT	0	0	0	0	0	0	0
MET_240	TACTTACCTAATAAAAGATT	0	0	0	0	0	0	0
MET_241	TACCTAATAAAAGATTTGGT	0	0	0	0	0	0	0
MET_249	AAACTCAGTTGAAATGGTTT	0	0	0	0	0	0	0
MET_254	CCCTCTCTTACAGTACTTGG	0	0	0	0	0	0	0
MET_262	GTCATAAATGTGCATGAAGC	0	0	0	0	0	0	0
MET_267	TCGGGACACTAACTGAATTC	0	0	0	0	0	0	0
MET_270	AAAGCCAGTGATGATCTCAA	0	0	0	0	0	0	0
MET_271	AAGCCAGTGATGATCTCAAT	0	0	0	0	0	0	0
MET_272	AATGGGCAATGAAAATGTAC	0	0	0	0	0	0	0
MET_275	ATCATCACTGGCTTTTCAAA	0	0	0	0	0	0	0
MET_277	ATAAATGAGATCAAAGTATT	0	0	0	0	0	0	0
MET_278	TGAGATCAAAGTATTTGGAA	0	0	0	0	0	0	0
MET_279	GATCCCATCTAACATGAAAA	0	0	0	0	0	0	0
MET_284	AAAAGGCTTTGGTTTTCAGG	0	0	0	0	0	0	0
MET_289	ATTGACCCTGAAGCAGTTAA	0	0	0	0	0	0	0
MET_293	CAGCGAGCTAAATATAGAGG	0	0	0	0	0	0	0
MET_297	TTCAATTTCAGCAGGTCATT	0	0	0	0	0	0	0
MET_298	TCAATTTCAGCAGGTCATTG	0	0	0	0	0	0	0
MET_30	TCCTTTCATCTGTAAAGGAC	0	0	0	0	0	0	0
MET_300	ACTTCACCTTTAACTGCTTC	0	0	0	0	0	0	0
MET_301	CTTCACCTTTAACTGCTTCA	0	0	0	0	0	0	0
MET_302	GTCAATATCATTTCCCTGAA	0	0	0	0	0	0	0
MET_306	ACAGCACTGTTATTACTACT	0	0	0	0	0	0	0
MET_308	AAAAAGAGAAAGCAAATTAA	0	0	0	0	0	0	0
MET_31	CGGTTCATCAACTTCTTTGT	0	0	0	0	0	0	0
MET_310	GTTGAACTATTACTTTTCCA	0	0	0	0	0	0	0
MET_315	TACACACTCCTCATTTGGAT	0	0	0	0	0	0	0
MET_316	TGTAAGCCCAACTACAGAAA	0	0	0	0	0	0	0
MET_318	ATAAACTGAAATATACCTTC	0	0	0	0	0	0	0
MET_319	TACCTTCTGGAAAAGTAGCT	0	0	0	0	0	0	0
MET_32	TGCATTCGATATCAGTGAGA	0	0	0	0	0	0	0
MET_324	CTTACAAGCCTATCCAAATG	0	0	0	0	0	0	0
MET_33	GATATCAGTGAGAAGGCTAA	0	0	0	0	0	0	0
MET_334	TTCAATGAAGTCATAGGAAG	0	0	0	0	0	0	0
MET_335	CTTCATTGAAATGCACAATC	0	0	0	0	0	0	0
MET_337	AAATGCACAATCAGGCTACT	0	0	0	0	0	0	0
MET_345	AGAGTCCCCACTAGTTAGGA	0	0	0	0	0	0	0
MET_354	ATTTTGGTTGTGTATATCAT	0	0	0	0	0	0	0
MET_357	TGAAATCCTTGAACAGTAAG	0	0	0	0	0	0	0
MET_358	AAAATGCCACTTACTGTTCA	0	0	0	0	0	0	0
MET_368	GTCCTACCATACATGAAACA	0	0	0	0	0	0	0
MET_371	ATGTATGGTAGGACCACCAG	0	0	0	0	0	0	0
MET_379	GATTCCCTCGGTCAGAAATT	0	0	0	0	0	0	0
MET_380	CCAACTGTAAAAGATCTTAT	0	0	0	0	0	0	0
MET_39	AGGTTCTGTTCCATAAACTC	0	0	0	0	0	0	0
MET_394	ATACATTACCACATCTGACT	0	0	0	0	0	0	0
MET_405	GTACAGAAAGACTACTTACA	0	0	0	0	0	0	0
MET_406	TACAGAAAGACTACTTACAA	0	0	0	0	0	0	0
MET_413	CAAGTAAACAGTTATATCAA	0	0	0	0	0	0	0
MET_414	ATATCAAAGGTGTTTACGTC	0	0	0	0	0	0	0
MET_415	AAGGTGTTTACGTCAGGATA	0	0	0	0	0	0	0
MET_417	TGTTTACGTCAGGATAAGGT	0	0	0	0	0	0	0
MET_42	AAAAAAGAGATCCACAAAGA	0	0	0	0	0	0	0
MET_421	ATGAAGTAATGCTAAAATGC	0	0	0	0	0	0	0
MET_427	AGAAGATAACGCTGATGATG	0	0	0	0	0	0	0
MET_43	GGAAGTGTTTAATATACTTC	0	0	0	0	0	0	0
MET_435	GATGACAACAGAGAAGGATA	0	0	0	0	0	0	0
MET_437	TAGAGAAGATCGCTGATATC	0	0	0	0	0	0	0
MET_49	TGAATGATGACATTCTTTTC	0	0	0	0	0	0	0
MET_50	GAATGATGACATTCTTTTCG	0	0	0	0	0	0	0
MET_55	TTAAAGCAGTGCTCATGATT	0	0	0	0	0	0	0
MET_58	AGTCGTTGACATATTTGATA	0	0	0	0	0	0	0
MET_59	TTTGATAGGGAATGCACACA	0	0	0	0	0	0	0
MET_64	AAGAATGTCATCATTCAGGC	0	0	0	0	0	0	0
MET_65	CTCCTATTTGTCTAGCAAGC	0	0	0	0	0	0	0
MET_69	TCTGTGAGAATACACTCCAG	0	0	0	0	0	0	0
MET_72	GAGCATCTAGAGTTTCCCTT	0	0	0	0	0	0	0
MET_73	AATAAAATTGTTGCTTTCAA	0	0	0	0	0	0	0
MET_76	AAGGCATGGACATACTTAAT	0	0	0	0	0	0	0
MET_77	AGGCATGGACATACTTAATG	0	0	0	0	0	0	0
MET_78	GGGTAAGAATCTCTGAACTC	0	0	0	0	0	0	0
MET_79	CTCAGGTAAAACATCAATGT	0	0	0	0	0	0	0
MET_80	GTAAAACATCAATGTAGGAC	0	0	0	0	0	0	0
MET_84	TGGGAAATAAGAAGAATTTA	0	0	0	0	0	0	0
MET_85	CTACAAAGAAGTTGATGAAC	0	0	0	0	0	0	0
MET_87	CTTTACAGATGAAAGGACTT	0	0	0	0	0	0	0
MET_97	GTATGTCAGCAGTATGATTG	0	0	0	0	0	0	0
MET_98	TATGTCAGCAGTATGATTGT	0	0	0	0	0	0	0
MET_99	ATGTCAGCAGTATGATTGTG	0	0	0	0	0	0	0
MSLN_259	GGACGTCCTAAAGCATAAAC	0	0	0	0	0	0	0
MSLN_336	CAGGTACCCAGGGTAGAAGG	0	0	0	0	0	0	0
MSLN_94	AGGAATAGCAGCAGGTCCAA	0	0	0	0	0	0	0
MSLN_95	GGAATAGCAGCAGGTCCAAT	0	0	0	0	0	0	0
NAMPT_1	TGCCATTCTTGAAGACAGTA	0	0	0	0	0	0	0
NAMPT_100	GGAACAGCTTTTATTTCTAT	0	0	0	0	0	0	0
NAMPT_104	TATCCTGCCAGAAGTATGAT	0	0	0	0	0	0	0
NAMPT_105	AGAAATAAAAGCTGTTCCTG	0	0	0	0	0	0	0
NAMPT_108	CAGAGGAAATGTTCTCTTCA	0	0	0	0	0	0	0
NAMPT_109	AGGAAATGTTCTCTTCACGG	0	0	0	0	0	0	0
NAMPT_110	ACACAGATCCAGAGTGTTAC	0	0	0	0	0	0	0
NAMPT_111	AGTGTTACTGGCTTACAAAT	0	0	0	0	0	0	0
NAMPT_112	CTGGCTTACAAATTGGATTG	0	0	0	0	0	0	0
NAMPT_113	TTTCATTAAAGACATCATCT	0	0	0	0	0	0	0
NAMPT_114	ATGTTCTTTGTAGACATCTT	0	0	0	0	0	0	0
NAMPT_117	AGTAACCAAAGAGAAAATCC	0	0	0	0	0	0	0
NAMPT_118	AGATGATGTCTTTAATGAAA	0	0	0	0	0	0	0
NAMPT_119	GATGATGTCTTTAATGAAAA	0	0	0	0	0	0	0
NAMPT_12	ATTTCAGATTAACGTCTTCA	0	0	0	0	0	0	0
NAMPT_120	ATGTCTTTAATGAAAAGGGA	0	0	0	0	0	0	0
NAMPT_122	ATATTTCACCTTCCTTAATT	0	0	0	0	0	0	0
NAMPT_126	GAATAAACTTTGCTTGTGTT	0	0	0	0	0	0	0
NAMPT_129	AGAAAACTCCAAATTAAGGA	0	0	0	0	0	0	0
NAMPT_130	ATTAAGGAAGGTGAAATATG	0	0	0	0	0	0	0
NAMPT_131	TATGAGGAAACAGTATTTTA	0	0	0	0	0	0	0
NAMPT_132	ATGAGGAAACAGTATTTTAT	0	0	0	0	0	0	0
NAMPT_133	ATTCTTAATAAGTACTTAAA	0	0	0	0	0	0	0
NAMPT_135	GAGCTTTACCTTGTAGGAGT	0	0	0	0	0	0	0
NAMPT_2	CTCCATACTGTCTTCAAGAA	0	0	0	0	0	0	0
NAMPT_23	GGAAGGAAAAGGAGACCTTG	0	0	0	0	0	0	0
NAMPT_24	AAAGGAGACCTTGAGGAATA	0	0	0	0	0	0	0
NAMPT_26	TTAAAAGGTGACATACCCCA	0	0	0	0	0	0	0
NAMPT_29	TTAATCTTCTAGATTGTAGA	0	0	0	0	0	0	0
NAMPT_30	AAGGCATGAAACAAAAAATG	0	0	0	0	0	0	0
NAMPT_31	AGTATTGAAAATATTGCCTT	0	0	0	0	0	0	0
NAMPT_35	TGTAGCTATGTTGTAACTAA	0	0	0	0	0	0	0
NAMPT_40	CCTTGAATAACTCTAAGATA	0	0	0	0	0	0	0
NAMPT_47	CCTTATCTTAGAGTTATTCA	0	0	0	0	0	0	0
NAMPT_50	CTTAGAGTTATTCAAGGGGA	0	0	0	0	0	0	0
NAMPT_51	AGATATTAATACCTTACAAG	0	0	0	0	0	0	0
NAMPT_52	ACCTTTAACACAGTGTCAAG	0	0	0	0	0	0	0
NAMPT_54	TCAAGAGGGTTTCCAGAATC	0	0	0	0	0	0	0
NAMPT_55	GAATCAGGTCTGATTATTAG	0	0	0	0	0	0	0
NAMPT_58	TTTCTAGTACCATAACAGCT	0	0	0	0	0	0	0
NAMPT_61	CTAGTACCATAACAGCTTGG	0	0	0	0	0	0	0
NAMPT_63	ATAATGCGTGTGAGAAAATA	0	0	0	0	0	0	0
NAMPT_66	AATAGTATCAAGAAGTACAC	0	0	0	0	0	0	0
NAMPT_67	CTAATAATCAGACCTGATTC	0	0	0	0	0	0	0
NAMPT_68	CCCTCTTGACACTGTGTTAA	0	0	0	0	0	0	0
NAMPT_77	AAAGGAACAGATACAGTAGC	0	0	0	0	0	0	0
NAMPT_8	GCGTCCTATGTAAAGATAAT	0	0	0	0	0	0	0
NAMPT_82	GTTTCAGTTACTTACCTCTT	0	0	0	0	0	0	0
NAMPT_83	AGAAGTTTCTAACAAATATT	0	0	0	0	0	0	0
NAMPT_9	TAAAGATAATCGGCCCTTTT	0	0	0	0	0	0	0
NAMPT_90	AAATATTTGTTAGAAACTTC	0	0	0	0	0	0	0
NAMPT_94	TTACATGATTTTGGCTACAG	0	0	0	0	0	0	0
NAMPT_97	CGTGAAGAGAACATTTCCTC	0	0	0	0	0	0	0
NAMPT_98	GTGAAGAGAACATTTCCTCT	0	0	0	0	0	0	0
NCSTN_122	TAAAGCCTATAAATACAACT	0	0	0	0	0	0	0
NCSTN_133	TCCACACATTGTAATCAGAC	0	0	0	0	0	0	0
NCSTN_199	CAAGTGATTCTTACTTGTTA	0	0	0	0	0	0	0
NCSTN_221	TTAATGTGAGCTATCCCGAA	0	0	0	0	0	0	0
NCSTN_23	TGCCCAAGAAATCAGAAGAA	0	0	0	0	0	0	0
NCSTN_259	AGGACCTTAGGTCCTGCCTG	0	0	0	0	0	0	0
NCSTN_273	TAAAGTCCCAAGTGAAAACA	0	0	0	0	0	0	0
NCSTN_274	AGTGAAAACAAGGATGTGAG	0	0	0	0	0	0	0
NCSTN_284	CTGTACAACATAAGTGGTGT	0	0	0	0	0	0	0
NCSTN_334	AATGAAAAGGACATCAGCTT	0	0	0	0	0	0	0
NCSTN_43	TATCCACGTAGTAGAGAAAG	0	0	0	0	0	0	0
NCSTN_44	CCACGTAGTAGAGAAAGAGG	0	0	0	0	0	0	0
NCSTN_46	GAAAGAGGAGGACCTACAGT	0	0	0	0	0	0	0
NCSTN_65	ATTTAATGGAGAAGCTGAAA	0	0	0	0	0	0	0
NCSTN_86	AGAAATACAGTGGAATTCGC	0	0	0	0	0	0	0
NCSTN_87	GAAATACAGTGGAATTCGCT	0	0	0	0	0	0	0
NCSTN_91	CATTACCTGCTTGATGACTT	0	0	0	0	0	0	0
NCSTN_92	TTCATCTTCAAGAAGAAAGA	0	0	0	0	0	0	0
NOTCH2_1	TAAACCTGCATGTTGTTGTG	0	0	0	0	0	0	0
NOTCH2_100	ACCAAACATCTCATTGTACT	0	0	0	0	0	0	0
NOTCH2_1047	CTCCACCTGCATCGACCGTG	0	0	0	0	0	0	0
NOTCH2_1066	TTGAAGGGAGCACCTGTGAG	0	0	0	0	0	0	0
NOTCH2_1069	AACCACAGGTGTCAGAATGG	0	0	0	0	0	0	0
NOTCH2_1079	TAGGGAGCTCCTTACCTGGA	0	0	0	0	0	0	0
NOTCH2_1106	CAGGTACTTCCATTTGCACA	0	0	0	0	0	0	0
NOTCH2_1112	CTTTAGGTAAGGAGTGCCAA	0	0	0	0	0	0	0
NOTCH2_1134	AGGTGCACTCATAGGTATCC	0	0	0	0	0	0	0
NOTCH2_1140	ATGGATGAGATGTTGAGTAC	0	0	0	0	0	0	0
NOTCH2_118	CCAAAGGCTGCATTTCATGA	0	0	0	0	0	0	0
NOTCH2_1182	TTAGCATTGCAGTGTCGAGA	0	0	0	0	0	0	0
NOTCH2_1184	ATGTGTGTTACCTACCACAA	0	0	0	0	0	0	0
NOTCH2_119	TAGAAAAAGATAGTGCATGC	0	0	0	0	0	0	0
NOTCH2_144	CATACGTGTGAGGAGATTCT	0	0	0	0	0	0	0
NOTCH2_145	ATACGTGTGAGGAGATTCTA	0	0	0	0	0	0	0
NOTCH2_147	GAGATTCTAGGGAATCAACA	0	0	0	0	0	0	0
NOTCH2_148	AGATTCTAGGGAATCAACAG	0	0	0	0	0	0	0
NOTCH2_149	TTACTGAACTCTCAGACAGT	0	0	0	0	0	0	0
NOTCH2_167	AGGCTGAGGAAAGATCTGTT	0	0	0	0	0	0	0
NOTCH2_169	TGAGAGAGCAGAAGTCAACA	0	0	0	0	0	0	0
NOTCH2_176	TCACATTGTATTCATCCAGA	0	0	0	0	0	0	0
NOTCH2_184	GATTGGCAAAATGGTCTAAC	0	0	0	0	0	0	0
NOTCH2_185	AAAATGGTCTAACAGGATCT	0	0	0	0	0	0	0
NOTCH2_214	GAAGAAGTCTCTGAGTGAGA	0	0	0	0	0	0	0
NOTCH2_231	GTACAATGAGATGTTTGGTA	0	0	0	0	0	0	0
NOTCH2_28	GAAGCATAACTGTGCTGTGA	0	0	0	0	0	0	0
NOTCH2_283	ACTCTTTTGTTGTTGAAAAA	0	0	0	0	0	0	0
NOTCH2_300	CTAGATGCCAGGATGAATGA	0	0	0	0	0	0	0
NOTCH2_313	CTCTTCTCATGTTCTTTACC	0	0	0	0	0	0	0
NOTCH2_345	TGATGAAGATGAAGATGCAG	0	0	0	0	0	0	0
NOTCH2_346	TGCTAACATCATCACAGACT	0	0	0	0	0	0	0
NOTCH2_377	GTCATCTTCTTCTGAGAGTA	0	0	0	0	0	0	0
NOTCH2_395	GTCTCAGAAGCTAACCTAAT	0	0	0	0	0	0	0
NOTCH2_396	GAAGCTAACCTAATTGGTAC	0	0	0	0	0	0	0
NOTCH2_398	TACTGGAACAAGTGAACACT	0	0	0	0	0	0	0
NOTCH2_400	AACACTGGGTCGATGATGAA	0	0	0	0	0	0	0
NOTCH2_402	AGCCAAAGAAAGTAAAGGTG	0	0	0	0	0	0	0
NOTCH2_407	TGATGACAACAGCAACAGCA	0	0	0	0	0	0	0
NOTCH2_42	AGGATGATAGGCTGGGAGAA	0	0	0	0	0	0	0
NOTCH2_429	CAGACACAAGAGGGTATGAC	0	0	0	0	0	0	0
NOTCH2_438	CAGAAAGACTTTAGAGCTGT	0	0	0	0	0	0	0
NOTCH2_463	CATCAATACCACAATAACCA	0	0	0	0	0	0	0
NOTCH2_497	CTCATGGTGTACCCCTATTA	0	0	0	0	0	0	0
NOTCH2_498	CAGCTGCTATGAAGAAACAG	0	0	0	0	0	0	0
NOTCH2_502	TGGTGAACAAGAACAGGAGG	0	0	0	0	0	0	0
NOTCH2_511	ATATAATCCCAGCAGGGAAG	0	0	0	0	0	0	0
NOTCH2_512	TATAATCCCAGCAGGGAAGT	0	0	0	0	0	0	0
NOTCH2_56	CATTTCTGGAATCTGGTACA	0	0	0	0	0	0	0
NOTCH2_569	TGATTTCCACAGGGATTTTC	0	0	0	0	0	0	0
NOTCH2_610	ACAGCAAGACATGCAAGTAA	0	0	0	0	0	0	0
NOTCH2_633	TCTCACCAGTAAAGGCACTA	0	0	0	0	0	0	0
NOTCH2_636	TGGTGAGCTGTATACAGTCC	0	0	0	0	0	0	0
NOTCH2_644	ACTGACCACCATTAAGGCAA	0	0	0	0	0	0	0
NOTCH2_660	CAGTGCATGGATAGGATTGG	0	0	0	0	0	0	0
NOTCH2_68	GCTGGAGGGCAGGTGGACTG	0	0	0	0	0	0	0
NOTCH2_716	ACATGCAGTGACTTCATTGG	0	0	0	0	0	0	0
NOTCH2_722	GCTATGTCACAAGAGACATT	0	0	0	0	0	0	0
NOTCH2_732	CGGTCTCCATGTAAAAACAA	0	0	0	0	0	0	0
NOTCH2_746	TGCATTCATTGATCTCATGG	0	0	0	0	0	0	0
NOTCH2_769	CATTGATGTTGTTCTCACAA	0	0	0	0	0	0	0
NOTCH2_771	ACTGTTGACGTAGTCAGAGC	0	0	0	0	0	0	0
NOTCH2_779	AGTATTCACTCCATCCATAC	0	0	0	0	0	0	0
NOTCH2_791	CTGAGTGAACCCTGTAAGAA	0	0	0	0	0	0	0
NOTCH2_792	AGTGAACCCTGTAAGAATGG	0	0	0	0	0	0	0
NOTCH2_793	GTGAACCCTGTAAGAATGGA	0	0	0	0	0	0	0
NOTCH2_829	CAAGAATTGTCAGACAGTAT	0	0	0	0	0	0	0
NOTCH2_830	TATACTTGCTTGTGTGCTCC	0	0	0	0	0	0	0
NOTCH2_840	CACATTCATCAATATTCACC	0	0	0	0	0	0	0
NOTCH2_841	GTCTACAGGCTATAACTGCC	0	0	0	0	0	0	0
NOTCH2_857	TGGAGGAACTTGTGACAATC	0	0	0	0	0	0	0
NOTCH2_860	ATACAGGTGTACTTGCAAGA	0	0	0	0	0	0	0
NOTCH2_865	GTACAGTTTCCATGGATGCA	0	0	0	0	0	0	0
NOTCH2_884	AAGGGTGCAACATGTATCAA	0	0	0	0	0	0	0
NOTCH2_898	TTAATTTCACAATTAACCCC	0	0	0	0	0	0	0
NOTCH2_902	ATCCATGGAATCTGTATGGA	0	0	0	0	0	0	0
NOTCH2_912	TGCTGTAACATTCATCAATC	0	0	0	0	0	0	0
NOTCH2_913	ATCAATCTGGTCACTGCAGA	0	0	0	0	0	0	0
NOTCH2_917	GGGATTGCAGATGCAGGTGT	0	0	0	0	0	0	0
NOTCH2_930	TACACCTGCATCTGCAATCC	0	0	0	0	0	0	0
NOTCH2_939	AGTGAGAAGAATCTTACCTG	0	0	0	0	0	0	0
NOTCH2_945	AACAGTCATCAATATCAATC	0	0	0	0	0	0	0
NOTCH2_950	AAGTGTATCGATCACCCGAA	0	0	0	0	0	0	0
NOTCH2_966	ACAGGTAGCATCATTCTGGC	0	0	0	0	0	0	0
NOTCH2_972	CTTCAGACACTCACAGTGGA	0	0	0	0	0	0	0
NOTCH2_974	ATGCTCACAAGGATTGCTAT	0	0	0	0	0	0	0
NOTCH2_977	GGAAAATGTGTGAACACGGA	0	0	0	0	0	0	0
NOTCH2_978	CTTCCACTGTGAGTGTCTGA	0	0	0	0	0	0	0
NOTCH2_994	CAAATATATTGCCCATTTAG	0	0	0	0	0	0	0
NOTCH2_995	AAATATATTGCCCATTTAGG	0	0	0	0	0	0	0
NOTCH3_1123	TCAGCTGCACCTGCCATGGA	0	0	0	0	0	0	0
NOTCH3_1148	AGTTCACACTGACGTCCTGT	0	0	0	0	0	0	0
NOTCH3_1350	AATAGGTTCCTGTGAAGCCT	0	0	0	0	0	0	0
NOTCH3_1364	CCCACCTGCCATACAGATAC	0	0	0	0	0	0	0
NOTCH3_1400	GTATCTGTATGGCAGGTGGG	0	0	0	0	0	0	0
NOTCH3_1464	GGTACCTGCTTCAACACGCT	0	0	0	0	0	0	0
NOTCH3_1488	TCAGAATTGTGAAGTGAACG	0	0	0	0	0	0	0
NOTCH3_1579	GGGGGCACCTGCAGGCAGAG	0	0	0	0	0	0	0
NOTCH3_838	GGTGCTCTGCGAGATTAATG	0	0	0	0	0	0	0
NOTCH3_882	CTACAATGGTGATAACTGTG	0	0	0	0	0	0	0
NRAS_10	AAAGCTGTACCATACCTGTC	0	0	0	0	0	0	0
NRAS_11	GTACCATACCTGTCTGGTCT	0	0	0	0	0	0	0
NRAS_13	TTGGCTGAGGTTTCAATGAA	0	0	0	0	0	0	0
NRAS_14	GAATGGAATCCCGTAACTCT	0	0	0	0	0	0	0
NRAS_18	TTGTTTCCCACTAGCACCAT	0	0	0	0	0	0	0
NRAS_2	AAACTCAACAGCAGTGATGA	0	0	0	0	0	0	0
NRAS_30	AAATGACTTGCTATTATTGA	0	0	0	0	0	0	0
NRAS_36	TTGTTTTCTGTAAGAATCCT	0	0	0	0	0	0	0
NRAS_39	GGATTCTTACAGAAAACAAG	0	0	0	0	0	0	0
NRAS_40	AGAAAACAAGTGGTTATAGA	0	0	0	0	0	0	0
NRAS_44	CCATGAGAGACCAATACATG	0	0	0	0	0	0	0
NRAS_45	AGAGACCAATACATGAGGAC	0	0	0	0	0	0	0
NRAS_47	CAATAATAGCAAGTCATTTG	0	0	0	0	0	0	0
NRAS_48	TTGCGGATATTAACCTCTAC	0	0	0	0	0	0	0
NRAS_53	GATCATATTCATCTACAAAG	0	0	0	0	0	0	0
NRAS_56	TGAAATGACTGAGTACAAAC	0	0	0	0	0	0	0
NRAS_65	ATGATCCCACCATAGAGGTG	0	0	0	0	0	0	0
PAK1_122	AAAGGAAGCATAGTGAGTGT	0	0	0	0	0	0	0
PAK1_146	AATGTCTGATGAGGAGATCT	0	0	0	0	0	0	0
PAK1_174	GACATCAAATATCACTAAGT	0	0	0	0	0	0	0
PAK1_178	CAGAAATACATGAGCTTTAC	0	0	0	0	0	0	0
PAK1_179	ATTGTGTGTTCAAAATCTGA	0	0	0	0	0	0	0
PAK1_181	TCTGAAGGGAGAGAAATCTC	0	0	0	0	0	0	0
PAK1_189	ACTTTTATCTCCAGGTAAAA	0	0	0	0	0	0	0
PAK1_208	GTGGTGACAATGTCAAATAA	0	0	0	0	0	0	0
PAK1_38	AGAGGGTTTTCATTGAGGTA	0	0	0	0	0	0	0
PAK1_59	GGTAGGAACCCCATACTGGA	0	0	0	0	0	0	0
PAK1_78	TGACAATATTCTGTTGGGAA	0	0	0	0	0	0	0
PAK1_79	AATATTCTGTTGGGAATGGA	0	0	0	0	0	0	0
PAK1_9	TTCAGGAATTGATGCTAGAA	0	0	0	0	0	0	0
PAK1_93	GTTATGGAATACTTGGCTGG	0	0	0	0	0	0	0
PAK1_99	TCCAAGTAATTCACAATGTT	0	0	0	0	0	0	0
PAK4_4	TGTTTGGGAAGAGGAAGAAG	0	0	0	0	0	0	0
PAK4_406	ATGGTGATTGAGATGGTGGA	0	0	0	0	0	0	0
PAK4_410	CTGAAGAACCTGCACAAGGT	0	0	0	0	0	0	0
PAK4_412	CCTTGTGCAGGTTCTTCAGT	0	0	0	0	0	0	0
PAK5_208	AACTTTATCAAAATCGGGGA	0	0	0	0	0	0	0
PAK5_212	ACAAGTTGCAGTGAAGAAAA	0	0	0	0	0	0	0
PAK5_228	GTAGGAGTGTCCTTGGGGAT	0	0	0	0	0	0	0
PAK5_248	AATTGGAATGAATAATCCAG	0	0	0	0	0	0	0
PAK5_249	ATTGGAATGAATAATCCAGA	0	0	0	0	0	0	0
PAK5_254	GTCCAAATGTGAGTGATAAT	0	0	0	0	0	0	0
PAK5_282	GCTTTCTTTCCTTAGGGAGT	0	0	0	0	0	0	0
PAK5_290	TATTCCCAGACAATCGTTAG	0	0	0	0	0	0	0
PAK5_291	TAGAGGAAACAAACCCTGCA	0	0	0	0	0	0	0
PAK5_294	AGAGGATTTTGACAACATCT	0	0	0	0	0	0	0
PAK5_303	CTACACGACCGAAAAGTACA	0	0	0	0	0	0	0
PAK5_304	TACAGGGAGAAGAGTCTCTA	0	0	0	0	0	0	0
PAK5_306	GATCTGGATCCGTATTATAG	0	0	0	0	0	0	0
PAK5_324	TGGCGTACAGTGAAAGTGAA	0	0	0	0	0	0	0
PAK5_361	AAGAAAAAGATTGAAATATC	0	0	0	0	0	0	0
PAK5_364	TTTGAACACAGGGTTCATAC	0	0	0	0	0	0	0
PAK5_365	TTGAACACAGGGTTCATACT	0	0	0	0	0	0	0
PAK5_65	CAGATAAAGTTGTCTGATTT	0	0	0	0	0	0	0
PAK5_77	TACCTTATGGGACAGAGGTA	0	0	0	0	0	0	0
PAK5_8	GTTTTAAGAATGGATGTCCG	0	0	0	0	0	0	0
PAK5_89	TATCTGTTCTTCATTCATTC	0	0	0	0	0	0	0
PAK5_97	GGATAATAAAGAAGCCTACC	0	0	0	0	0	0	0
PAK6_406	TCCTCCTGCAGGTGGATATC	0	0	0	0	0	0	0
PAK6_408	CAGGTGGATATCTGGTCTCT	0	0	0	0	0	0	0
PAK6_412	TGGTGATTGAGATGGTAGAT	0	0	0	0	0	0	0
PHGDH_107	ACAGTGATGAAATCACAGAG	0	0	0	0	0	0	0
PHGDH_202	ACCATCCAGGTGATAACACA	0	0	0	0	0	0	0
PHGDH_205	ACCCTGTGTTATCACCTGGA	0	0	0	0	0	0	0
PHGDH_320	AGGTTAGAAGTGGAACTGGA	0	0	0	0	0	0	0
PHGDH_72	TTCATGGGAACAGAGCTGAA	0	0	0	0	0	0	0
PPARG_22	GTAATGTGGAGTAGAAATGC	0	0	0	0	0	0	0
PPARG_28	TGATATCAAAGGAGTGGGAG	0	0	0	0	0	0	0
PPARG_94	GACATGAATTCCTTAATGAT	0	0	0	0	0	0	0
PSEN1_100	GTTTCAACCAGCATACGAAG	0	0	0	0	0	0	0
PSEN1_147	AATTAATATGGCTACGAAAC	0	0	0	0	0	0	0
PSEN1_156	AAAATTGATGGAATGCTAAT	0	0	0	0	0	0	0
PSEN1_57	AACAATGACACTGATCATGA	0	0	0	0	0	0	0
PSEN2_197	GGAGGAAGAGGAGGAAAGTA	0	0	0	0	0	0	0
PSEN2_93	CAAGGTAGATATAGGTGAAG	0	0	0	0	0	0	0
PSENEN_34	TCACCATCTTCCAGATCTAC	0	0	0	0	0	0	0
PSENEN_54	GAAGGAGAGGTAGTCCCCAA	0	0	0	0	0	0	0
PSENEN_8	CCTTACCCAGGTAGTACTTC	0	0	0	0	0	0	0
PTPN11_100	TGTCATGACAACGAAAGAAG	0	0	0	0	0	0	0
PTPN11_102	GAAAGAAGTGGAGAGAGGAA	0	0	0	0	0	0	0
PTPN11_108	TGTGGCAATGTAACTCTTTT	0	0	0	0	0	0	0
PTPN11_111	AGAGTAAATGTGTCAAATAC	0	0	0	0	0	0	0
PTPN11_112	GAGTATGCTCTAAAAGAATA	0	0	0	0	0	0	0
PTPN11_114	AAGAGAACTTAAACTTTCAA	0	0	0	0	0	0	0
PTPN11_116	TCTTAGCGTATAGTCATGAG	0	0	0	0	0	0	0
PTPN11_117	TCTTTTAGAGCATACTCATC	0	0	0	0	0	0	0
PTPN11_118	AGTATTTGACACATTTACTC	0	0	0	0	0	0	0
PTPN11_137	CAGGAGAGCATCATGGATGC	0	0	0	0	0	0	0
PTPN11_173	ATATTGAAACACTACAGCGC	0	0	0	0	0	0	0
PTPN11_175	GTAGTGTTTCAATATAATGC	0	0	0	0	0	0	0
PTPN11_183	CCAAATTTCAGAAAAGCAAG	0	0	0	0	0	0	0
PTPN11_184	TTTCAGAAAAGCAAGAGGAA	0	0	0	0	0	0	0
PTPN11_185	TTCAGAAAAGCAAGAGGAAA	0	0	0	0	0	0	0
PTPN11_198	TGCTAGAGTCTATGAAAACG	0	0	0	0	0	0	0
PTPN11_21	GGTGATTACTATGACCTGTA	0	0	0	0	0	0	0
PTPN11_27	TGAGTTGGTCCAGTATTACA	0	0	0	0	0	0	0
PTPN11_29	AGTATTACATGGAACATCAC	0	0	0	0	0	0	0
PTPN11_4	TGGTTTCACCCAAATATCAC	0	0	0	0	0	0	0
PTPN11_40	AAAAACTTTAGGTGGTTTCA	0	0	0	0	0	0	0
PTPN11_44	TTAACTGAAAAAGGAAAACA	0	0	0	0	0	0	0
PTPN11_55	CAGAAAGAACAAAATCTCCA	0	0	0	0	0	0	0
PTPN11_56	AAAGAACAAAATCTCCAGGG	0	0	0	0	0	0	0
PTPN11_58	AAGGAACTGAAATACGACGT	0	0	0	0	0	0	0
PTPN11_64	TTATAAGAAGAATCCTATGG	0	0	0	0	0	0	0
PTPN11_69	ACCACAGATAAAGTCAAACA	0	0	0	0	0	0	0
PTPN11_7	GAAAACCTACTGTTGACAAG	0	0	0	0	0	0	0
PTPN11_70	ATAAAGTCAAACAAGGCTTT	0	0	0	0	0	0	0
PTPN11_71	TAAAGTCAAACAAGGCTTTT	0	0	0	0	0	0	0
PTPN11_72	AGGCTTTTGGGAAGAATTTG	0	0	0	0	0	0	0
PTPN11_74	CATTTATACGAGTCGTGTTA	0	0	0	0	0	0	0
PTPN11_77	TTTCCAGACACTACAACAAC	0	0	0	0	0	0	0
PTPN11_8	CTGTTGACAAGAGGAGTTGA	0	0	0	0	0	0	0
PTPN11_82	GCGGAATATTGATACTTACA	0	0	0	0	0	0	0
PTPN11_83	AATATTGATACTTACAGGGC	0	0	0	0	0	0	0
PTPN11_89	CATCAATGCAAATATCATCA	0	0	0	0	0	0	0
PTPN11_9	AGGCCTAGTAAAAGTAACCC	0	0	0	0	0	0	0
PTPN11_90	GCATTGATGTAATCTGAAAC	0	0	0	0	0	0	0
PTPN11_92	TAATCTGAAACAGGCTCATT	0	0	0	0	0	0	0
PTPN11_95	AAGAGTTACATTGCCACACA	0	0	0	0	0	0	0
PTPN11_97	AAAACACGGTGAATGACTTT	0	0	0	0	0	0	0
STAT3_192	AAACACAAAAGTGATGAACA	0	0	0	0	0	0	0
STAT3_280	TCTAGAACAGAAAATGAAAG	0	0	0	0	0	0	0
STAT3_44	TGGAAAATCAACAACTACCT	0	0	0	0	0	0	0
TAF1_101	ACCTTTCCAGGTCGAAATTC	0	0	0	0	0	0	0
TAF1_118	TTACGTTTTCTACGTCTTTT	0	0	0	0	0	0	0
TAF1_124	GATACAGGAAGAGCAGATCC	0	0	0	0	0	0	0
TAF1_128	TGTCTCTCTGATGATGAAGT	0	0	0	0	0	0	0
TAF1_143	GACAGATACCAAACCAAGAG	0	0	0	0	0	0	0
TAF1_154	GATAAAATCTAGAATGATAG	0	0	0	0	0	0	0
TAF1_155	ATCATTCTAGATTTTATCAC	0	0	0	0	0	0	0
TAF1_164	ATCTATATCTCCAGTTGATT	0	0	0	0	0	0	0
TAF1_165	TCCAGTTGATTGGGAAAATT	0	0	0	0	0	0	0
TAF1_167	CCCTACTTACACAGGAATTT	0	0	0	0	0	0	0
TAF1_169	AGGAAACTTGAGGAAAACAA	0	0	0	0	0	0	0
TAF1_175	ATTGGGAGGATGATATCATC	0	0	0	0	0	0	0
TAF1_177	GAGGATGATATCATCTGGGA	0	0	0	0	0	0	0
TAF1_178	AGGATGATATCATCTGGGAT	0	0	0	0	0	0	0
TAF1_179	GGATGATATCATCTGGGATG	0	0	0	0	0	0	0
TAF1_189	GCATTCCTAGTCATGCTAGA	0	0	0	0	0	0	0
TAF1_195	GACAATGAGGATCTGGTATA	0	0	0	0	0	0	0
TAF1_196	AGGATCTGGTATATGGACGC	0	0	0	0	0	0	0
TAF1_201	CAATATCATTTGGGATGCTC	0	0	0	0	0	0	0
TAF1_208	AAAATGAGGTTCTCATCATT	0	0	0	0	0	0	0
TAF1_217	CTCATTGTCAATGGGAAAAA	0	0	0	0	0	0	0
TAF1_223	CCCCTCCAAGGAGAGTAAGA	0	0	0	0	0	0	0
TAF1_236	CTCCTTGGAGGGGGAGTTAG	0	0	0	0	0	0	0
TAF1_239	AGCCAGAAGTGAAAGATCCA	0	0	0	0	0	0	0
TAF1_241	TATTATTATCCCAAGCAACA	0	0	0	0	0	0	0
TAF1_246	CTTTGGAGGGAATATTATCC	0	0	0	0	0	0	0
TAF1_247	GAAAAGACACTATTTGTACC	0	0	0	0	0	0	0
TAF1_248	CTGGATAATATTCCCTCCAA	0	0	0	0	0	0	0
TAF1_251	GGGATAATAATACTCATCAT	0	0	0	0	0	0	0
TAF1_255	CAATTCCTGCTGTGGAATTA	0	0	0	0	0	0	0
TAF1_260	CCTCTGAAAAAGTACTCATT	0	0	0	0	0	0	0
TAF1_262	GCTAAAGCACATCAAAAAAA	0	0	0	0	0	0	0
TAF1_264	ACCAGAATTCAATTATACCT	0	0	0	0	0	0	0
TAF1_278	CCCATGTGGGTGGGAAAGAA	0	0	0	0	0	0	0
TAF1_286	TATTCTTGCAGAATATAGTG	0	0	0	0	0	0	0
TAF1_291	AGATAAAGAACTATTATAAA	0	0	0	0	0	0	0
TAF1_292	GATAAAGAACTATTATAAAC	0	0	0	0	0	0	0
TAF1_295	ATGCCAACCTGCATCATTAA	0	0	0	0	0	0	0
TAF1_299	TAGAAACCTGGAAAAGATCC	0	0	0	0	0	0	0
TAF1_3	TATTTCCGGTCTATGGGACC	0	0	0	0	0	0	0
TAF1_311	GGATGGAGAGAACCCAGGAA	0	0	0	0	0	0	0
TAF1_312	AACCCAGGAAAGGAGATGTA	0	0	0	0	0	0	0
TAF1_314	TATTTACAATCTGGTGCTCC	0	0	0	0	0	0	0
TAF1_317	AAACTGATTTCTTGATCATT	0	0	0	0	0	0	0
TAF1_320	CAAGACAGGGTTACTATATT	0	0	0	0	0	0	0
TAF1_321	AAGACAGGGTTACTATATTC	0	0	0	0	0	0	0
TAF1_322	TTACTATATTCGGGAATTAG	0	0	0	0	0	0	0
TAF1_328	AAAGTCTCGAATATGCGTAT	0	0	0	0	0	0	0
TAF1_329	AATATGCGTATTGGCCCTTT	0	0	0	0	0	0	0
TAF1_335	ATGATCAAGAAATCAGTTTC	0	0	0	0	0	0	0
TAF1_336	GGCATCTTATGAAGATAAAT	0	0	0	0	0	0	0
TAF1_337	GATAAATTGGAGCACGAAAA	0	0	0	0	0	0	0
TAF1_338	TTTTCTGGAAAAGTAAAGAT	0	0	0	0	0	0	0
TAF1_351	GATCTTTACTTTTCCAGAAA	0	0	0	0	0	0	0
TAF1_352	CTTTACTTTTCCAGAAAAGG	0	0	0	0	0	0	0
TAF1_358	GGAAGAAGAGATCAGAGCTA	0	0	0	0	0	0	0
TAF1_36	TCAGGAATGTAAGAAGCACT	0	0	0	0	0	0	0
TAF1_365	TGCTCCAGAAGAAGAAAATG	0	0	0	0	0	0	0
TAF1_399	AAGCAACTTCTACGTAAATT	0	0	0	0	0	0	0
TAF1_419	TCTTTGACCTACAGAACAAG	0	0	0	0	0	0	0
TAF1_420	CTTTGACCTACAGAACAAGT	0	0	0	0	0	0	0
TAF1_428	AGATAGTGACTTTGAAGAAA	0	0	0	0	0	0	0
TAF1_433	TTCACGTGAACGGGAGGAAC	0	0	0	0	0	0	0
TAF1_453	AGAAGAGTTAAGGCTAGTCA	0	0	0	0	0	0	0
TAF1_456	GGGAAGAGATGCGAAAAGAA	0	0	0	0	0	0	0
TAF1_463	GCTTAAGAGGAACCAGGAAA	0	0	0	0	0	0	0
TAF1_465	CAGGAAAAGGAGAAGCTTAA	0	0	0	0	0	0	0
TAF1_466	GAAGAAGCCCAAGAAAATGA	0	0	0	0	0	0	0
TAF1_468	ATTATACTTACTTTTAGGTC	0	0	0	0	0	0	0
TAF1_475	CCGATGTTGTTCATCAAAAA	0	0	0	0	0	0	0
TAF1_482	TGTTGCCATGACAGAAGAAC	0	0	0	0	0	0	0
TAF1_485	AGAAGAACAGGAGGAGGAGT	0	0	0	0	0	0	0
TAF1_486	TGATAATGAAGAACTTATCA	0	0	0	0	0	0	0
TAF1_488	AAGAACTTATCAAGGTTGAA	0	0	0	0	0	0	0
TAF1_492	TGGGGAAACAGCTAATTGAG	0	0	0	0	0	0	0
TAF1_504	GTTAGTCCTCATGTGTCCAA	0	0	0	0	0	0	0
TAF1_510	CAAATAGTCACAGTGAACAG	0	0	0	0	0	0	0
TAF1_518	ATTGATGATAGACTCCAAGA	0	0	0	0	0	0	0
TAF1_528	AGTCAATGCAAAGGTTGTAA	0	0	0	0	0	0	0
TAF1_533	GGAAGAGTTCAGAGAGCATC	0	0	0	0	0	0	0
TAF1_534	AAAAATAGTGCAACCTACAA	0	0	0	0	0	0	0
TAF1_547	CTGTGATGAAAAACTCAAAG	0	0	0	0	0	0	0
TAF1_549	ATCTGAGTCAATGAGTGTTT	0	0	0	0	0	0	0
TAF1_558	GAATGAAAGAAAACGCCACT	0	0	0	0	0	0	0
TAF1_562	TGCTTTCTATTTACTAGTCT	0	0	0	0	0	0	0
TAF1_564	GGATTTAGAGACCATACGTA	0	0	0	0	0	0	0
TAF1_567	ACAATCACTTTGTAATAATC	0	0	0	0	0	0	0
TAF1_570	TTATTAACTGGGTGATGAAA	0	0	0	0	0	0	0
TAF1_574	GGATGATGTAAACCTTATTC	0	0	0	0	0	0	0
TAF1_575	GCCAACAGTGTTAAGTATAA	0	0	0	0	0	0	0
TAF1_576	AACAGTGTTAAGTATAATGG	0	0	0	0	0	0	0
TAF1_579	TAACACTGTTGGCCAGAATA	0	0	0	0	0	0	0
TAF1_581	TCAGTATACTAAGACTGCCC	0	0	0	0	0	0	0
TAF1_582	CTGTTACCAGACATTGACTG	0	0	0	0	0	0	0
TAF1_588	GTCTTAGTATACTGACTCTC	0	0	0	0	0	0	0
TAF1_589	ACATTTGACTCAACTTGAGA	0	0	0	0	0	0	0
TAF1_590	TACTGCTAAAGAAGCAGCTT	0	0	0	0	0	0	0
TAF1_592	GGAAGCAGAATTAGAAAGCC	0	0	0	0	0	0	0
TAF1_606	TGAGAGCAATATGTCTGTCT	0	0	0	0	0	0	0
TAF1_608	TCCAGAAAAGCAGGTAACAC	0	0	0	0	0	0	0
TAF1_609	GAAAAGCAGGTAACACAGGT	0	0	0	0	0	0	0
TAF1_610	ACCTGTGTTACCTGCTTTTC	0	0	0	0	0	0	0
TAF1_614	GCTCTCATCTTGAAATACAG	0	0	0	0	0	0	0
TAF1_617	AGACATACTGAGGGATGTGT	0	0	0	0	0	0	0
TAF1_618	GTGTTGGTATCATACAAATC	0	0	0	0	0	0	0
TAF1_619	TTGGTATCATACAAATCAGG	0	0	0	0	0	0	0
TAF1_620	TCATACAAATCAGGAGGCTG	0	0	0	0	0	0	0
TAF1_622	CTCATTCAGGAAGGTGAAGA	0	0	0	0	0	0	0
TAF1_623	CAGGAAGGTGAAGATGGAGA	0	0	0	0	0	0	0
TAF1_625	GATCTTGCAGATGAAGAGGA	0	0	0	0	0	0	0
TAF1_627	GAGGATTTGCTTATGTCTGA	0	0	0	0	0	0	0
TAF1_63	ACACCAAAGAATCACCTGAG	0	0	0	0	0	0	0
TAF1_632	GAAGGAGACAATCCTTTCTC	0	0	0	0	0	0	0
TAF1_633	GAGACAATCCTTTCTCTGGT	0	0	0	0	0	0	0
TAF1_636	CAAATCCTCATACAGGACAC	0	0	0	0	0	0	0
TAF1_645	GCTTCAGGAGAACACAAGGA	0	0	0	0	0	0	0
TAF1_647	AGAAAGCATGATGTCCTATG	0	0	0	0	0	0	0
TAF1_648	GAAAGCATGATGTCCTATGA	0	0	0	0	0	0	0
TAF1_65	AGAATCACCTGAGTGGCAAA	0	0	0	0	0	0	0
TAF1_669	TCTCAGTTATGGGAGCTATG	0	0	0	0	0	0	0
TAF1_676	ATCAGAGGAGGAAGAAGATG	0	0	0	0	0	0	0
TAF1_677	AGAGGAGGAAGAAGATGAGG	0	0	0	0	0	0	0
TAF1_678	GGAGGAAGAAGATGAGGAGG	0	0	0	0	0	0	0
TAF1_72	GGGACCAATGAAGAAGGATA	0	0	0	0	0	0	0
TAF1_74	AAGGACCAGGATTCTATTAC	0	0	0	0	0	0	0
TAF1_75	GACCAGGATTCTATTACTGG	0	0	0	0	0	0	0
TAF1_76	TACCACCAGTAATAGAATCC	0	0	0	0	0	0	0
TAF1_87	CTTGTTGCAGTGTCTGAAAA	0	0	0	0	0	0	0
TAF1_92	TCTGACTCAGAATCTGAGAT	0	0	0	0	0	0	0
TRAP1_126	GAAGAAGAAAGACACAGAGG	0	0	0	0	0	0	0
TRAP1_218	CCTTGTACTTGAATGGAAGG	0	0	0	0	0	0	0
TRAP1_68	GTGCCTATCAGAGAAGGAGA	0	0	0	0	0	0	0
TRAP1_89	CTACAAGGAGGAGAAGTTTG	0	0	0	0	0	0	0
TUBA1A_113	CAACCTATACTAACCTGAAT	0	0	0	0	0	0	0
TUBA1A_114	ACTAACCTGAATAGGTTAAT	0	0	0	0	0	0	0
TUBA1A_160	AGAGGGTGAGGAAGAAGGAG	0	0	0	0	0	0	0
TUBA1B_163	AGAGGGTGAGGAAGAAGGAG	0	0	0	0	0	0	0
TUBA1C_13	CAAAACTGTACATCTCTAAC	0	0	0	0	0	0	0
TUBA1C_14	GGATTCTTATTTACTTCACC	0	0	0	0	0	0	0
TUBA1C_17	AGAACCTGGCTGTGATTCAA	0	0	0	0	0	0	0
TUBA1C_20	AGGTTCTCCTCTGCTTTTGC	0	0	0	0	0	0	0
TUBA1C_21	CTGGATGTGCATGTGTTAAA	0	0	0	0	0	0	0
TUBA1C_26	TTCAGAAAGGATCCATTTGA	0	0	0	0	0	0	0
TUBA1C_34	AGCTGCTCCATTTATATGTA	0	0	0	0	0	0	0
TUBA1C_35	ATTTATATGTACGGAACCCA	0	0	0	0	0	0	0
TUBA1C_40	ACCCCTTCAAGTTCTAGTCA	0	0	0	0	0	0	0
TUBA1C_42	AAGTTCTAGTCATGGTGAGT	0	0	0	0	0	0	0
TUBA1C_57	CAACACCTTCTTCAGTGAAA	0	0	0	0	0	0	0
TUBA1C_70	TTCACTGAAGAAGGTGTTGA	0	0	0	0	0	0	0
TUBA1C_94	TACTTACCAGCTTGCGAATT	0	0	0	0	0	0	0
TUBA3C_218	GATCACCGGGAAGGAAGATG	0	0	0	0	0	0	0
TUBA3C_66	GAAGAAGGTGAAGAATACTG	0	0	0	0	0	0	0
TUBA3C_67	AAGAAGGTGAAGAATACTGA	0	0	0	0	0	0	0
TUBA3D_232	AAGAAGGCGAAGAATACTGA	0	0	0	0	0	0	0
TUBA4A_170	TGCCCTGGAGAAGGATTATG	0	0	0	0	0	0	0
TUBA4A_194	ATTTCGGATCTCATCTGGAA	0	0	0	0	0	0	0
TUBA4A_210	ACCAGTTTCACAGAAGAAGG	0	0	0	0	0	0	0
TUBA4A_232	AGCTCTATTGCTTGGAACAT	0	0	0	0	0	0	0
TUBA8_212	AAGGAGAATTTTCTGAGGCC	0	0	0	0	0	0	0
TUBA8_219	TCGTTTGAAGAAGAAAATGA	0	0	0	0	0	0	0
TUBA8_220	CGTTTGAAGAAGAAAATGAA	0	0	0	0	0	0	0
TUBA8_222	TGAAGAAGAAAATGAAGGGG	0	0	0	0	0	0	0
TUBA8_40	TCTTCCTCTCTTGGAAGATG	0	0	0	0	0	0	0
TUBA8_41	CTCTCTTGGAAGATGAGGTT	0	0	0	0	0	0	0
TUBAL3_102	TCATGCCAGCATCAATAGAT	0	0	0	0	0	0	0
TUBAL3_109	AATTGAATTCCAGACCAACC	0	0	0	0	0	0	0
TUBAL3_118	CCTACTCTATAGAGGGGATG	0	0	0	0	0	0	0
TUBAL3_121	ACTCTGTTCAGTTTGTAGAT	0	0	0	0	0	0	0
TUBAL3_143	CTGGTACCTCAGAGAAGGCA	0	0	0	0	0	0	0
TUBAL3_144	CATGGAAGAAGCAGAGTTCT	0	0	0	0	0	0	0
TUBAL3_189	AGCTCTTGTCTCACAGAAGA	0	0	0	0	0	0	0
TUBAL3_212	TCAGCTGGAAAATGCAAAAA	0	0	0	0	0	0	0
TUBAL3_214	TCTTCTGTGAGACAAGAGCT	0	0	0	0	0	0	0
TUBAL3_28	CCCTCTATAGAGTAGGCAGC	0	0	0	0	0	0	0
TUBAL3_47	GTATTCTCGGATAAGGTACC	0	0	0	0	0	0	0
TUBAL3_51	TTCAATTAGGTCTACATTCA	0	0	0	0	0	0	0
TUBAL3_52	TCAATTAGGTCTACATTCAA	0	0	0	0	0	0	0
TUBAL3_62	ATTCAACACCGAGTTTACGA	0	0	0	0	0	0	0
TUBAL3_71	GTGGTGAGGACAGAGTTATA	0	0	0	0	0	0	0
TUBAL3_91	TTACGTCTCTCTTAATGGAG	0	0	0	0	0	0	0
TUBAL3_92	CTCTTAATGGAGAGGCTCAC	0	0	0	0	0	0	0
TUBAL3_94	AAAGACTAAGCTGGAGTTCT	0	0	0	0	0	0	0
UBA3_10	TTCAATGTTTTGGAGAGATT	0	0	0	0	0	0	0
UBA3_101	TCCAATATCTTTAGGCCTAC	0	0	0	0	0	0	0
UBA3_102	TCCTGTAGGCCTAAAGATAT	0	0	0	0	0	0	0
UBA3_105	AATCTGTCTAAAACCAGACA	0	0	0	0	0	0	0
UBA3_109	ACAGATTCATGTTATAGATA	0	0	0	0	0	0	0
UBA3_11	CCTTGTTCGTTCTTCAATAG	0	0	0	0	0	0	0
UBA3_112	ACATGTAAAGTTCTAGTCAT	0	0	0	0	0	0	0
UBA3_137	CTTTTAGGGAGAAGAAAAGA	0	0	0	0	0	0	0
UBA3_28	AGCTAAACTACAGGAGGTTT	0	0	0	0	0	0	0
UBA3_31	CATTCCCTTGAATAATTACT	0	0	0	0	0	0	0
UBA3_33	TGGTGTTTAATGATGTAGAT	0	0	0	0	0	0	0
UBA3_40	TAAAATAGCCACAAGGTAAT	0	0	0	0	0	0	0
UBA3_48	AAAATCCATTGTATATGTTC	0	0	0	0	0	0	0
UBA3_49	TCAGGATCATCTCCATCTAA	0	0	0	0	0	0	0
UBA3_5	TTAGAATTGGGGCTTGTTGA	0	0	0	0	0	0	0
UBA3_51	ATGATCCTGAACATATACAA	0	0	0	0	0	0	0
UBA3_55	ATATTAGGGGTGTTACGTAT	0	0	0	0	0	0	0
UBA3_60	AATACAGTGTTCTGGTAGCC	0	0	0	0	0	0	0
UBA3_63	CATAGATGCAATGGTGCACA	0	0	0	0	0	0	0
UBA3_76	CCCATCTATCAAAGGGACAA	0	0	0	0	0	0	0
UBA3_8	AAACTTCATTTTACTTCTTA	0	0	0	0	0	0	0
UBA3_83	ATTGTCCCTTTGATAGATGG	0	0	0	0	0	0	0
UBA3_85	TTGATAGATGGGGGGACAGA	0	0	0	0	0	0	0
UBA3_88	AGGTTTTAAAGGAAATGCCC	0	0	0	0	0	0	0
UBA3_94	TCATATTATTGTATGTGGAC	0	0	0	0	0	0	0
UBA3_95	ACTCTATCATCGCCAGAAGA	0	0	0	0	0	0	0
UBA3_97	AAGATGGATAAATGGCATGC	0	0	0	0	0	0	0
UBA3_98	TACGGAACTACATTGCAATT	0	0	0	0	0	0	0
XIAP_100	CCAATTCTTCTAGTTAGTGA	0	0	0	0	0	0	0
XIAP_103	GTACAAGAAGCTATACGAAT	0	0	0	0	0	0	0
XIAP_104	TACAAGAAGCTATACGAATG	0	0	0	0	0	0	0
XIAP_106	CAAGGACATTAAGAAAATAA	0	0	0	0	0	0	0
XIAP_107	GGACATTAAGAAAATAATGG	0	0	0	0	0	0	0
XIAP_11	GCTGTAGATAGATGGCAATA	0	0	0	0	0	0	0
XIAP_110	GAGCAACTATAAATCACTTG	0	0	0	0	0	0	0
XIAP_112	AGTCAGACTTCATTACAGAA	0	0	0	0	0	0	0
XIAP_115	TACCATAGGATTTTGGAAGA	0	0	0	0	0	0	0
XIAP_116	TTAGTACTGAAGAGCAGCTA	0	0	0	0	0	0	0
XIAP_119	AGTAATGACTGTGTAGCACA	0	0	0	0	0	0	0
XIAP_18	TACAAAGTTGAAAACTATCT	0	0	0	0	0	0	0
XIAP_2	TGTACCTGCAGACATCAATA	0	0	0	0	0	0	0
XIAP_27	GGACTCTACTACACAGGTAT	0	0	0	0	0	0	0
XIAP_42	GGATCTTTACTTTTGGGACA	0	0	0	0	0	0	0
XIAP_43	ATGGATATACTCAGTTAACA	0	0	0	0	0	0	0
XIAP_8	GGGTTTCTTTATACTGGTGA	0	0	0	0	0	0	0
XIAP_88	CAACATGCTAAATGGTATCC	0	0	0	0	0	0	0
XIAP_89	AACATGCTAAATGGTATCCA	0	0	0	0	0	0	0
XIAP_90	AACAATTAAATATCTTACCC	0	0	0	0	0	0	0
XIAP_92	ATTTAGCATGTTGTTCCCAA	0	0	0	0	0	0	0
XIAP_95	CAAATATCTGTTAGAACAGA	0	0	0	0	0	0	0
XIAP_96	AAATATCTGTTAGAACAGAA	0	0	0	0	0	0	0
XIAP_98	TCATTCACTTGAGGAGTGTC	0	0	0	0	0	0	0
XPO1_101	GTGGGATAGTATAATCCAGC	0	0	0	0	0	0	0
XPO1_103	TTCAAAATTTCATCAATAAA	0	0	0	0	0	0	0
XPO1_125	AAGCTTCACAATCAAGTGAA	0	0	0	0	0	0	0
XPO1_126	ATCAAGTGAATGGTACAGAG	0	0	0	0	0	0	0
XPO1_138	TTTATTAATGGTTAGTCGAA	0	0	0	0	0	0	0
XPO1_14	CAAGTAAAGCTCTTTGTGAC	0	0	0	0	0	0	0
XPO1_143	TAAATTTGTATAAGAATATG	0	0	0	0	0	0	0
XPO1_144	AAATTTGTATAAGAATATGA	0	0	0	0	0	0	0
XPO1_145	TAAGAATATGAGGGAAACAT	0	0	0	0	0	0	0
XPO1_146	AAGAATATGAGGGAAACATT	0	0	0	0	0	0	0
XPO1_150	GGCAAATATAGCTGTCTCCT	0	0	0	0	0	0	0
XPO1_154	GGAGAGGCAGATGTAGAGAA	0	0	0	0	0	0	0
XPO1_155	ATACCAACAACATATAATGA	0	0	0	0	0	0	0
XPO1_159	TCTTGAATACTGGAATCATT	0	0	0	0	0	0	0
XPO1_163	TTGATCATGTTCCTTAAGAA	0	0	0	0	0	0	0
XPO1_169	AGAAAAAAGATTAAATCTCA	0	0	0	0	0	0	0
XPO1_17	AGATTTCCTAGTTCAAATAA	0	0	0	0	0	0	0
XPO1_171	TCTCAGGGAAACTCTTATGG	0	0	0	0	0	0	0
XPO1_188	AATCAGCACATTGATTTATA	0	0	0	0	0	0	0
XPO1_189	TCAACTGTGTCAGTTTGTAA	0	0	0	0	0	0	0
XPO1_19	TATATTTACTCTTGTAGGTG	0	0	0	0	0	0	0
XPO1_191	TAAATGCTTAGATTTGACTT	0	0	0	0	0	0	0
XPO1_20	ATATTTACTCTTGTAGGTGA	0	0	0	0	0	0	0
XPO1_201	GAAGTATTTGATTTCTCTAG	0	0	0	0	0	0	0
XPO1_202	AATCTAAGCATTTAAAAGAC	0	0	0	0	0	0	0
XPO1_203	AGTTAAAGCTTACCTGAACA	0	0	0	0	0	0	0
XPO1_211	GGAATAAAAAAATACGTTGT	0	0	0	0	0	0	0
XPO1_216	GTACTATGGACTACAAATTT	0	0	0	0	0	0	0
XPO1_217	TGGAAAATGTGATAAAAACA	0	0	0	0	0	0	0
XPO1_218	AAAATGTGATAAAAACAAGG	0	0	0	0	0	0	0
XPO1_224	AGAAGTACTGACACATTTAA	0	0	0	0	0	0	0
XPO1_23	CATATTCCTGAAGAAAGATT	0	0	0	0	0	0	0
XPO1_235	GTGGTGAATTGCTTATACCA	0	0	0	0	0	0	0
XPO1_24	AGAAAGATTTGGTTGTTAAC	0	0	0	0	0	0	0
XPO1_26	TCTTGCATATATGTTTAATT	0	0	0	0	0	0	0
XPO1_30	AATCTTTCTTCAGGAATATG	0	0	0	0	0	0	0
XPO1_34	ATGTTTGAAAGCCCAAATGA	0	0	0	0	0	0	0
XPO1_36	ACAAGTTTAAACTGTGTAGG	0	0	0	0	0	0	0
XPO1_47	AAAACAGCATCAAATATTTG	0	0	0	0	0	0	0
XPO1_48	CCCTAACTTGTTGACAATTA	0	0	0	0	0	0	0
XPO1_62	CCATAATTGTCAACAAGTTA	0	0	0	0	0	0	0
XPO1_69	GTTCGCATACTTCTAATCAA	0	0	0	0	0	0	0
XPO1_73	GAAACTTTAAAGTTAATATC	0	0	0	0	0	0	0
XPO1_9	AAGAGAGAGAAATAGCCCTA	0	0	0	0	0	0	0
TUBA1B_91	GTAAATGGAGAACTCCAGCT	0	0	0	0	0	0	0
TUBA1C_259	GTAAATGGAGAACTCCAGCT	0	0	0	0	0	0	0
ADORA3_104	GAGTCCAATGAAAATTTCCA	0	0	0	0	0	0	0
ATP2A1_281	ACACATTCATCTTCTCCACC	0	0	0	0	0	0	0
ATP2A1_74	GAAGGAGTATGAGCCAGAGA	0	0	0	0	0	0	0
ATP2A2_190	AGTACTTCCAACTCGAATGT	0	0	0	0	0	0	0
AURKB_100	ATGCTCTAATGTACTGCCAT	0	0	0	0	0	0	0
BIRC2_146	ACGAACTTGTAAAGTGTGTA	0	0	0	0	0	0	0
BIRC3_96	ATTAATGCTGCCGTGGAAAT	0	0	0	0	0	0	0
BRD2_280	TGGGCTTGGATATTGGACCC	0	0	0	0	0	0	0
BRD2_358	TATATACTCACCTTTCTTGG	0	0	0	0	0	0	0
CDK13_422	GTCATTTATGAGACAGCTCA	0	0	0	0	0	0	0
CDK13_463	GGTTTCATGGTGTTGAAATA	0	0	0	0	0	0	0
CDK13_523	CTACTAGAAGAGAGGGAAAA	0	0	0	0	0	0	0
DOT1L_293	ACTGGATCTTGAAGGACTCT	0	0	0	0	0	0	0
EIF4A2_44	TTAGATCCAAAAGGTAATTC	0	0	0	0	0	0	0
ERCC3_86	TATCTACGGACCTACGTCTC	0	0	0	0	0	0	0
EZH2_7	GCTGATGCCCTGAAGTATGT	0	0	0	0	0	0	0
FNTB_72	AATGATGTCATAGGCCTCCT	0	0	0	0	0	0	0
HSP90AA1_52	CAAAGGCTGAGTTAGCTACC	0	0	0	0	0	0	0
IDH1_83	CTATTCTGAAGAAATATGAT	0	0	0	0	0	0	0
KIF11_187	TCTCTTTTAAAGTACCTGTT	0	0	0	0	0	0	0
MDM2_64	TTGTTTTAGGATCTTGATGC	0	0	0	0	0	0	0
MET_211	ATAATTATTTCAAATGGCCA	0	0	0	0	0	0	0
MET_381	GTAAAAGATCTTATTGGCTT	0	0	0	0	0	0	0
MET_408	AAGACTACTTACAAGGGGTC	0	0	0	0	0	0	0
MET_409	AGACTACTTACAAGGGGTCT	0	0	0	0	0	0	0
NAMPT_78	GCTCTAATTAAAAAATATTA	0	0	0	0	0	0	0
NAMPT_84	CTTCTGCTCTCTAGAATTTG	0	0	0	0	0	0	0
NOTCH2_338	GGAGAGAAGCCAACATCAAT	0	0	0	0	0	0	0
NOTCH2_897	TACAGATTCCATGGATACAA	0	0	0	0	0	0	0
NOTCH2_993	GCAAATATATTGCCCATTTA	0	0	0	0	0	0	0
PAK5_78	ACCTTATGGGACAGAGGTAA	0	0	0	0	0	0	0
PHGDH_120	GTCATACCCTATAGTCTGGT	0	0	0	0	0	0	0
STAT3_241	TGTTTAGAAACTTAATGAAA	0	0	0	0	0	0	0
TAF1_28	GGAAACCCGCTAAAGAAAAT	0	0	0	0	0	0	0
TAF1_280	GACAGATGAGAGAACAAGAG	0	0	0	0	0	0	0
TAF1_302	AGCACCAGATTGTAAATATG	0	0	0	0	0	0	0
TAF1_437	GAACTACAGCGAATGCTACT	0	0	0	0	0	0	0
TRAP1_190	CTTATAGTGCAGGGTGTAGC	0	0	0	0.5	0.105818	1.05818e-07	0.145115
TUBA1A_159	GAAGGAGAGGGTGAGGAAGA	0	0	0	0	0	0	0
TUBA1A_219	AACACCTTCTTCAGTGAGAC	0	0	0	0	0	0	0
TUBA1A_65	TAACCTATTCAGGTTAGTAT	0	0	0	0	0	0	0
TUBA1A_82	AACTACAGCTGTGGAAACCT	0	0	0	0	0	0	0
TUBA1B_162	GAAGGAGAGGGTGAGGAAGA	0	0	0	0	0	0	0
TUBA1B_223	AACACCTTCTTCAGTGAGAC	0	0	0	0	0	0	0
TUBA1B_86	AACTACAGCTGTGGAAACCT	0	0	0	0	0	0	0
TUBA1C_254	AACTACAGCTGTGGAAACCT	0	0	0	0	0	0	0
UBA3_138	GAAGAAAAGAAGGAGAATAG	0	0	0	0	0	0	0
XIAP_16	ACAAATTCTGGTATCCAGAA	0	0	0	0	0	0	0
XPO1_223	AATAATATTTTAGCAAAGAA	0	0	0	0	0	0	0
ADORA3_16	ATGCAGTTGATGATAGATAA	0	0	0	0	0	0	0
APH1A_140	CCAGGATGATAACGCGAAGC	0	0	0	0	0	0	0
APH1A_50	ACACAACTCCCCAAAAGGTA	0	0	0	0	0	0	0
ATP2A1_270	AAAGGTGTCTATGAGAAGGT	0	0	0	0	0	0	0
ATP2A1_29	GTAACTTACCTTCCTCAGCA	0	0	0	0	0	0	0
ATP2A1_35	AGTTTGAAGACCTCCTGGTG	0	0	0	0	0	0	0
ATP2A1_38	ACTTACGAAGGAAATGCATG	0	0	0	0	0	0	0
ATP2A1_493	TTCTTCCGCTACATGGCAAT	0	0	0	0	0	0	0
ATP2A1_545	TCAACTACAGCCAGCTGGTA	0	0	0	0	0	0	0
ATP2A2_325	AGCTGGTAGAAGGACACTCT	0	0	0	0	0	0	0
ATP2A3_605	TGTAGAAGTGGCAGGTATGC	0	0	0	0	0	0	0
AURKA_50	TCTTCGAATGACAGTAAGAC	0	0	0	0	0	0	0
BCL2_158	TGGCCTTCTTTGAGTTCGGT	0	0	0	0	0	0	0
BCL2_175	TGCACTTGGTGATGTGAGTC	0	0	0	0	0	0	0
BCL2L1_102	AGGTAGTGAATGAACTCTTC	0	0	0	0	0	0	0
BCL2L1_75	TGTGGAAGAGAACAGGACTG	0	0	0	0	0	0	0
BIRC2_53	GTACTCATTGCATAACTGTA	0	0	0	0	0	0	0
BIRC2_56	CAACTGCTCTAGAATTAAGA	0	0	0	0	0	0	0
BRD2_115	AGTGGAGAGGAAATGACTGA	0	0	0	0	0	0	0
BRD2_116	GTGGAGAGGAAATGACTGAT	0	0	0	0	0	0	0
BRD2_143	CAACACCAGAGCTCTAAGAA	0	0	0	0	0	0	0
BRD2_312	TGTGCATATAATCCAAGCCA	0	0	0	0	0	0	0
BRD2_330	CTTGGATTATATGCACAACT	0	0	0	0	0	0	0
BRD2_352	AAAAGCGGGAATTAGAAAAG	0	0	0	0	0	0	0
BRD2_81	CTAAGAACAGCCACAAGAAG	0	0	0	0	0	0	0
BRD2_89	CCTTCTTGTGGCTGTTCTTA	0	0	0	0	0	0	0
BRD4_1	ATATTGACAATAGATCACTC	0	0	0	0	0	0	0
BRD4_197	AATGTATCATAAGCGGGGAG	0	0	0	0	0	0	0
BRD4_2	ACTCTGGAAATTCATGTCAA	0	0	0	0	0	0	0
BRD9_171	AGCCGAGTAGAGAAGTTATC	0	0	0	0	0	0	0
CDK12_243	TAGTAGTTGGTAGAGGGGGT	0	0	0	0	0	0	0
CDK12_297	AAGACAAACAGAAAGCGACT	0	0	0	0	0	0	0
CDK12_321	TCATGTTAACAACACTTCGG	0	0	0	0	0	0	0
CDK12_505	GACACTGATGAACGAAACTC	0	0	0	0	0	0	0
CDK13_416	TTATCTGGTGTTTGAATATA	0	0	0	0	0	0	0
CDK13_419	CCATGATCTGATGGGACTAC	0	0	0	0	0	0	0
CDK13_447	TCTTCTCCCAGTAGCAGTTC	0	0	0	0	0	0	0
CDK13_562	GGTGGGATTGATTATCAAGC	0	0	0	0	0	0	0
DOT1L_119	ATCGCCTCTCTCCAACTGAA	0	0	0	0	0	0	0
DOT1L_271	GATCCAGTACCTGCAGTTCC	0	0	0	0	0	0	0
DOT1L_742	TGGTTGATGTTACTGACCTG	0	0	0	0	0	0	0
EIF4E_12	TTTAAGCTTCTGTGCCTTAT	0	0	0	0	0	0	0
EIF4E_42	GATGAGAAAAACAAACGGGG	0	0	0	0	0	0	0
EIF4E_71	GAGTAGGGGTGGTTTCCTAG	0	0	0	0	0	0	0
EIF4E_9	GCAGACACAGCTACTAAGAG	0	0	0	0	0	0	0
ERCC3_196	TCGCAAGCTCTTCTCCTGAT	0	0	0	0	0	0	0
EZH1_163	GCTGTGGCTGAGACTAAAGA	0	0	0	0	0	0	0
EZH1_256	CAAGCCAACATATGTTAATG	0	0	0	0	0	0	0
EZH1_83	AACGTAGCACACTTACAGTC	0	0	0	0	0	0	0
[truncated: 22,337 more rows]
