# Supplementary material for: Target identification of small molecules using large-scale CRISPR-Cas mutagenesis scanning of essential genes
Source: Nat Commun. 2018 Feb 5;9:502. doi: 10.1038/s41467-017-02349-8 (PMC5799254; doi:10.1038/s41467-017-02349-8)
Supplement: Supplementary file 9 — Supplementary Data 7 [file 41467_2017_2349_MOESM9_ESM.xlsx]

## Sheet: NAMPT Mutations
Type	Mutation	Exon	Close to sgRNA hit sequence?	HAP1-rep.1	HAP1-rep.2	K562-rep.1	K562-rep.2	Note
Deletion	I11_K19del	1	NAMPT_137, NAMPT_134	Detected	?	?	?	High GC content in flanking sequence makes accurate sequencing very difficult
SNV	G217E	6	-	-	-	0.0585898	0.0155129	Residue known to provide NAMPT inhibitor resistance upon mutation (doi.org/10.1371/journal.pone.0109366)
SNV	G217R	6	-	-	-	0.0141373	-	Residue known to provide NAMPT inhibitor resistance upon mutation (doi.org/10.1371/journal.pone.0109366)
SNV	G217V	6	-	0.0191	-	-	-	Residue known to provide NAMPT inhibitor resistance upon mutation (doi.org/10.1371/journal.pone.0109366)
SNV	T218K	6	-	-	-	-	0.015824
Frameshift	P236fs	6	NAMPT_70, NAMPT_71	0.010203	0.00115223	-	-
Deletion	P236_V237del	6	NAMPT_70, NAMPT_71	0.0163514	0.00327476	-	-
Indel	P236_V237del;G239V,Y240I	6	NAMPT_70, NAMPT_71	-	0.00143679	-	-
Indel	P236_V237del;P238_Y240insVLFC	6	NAMPT_70, NAMPT_71	-	0.00115223	-	-
Deletion	V237_S241del	6	NAMPT_70, NAMPT_71	-	-	-	0.0052
Indel	G239D	6	NAMPT_70, NAMPT_71	0.00148903	-	-	-
Indel	G239V	6	NAMPT_70, NAMPT_71	0.00257609	-	-	-
Insertion	G239_Y240insY	6	NAMPT_70, NAMPT_71	0.00243628	-	-	-
Insertion	G239_Y240insI	6	NAMPT_70, NAMPT_71	-	-	-	0.0018
Insertion	P238_Y240insAAEHS	6	NAMPT_70, NAMPT_71	0.025303	-	-	-
Frameshift	Y240fs	6	NAMPT_70, NAMPT_71	-	-	-	0.0025
SNV	A244E	6	-	-	-	-	0.0481793
SNV	F262L	7	NAMPT_62	-	0.0150616	-	-
SNV	S275T	7	NAMPT_62	-	0.0149761	-	-
Frameshift	S275fs	7	NAMPT_62	0.00168499	0.0153	-	-
SNV	Y281D	7	NAMPT_62	-	0.0112332	-	-
SNV	W291G	7	-	-	0.0127583	-	-
Silent SNV	S301S	7	-	1	1	-	-	Known SNP in humans: rs2302559 (dbSNP)
SNV	T320N	7	-	-	0.035	-	-	Detected only in reverse read, possible sequencing artefact
Frameshift	N377fs	9	NAMPT_33, NAMPT_34	-	-	0.0243447	0.00143668
Frameshift	S374fs	9	NAMPT_33, NAMPT_34	-	-	0.00164964	0.00165636
Deletion	F380G;S382_G385del	9	NAMPT_33, NAMPT_34	-	-	0.00471123	-
Deletion	F380L;S382_G385del	9	NAMPT_33, NAMPT_34	-	-	0.00234708	-
Frameshift	F380fs	9	NAMPT_33, NAMPT_34	-	-	0.00193573	-
Frameshift	G381fs	9	NAMPT_33, NAMPT_34	-	-	0.00557377	0.00361587
Deletion	G381_S382del	9	NAMPT_33, NAMPT_34	-	-	-	0.00163878
Deletion	G381_G383del	9	NAMPT_33, NAMPT_34	-	-	-	0.00221433
Deletion	G381_G384del	9	NAMPT_33, NAMPT_34	-	-	0.00412767	0.00253067
Deletion	S382del	9	NAMPT_33, NAMPT_34	-	-	0.00658292	-
Frameshift	S382fs	9	NAMPT_33, NAMPT_34	-	-	0.00670532	0.00971407
Deletion	S382_G383del	9	NAMPT_33, NAMPT_34	-	-	0.00603493	-
Deletion	S382_G384del	9	NAMPT_33, NAMPT_34	-	-	0.00265167	-
Deletion	S382_G385del	9	NAMPT_33, NAMPT_34	-	-	0.0288994	-
Silent SNV	G383G	9	NAMPT_33, NAMPT_34	-	0.028	-	-
Deletion	G383del	9	NAMPT_33, NAMPT_34	0.519016	0.391165	0.136501	0.105818
Frameshift	G383fs	9	NAMPT_33, NAMPT_34	-	-	0.00816424	0.0180398
Deletion	G383_G384del	9	NAMPT_33, NAMPT_34	-	-	-	0.00152894
Deletion	G384_K389del	9	NAMPT_33, NAMPT_34	-	-	-	0.00158606
Frameshift	G384fs	9	NAMPT_33, NAMPT_34	-	-	0.0102992	0.00570279
