# Supplementary material for: Target identification of small molecules using large-scale CRISPR-Cas mutagenesis scanning of essential genes
Source: Nat Commun. 2018 Feb 5;9:502. doi: 10.1038/s41467-017-02349-8 (PMC5799254; doi:10.1038/s41467-017-02349-8)
Supplement: Supplementary file 10 — Supplementary Data 8 [file 41467_2017_2349_MOESM10_ESM.xlsx]

## Sheet: CRISPR-AsCpf1 crRNA library 10
Name	Sequence
Scrambled_1	GCGAAGCCGGTCTTACTGTTGAC
Scrambled_2	GAGCCGTACGTTCTTGCGTAGAC
Scrambled_3	ACCATACGGCCGAGACTTACGCC		5' Arm (for BfuAI cloning)
Scrambled_4	GCATTGAAGCGCCAGTCGAGCCT		GCCATGACCGTAATTTCTACTCTTGTAGAT
Scrambled_5	GCCGACAACCACGCTATATCCAC		3' Arm (for BfuAI cloning)
Scrambled_6	GCGTTCCGACGTTATTCGTCACG		TTTTTTGTTTGTACGCAGGTGCACGC
Scrambled_7	ATTATTAGCGGTATTAGCAAGTG
Scrambled_8	ATATTGTTCAATCGTGTTGTTCT
Scrambled_9	GTAGGCCGAGTAGATTATTGATA		All ssDNA oligos were ordered
Scrambled_10	GTTCGTGACTTGCGTTAAGGACT		from CustomArray
Scrambled_11	GCAGTATCCTCGGCCTCTATTCG		and amplified with PCR
Scrambled_12	ACTCGCCAGGTTGTATGGTAGTC		to generate 129 bp fragments
Scrambled_13	GTTACTAGCATAGTATCAGATCC
Scrambled_14	GTCTTAGCATACCGAATATTGTA		129 bp fragments were then
Scrambled_15	GGTAGAGGTCTTCGACGTCGGTC		digested with BfuAI
Scrambled_16	GGTTGGATCCTTACTAAGGTTAC		to insert crRNA sequences
Scrambled_17	GGTGGAATGGTAATCGTAATCAA		into the predigested pLCKO vector
Scrambled_18	GTTACACACCTTCGTTATTCTAT
Scrambled_19	GCTATGCCGGCAACGATACGCTA
Scrambled_20	AGTTCAAGCTCGTGTGCTCGGCT
Scrambled_21	AGCATCCGCTATGCGCCTCGTCC
Scrambled_22	GTCGTTAGTGACGCTTGAATAGT
Scrambled_23	ACAACGGAACGATACAACAACAA
Scrambled_24	GTTATCCTCGTTGCATTCTCCAT
Scrambled_25	ACTCGGCCGTACTAGTTATTCGC
Scrambled_26	ACGCCGATAGAGTACGGATGGAC
Scrambled_27	GATAGGTGGAGTGGAATAGGAGA
Scrambled_28	GCACGCAGTTAGTACGGCGTGGA
Scrambled_29	GCGGACGGTCTACTCGTGAGCCG
Scrambled_30	GAAGGAATACGTAGGAGGAGAGC
ABL1_1	TCTTCCAGAAGCCCTTCAGCGGC
ABL1_2	AGCCTCAGGGTCTGAGTGAAGCC
ABL1_3	CGTTGCACTGTATGATTTTGTGG
ABL1_4	GTTGCACTGTATGATTTTGTGGC
ABL1_5	GTGGCCAGTGGAGATAACACTCT
ABL1_6	TGGCCAGTGGAGATAACACTCTA
ABL1_7	GTTCCTTTCTTCTCAGGTGAAAA
ABL1_8	TTCTCAGGTGAAAAGCTCCGGGT
ABL1_9	CTTCAGCTCTACGTCTCCTCCGA
ABL1_10	TTTCCTTCTGCAGGAGGACACCA
ABL1_11	TTCCTTCTGCAGGAGGACACCAT
ABL1_12	TCCTTCTGCAGGAGGACACCATG
ABL1_13	CCTTCTGCAGGAGGACACCATGG
ABL1_14	CTTCTGCAGGAGGACACCATGGA
ABL1_15	GGCGTGGAGCCGGGCAGCCTTTT
ABL1_16	CTTTCTTAGAGATCTTGCTGCCC
ABL1_17	TTAGAGATCTTGCTGCCCGAAAC
ABL1_18	GGCCTGAGCAGGTTGATGACAGG
ABL1_19	GCCTGAGCAGGTTGATGACAGGG
ABL1_20	TCTTTCGGTTTTCTTTCAGCATT
ABL1_21	GGTTTTCTTTCAGCATTTGGAGT
ABL1_22	CTTTCAGCATTTGGAGTATTGCT
ABL1_23	TTTCAGCATTTGGAGTATTGCTT
ABL1_24	AGCATTTGGAGTATTGCTTTGGG
ABL1_25	GAGTATTGCTTTGGGAAATTGCT
ABL1_26	GGAAATTGCTACCTATGGCATGT
ABL1_27	ATCTGTCCAGGTTGGCAGTGGAA
ABL1_28	CTGAAATCCACCAAGCCTTTGAA
ABL1_29	AAACAATGTTCCAGGAATCCAGT
ABL1_30	TGTCCCTGTATGATTCTTAGAAG
ABL1_31	AGATCCTCTGGACCATGAGCCTG
ABL1_32	ACCCCCTTGGACACAGCTGACCC
ABL1_33	ACTCGTCCACATTTGGAGGGCAC
ABL1_34	GAGGGCACAAAAGTGAGAAGCCG
ABL1_35	CCTTCCGAGAGGCCATCAACAAA
ABL1_36	CTTCACCGAACTGAGGAGCTTGC
ABL1_37	TTGATGGCCTCTCGGAAGGCAAA
ABL1_38	CTGGATGGAATCCACATAGCTCA
ABL1_39	TGCCGGCCTCCAGCACTGCGCTG
ABL1_40	GCCGGCCTCCAGCACTGCGCTGT
ABL1_41	CCGGCCTCCAGCACTGCGCTGTG
ABL1_42	CCGAAGAGACACTCGGGTTGATA
ABL1_43	CGAAGAGACACTCGGGTTGATAT
ABL1_44	GAGTGGCCGGGAGCACGGGCTTT
ABL1_45	TGAGGCCCTCTCCCGGCTGGCTG
ABL1_46	GAGGCCCTCTCCCGGCTGGCTGG
ABL1_47	AGGCCCTCTCCCGGCTGGCTGGG
ABL1_48	GTCTTTGCGCCCAGGACTGCCTC
ABL1_49	TCTTTGCGCCCAGGACTGCCTCC
ABL1_50	CGCCCAGGACTGCCTCCCCGGCC
ABL1_51	CTCCAGCCTTCCCTGCAGAGGCT
ABL1_52	AGCCTGGACAATTTCCCCTTGTC
ABL1_53	CCCTTGTCCCTCCCTGGCGACTC
ABL1_54	CTGGTGGGGGTCACTGGCTCAGC
ABL1_55	CAGCTTCTTCCTTGTGGGGGAGG
ABL1_56	GGAGTCAGGTTGGGCGGGCTGGA
ABL1_57	GAGTCAGGTTGGGCGGGCTGGAG
ABL1_58	AAGACCTCATCAGCAGCTTCCTC
ABL1_59	TCACCAGCCTGGGGGGAGGCGTT
ABL1_60	CACCAGCCTGGGGGGAGGCGTTA
ABL1_61	ACCAGCCTGGGGGGAGGCGTTAC
ABL1_62	GTGCCCTCCAAATGTGGACGAGT
ABL1_63	TGCCCTCCAAATGTGGACGAGTC
ABL1_64	GGGACTTGGCTGGGTCAGCTGTG
ABL1_65	GGAGGGGTTGGGGCTGTCTTCTT
ABL1_66	TGTCTTTGGGGAGAAGGCGCTCA
ABL1_67	GTCTTTGGGGAGAAGGCGCTCAT
ABL1_68	TCTTTGGGGAGAAGGCGCTCATC
ABL1_69	GGGAGAAGGCGCTCATCTTCATT
ABL1_70	CGAGGGAGCAATGGAGACACGGC
ABL1_71	GAGGGAGCAATGGAGACACGGCA
ABL1_72	CCCAGCTCCTTTTCCACTTCTAA
ABL1_73	CCACTTCTAAGAATCATACAGGG
ABL1_74	CACTTCTAAGAATCATACAGGGA
ABL1_75	CCGTCTGAGATACTGGATTCCTG
ABL1_76	AAAGGCTTGGTGGATTTCAGCAA
ABL1_77	AGCAAAGGAGGGCCGGTCAGAGG
ABL1_78	CCAAAGCAATACTCCAAATGCTG
ABL1_79	ATGGGGAACTTGGCTCCAGCATG
ABL1_80	GGGCAGCAAGATCTCTAAGAAAG
ABL1_81	TCTTCTCCAGGTACTCCATGGCT
ABL1_82	CTTCTCCAGGTACTCCATGGCTG
ABL1_83	TTCTCCAGGTACTCCATGGCTGA
ABL1_84	ATCTCTTTCATGACTGCAGCTTC
ABL1_85	ATGACTGCAGCTTCTTTCAAGAA
ABL1_86	AAGAACTCTTCCACCTCCATGGT
ABL1_87	TTCCACACGCCCTCGTACACCTC
ABL1_88	GGGCTGGATAATGGAGCGTGGTG
ABL1_89	TCCAGACTGTTGACTGGCGTGAT
ABL1_90	TGGTTTGGGCTTCACACCATTCC
ABL1_91	GGTTTGGGCTTCACACCATTCCC
ABL1_92	GTTTGGGCTTCACACCATTCCCC
ABL1_93	GGCTTCACACCATTCCCCATTGT
ABL1_94	CACCTGAGAAGAAAGGAACCAAA
ABL1_95	ACCTGAGAAGAAAGGAACCAAAT
ABL1_96	ACCTTTAGTTATGCTTAGAGTGT
ABL1_97	CCTTTAGTTATGCTTAGAGTGTT
ABL1_98	GTTATGCTTAGAGTGTTATCTCC
ABL1_99	CACTGGGTCCAGCGAGAAGGTTT
ABL1_100	ACTGGGTCCAGCGAGAAGGTTTT
ABL1_101	CCTTGGAGTTCCAACGAGCGGCT
ABL1_102	CTTGGAGTTCCAACGAGCGGCTT
ABL1_103	CAGCCCACCAGCTTCAGGCAGAT
ACTB_1	CGGTGGACGATGGAGGGGCCGGA
ACTB_2	CGGATGTCCACGTCACACTTCAT
ACTB_3	GTGGATGCCACAGGACTCCATGC
ACTB_9	CCTCTCAGGCATGGAGTCCTGTG
ACTB_4	CCGCTCGGCCGTGGTGGTGAAGC
ACTB_8	AGACCTTCAACACCCCAGCCATG
ACTB_5	CTCCATGTCGTCCCAGTTGGTGA
ACTB_6	TCCATGTCGTCCCAGTTGGTGAC
ACTB_7	CTTCCCAGGGCGTGATGGTGGGC
XPO1_1	TTTCTTTATTTTCAGTAATCTAT
XPO1_2	TTCTTTATTTTCAGTAATCTATG
XPO1_3	TCTTTATTTTCAGTAATCTATGC
XPO1_4	CTTTATTTTCAGTAATCTATGCC
XPO1_5	TTTATTTTCAGTAATCTATGCCA
XPO1_6	TTTTCAGTAATCTATGCCAGCAA
XPO1_7	CAGTAATCTATGCCAGCAATTAT
XPO1_8	AGTAATCTATGCCAGCAATTATG
XPO1_9	AGCCAAAAACTGGATATCAACTT
XPO1_10	TTTTTTTTAATAATATTTTAGCA
XPO1_11	TTTTAATAATATTTTAGCAAAGA
XPO1_12	TTTAATAATATTTTAGCAAAGAA
XPO1_13	TTAATAATATTTTAGCAAAGAAT
XPO1_14	TAATAATATTTTAGCAAAGAATG
XPO1_15	AATAATATTTTAGCAAAGAATGG
XPO1_16	ATAATATTTTAGCAAAGAATGGC
XPO1_17	AGCAAAGAATGGCTCAAGAAGTA
XPO1_18	GCAAAGAATGGCTCAAGAAGTAC
XPO1_19	AAGGAGCATCCTGATGCTTGGAC
XPO1_20	GGAATTTTCTCAGAATATGAATA
XPO1_21	GAATTTTCTCAGAATATGAATAC
XPO1_22	CTCAGAATATGAATACGAAAGTA
XPO1_23	TCAGAATATGAATACGAAAGTAA
XPO1_24	CAGTACTATGGACTACAAATTTT
XPO1_25	AGTACTATGGACTACAAATTTTG
XPO1_26	GGAAAATGTGATAAAAACAAGGT
XPO1_27	GAAAATGTGATAAAAACAAGGTG
XPO1_28	TTTAATAGGAATAAAAAAATACG
XPO1_29	TTAATAGGAATAAAAAAATACGT
XPO1_30	TAATAGGAATAAAAAAATACGTT
XPO1_31	AATAGGAATAAAAAAATACGTTG
XPO1_32	ATAGGAATAAAAAAATACGTTGT
XPO1_33	ATCTTTTACTTTTCCTTAGAAAG
XPO1_34	ACTTTTCCTTAGAAAGAAAAGGT
XPO1_35	CTTTTCCTTAGAAAGAAAAGGTG
XPO1_36	CCTTAGAAAGAAAAGGTGTATAT
XPO1_37	CTTAGAAAGAAAAGGTGTATATC
XPO1_38	ATGTCTTGTTTTAGATACTGAAA
XPO1_39	AGATACTGAAACAAGAATGGCCC
XPO1_40	GATACTGAAACAAGAATGGCCCA
XPO1_41	ATCAGTGATATTGTTGGAGCAAG
XPO1_42	TCAGTGATATTGTTGGAGCAAGT
XPO1_43	ATTTCTCTAGTGGACAGATAACC
XPO1_44	TCTAGTGGACAGATAACCCAAGT
XPO1_45	AAAGACAGGCAAGTAATAATTAT
XPO1_46	TGTGTGTTTTTTTTTTTAGCATG
XPO1_47	GTGTGTTTTTTTTTTTAGCATGT
XPO1_48	TGTGTTTTTTTTTTTAGCATGTG
XPO1_49	TTTTTTTAGCATGTGCAATGAAT
XPO1_50	TTTTTTAGCATGTGCAATGAATT
XPO1_51	TTTTTAGCATGTGCAATGAATTC
XPO1_52	TTTTAGCATGTGCAATGAATTCT
XPO1_53	TTTAGCATGTGCAATGAATTCTC
XPO1_54	TTAGCATGTGCAATGAATTCTCA
XPO1_55	TAGCATGTGCAATGAATTCTCAC
XPO1_56	AGCATGTGCAATGAATTCTCACA
XPO1_57	GCATGTGCAATGAATTCTCACAG
XPO1_58	AACTGTGTCAGTTTGTAATGGTA
XPO1_59	TAATGGTAAGTGTTTTTAATTTC
XPO1_60	CAAGTGTGTTTTGTTATAGGAAA
XPO1_61	GTTATAGGAAAATTCTCAAAATG
XPO1_62	TTATAGGAAAATTCTCAAAATGC
XPO1_63	TGAACTGGATTCCCCTGGGATAT
XPO1_64	TGAGACCAAATTAATCAGCACAT
XPO1_65	GAGACCAAATTAATCAGCACATT
XPO1_66	AGACCAAATTAATCAGCACATTG
XPO1_67	TAAGGTACAGTGAATACATTTCA
XPO1_68	AAATAGTTCCTGAATGTTCCAAT
XPO1_69	AATAGTTCCTGAATGTTCCAATG
XPO1_70	GAAATGTCTCTCTGAAGTGCCTC
XPO1_71	TAACACTATTTACTCTGACAATG
XPO1_72	CTCTGACAATGATGCAACTAAAG
XPO1_73	AAAATTTGCAGATGCTTCCTTTA
XPO1_74	AAATTTGCAGATGCTTCCTTTAA
XPO1_75	CAGATGCTTCCTTTAAATACCAA
XPO1_76	AATACCAATATTCGACTTGCGTA
XPO1_77	TTTCTCTGCACCTTTCTTAAGGA
XPO1_78	TCTGCACCTTTCTTAAGGAACAT
XPO1_79	TTAAGGAACATGATCAACTTATA
XPO1_80	GGTCTTCTGTGTAGGCCCTTCAT
XPO1_81	GTCTTCTGTGTAGGCCCTTCATT
XPO1_82	AAATTTGTCTTGAATACTGGAAT
XPO1_83	TCTTGAATACTGGAATCATTTGG
XPO1_84	GCTGCTGAACTCTATAGAGAGAG
XPO1_85	TGGAAGTCAACATTTTGATGTTC
XPO1_86	GATGTTCCTCCCAGGAGACAGCT
XPO1_87	ATGTTCCTCCCAGGAGACAGCTA
XPO1_88	CCCATGTTATTCAAGGTAACAGA
XPO1_89	TTAATGGTTAGTCGAATGGCTAA
XPO1_90	TATAAGAATATGAGGGAAACATT
XPO1_91	AAACCATGTTTTTCTTTGTAGTT
XPO1_92	TCTTTGTAGTTTATCTTACTCAT
XPO1_93	CTTTGTAGTTTATCTTACTCATC
XPO1_94	TTTGTAGTTTATCTTACTCATCT
XPO1_95	TAGTTTATCTTACTCATCTGGAT
XPO1_96	TCTTACTCATCTGGATTATGTAG
XPO1_97	AATACATTGTGTTGGGCAATAGG
XPO1_98	TTGTTACTGTTATAAAGGTATGC
XPO1_99	TCTTATTTACAGGATCTATTAGG
XPO1_100	CAGGATCTATTAGGATTATGTGA
XPO1_101	TTGAGAGCTCACTGGAAATTTCT
XPO1_102	TGAGAGCTCACTGGAAATTTCTG
XPO1_103	GAGAGCTCACTGGAAATTTCTGA
XPO1_104	AGAGCTCACTGGAAATTTCTGAA
XPO1_105	TGAAGACTGTAGTTAACAAGCTG
XPO1_106	TGTCTTGTTAGAGACCCATGATG
XPO1_107	GTCTTGTTAGAGACCCATGATGG
XPO1_108	TCTTGTTAGAGACCCATGATGGA
XPO1_109	ATTAAAATAGCCCAAAAATGCCG
XPO1_110	GTTCAGGTTCAGGTTGGAGAAGT
XPO1_111	TTGATGAAATTTTGAACAACATT
XPO1_112	GAACAACATTAACACTATTATTT
XPO1_113	AACAACATTAACACTATTATTTG
XPO1_114	TGATCTTCAGCCTCAACAGGTAT
XPO1_115	TAAAATAGGTTCATACGTTTTAT
XPO1_116	AAAATAGGTTCATACGTTTTATG
XPO1_117	AAATAGGTTCATACGTTTTATGA
XPO1_118	ATGAAGCTGTGGGGTACATGATT
XPO1_119	TGAAGCTGTGGGGTACATGATTG
XPO1_120	CTTTTTTTCCTCCAAGAATGTGG
XPO1_121	TTTCCTCCAAGAATGTGGATATA
XPO1_122	TTCCTCCAAGAATGTGGATATAC
XPO1_123	TCCTCCAAGAATGTGGATATACT
XPO1_124	CCTCCAAGAATGTGGATATACTG
XPO1_125	CTCCAAGAATGTGGATATACTGA
XPO1_126	GAAAACAAATGTGAGAGCCTGCA
XPO1_127	AAAACAAATGTGAGAGCCTGCAA
XPO1_128	TAATTCAGCTTGGAAGAATTTAT
XPO1_129	TTTAGATATGCTTAATGTATACA
XPO1_130	GATATGCTTAATGTATACAAGTG
XPO1_131	TGCAGCTATCCAAGCTAATGGTA
XPO1_132	ATTCTGTTTTGTAGGTGAAATGG
XPO1_133	GTAGGTGAAATGGTTACAAAGCA
XPO1_134	TAGGTGAAATGGTTACAAAGCAA
XPO1_135	AAGTTAATATCTGGTTGGGTGAG
XPO1_136	TTTTCCCTCCCCAACAGGTCGCT
XPO1_137	TTTCCCTCCCCAACAGGTCGCTG
XPO1_138	TTCCCTCCCCAACAGGTCGCTGA
XPO1_139	TCCCTCCCCAACAGGTCGCTGAA
XPO1_140	CCCTCCCCAACAGGTCGCTGAAA
XPO1_141	CCTCCCCAACAGGTCGCTGAAAA
XPO1_142	GTTCCCCCTCTGTTGGATGCAGT
XPO1_143	TTCCCCCTCTGTTGGATGCAGTT
XPO1_144	ATGCTGTTTTTGAATGCACATTG
XPO1_145	TGAATGCACATTGAATATGATAA
XPO1_146	GAATGCACATTGAATATGATAAA
XPO1_147	AATGCACATTGAATATGATAAAT
XPO1_148	GTTTCCACCACTTATTTTTAGGA
XPO1_149	TTTCCACCACTTATTTTTAGGAC
XPO1_150	CACCACTTATTTTTAGGACTTTG
XPO1_151	TAGGACTTTGAAGAATATCCTGA
XPO1_152	AGGACTTTGAAGAATATCCTGAA
XPO1_153	GGACTTTGAAGAATATCCTGAAC
XPO1_154	AAGAATATCCTGAACATAGAACG
XPO1_155	TCTTACTACTTCAGGCTGTCAAT
XPO1_156	CTTACTACTTCAGGCTGTCAATT
XPO1_157	TTACTACTTCAGGCTGTCAATTC
XPO1_158	CCAGCATTCCTTGCTATTCCACC
XPO1_159	AACTTGTTTTGGATTCCATCATT
XPO1_160	GGATTCCATCATTTGGGCTTTCA
XPO1_161	GATTCCATCATTTGGGCTTTCAA
XPO1_162	GGCTTTCAAACATACTATGAGGA
XPO1_163	AAACATACTATGAGGAATGTCGC
XPO1_164	AGGCTTACAGATACTTTTTACAC
XPO1_165	GGCTTACAGATACTTTTTACACT
XPO1_166	TACACTCTTACAAAATGTTGCAC
XPO1_167	ACACTCTTACAAAATGTTGCACA
XPO1_168	CACTCTTACAAAATGTTGCACAA
XPO1_169	TATCAAACTTATTTTTGTGATAT
XPO1_170	ATCAAACTTATTTTTGTGATATT
XPO1_171	TCAAACTTATTTTTGTGATATTC
XPO1_172	TGTGATATTCTCCAGCATATCTT
XPO1_173	GTGATATTCTCCAGCATATCTTT
XPO1_174	TGATATTCTCCAGCATATCTTTT
XPO1_175	CTGTTGTGACAGACACTTCACAT
XPO1_176	TGTTGTGACAGACACTTCACATA
XPO1_177	CTTCTTATCAACAGGTTTAACAA
XPO1_178	TTCTTATCAACAGGTTTAACAAT
XPO1_179	ACAATGCATGCATCAATTCTTGC
XPO1_180	ATTTGGTTGAAGAAGGAAAAATA
XPO1_181	GTTGAAGAAGGAAAAATAAGTAC
XPO1_182	TTCAGGAATATGTGGCTAATCTC
XPO1_183	GATTTGCAGTGCTCAAGTAAAGC
XPO1_184	ATTTGCAGTGCTCAAGTAAAGCT
XPO1_185	CAGTGCTCAAGTAAAGCTCTTTG
XPO1_186	TGACAGGGCTTTTCAGCTTAAAT
XPO1_187	CAGCTTAAATCAAGATATTCCTG
XPO1_188	AGCTTAAATCAAGATATTCCTGC
XPO1_189	AAGGAACATTTAAGAGATTTCCT
XPO1_190	AGAGATTTCCTAGTTCAAATAAA
XPO1_191	CTAGTTCAAATAAAGGTATGTAT
XPO1_192	AACTATCTGTTTTCACAGGAATT
XPO1_193	CACAGGAATTTGCAGGTGAAGAC
XPO1_194	ACAGGAATTTGCAGGTGAAGACA
XPO1_195	CAGGTGAAGACACTTCTGATTTG
XPO1_196	TTTTTGGAAGAGAGAGAAATAGC
XPO1_197	TGGAAGAGAGAGAAATAGCCCTA
XPO1_198	GGAAGAGAGAGAAATAGCCCTAC
XPO1_199	GAAGAGAGAGAAATAGCCCTACG
XPO1_200	ATCCACATGAGATTCCAGAAGAA
XPO1_201	GATTTTAATCACACATTTCTTCT
XPO1_202	AATCACACATTTCTTCTGGAATC
XPO1_203	ATCACACATTTCTTCTGGAATCT
XPO1_204	TTCTGGAATCTCATGTGGATTAA
XPO1_205	ACGTTTATGTTTCTCTTCATCAG
XPO1_206	TGTTTCTCTTCATCAGCCTGCCG
XPO1_207	TCTTCATCAGCCTGCCGTAGGGC
XPO1_208	TCTCTCTTCCAAAAACAAATCAG
XPO1_209	TTTGAACTAGGAAATCTCTTAAA
XPO1_210	AACTAGGAAATCTCTTAAATGTT
XPO1_211	AGCTGAAAAGCCCTGTCACAAAG
XPO1_212	CTTGAGCACTGCAAATCAAAACA
XPO1_213	TTAAAAGGTATATTTACTCTTGT
XPO1_214	CTCTTGTAGGTGAGGGAAGGCCG
XPO1_215	GTTGTTAACTGGATTTCCAGGAT
XPO1_216	CAGGATTTAATGATGTACTTATT
XPO1_217	ATGATGTACTTATTTTTCCTTCT
XPO1_218	TCCTTCTTCAACCAAATTAAACA
XPO1_219	CCTTCTTCAACCAAATTAAACAT
XPO1_220	CTTCTTCAACCAAATTAAACATA
XPO1_221	AATCGTATTAAATTCTTACCAGC
XPO1_222	ATAAAAACTCTGAGCTGCAGCTT
XPO1_223	GTAAGAGTGTAAAAAGTATCTGT
XPO1_224	TAAGAGTGTAAAAAGTATCTGTA
XPO1_225	ATTTACCCGTATCTGCGACATTC
XPO1_226	TTTACCCGTATCTGCGACATTCC
XPO1_227	CCCGTATCTGCGACATTCCTCAT
XPO1_228	AAAGCCCAAATGATGGAATCCAA
XPO1_229	AACTGTGTAGGTGGAATAGCAAG
XPO1_230	TCATATTCAATGTGCATTCAAAA
XPO1_231	AGGTATTTCAGCTGTTATATGTC
XPO1_232	AGCTGTTATATGTCCCCCTAACT
XPO1_233	TCTGATAATCAATGAGAACTGCA
XPO1_234	CAGCGACCTGTTGGGGAGGGAAA
XPO1_235	AGCGACCTGTTGGGGAGGGAAAA
XPO1_236	AAGTTTCCCTTTTTACAGTTCGC
XPO1_237	CCTTTTTACAGTTCGCATACTTC
XPO1_238	TACAGTTCGCATACTTCTAATCA
XPO1_239	ACAGTTCGCATACTTCTAATCAA
XPO1_240	CAGTTCGCATACTTCTAATCAAT
XPO1_241	TAACCATTTCACCTACAAAACAG
XPO1_242	ACCTACAAAACAGAATCAAATGG
XPO1_243	CACTGAGGCACTTGTATACATTA
XPO1_244	ACTGAGGCACTTGTATACATTAA
XPO1_245	CAGGCTCTCACATTTGTTTTCAA
XPO1_246	TTTTCAAAATGCTACCAAGCTGC
XPO1_247	CAAAATGCTACCAAGCTGCTTGA
XPO1_248	AAAATGCTACCAAGCTGCTTGAC
XPO1_249	AGGATCTTTCAGTATATCCACAT
XPO1_250	AGTATATCCACATTCTTGGAGGA
XPO1_251	AGAAAAGGTAGAAATACTTACTT
XPO1_252	GTTGCCTGCTGGATTATACTATC
XPO1_253	CTATCAAGTGTTCTTGTACTGTT
XPO1_254	TATCAAGTGTTCTTGTACTGTTT
XPO1_255	ATCTGTTTGTGCACCAATCATGT
XPO1_256	TGCACCAATCATGTACCCCACAG
XPO1_257	ATCAATAAATGGCATCACTTCTC
XPO1_258	TGGGCTATTTTAATGAAAGTATC
XPO1_259	GGGCTATTTTAATGAAAGTATCA
XPO1_260	GGCTATTTTAATGAAAGTATCAC
XPO1_261	AATGAAAGTATCACAAGCCATAT
XPO1_262	ATGAAAGTATCACAAGCCATATC
XPO1_263	CCATGCATGAATTCGAACAGCTT
XPO1_264	CAGTGAGCTCTCAAAAAACGTGG
XPO1_265	ATGCAATAATAGCTTTATTATCT
XPO1_266	TTATCTTTGCCTCTTTTCTGTTC
XPO1_267	CCTCTTTTCTGTTCACATAATCC
XPO1_268	CTGTTCACATAATCCTAATAGAT
XPO1_269	TGTTCACATAATCCTAATAGATC
XPO1_270	TAACAGTAACAAGAAATCGTTTT
XPO1_271	TCGTCCTCTTCATGCATTGCTCC
XPO1_272	CGTCCTCTTCATGCATTGCTCCA
XPO1_273	GTCCTCTTCATGCATTGCTCCAC
XPO1_274	TCCATGACCACTCTGTACCATTC
XPO1_275	CCATGACCACTCTGTACCATTCA
XPO1_276	CATGACCACTCTGTACCATTCAC
XPO1_277	TGTATCTACATAATCCAGATGAG
XPO1_278	TTAACTTACCCAATGTTTCCCTC
XPO1_279	CCTCATATTCTTATACAAATTTA
XPO1_280	TGGAATCTGTATCCTTCATGAAT
XPO1_281	GCCATTCGACTAACCATTAATAA
XPO1_282	AAAGATTTCAGTTTCTTCTACTT
XPO1_283	AAGATTTCAGTTTCTTCTACTTC
XPO1_284	AGTTTCTTCTACTTCAGATACCA
XPO1_285	TTCTACTTCAGATACCAACAACA
XPO1_286	CCTGAGATTTAATCTTTTTTCTA
XPO1_287	ATCTTTTTTCTATAAGTTGATCA
XPO1_288	TTCTATAAGTTGATCATGTTCCT
XPO1_289	TCTATAAGTTGATCATGTTCCTT
XPO1_290	CTATAAGTTGATCATGTTCCTTA
XPO1_291	TATAAGTTGATCATGTTCCTTAA
XPO1_292	GAATGAAGTTCTGTTCATCATCT
XPO1_293	AATGAAGTTCTGTTCATCATCTT
XPO1_294	CCATTTGAGTACGCAAGTCGAAT
XPO1_295	CATTTGAGTACGCAAGTCGAATA
XPO1_296	AGTACGCAAGTCGAATATTGGTA
XPO1_297	AAGGAAGCATCTGCAAATTTTAA
XPO1_298	CAAGATAGTATTATATTACCTGC
XPO1_299	AAGATAGTATTATATTACCTGCT
XPO1_300	GTTGCATCATTGTCAGAGTAAAT
XPO1_301	GAAACATTGGAACATTCAGGAAC
XPO1_302	GTCTCAAAAATATATCCCAGGGG
XPO1_303	CAAGGTTGCATGTACAAGTGGAG
XPO1_304	GAGAATTTTCCTATAACAAAACA
XPO1_305	AGAATTTTCCTATAACAAAACAC
XPO1_306	CCTATAACAAAACACACTTGTAA
XPO1_307	CTATAACAAAACACACTTGTAAA
XPO1_308	ATCTATAATACTAATAAAAATGA
XPO1_309	AATGCTTAGATTTGACTTGGGTT
XPO1_310	ACTTGGGTTATCTGTCCACTAGA
XPO1_311	AGAATCACCATATTATTTTGACA
XPO1_312	GACAGAGACTTTCGCTGGTCCTA
XPO1_313	ACAGAGACTTTCGCTGGTCCTAC
XPO1_314	GCTGGTCCTACTTGCTCCAACAA
XPO1_315	GGCCATTCTTGTTTCAGTATCTA
XPO1_316	AGTATCTAAAACAAGACATGAAA
XPO1_317	ATTTTCCGATATACACCTTTTCT
XPO1_318	CCGATATACACCTTTTCTTTCTA
XPO1_319	CGATATACACCTTTTCTTTCTAA
XPO1_320	CTTTCTAAGGAAAAGTAAAAGAT
XPO1_321	TTTCTAAGGAAAAGTAAAAGATT
XPO1_322	TAAGGAAAAGTAAAAGATTAAAT
XPO1_323	TTTATTCCTATTAAAAAAATTGC
XPO1_324	TTATTCCTATTAAAAAAATTGCA
XPO1_325	TATTCCTATTAAAAAAATTGCAC
XPO1_326	ATTCCTATTAAAAAAATTGCACG
XPO1_327	TTCCTATTAAAAAAATTGCACGT
XPO1_328	TAATTCTTTATTTTCCTACCTTC
XPO1_329	TTTTCCTACCTTCGCACTGGTTC
XPO1_330	CCTACCTTCGCACTGGTTCCTTG
XPO1_331	CTACCTTCGCACTGGTTCCTTGG
XPO1_332	TATCACATTTTCCAAAATTTGTA
XPO1_333	ATCACATTTTCCAAAATTTGTAG
XPO1_334	TCACATTTTCCAAAATTTGTAGT
XPO1_335	CCAAAATTTGTAGTCCATAGTAC
XPO1_336	CAAAATTTGTAGTCCATAGTACT
XPO1_337	TAGTCCATAGTACTGAAAATTGG
XPO1_338	AAAACCACCACTTGCTTACTTTC
XPO1_339	AAACCACCACTTGCTTACTTTCG
XPO1_340	GTATTCATATTCTGAGAAAATTC
XPO1_341	AATGTGTCAGTACTTCTTGAGCC
XPO1_342	CTAAAATATTATTAAAAAAAACA
XPO1_343	GGTTGGCTACTTTACCTGGGCTC
XPO1_344	GTTGGCTACTTTACCTGGGCTCC
XPO1_345	CCTGGGCTCCTTCTCCATGGTAT
XPO1_346	TGGCTGAAATCAAGCAGCTGACG
XPO1_347	GGCTGAAATCAAGCAGCTGACGA
XPO1_348	GCTGAAATCAAGCAGCTGACGAG
ERCC3_1	CTAAAGCGCTTGAAGAGCGGGTG
ERCC3_2	CTGGGCGCCTTGCTCCGCGATGA
ERCC3_3	CTCACCTGGCTGGATCTGGAGCC
ERCC3_4	TGTAAGAGCTGCTGTTGCTCTTC
ERCC3_5	GTCGAAAACGCCAAGTCTTCCTC
ERCC3_6	TCGAAAACGCCAAGTCTTCCTCC
ERCC3_7	GTGATCACCTGCAAAGCCCAAGC
ERCC3_8	CTGTGTGTCCTGGGATACCAGTG
ERCC3_9	CCTTTTTTAGCTCGAAGCACCCG
ERCC3_10	TTAGCTCGAAGCACCCGCCCTAG
ERCC3_11	TAGCTCGAAGCACCCGCCCTAGC
ERCC3_12	AGCTCGAAGCACCCGCCCTAGCC
ERCC3_13	GCTCGAAGCACCCGCCCTAGCCT
ERCC3_14	GGCTTCCTGACGCCTGGAGCCAC
ERCC3_15	CTTCCGGCAGATCAAACGAAGTG
ERCC3_16	GGGGTTGTGCTTGAAATTCTGGA
ERCC3_17	GGGTTGTGCTTGAAATTCTGGAG
ERCC3_18	CATCCTTTCCCCCTGAGACGTAG
ERCC3_19	CCCCTGAGACGTAGGTCCGTAGA
ERCC3_20	CAATTCTTACTTGTTCAGTCGAA
ERCC3_21	AATTCTTACTTGTTCAGTCGAAT
ERCC3_22	GGGCAAACACATTGTCAGCAAAG
ERCC3_23	ATGAAACTTGATCAGAAACTGGC
ERCC3_24	TTGGGGTTCATGGTGTACAGCAA
ERCC3_25	TTGGTTTTGATTGCCACATATTC
ERCC3_26	GATTGCCACATATTCCCGGTAAA
ERCC3_27	ATTGCCACATATTCCCGGTAAAA
ERCC3_28	GCGATGTAGCCATTATTCTGCAG
ERCC3_29	AATCCACAATTTTGTCATCTTCG
ERCC3_30	GTCATCTTCGCGGACGAGGGTCG
ERCC3_31	TCATCTTCGCGGACGAGGGTCGC
ERCC3_32	GGTGGTGTGGCCCAGCATGGAGT
ERCC3_33	GTGGTGTGGCCCAGCATGGAGTA
ERCC3_34	CACTGCTCCACAGAAACAGCTGA
ERCC3_35	CTGACAGTGCATGCAGCAGTCAC
ERCC3_36	TGACAGTGCATGCAGCAGTCACA
ERCC3_37	CAGCACCTACAAGAAACAAGAGT
ERCC3_38	CAAACATCTTTCGCAAGCTCTTC
ERCC3_39	GCAAGCTCTTCTCCTGATAGGGT
ERCC3_40	GGTCAATGTTGATATCAGGGTTG
ERCC3_41	TGGAGTTCCTCAATCATTTCCTG
ERCC3_42	CTGGAAAGAGGGCACAAAAGGGG
ERCC3_43	CTCATAGAAGTCAAACAGGTCCA
ERCC3_44	CCCTGTGGATCTGTCACTCGGGA
ERCC3_45	AGCAGTCTTAGAAATCTGTGAGA
ERCC3_46	CTTGTGAAAGTCTCTGTGATGAG
ERCC3_47	TTAAGCGGCATTCTCGGATCACG
ERCC3_48	AACGAAGTATCTGCAAGCAGGGG
ERCC3_49	CCATAGCTGACAGTACACAACTG
ERCC3_50	CATAGCTGACAGTACACAACTGC
ERCC3_51	CAGCCCAACGCTGACAGCTGCAT
ERCC3_52	TACTCATGCACATGGGTTGGTCG
ERCC3_53	TAAACTGGAGAGAAGGCTTCCAA
ERCC3_54	CAGCCTGTAGTCCTTGGCTCCAT
ERCC3_55	GTGCCTGACTCATCCACCTGCTT
ERCC3_56	TTCTTGTCTGCAAGATACCAACA
ERCC3_57	GCCCATGGCAGCTACAGCAGCAG
ERCC3_58	CCCATGGCAGCTACAGCAGCAGA
ERCC3_59	AGGAGTGTGCGGAGCGGCAGCTA
ERCC3_60	TCCATTTGGTATCTCTCAGGCTC
ERCC3_61	GTATCTCTCAGGCTCCCGATGGC
ERCC3_62	CAAATATGCCCAAGACTTCTTGG
ERCC3_63	TTAAGGCAAGTGACAGCTGAGAC
ERCC3_64	CAGTTGTGTACTGTCAGCTATGG
ERCC3_65	ACAAGCAAATCTGCCGTATGTGG
ERCC3_66	TAAGACTGCTGAAAGCAGTGGTG
ERCC3_67	ACTTCTATGAGCAAATGGACAAG
ERCC3_68	GAAGTCAAGCAGGTTAGTGAATG
ERCC3_69	AAGTCAAGCAGGTTAGTGAATGT
ERCC3_70	GTGCCCTCTTTCCAGGAAATGAT
ERCC3_71	TGCCCTCTTTCCAGGAAATGATT
ERCC3_72	CAGGAAATGATTGAGGAACTCCA
ERCC3_73	GAAACGGGCGTGCACGTTCGGGG
ERCC3_74	TTGTAGGTGCTGGAAAGTCCCTG
ERCC3_75	TGTGGAGCAGTGGAAAGCCCAGT
ERCC3_76	CTCAGCCAAGATGTTCCGAAGGG
ERCC3_77	ACTGCGACCCTCGTCCGCGAAGA
ERCC3_78	AATTTTCTGATTGGGCCTAAGCT
ERCC3_79	CTGATTGGGCCTAAGCTCTACGA
ERCC3_80	TGATTGGGCCTAAGCTCTACGAA
ERCC3_81	ACCGGGAATATGTGGCAATCAAA
ERCC3_82	CCGGGAATATGTGGCAATCAAAA
ERCC3_83	GAGCTTGCCAGTTTCTGATCAAG
ERCC3_84	TGATCAAGTTTCATGAAAGGAGG
ERCC3_85	ATGAAAGGAGGAATGACAAGATT
ERCC3_86	CTGACAATGTGTTTGCCCTAAAG
ERCC3_87	CCCTAAAGGAATATGCCATTCGA
ERCC3_88	AAGCACAACCCCAAAATTAACAC
ERCC3_89	TGTAGGTAGGTGACACTTCGTTT
ERCC3_90	ATCTGCCGGAAGCAAATGTCCTC
ERCC3_91	TCATTTTTTCCTGCAGGGATGGT
ERCC3_92	TTCCTGCAGGGATGGTTGCAGAA
ERCC3_93	TCCTGCAGGGATGGTTGCAGAAG
ERCC3_94	CCTGCAGGGATGGTTGCAGAAGA
ERCC3_95	CTGCAGGGATGGTTGCAGAAGAG
ERCC3_96	TCTACTCACTGGTATCCCAGGAC
ERCC3_97	CTACTCACTGGTATCCCAGGACA
ERCC3_98	TACTCACTGGTATCCCAGGACAC
ERCC3_99	CAGGTGATCACGAAACTCGCTGG
ERCC3_100	CGACAAAAGAAGAGCAACAGCAG
ERCC3_101	GACAAAAGAAGAGCAACAGCAGC
ERCC3_102	GCTCCAGATCCAGCCAGGTGAGT
ERCC3_103	GCACCATGAGTTCTATGTCTGGG
ERCC3_104	GGAAATGATGCTTAGGCAGGGTA
H2BFM_1	CCCCGGGTGCTGAAGCAGGTTCA
H2BFM_2	CCAGGAGGCCGTGAGTGTCATGG
H2BFM_3	CCAGAACTTCATTATGTGCGATA
H2BFM_4	CAGAACTTCATTATGTGCGATAT
H2BFM_5	TCTGTTGCCATATCGCACATAAT
H2BFM_6	GGTGTACCTGAGGGCGGCATTCG
H2BFM_7	GTGTACCTGAGGGCGGCATTCGT
H2BFM_8	GGCTCCTGGATGCTCTGGCCTTC
KIF11_1	TTGGCGGGGACCGTCATGGCGTC
KIF11_2	TGGCGGGGACCGTCATGGCGTCG
KIF11_3	GGCGGGGACCGTCATGGCGTCGC
KIF11_4	GCGGGGACCGTCATGGCGTCGCA
KIF11_5	TGTATTTCTTTTTATAGACCATT
KIF11_6	TTTTTATAGACCATTTAATTTGG
KIF11_7	TATAGACCATTTAATTTGGCAGA
KIF11_8	ATAGACCATTTAATTTGGCAGAG
KIF11_9	TAGACCATTTAATTTGGCAGAGC
KIF11_10	ATTTGGCAGAGCGGAAAGCTAGC
KIF11_11	GCAGAGCGGAAAGCTAGCGCCCA
KIF11_12	GATATGGTAACATATGGTGCAAT
KIF11_13	ATATGGTAACATATGGTGCAATT
KIF11_14	TTTTTTAATTTTTTTCGTTAGGT
KIF11_15	TTTTTAATTTTTTTCGTTAGGTG
KIF11_16	TTTTAATTTTTTTCGTTAGGTGT
KIF11_17	TTTAATTTTTTTCGTTAGGTGTT
KIF11_18	TTAATTTTTTTCGTTAGGTGTTT
KIF11_19	TAATTTTTTTCGTTAGGTGTTTG
KIF11_20	AATTTTTTTCGTTAGGTGTTTGG
KIF11_21	ATTTTTTTCGTTAGGTGTTTGGA
KIF11_22	TTTCGTTAGGTGTTTGGAGCATC
KIF11_23	TTCGTTAGGTGTTTGGAGCATCT
KIF11_24	TCGTTAGGTGTTTGGAGCATCTA
KIF11_25	CGTTAGGTGTTTGGAGCATCTAC
KIF11_26	GTTAGGTGTTTGGAGCATCTACT
KIF11_27	GAGCATCTACTAAACAGATTGAT
KIF11_28	CCGAAGTGTTGTTTGTCCAATTC
KIF11_29	TCCAATTCTGGATGAAGTTATTA
KIF11_30	CGTAAGTAAAAGGGTGTTTTTTC
KIF11_31	ACACTTGTTAATCTTTACAGGTA
KIF11_32	CAGGTATGGCCAAACTGGCACTG
KIF11_33	ACAATGGAAGGTGAAAGGTCACC
KIF11_34	CAATGGAAGGTGAAAGGTCACCT
KIF11_35	AGGATCCCTTGGCTGGTATAATT
KIF11_36	TGAGAAACTTACTGATAATGGTA
KIF11_37	GAGAAACTTACTGATAATGGTAC
KIF11_38	AGAAACTTACTGATAATGGTACT
KIF11_39	CAGTCAAAGTGTCTCTGTTGGAG
KIF11_40	AGTCAAAGTGTCTCTGTTGGAGA
KIF11_41	TGATCTTCTTAATCCATCATCTG
KIF11_42	GATCTTCTTAATCCATCATCTGA
KIF11_43	ATCTTCTTAATCCATCATCTGAT
KIF11_44	TGAGAGACTACAGATGTTTGATG
KIF11_45	ATGATCCCCGTAACAAGGTAATT
KIF11_46	GGTATTTTGGTCAGAGAGGAGTG
KIF11_47	GTATTTTGGTCAGAGAGGAGTGA
KIF11_48	GGTCAGAGAGGAGTGATAATTAA
KIF11_49	GTCAGAGAGGAGTGATAATTAAA
KIF11_50	GAAGAAATTACAGTACACAACAA
KIF11_51	AGAAAAGGGGGCAGCAAAAAGGA
KIF11_52	GAAAAGGGGGCAGCAAAAAGGAC
KIF11_53	CTAGTCGTTCCCACTCAGTTTTC
KIF11_54	TAGTCGTTCCCACTCAGTTTTCT
KIF11_55	CTCTGTTACAATACATATGAAAG
KIF11_56	TCTGTTACAATACATATGAAAGA
KIF11_57	TTTTTATTTTTAAAATTAAAGGT
KIF11_58	TATTTTTAAAATTAAAGGTTGAT
KIF11_59	ATTTTTAAAATTAAAGGTTGATC
KIF11_60	TTTTTAAAATTAAAGGTTGATCT
KIF11_61	TAAAATTAAAGGTTGATCTTGCA
KIF11_62	AAAATTAAAGGTTGATCTTGCAG
KIF11_63	AAATTAAAGGTTGATCTTGCAGG
KIF11_64	GGAAGGGTCATTACTGCCCTTGT
KIF11_65	TCCTGCATCTCTCAATCTTGAGG
KIF11_66	CTTTCCATGACAGGAAACTCTGA
KIF11_67	CATGACAGGAAACTCTGAGTACA
KIF11_68	AAACGAGATCTTGCTGCAGCCCG
KIF11_69	TGAAGAAAATTTTAGGTAAGCCC
KIF11_70	AGGTAAGCCCTTGGCTATGGAGT
KIF11_71	GGTAAGCCCTTGGCTATGGAGTT
KIF11_72	TTTTAGAGTCATGAGTGGAAAAT
KIF11_73	AGAGTCATGAGTGGAAAATTAAC
KIF11_74	GAGTCATGAGTGGAAAATTAACT
KIF11_75	TTAAATTCTTATATTTAGGTTAC
KIF11_76	TAAATTCTTATATTTAGGTTACA
KIF11_77	AAATTCTTATATTTAGGTTACAG
KIF11_78	AATTCTTATATTTAGGTTACAGA
KIF11_79	GGTTACAGAGTTGTTTATGGATA
KIF11_80	TGGATAATAAAAATGAACTTGAC
KIF11_81	CAAGAAACTAAATTACAACTTGT
KIF11_82	GAAAGTACTGAGGAGAAACTTCA
KIF11_83	TAAAAATATAGCTGCTTAACACA
KIF11_84	AAAAATATAGCTGCTTAACACAG
KIF11_85	AAAATATAGCTGCTTAACACAGT
KIF11_86	TGGCAAAAACCTGAATAGTCTGT
KIF11_87	GGCAAAAACCTGAATAGTCTGTT
KIF11_88	GCAAAAACCTGAATAGTCTGTTT
KIF11_89	ATAATATGGAAGAATTAATTAAG
KIF11_90	GTAAGTTCAGGCTGTTCTGTTCT
KIF11_91	TGTTTTTGTTTGTTATAGGTAAT
KIF11_92	TGTTTGTTATAGGTAATCTGCTG
KIF11_93	GTTTGTTATAGGTAATCTGCTGT
KIF11_94	TTTGTTATAGGTAATCTGCTGTC
KIF11_95	TTATAGGTAATCTGCTGTCTTCC
KIF11_96	TCAGATTTTTAATATGATACTAA
KIF11_97	TAATATGATACTAAAAGAACAAT
KIF11_98	AATATGATACTAAAAGAACAATC
KIF11_99	ATATGATACTAAAAGAACAATCA
KIF11_100	TTTATTTCTGAAACCAGAATGTA
KIF11_101	TTTCTGAAACCAGAATGTACTCA
KIF11_102	TGAAACCAGAATGTACTCAAGAC
KIF11_103	ATCCCCAACTGTGGTGTCTATAC
KIF11_104	TCCCCAACTGTGGTGTCTATACT
KIF11_105	CAAGACTTCATTGACAGTGGCCG
KIF11_106	AAGACTTCATTGACAGTGGCCGA
KIF11_107	TGTTTCTTCAAAGATAGAAGATC
KIF11_108	GTTTCTTCAAAGATAGAAGATCA
KIF11_109	TTTCTTCAAAGATAGAAGATCAA
KIF11_110	TTCAAAGATAGAAGATCAAAAAA
KIF11_111	TCAGTATACTGTGTAACAATCTA
KIF11_112	TTCCTTGGTTGAGTCACAAAAGC
KIF11_113	TTACAGGAACTTTGCAAGTTAAT
KIF11_114	CAAGTTAATGAATCTTTGGACAG
KIF11_115	GACAGAGAGATTCTGTGCTTTGG
KIF11_116	GAGGAAAAGTGTGAAAATATACA
KIF11_117	CCTATAGGAAATCTAAGGATATA
KIF11_118	CTATAGGAAATCTAAGGATATAG
KIF11_119	CACAGTCAAAAATTTTGTGCTGA
KIF11_120	ACAGTCAAAAATTTTGTGCTGAT
KIF11_121	GTGCTGATTCTGATGGCTTCTCA
KIF11_122	TGCTGATTCTGATGGCTTCTCAC
KIF11_123	AACCAAGAAGGTACAAAATTGGT
KIF11_124	ACCAAGAAGGTACAAAATTGGTT
KIF11_125	TTTTTCTGAACAGTGGGTATCTT
KIF11_126	TCTGAACAGTGGGTATCTTCCTT
KIF11_127	CTGAACAGTGGGTATCTTCCTTA
KIF11_128	TGAACAGTGGGTATCTTCCTTAA
KIF11_129	TTTGCATCATTTACAGGTTGTAA
KIF11_130	CATCATTTACAGGTTGTAAGCCA
KIF11_131	CAGGTTGTAAGCCAATGTTGTGA
KIF11_132	TCTTGATCAGATGACTATTGATG
KIF11_133	CTTGATCAGATGACTATTGATGA
KIF11_134	TTGATCAGATGACTATTGATGAA
KIF11_135	ACTAAGCTTAATTGCTTTCTGGA
KIF11_136	TGGAACAGGATCTGAAACTGGAT
KIF11_137	TACCCATCAACACTGGTAAGAAC
KIF11_138	TTCTTTTAGGATGTGGATGTAGA
KIF11_139	AGGATGTGGATGTAGAAGAGGCA
KIF11_140	GGATGTGGATGTAGAAGAGGCAG
KIF11_141	TCCAGGTATGTCATATCAGATAA
KIF11_142	CCAGGTATGTCATATCAGATAAC
KIF11_143	CAGGTATGTCATATCAGATAACC
KIF11_144	CCCGCCTTAAATCCACAGCATAA
KIF11_145	CCGCCTTAAATCCACAGCATAAA
KIF11_146	ATTCACTTGGGGGTTGGCAATTT
KIF11_147	TAACCAAGTGCTCTGTAGTTTCT
KIF11_148	TTCCACTTTAGACCTCTCCAGTG
KIF11_149	GACCTCTCCAGTGTGTTAATGCC
KIF11_150	CTTTGTCTTTTCCATGTGATTTT
KIF11_151	TTTGTCTTTTCCATGTGATTTTT
KIF11_152	TCTTTTCCATGTGATTTTTTATG
KIF11_153	CCATGTGATTTTTTATGCTGTGG
KIF11_154	CATGTGATTTTTTATGCTGTGGA
KIF11_155	TTATGCTGTGGATTTAAGGCGGG
KIF11_156	TATGCTGTGGATTTAAGGCGGGA
KIF11_157	ATGCTGTGGATTTAAGGCGGGAA
KIF11_158	TGCTGTGGATTTAAGGCGGGAAA
KIF11_159	AATTTACCGGAATTGTCTCTTCT
KIF11_160	CCGGAATTGTCTCTTCTTTGTTG
KIF11_161	TTGTTTTCTGAACAGTTTAGCAT
KIF11_162	CTGAACAGTTTAGCATCATTAAC
KIF11_163	TGAACAGTTTAGCATCATTAACA
KIF11_164	GCATCATTAACAGCTCAGGCTGT
KIF11_165	CTTTTCAGCTGATCAAGGAGATG
KIF11_166	CAGCTGATCAAGGAGATGTTCAC
KIF11_167	AGCTGATCAAGGAGATGTTCACG
KIF11_168	CCTCTGTGGTGTCGTACCTTTAA
KIF11_169	CTCTGTGGTGTCGTACCTTTAAC
KIF11_170	TCTTTTAAAGTACCTGTTGGGAT
KIF11_171	AAAGTACCTGTTGGGATATCCAG
KIF11_172	AAGTACCTGTTGGGATATCCAGT
KIF11_173	AGATCCTGTTCCAGAAAGCAATT
KIF11_174	TATGGTTTCATTAAGTTCTAGAT
KIF11_175	ATGGTTTCATTAAGTTCTAGATT
KIF11_176	TGGTTTCATTAAGTTCTAGATTT
KIF11_177	ATTAAGTTCTAGATTTTGTGCTA
KIF11_178	GTGCTATCAATTTATCTTCATCA
KIF11_179	TGCTATCAATTTATCTTCATCAA
KIF11_180	TCTTCATCAATAGTCATCTGATC
KIF11_181	TCATGAGCTGCCTTACGTCCATC
KIF11_182	TCAGTGATGTCTGAACTTGAAGC
KIF11_183	ATTTAAGGAAGATACCCACTGTT
KIF11_184	AGGAAGATACCCACTGTTCAGAA
KIF11_185	TTCCAGGTTGCCATTGAGTTTAT
KIF11_186	TCCAGGTTGCCATTGAGTTTATC
KIF11_187	CCAGGTTGCCATTGAGTTTATCA
KIF11_188	CAGGTTGCCATTGAGTTTATCAG
KIF11_189	TCAGAGTGTTTCACAGATTCTTC
KIF11_190	ACAGATTCTTCAACCAATTTTGT
KIF11_191	GTACCTTCTTGGTTAAAATTTCT
KIF11_192	TACCTTCTTGGTTAAAATTTCTG
KIF11_193	TGAGTTCCTGTGAGAAGCCATCA
KIF11_194	TGACTGTGAAAAGTCATTTTGTT
KIF11_195	GACTGTGAAAAGTCATTTTGTTG
KIF11_196	ACTGTGAAAAGTCATTTTGTTGA
KIF11_197	GTTGACTATATCCTTAGATTTCC
KIF11_198	TTGACTATATCCTTAGATTTCCT
KIF11_199	CTATAGGAAAAGAGAATGACACT
KIF11_200	AAAATAGCTTACTGCTGTATATT
KIF11_201	CCTGGACACTACTAAGTGGTTTC
KIF11_202	CTGGACACTACTAAGTGGTTTCT
KIF11_203	TGTATATTTTCACACTTTTCCTC
KIF11_204	CACACTTTTCCTCCAAAGCACAG
KIF11_205	ACACTTTTCCTCCAAAGCACAGA
KIF11_206	CCTCCAAAGCACAGAATCTCTCT
KIF11_207	CTCCAAAGCACAGAATCTCTCTG
KIF11_208	TTGTCTTCAGGTCTTCAGTTAGG
KIF11_209	CACATTGCTTTTGTGACTCAACC
KIF11_210	GTGACTCAACCAAGGAACAAATG
KIF11_211	TGACTCAACCAAGGAACAAATGG
KIF11_212	CTTGTAGTTCATGTAGATTGTTA
KIF11_213	TTGTAGTTCATGTAGATTGTTAC
KIF11_214	TTTGATCTTCTATCTTTGAAGAA
KIF11_215	TTGATCTTCTATCTTTGAAGAAA
KIF11_216	TGATCTTCTATCTTTGAAGAAAC
KIF11_217	GATCTTCTATCTTTGAAGAAACA
KIF11_218	ATCTTCTATCTTTGAAGAAACAA
KIF11_219	TTACCTTATCGGCCACTGTCAAT
KIF11_220	GTTGACTATTGATTTTCAGTATA
KIF11_221	CAGTATAGACACCACAGTTGGGG
KIF11_222	AGTATAGACACCACAGTTGGGGA
KIF11_223	CAGTGAACTTAGAAGATCAGTCT
KIF11_224	AAAGGATGTACTAACAATCAATT
KIF11_225	AAGGATGTACTAACAATCAATTC
KIF11_226	ACTTTCTGCTGCTAATGATTGTT
KIF11_227	CTTTCTGCTGCTAATGATTGTTC
KIF11_228	TGCTGCTAATGATTGTTCTTTTA
KIF11_229	AGTATCATATTAAAAATCTGAGA
KIF11_230	GTATCATATTAAAAATCTGAGAA
KIF11_231	CTGGAATAGATGTGAGAGATCCA
KIF11_232	TGGAATAGATGTGAGAGATCCAA
KIF11_233	GCTTTGAGCTGCCATCCTTAATT
KIF11_234	CTTTGAGCTGCCATCCTTAATTA
KIF11_235	AGCTGCCATCCTTAATTAATTCT
KIF11_236	TGCCAAAAATATCCTGAGCTTCT
KIF11_237	GCCAAAAATATCCTGAGCTTCTG
KIF11_238	CCAAAAATATCCTGAGCTTCTGC
KIF11_239	GAATGGAGACCAGATACATCTTT
KIF11_240	GTAGTTTCTTCAACTGTGTTAAG
KIF11_241	TAGTTTCTTCAACTGTGTTAAGC
KIF11_242	TTCAACTGTGTTAAGCAGCTATA
KIF11_243	TCCTCAGTACTTTCCAAAGCTGA
KIF11_244	CAAAGCTGATGTGATATATTCTT
KIF11_245	ACAAGTTGTAATTTAGTTTCTTG
KIF11_246	GTTTCTTGCAAATGTTTTTGAGT
KIF11_247	TTGCAAATGTTTTTGAGTGGTTT
KIF11_248	TGAGTGGTTTCAAGTTCTTGTGT
KIF11_249	GAGTGGTTTCAAGTTCTTGTGTT
KIF11_250	AGTGGTTTCAAGTTCTTGTGTTT
KIF11_251	AAGTTCTTGTGTTTTATTTTGCA
KIF11_252	ATTTTGCAGGTCAGATTTACACT
KIF11_253	TTTTGCAGGTCAGATTTACACTG
KIF11_254	GCAGGTCAGATTTACACTGGTCA
KIF11_255	CAGGTCAGATTTACACTGGTCAA
KIF11_256	CACTGGTCAAGTTCATTTTTATT
KIF11_257	TATTATCCATAAACAACTCTGTA
KIF11_258	ATTATCCATAAACAACTCTGTAA
KIF11_259	TTATCCATAAACAACTCTGTAAC
KIF11_260	AAGTGCTTACCCTATTCAGCTCC
KIF11_261	AGTGCTTACCCTATTCAGCTCCT
KIF11_262	TTCAATCAATTCTACAATCTGCT
KIF11_263	TCAATCAATTCTACAATCTGCTC
KIF11_264	CAATCAATTCTACAATCTGCTCT
KIF11_265	AATCAATTCTACAATCTGCTCTT
KIF11_266	CCACTCATGACTCTAAAATAAAG
KIF11_267	CACTCATGACTCTAAAATAAAGT
KIF11_268	CTTCAGAAATATACACTCCATTT
KIF11_269	TTCAGAAATATACACTCCATTTT
KIF11_270	TCTCACGGGCTGCAGCAAGATCT
KIF11_271	CTCACGGGCTGCAGCAAGATCTC
KIF11_272	TCACGGGCTGCAGCAAGATCTCG
KIF11_273	AAACGTTCTATCTCCTCCGTATA
KIF11_274	AACGTTCTATCTCCTCCGTATAC
KIF11_275	TTGGTGAGTTTCTGATTCACTTC
KIF11_276	TGGTGAGTTTCTGATTCACTTCA
KIF11_277	GGTGAGTTTCTGATTCACTTCAG
KIF11_278	GTGAGTTTCTGATTCACTTCAGG
KIF11_279	TGATTCACTTCAGGCTTATTCAA
KIF11_280	CTCTATGAGCATATTCCAATGTA
KIF11_281	CTGTCATGGAAAGGAAAGGTCAA
KIF11_282	AAAGGGCTTACCTCAAGATTGAG
KIF11_283	GATTCTCGATAAGGAACATGAGG
KIF11_284	TACAAGGGCAGTAATGACCCTTC
KIF11_285	TATTTCCAGCTTCCCGAGCTCTC
KIF11_286	CAGCTTCCCGAGCTCTCTTATCA
KIF11_287	CACTTCCTGCAAGATCAACCTTT
KIF11_288	ACTTCCTGCAAGATCAACCTTTA
KIF11_289	CGATTTTAACAAGCTCTTCTCCA
KIF11_290	AACAAGCTCTTCTCCATCAATCG
KIF11_291	ACAAGCTCTTCTCCATCAATCGT
KIF11_292	TTTCATATGTATTGTAACAGAGA
KIF11_293	ATATGTATTGTAACAGAGAAAAC
KIF11_294	TTACCTAGAGTATGCATTCATCA
KIF11_295	TGCTGCCCCCTTTTCTAAAATTT
KIF11_296	GCTGCCCCCTTTTCTAAAATTTG
KIF11_297	CTGCCCCCTTTTCTAAAATTTGA
KIF11_298	CTAAAATTTGATAGACTTCATCC
KIF11_299	TAAAATTTGATAGACTTCATCCT
KIF11_300	ATAGACTTCATCCTTGTTGTGTA
KIF11_301	TTCTAAACCTTTAATTATCACTC
KIF11_302	ATTATCACTCCTCTCTGACCAAA
KIF11_303	ATTCTCAAAGACTGAATTACCTT
KIF11_304	ACTGAAAATTCAGTACCATTATC
KIF11_305	TCAAAAATTTGATGAAGGGTACG
KIF11_306	ATGAAGGGTACGTGGAATTATAC
KIF11_307	ACCTTCCATTGTAAAAGTTTTTC
KIF11_308	TCCAGTGCCAGTTTGGCCATACC
KIF11_309	CCAGTGCCAGTTTGGCCATACCT
KIF11_310	CAGTGCCAGTTTGGCCATACCTG
KIF11_311	GCCATACCTGTAAAGATTAACAA
KIF11_312	ACTTACGCAAAGATAGTGCAATT
KIF11_313	CTTACGCAAAGATAGTGCAATTA
KIF11_314	GTAGATGCTCCAAACACCTAACG
KIF11_315	CCTTGAGCTCTTGTCAGCCAATC
KIF11_316	CTTGAGCTCTTGTCAGCCAATCC
KIF11_317	CGTACAGGATCACATTCTACTAT
KIF11_318	GTACAGGATCACATTCTACTATT
KIF11_319	CGCTCTGCCAAATTAAATGGTCT
KIF11_320	TTCTTCGCAGACGAATTTGGCTG
KIF11_321	GCTGCGACGCCATGACGGTCCCC
PAK4_1	GGAAGAGGAAGAAGCGGGTGGAG
PAK4_2	AGAACATGTCGGTGACACGCTCC
PAK4_3	ACACCTACCCGAGGGCTGACACG
PAK4_4	AGGGGGAGCCTCATGACGTGGCC
PAK4_5	TCCCCTGTGAGGGTAGGTGAGCT
PAK4_6	CCAGCCAGGGAGGGGCCTACCTT
PAK4_7	AGGGGTGGCTCGTTGAAGTAGGG
PAK4_8	AGTCCCCACTGAGCTGGAACCTG
PAK4_9	CTAAGGAGGGACGGGGAGGGGGT
PAK4_10	GAGGGAGGGTGGGAGGGAGGGGT
PAK4_11	GAAGACTTGGGCCTCTTCTCTGG
PAK4_12	GCACCTTTGCTGCCCCGCACGAT
PAK4_13	CTGCCCCGCACGATGGTCTGGGG
TUBB_1	CCTCCGCGCCCTCCCCTCTCCTT
TUBB_2	TTCCTGGGTGGAAGGAGAATAAG
TUBB_3	ACTTGCTTTCATGGCCCCTAAGA
TUBB_4	CTTGCTTTCATGGCCCCTAAGAG
TUBB_5	ATGGCCCCTAAGAGAGACTTTTT
TUBB_6	TTAGGGCGTGAACAGATATGTCG
TUBB_7	TAGGGCGTGAACAGATATGTCGA
TUBB_8	AGGGCGTGAACAGATATGTCGAG
TUBB_9	GGGCGTGAACAGATATGTCGAGA
TUBB_10	CTCAGACCCCCAGCCTTTTGTGC
TUBB_11	GTGCGCCGCGCGGTGGGGCGGTG
TUBB_12	TGCGCCGCGCGGTGGGGCGGTGC
TUBB_13	TCGGGGGAGCGAGTGTCTAGGGG
TUBB_14	GCCAGCTCAATGCTGACCTCCGC
TUBB_15	CATTCTAAAAGTTTTGGAGAGGG
TUBB_16	GGAGAGGGAAATCCAGGCTATTA
TUBB_17	GAGAGGGAAATCCAGGCTATTAA
TUBB_18	TAAGTATGTCCATTTCCCATCTC
TUBB_19	CCATCTCAGCTTCAAGGGAGGTG
TUBB_20	CTTACTCCCAAAAAAGAATGAAC
TUBB_21	TTACTCCCAAAAAAGAATGAACA
TUBB_22	AGTCAGTCCCCAGAGGAGAGGGG
TUBB_23	TTGGGAGTAAGAAAAGGTGGGGA
TUBB_24	TGGGAGTAAGAAAAGGTGGGGAT
TUBB_25	GGGAGTAAGAAAAGGTGGGGATT
TUBB_26	GGAGTAAGAAAAGGTGGGGATTA
TUBB_27	TGGAGGCTTAGGGACCAAGGCTG
TUBB_28	GTGACTTTAATAGCCTGGATTTC
TUBB_29	ATAGCCTGGATTTCCCTCTCCAA
TUBB_30	CCTCTCCAAAACTTTTAGAATGG
TUBB_31	AGAATGGAAAATCCCATCCCCTT
TUBB_32	GAATGGAAAATCCCATCCCCTTC
TUBB_33	GGTGAAGGCACCACACTGAAGGT
TUBB_34	CCTGCTCTGGATATGTGCAGCGG
TUBB_35	CTCGACATATCTGTTCACGCCCT
TUBB_36	TCGACATATCTGTTCACGCCCTA
RPS3A_1	GGCTCTCTGACCAGCACCATGGC
RPS3A_2	GCTCTCTGACCAGCACCATGGCG
RPS3A_3	CTAAGAAAGATTGGTATGATGTG
RPS3A_4	TAAGAAAGATTGGTATGATGTGA
RPS3A_5	TTTCTTTTGTAGAAATTGCATCT
RPS3A_6	TTCTTTTGTAGAAATTGCATCTG
RPS3A_7	TCTTTTGTAGAAATTGCATCTGA
RPS3A_8	CTTTTGTAGAAATTGCATCTGAT
RPS3A_9	TTTTGTAGAAATTGCATCTGATG
RPS3A_10	GTAGAAATTGCATCTGATGGTCT
RPS3A_11	TAGAAATTGCATCTGATGGTCTC
RPS3A_12	AAGTGAGTCTTGCTGATTTGCAG
RPS3A_13	CAGAATGATGAAGTTGCATTTAG
RPS3A_14	GAAAATTCAAGCTGATTACTGAA
RPS3A_15	TTCTCCAGACAATGATTGAAGCT
RPS3A_16	TCTCCAGACAATGATTGAAGCTC
RPS3A_17	CTCCAGACAATGATTGAAGCTCA
RPS3A_18	TCCAGACAATGATTGAAGCTCAC
RPS3A_19	ACTAAAAAACGCAACAATCAGAT
RPS3A_20	CTAAAAAACGCAACAATCAGATA
RPS3A_21	CTGTTACTGGTTTGCAGGATTCC
RPS3A_22	CAGGATTCCAGACAGCATTGGAA
RPS3A_23	TCCTCTCCATGATGTCTTCGTTA
RPS3A_24	AATGTAAGTGAGAAATCACATGA
RPS3A_25	TTTTTTTTTTTTGCCTTTTAGTG
RPS3A_26	TTTTTTTTTTTGCCTTTTAGTGG
RPS3A_27	TTTTTTTTTTGCCTTTTAGTGGG
RPS3A_28	TTTTTTTTTGCCTTTTAGTGGGA
RPS3A_29	TTTTTTTTGCCTTTTAGTGGGAA
RPS3A_30	TTTTTTTGCCTTTTAGTGGGAAA
RPS3A_31	TTTTTTGCCTTTTAGTGGGAAAG
RPS3A_32	TTTTTGCCTTTTAGTGGGAAAGC
RPS3A_33	TTTTGCCTTTTAGTGGGAAAGCT
RPS3A_34	TTTGCCTTTTAGTGGGAAAGCTC
RPS3A_35	TTGCCTTTTAGTGGGAAAGCTCA
RPS3A_36	TGCCTTTTAGTGGGAAAGCTCAT
RPS3A_37	GCCTTTTAGTGGGAAAGCTCATG
RPS3A_38	CCTTTTAGTGGGAAAGCTCATGG
RPS3A_39	AGTGGGAAAGCTCATGGAGCTTC
RPS3A_40	GTGGGAAAGCTCATGGAGCTTCA
RPS3A_41	AAGTTCAGACTTCAAATAGTGGC
RPS3A_42	CCACTATTTGAAGTCTGAACTTT
RPS3A_43	AAGTCTGAACTTTAAACAGATTC
RPS3A_44	AACAGATTCTTGGACTGGTGGTT
RPS3A_45	GCACCTGTCTCGTCCCCAGTGGC
RPS3A_46	CCAGAACTACTGCCTTCACCATG
RPS3A_47	CAGAACTACTGCCTTCACCATGA
RPS3A_48	CCACTAAAAGGCAAAAAAAAAAA
RPS3A_49	TCACTTACATTCAAACTTGGGCT
RPS3A_50	TACTTTTCTAACGAAGACATCAT
RPS3A_51	ACTTTTCTAACGAAGACATCATG
RPS3A_52	CTTTTCTAACGAAGACATCATGG
RPS3A_53	CTAACGAAGACATCATGGAGAGG
RPS3A_54	TAACGAAGACATCATGGAGAGGA
RPS3A_55	CTATGTCTTTTCCAATGCTGTCT
RPS3A_56	TATGTCTTTTCCAATGCTGTCTG
RPS3A_57	CCAATGCTGTCTGGAATCCTGCA
RPS3A_58	CAATGCTGTCTGGAATCCTGCAA
RPS3A_59	TTGACCACTTCTTTCAAGTCATT
RPS3A_60	AAGTCATTTGTCTGCACCTCTCG
RPS3A_61	TCTGCACCTCTCGGGTCATGATT
RPS3A_62	CATCATCTTCTTCCGGATTTGGC
RPS3A_63	GCGGACCTGTTGGTGCTGAGCAT
RPS3A_64	TTAGTAAAACCAACACAGAACAG
RPS3A_65	TAGTAAAACCAACACAGAACAGA
RPS3A_66	AGTAAAACCAACACAGAACAGAC
RPS3A_67	GTAAAACCAACACAGAACAGACG
RPS3A_68	GGTCTCACCTGCCATTTTTTGAC
RPS3A_69	TTGACCATGGAACACATTTTGTC
RPS3A_70	TGACCATGGAACACATTTTGTCA
RPS3A_71	GACCATGGAACACATTTTGTCAC
RPS3A_72	ACCATGGAACACATTTTGTCACG
RPS3A_73	GTCACGGGTAAGATCCATGCCAT
RPS3A_74	TCACGGGTAAGATCCATGCCATG
RPS3A_75	TACCCTGAACATCTTCAGTAATC
RPS3A_76	ACCCTGAACATCTTCAGTAATCA
RPS3A_77	CCCTGAACATCTTCAGTAATCAG
RPS3A_78	CTAAATGCAACTTCATCATTCTG
RPS3A_79	TAAATGCAACTTCATCATTCTGC
RPS3A_80	TACAAAAGAAAAAAACAAGTATC
RPS3A_81	CAATATTTCTTATATTGAACATA
RPS3A_82	TTATATTGAACATAGCAGGTGCT
RPS3A_83	ACATCATACCAATCTTTCTTAGA
RPS3A_84	TTAGAAAATGGATCAACCCTGGA
RPS3A_85	TTCTTGGCTCCCTTTTTGCCGCC
RPS3A_86	TGCCGCCTTTCGTAAGGCGCTTG
RPS3A_87	GCCGCCTTTCGTAAGGCGCTTGT
RPS3A_88	CCGCCTTTCGTAAGGCGCTTGTT
RPS3A_89	GTAAGGCGCTTGTTCTTGCCAAC
p53_1	TTATGGCGGGAGGTAGACTGACC
p53_2	TATGGCGGGAGGTAGACTGACCC
p53_3	ATGGCGGGAGGTAGACTGACCCT
p53_4	TGGCGGGAGGTAGACTGACCCTT
p53_5	TGGACTTCAGGTGGCTGTAGGAG
p53_6	GGACTTCAGGTGGCTGTAGGAGA
p53_7	GACTTCAGGTGGCTGTAGGAGAC
p53_8	ATGACGGTACAAAAGCAACATGC
p53_9	GCTGGGGAGAGGAGCTGGTGTTG
p53_10	TTGCGGAGATTCTCTTCCTCTGT
p53_11	TCGCTCTGTCGCCCAGGCTGGAG
p53_12	CTTCCACTCGGATAAGATGCTGA
p53_13	GAGAGTTGGCGTCTACACCTCAG
p53_14	TGGGAAGGGACAGAAGATGACAG
p53_15	CAGGAAGTCTGAAAGACAAGAGC
p53_16	AGGAAGTCTGAAAGACAAGAGCA
p53_17	CATAGGTCTGAAAATGTTTCCTG
p53_18	CTGACTCAGAGGGGGCTCGACGC
p53_19	CAGACCTATGGAAACTGTGAGTG
p53_20	AGACCTATGGAAACTGTGAGTGG
p53_21	TGCTCTTGTCTTTCAGACTTCCT
p53_22	AGACTTCCTGAAAACAACGTTCT
p53_23	CACCCATCTACAGTCCCCCTTGC
p53_24	ACCCATCTACAGTCCCCCTTGCC
p53_25	ATGCTGTCCCCGGACGATATTGA
p53_26	CGTCTGGGCTTCTTGCATTCTGG
p53_27	GCCAACTGGCCAAGACCTGCCCT
p53_28	CCAACTGGCCAAGACCTGCCCTG
p53_29	CGTGTGGAGTATTTGGATGACAG
p53_30	GATGACAGAAACACTTTTCGACA
p53_31	CGACATAGTGTGGTGGTGCCCTA
p53_32	GACATAGTGTGGTGGTGCCCTAT
p53_33	CCTATCCTGAGTAGTGGTAATCT
p53_34	CTATCCTGAGTAGTGGTAATCTA
p53_35	AGGTGCGTGTTTGTGCCTGTCCT
p53_36	TGCCTGTCCTGGGAGAGACCGGC
p53_37	CTTGCCTCTTTCCTAGCACTGCC
p53_38	CTAGCACTGCCCAACAACACCAG
p53_39	ACCCTTCAGGTACTAAGTCTTGG
