# Supplementary material for: Target identification of small molecules using large-scale CRISPR-Cas mutagenesis scanning of essential genes
Source: Nat Commun. 2018 Feb 5;9:502. doi: 10.1038/s41467-017-02349-8 (PMC5799254; doi:10.1038/s41467-017-02349-8)
Supplement: Supplementary file 11 — Supplementary Data 9 [file 41467_2017_2349_MOESM11_ESM.xlsx]

## Sheet: Enriched crRNAs (Selinexor)
		Maxiprep DNA Pool			After Puromycin selection			After Selinexor treatment			vs. Maxiprep	vs. Puromycin
crRNA ID	crRNA sequence	Average	%	RPM	Average	%	RPM	Average	%	RPM	Log2(Fold Change)	Log2(Fold Change)	Cut Site		Threshold	Fold Change
XPO1_100	CAGGATCTATTAGGATTATGTGA	231	0.000819946	821.257	142	0.00100028	1000.28	335189	0.719184	719184	9.48837	9.77256	C528		3.32193	10
RPS3A_66	AGTAAAACCAACACAGAACAGAC	88.5	0.000314135	314.638	0	0	0	91761.5	0.196884	196884	17.587	9.28487			6.64386	100
XPO1_2	TTCTTTATTTTCAGTAATCTATG	152.5	0.000541306	542.172	139	0.000979149	979.149	7364.5	0.0158013	15801.3	4.01099	4.86258			9.96578	1000
XPO1_328	TAATTCTTTATTTTCCTACCTTC	266	0.00094418	945.69	448	0.00315582	3155.82	6753	0.0144893	14489.3	2.19854	3.93605
KIF11_97	TAATATGATACTAAAAGAACAAT	41	0.000145531	145.764	4	2.8177e-05	28.177	812	0.00174223	1742.23	5.90079	3.57019
ABL1_16	CTTTCTTAGAGATCTTGCTGCCC	396	0.00140562	1407.87	96	0.000676247	676.247	5600.5	0.0120165	12016.5	4.14931	3.09252
XPO1_95	TAGTTTATCTTACTCATCTGGAT	188	0.000667315	668.383	0	0	0	2643.5	0.00567191	5671.91	12.4699	3.08319
RPS3A_7	TCTTTTGTAGAAATTGCATCTGA	191	0.000677964	679.048	60	0.000422654	422.654	2401.5	0.00515268	5152.68	3.60464	2.92189
KIF11_219	TTACCTTATCGGCCACTGTCAAT	293.5	0.00104179	1043.46	17	0.000119752	119.752	3451.5	0.00740556	7405.56	5.93868	2.82605
RPS3A_65	TAGTAAAACCAACACAGAACAGA	92	0.000326558	327.081	0	0	0	1048	0.0022486	2248.6	11.1355	2.77754
KIF11_213	TTGTAGTTCATGTAGATTGTTAC	274.5	0.000974351	975.91	408	0.00287405	2874.05	2874	0.00616648	6166.48	1.10109	2.65838
ERCC3_2	CTGGGCGCCTTGCTCCGCGATGA	747.5	0.00265329	2657.53	65	0.000457875	457.875	4372	0.0093806	9380.6	4.35366	1.8192
XPO1_253	CTATCAAGTGTTCTTGTACTGTT	326	0.00115715	1159	192	0.00135249	1352.49	1436.5	0.00308216	3082.16	1.18772	1.41028
XPO1_1	TTTCTTTATTTTCAGTAATCTAT	123	0.000436594	437.293	381	0.00268385	2683.85	87	0.000186668	186.668	-3.83859	-1.22371
ABL1_57	GAGTCAGGTTGGGCGGGCTGGAG	317	0.00112521	1127.01	0	0	0	119	0.000255327	255.327	8.00184	-2.13772																		vs. Puro 3d	vs. Maxiprep
RPS3A_6	TTCTTTTGTAGAAATTGCATCTG	164.5	0.000583901	584.835	1	7.04424e-06	7.04424	28.5	6.11498e-05	61.1498	2.94972	-3.23667
PAK4_10	GAGGGAGGGTGGGAGGGAGGGGT	4	1.41982e-05	14.2209	0	0	0	0	0	0	0	-3.92798
ERCC3_31	TCATCTTCGCGGACGAGGGTCGC	316.5	0.00112343	1125.23	118	0.00083122	831.22	32.5	6.97322e-05	69.7322	-3.55653	-3.99299
RPS3A_8	CTTTTGTAGAAATTGCATCTGAT	232.5	0.00082527	826.59	0	0	0	22.5	4.82762e-05	48.2762	5.62282	-4.06995
XPO1_267	CCTCTTTTCTGTTCACATAATCC	429	0.00152276	1525.19	387	0.00272612	2726.12	30	6.43682e-05	64.3682	-5.38264	-4.5452
XPO1_254	TATCAAGTGTTCTTGTACTGTTT	317	0.00112521	1127.01	321	0.0022612	2261.2	18.5	3.96937e-05	39.6937	-5.79678	-4.79283
RPS3A_48	CCACTAAAAGGCAAAAAAAAAAA	10.5	3.72703e-05	37.3299	0	0	0	0	0	0	0	-5.2604
XPO1_342	CTAAAATATTATTAAAAAAAACA	13	4.61441e-05	46.2179	43	0.000302902	302.902	0	0	0	-8.24746	-5.56126
KIF11_57	TTTTTATTTTTAAAATTAAAGGT	13.5	4.79189e-05	47.9956	0	0	0	0	0	0	0	-5.61458
XPO1_194	ACAGGAATTTGCAGGTGAAGACA	14.5	5.14684e-05	51.5508	0	0	0	0	0	0	0	-5.71564
XPO1_193	CACAGGAATTTGCAGGTGAAGAC	17	6.03423e-05	60.4389	0	0	0	0	0	0	0	-5.94108
KIF11_200	AAAATAGCTTACTGCTGTATATT	114	0.000404648	405.296	304	0.00214145	2141.45	2.5	5.36402e-06	5.36402	-8.39511	-5.99645
XPO1_28	TTTAATAGGAATAAAAAAATACG	19.5	6.92162e-05	69.3269	0	0	0	0	0	0	0	-6.13601
XPO1_308	ATCTATAATACTAATAAAAATGA	19.5	6.92162e-05	69.3269	0	0	0	0	0	0	0	-6.13601
XPO1_31	AATAGGAATAAAAAAATACGTTG	22	7.80901e-05	78.215	25	0.000176106	176.106	0	0	0	-7.46847	-6.3077
XPO1_12	TTTAATAATATTTTAGCAAAGAA	23.5	8.34144e-05	83.5478	5	3.52212e-05	35.2212	0	0	0	-5.17876	-6.4017
RPS3A_80	TACAAAAGAAAAAAACAAGTATC	24.5	8.69639e-05	87.1031	0	0	0	0	0	0	0	-6.46112
XPO1_322	TAAGGAAAAGTAAAAGATTAAAT	25	8.87387e-05	88.8807	0	0	0	0	0	0	0	-6.48994
KIF11_110	TTCAAAGATAGAAGATCAAAAAA	25.5	9.05135e-05	90.6583	0	0	0	0	0	0	0	-6.51819
XPO1_330	CCTACCTTCGCACTGGTTCCTTG	775.5	0.00275267	2757.08	168	0.00118343	1183.43	13.5	2.89657e-05	28.9657	-5.30474	-6.52421
XPO1_29	TTAATAGGAATAAAAAAATACGT	26.5	9.4063e-05	94.2135	0	0	0	0	0	0	0	-6.57309
XPO1_34	ACTTTTCCTTAGAAAGAAAAGGT	27	9.58378e-05	95.9911	0	0	0	0	0	0	0	-6.59978
XPO1_159	AACTTGTTTTGGATTCCATCATT	331	0.0011749	1176.78	215	0.00151451	1514.51	5	1.0728e-05	10.728	-7.0137	-6.64996
XPO1_32	ATAGGAATAAAAAAATACGTTGT	29.5	0.000104712	104.879	0	0	0	0	0	0	0	-6.72628
XPO1_30	TAATAGGAATAAAAAAATACGTT	31	0.000110036	110.212	186	0.00131023	1310.23	0	0	0	-10.3567	-6.79717
KIF11_58	TATTTTTAAAATTAAAGGTTGAT	31.5	0.000111811	111.99	50	0.000352212	352.212	0	0	0	-8.46439	-6.82005
XPO1_13	TTAATAATATTTTAGCAAAGAAT	33	0.000117135	117.322	132	0.000929839	929.839	0	0	0	-9.86239	-6.88658
KIF11_51	AGAAAAGGGGGCAGCAAAAAGGA	33.5	0.00011891	119.1	109	0.000767822	767.822	0	0	0	-9.58651	-6.90809
KIF11_229	AGTATCATATTAAAAATCTGAGA	34	0.000120685	120.878	0	0	0	0	0	0	0	-6.92929
RPS3A_82	TTATATTGAACATAGCAGGTGCT	34	0.000120685	120.878	0	0	0	0	0	0	0	-6.92929
KIF11_59	ATTTTTAAAATTAAAGGTTGATC	35	0.000124234	124.433	0	0	0	0	0	0	0	-6.97077
XPO1_11	TTTTAATAATATTTTAGCAAAGA	35	0.000124234	124.433	0	0	0	0	0	0	0	-6.97077
XPO1_320	CTTTCTAAGGAAAAGTAAAAGAT	35.5	0.000126009	126.211	0	0	0	0	0	0	0	-6.99107
ERCC3_68	GAAGTCAAGCAGGTTAGTGAATG	36	0.000127784	127.988	0	0	0	0	0	0	0	-7.01109
ERCC3_69	AAGTCAAGCAGGTTAGTGAATGT	36	0.000127784	127.988	0	0	0	0	0	0	0	-7.01109
KIF11_98	AATATGATACTAAAAGAACAATC	36.5	0.000129559	129.766	160	0.00112708	1127.08	0	0	0	-10.1397	-7.03084
XPO1_299	AAGATAGTATTATATTACCTGCT	37	0.000131333	131.543	92	0.00064807	648.07	0	0	0	-9.34223	-7.05032
XPO1_26	GGAAAATGTGATAAAAACAAGGT	39	0.000138432	138.654	0	0	0	0	0	0	0	-7.12571
XPO1_14	TAATAATATTTTAGCAAAGAATG	39	0.000138432	138.654	1	7.04424e-06	7.04424	0	0	0	-3.00796	-7.12571
XPO1_209	TTTGAACTAGGAAATCTCTTAAA	42.5	0.000150856	151.097	0	0	0	0	0	0	0	-7.24885
KIF11_52	GAAAAGGGGGCAGCAAAAAGGAC	43	0.000152631	152.875	0	0	0	0	0	0	0	-7.26561
XPO1_321	TTTCTAAGGAAAAGTAAAAGATT	43	0.000152631	152.875	0	0	0	0	0	0	0	-7.26561
XPO1_180	ATTTGGTTGAAGAAGGAAAAATA	44.5	0.000157955	158.208	24	0.000169062	169.062	0	0	0	-7.40991	-7.31477
XPO1_15	AATAATATTTTAGCAAAGAATGG	47.5	0.000168604	168.873	55	0.000387433	387.433	0	0	0	-8.60152	-7.40832
KIF11_77	AAATTCTTATATTTAGGTTACAG	48	0.000170378	170.651	0	0	0	0	0	0	0	-7.42333
XPO1_10	TTTTTTTTAATAATATTTTAGCA	50	0.000177477	177.761	154	0.00108481	1084.81	0	0	0	-10.0846	-7.48189
KIF11_63	AAATTAAAGGTTGATCTTGCAGG	50.5	0.000179252	179.539	0	0	0	0	0	0	0	-7.49617
XPO1_325	TATTCCTATTAAAAAAATTGCAC	50.5	0.000179252	179.539	0	0	0	0	0	0	0	-7.49617
KIF11_78	AATTCTTATATTTAGGTTACAGA	52	0.000184577	184.872	0	0	0	0	0	0	0	-7.53816
KIF11_99	ATATGATACTAAAAGAACAATCA	52	0.000184577	184.872	0	0	0	0	0	0	0	-7.53816
KIF11_230	GTATCATATTAAAAATCTGAGAA	52.5	0.000186351	186.649	0	0	0	0	0	0	0	-7.5519
ERCC3_101	GACAAAAGAAGAGCAACAGCAGC	54.5	0.00019345	193.76	0	0	0	0	0	0	0	-7.60555
XPO1_316	AGTATCTAAAACAAGACATGAAA	54.5	0.00019345	193.76	0	0	0	0	0	0	0	-7.60555
XPO1_45	AAAGACAGGCAAGTAATAATTAT	54.5	0.00019345	193.76	0	0	0	0	0	0	0	-7.60555
KIF11_89	ATAATATGGAAGAATTAATTAAG	54.5	0.00019345	193.76	131	0.000922795	922.795	0	0	0	-9.85143	-7.60555
RPS3A_67	GTAAAACCAACACAGAACAGACG	114	0.000404648	405.296	0	0	0	0.5	1.0728e-06	1.0728	1.05158	-7.6148
XPO1_36	CCTTAGAAAGAAAAGGTGTATAT	55	0.000195225	195.537	62	0.000436743	436.743	0	0	0	-8.77394	-7.61866
KIF11_293	ATATGTATTGTAACAGAGAAAAC	56	0.000198775	199.093	0	0	0	0	0	0	0	-7.64452
p53_15	CAGGAAGTCTGAAAGACAAGAGC	56.5	0.000200549	200.87	102	0.000718512	718.512	0	0	0	-9.49088	-7.65729
H2BFM_1	CCCCGGGTGCTGAAGCAGGTTCA	58	0.000205874	206.203	0	0	0	0	0	0	0	-7.6949
KIF11_117	CCTATAGGAAATCTAAGGATATA	58	0.000205874	206.203	0	0	0	0	0	0	0	-7.6949
ABL1_18	GGCCTGAGCAGGTTGATGACAGG	60	0.000212973	213.314	0	0	0	0	0	0	0	-7.74358
XPO1_298	CAAGATAGTATTATATTACCTGC	60.5	0.000214748	215.091	0	0	0	0	0	0	0	-7.7555
KIF11_118	CTATAGGAAATCTAAGGATATAG	61	0.000216522	216.869	0	0	0	0	0	0	0	-7.76732
XPO1_307	CTATAACAAAACACACTTGTAAA	61	0.000216522	216.869	0	0	0	0	0	0	0	-7.76732
ABL1_94	CACCTGAGAAGAAAGGAACCAAA	61.5	0.000218297	218.646	0	0	0	0	0	0	0	-7.77904
ABL1_80	GGGCAGCAAGATCTCTAAGAAAG	62.5	0.000221847	222.202	0	0	0	0	0	0	0	-7.8022
KIF11_123	AACCAAGAAGGTACAAAATTGGT	62.5	0.000221847	222.202	51	0.000359256	359.256	0	0	0	-8.49288	-7.8022
KIF11_62	AAAATTAAAGGTTGATCTTGCAG	62.5	0.000221847	222.202	113	0.000795999	795.999	0	0	0	-9.63843	-7.8022
XPO1_196	TTTTTGGAAGAGAGAGAAATAGC	63	0.000223622	223.979	37	0.000260637	260.637	0	0	0	-8.03142	-7.81365
XPO1_297	AAGGAAGCATCTGCAAATTTTAA	63	0.000223622	223.979	38	0.000267681	267.681	0	0	0	-8.06975	-7.81365
XPO1_16	ATAATATTTTAGCAAAGAATGGC	63	0.000223622	223.979	66	0.00046492	464.92	0	0	0	-8.86394	-7.81365
XPO1_323	TTTATTCCTATTAAAAAAATTGC	63	0.000223622	223.979	67	0.000471964	471.964	0	0	0	-8.88559	-7.81365
XPO1_251	AGAAAAGGTAGAAATACTTACTT	63	0.000223622	223.979	108	0.000760778	760.778	0	0	0	-9.57323	-7.81365
KIF11_109	TTTCTTCAAAGATAGAAGATCAA	63.5	0.000225396	225.757	0	0	0	0	0	0	0	-7.825
KIF11_84	AAAAATATAGCTGCTTAACACAG	63.5	0.000225396	225.757	43	0.000302902	302.902	0	0	0	-8.24746	-7.825
XPO1_324	TTATTCCTATTAAAAAAATTGCA	64	0.000227171	227.535	269	0.0018949	1894.9	0	0	0	-10.8887	-7.83627
ERCC3_42	CTGGAAAGAGGGCACAAAAGGGG	64.5	0.000228946	229.312	0	0	0	0	0	0	0	-7.84745
ABL1_95	ACCTGAGAAGAAAGGAACCAAAT	64.5	0.000228946	229.312	83	0.000584672	584.672	0	0	0	-9.19395	-7.84745
KIF11_252	ATTTTGCAGGTCAGATTTACACT	65	0.000230721	231.09	0	0	0	0	0	0	0	-7.85854
TUBB_20	CTTACTCCCAAAAAAGAATGAAC	65	0.000230721	231.09	0	0	0	0	0	0	0	-7.85854
XPO1_37	CTTAGAAAGAAAAGGTGTATATC	66	0.00023427	234.645	20	0.000140885	140.885	0	0	0	-7.14858	-7.88047
XPO1_23	TCAGAATATGAATACGAAAGTAA	68	0.000241369	241.755	0	0	0	0	0	0	0	-7.92336
XPO1_261	AATGAAAGTATCACAAGCCATAT	68.5	0.000243144	243.533	0	0	0	0	0	0	0	-7.93389
KIF11_60	TTTTTAAAATTAAAGGTTGATCT	68.5	0.000243144	243.533	33	0.00023246	232.46	0	0	0	-7.86703	-7.93389
XPO1_62	TTATAGGAAAATTCTCAAAATGC	69	0.000244919	245.311	0	0	0	0	0	0	0	-7.94434
KIF11_218	ATCTTCTATCTTTGAAGAAACAA	69	0.000244919	245.311	6	4.22654e-05	42.2654	0	0	0	-5.43514	-7.94434
KIF11_49	GTCAGAGAGGAGTGATAATTAAA	69.5	0.000246694	247.088	87	0.000612849	612.849	0	0	0	-9.26174	-7.95471
XPO1_27	GAAAATGTGATAAAAACAAGGTG	70	0.000248468	248.866	0	0	0	0	0	0	0	-7.96501
XPO1_127	AAAACAAATGTGAGAGCCTGCAA	70.5	0.000250243	250.643	0	0	0	0	0	0	0	-7.97524
KIF11_76	TAAATTCTTATATTTAGGTTACA	71	0.000252018	252.421	2	1.40885e-05	14.0885	0	0	0	-3.91538	-7.98539
KIF11_75	TTAAATTCTTATATTTAGGTTAC	71	0.000252018	252.421	94	0.000662158	662.158	0	0	0	-9.37321	-7.98539
XPO1_181	GTTGAAGAAGGAAAAATAAGTAC	71.5	0.000253793	254.199	0	0	0	0	0	0	0	-7.99548
XPO1_22	CTCAGAATATGAATACGAAAGTA	72	0.000255567	255.976	0	0	0	0	0	0	0	-8.00549
TUBB_23	TTGGGAGTAAGAAAAGGTGGGGA	73.5	0.000260892	261.309	34	0.000239504	239.504	0	0	0	-7.90992	-8.03512
XPO1_211	AGCTGAAAAGCCCTGTCACAAAG	74	0.000262667	263.087	0	0	0	0	0	0	0	-8.04487
XPO1_222	ATAAAAACTCTGAGCTGCAGCTT	74	0.000262667	263.087	0	0	0	0	0	0	0	-8.04487
XPO1_326	ATTCCTATTAAAAAAATTGCACG	74.5	0.000264441	264.864	0	0	0	0	0	0	0	-8.05455
KIF11_116	GAGGAAAAGTGTGAAAATATACA	74.5	0.000264441	264.864	151	0.00106368	1063.68	0	0	0	-10.0562	-8.05455
RPS3A_64	TTAGTAAAACCAACACAGAACAG	74.5	0.000264441	264.864	248	0.00174697	1746.97	0	0	0	-10.7715	-8.05455
XPO1_35	CTTTTCCTTAGAAAGAAAAGGTG	76	0.000269766	270.197	1	7.04424e-06	7.04424	0	0	0	-3.00796	-8.0832
XPO1_146	GAATGCACATTGAATATGATAAA	76.5	0.00027154	271.975	1	7.04424e-06	7.04424	0	0	0	-3.00796	-8.09262
KIF11_253	TTTTGCAGGTCAGATTTACACTG	77.5	0.00027509	275.53	43	0.000302902	302.902	0	0	0	-8.24746	-8.11129
XPO1_327	TTCCTATTAAAAAAATTGCACGT	78	0.000276865	277.308	105	0.000739645	739.645	0	0	0	-9.53264	-8.12054
XPO1_305	AGAATTTTCCTATAACAAAACAC	78.5	0.00027864	279.085	37	0.000260637	260.637	0	0	0	-8.03142	-8.12972
KIF11_72	TTTTAGAGTCATGAGTGGAAAAT	78.5	0.00027864	279.085	56	0.000394477	394.477	0	0	0	-8.62745	-8.12972
ERCC3_85	ATGAAAGGAGGAATGACAAGATT	79.5	0.000282189	282.641	0	0	0	0	0	0	0	-8.14792
PAK4_1	GGAAGAGGAAGAAGCGGGTGGAG	79.5	0.000282189	282.641	65	0.000457875	457.875	0	0	0	-8.84196	-8.14792
XPO1_61	GTTATAGGAAAATTCTCAAAATG	79.5	0.000282189	282.641	152	0.00107072	1070.72	0	0	0	-10.0657	-8.14792
XPO1_147	AATGCACATTGAATATGATAAAT	80	0.000283964	284.418	240	0.00169062	1690.62	0	0	0	-10.7242	-8.15693
KIF11_258	ATTATCCATAAACAACTCTGTAA	81	0.000287513	287.973	0	0	0	0	0	0	0	-8.17479
TUBB_25	GGGAGTAAGAAAAGGTGGGGATT	81.5	0.000289288	289.751	3	2.11327e-05	21.1327	0	0	0	-4.46811	-8.18364
ABL1_19	GCCTGAGCAGGTTGATGACAGGG	81.5	0.000289288	289.751	53	0.000373345	373.345	0	0	0	-8.54822	-8.18364
KIF11_73	AGAGTCATGAGTGGAAAATTAAC	82	0.000291063	291.529	0	0	0	0	0	0	0	-8.19243
KIF11_267	CACTCATGACTCTAAAATAAAGT	82	0.000291063	291.529	35	0.000246548	246.548	0	0	0	-7.95157	-8.19243
RPS3A_39	AGTGGGAAAGCTCATGGAGCTTC	82.5	0.000292838	293.306	255	0.00179628	1796.28	0	0	0	-10.8116	-8.20117
TUBB_21	TTACTCCCAAAAAAGAATGAACA	83.5	0.000296387	296.861	53	0.000373345	373.345	0	0	0	-8.54822	-8.2185
KIF11_108	GTTTCTTCAAAGATAGAAGATCA	84	0.000298162	298.639	0	0	0	0	0	0	0	-8.22708
RPS3A_43	AAGTCTGAACTTTAAACAGATTC	84	0.000298162	298.639	40	0.00028177	281.77	0	0	0	-8.14348	-8.22708
TUBB_24	TGGGAGTAAGAAAAGGTGGGGAT	84.5	0.000299937	300.417	48	0.000338123	338.123	0	0	0	-8.40567	-8.23562
p53_16	AGGAAGTCTGAAAGACAAGAGCA	85	0.000301712	302.194	0	0	0	0	0	0	0	-8.2441
KIF11_83	TAAAAATATAGCTGCTTAACACA	85	0.000301712	302.194	93	0.000655114	655.114	0	0	0	-9.3578	-8.2441
XPO1_104	AGAGCTCACTGGAAATTTCTGAA	85.5	0.000303486	303.972	65	0.000457875	457.875	0	0	0	-8.84196	-8.25253
XPO1_21	GAATTTTCTCAGAATATGAATAC	85.5	0.000303486	303.972	126	0.000887574	887.574	0	0	0	-9.79535	-8.25253
XPO1_301	GAAACATTGGAACATTCAGGAAC	86	0.000305261	305.75	242	0.00170471	1704.71	0	0	0	-10.7362	-8.26092
XPO1_90	TATAAGAATATGAGGGAAACATT	86.5	0.000307036	307.527	0	0	0	0	0	0	0	-8.26925
XPO1_109	ATTAAAATAGCCCAAAAATGCCG	86.5	0.000307036	307.527	366	0.00257819	2578.19	0	0	0	-11.3327	-8.26925
XPO1_17	AGCAAAGAATGGCTCAAGAAGTA	87.5	0.000310585	311.082	0	0	0	0	0	0	0	-8.28578
XPO1_210	AACTAGGAAATCTCTTAAATGTT	87.5	0.000310585	311.082	0	0	0	0	0	0	0	-8.28578
KIF11_266	CCACTCATGACTCTAAAATAAAG	88	0.00031236	312.86	71	0.000500141	500.141	0	0	0	-8.96907	-8.29398
KIF11_107	TGTTTCTTCAAAGATAGAAGATC	88.5	0.000314135	314.638	76	0.000535362	535.362	0	0	0	-9.06706	-8.30213
ERCC3_100	CGACAAAAGAAGAGCAACAGCAG	89.5	0.000317685	318.193	0	0	0	0	0	0	0	-8.31828
KIF11_85	AAAATATAGCTGCTTAACACAGT	89.5	0.000317685	318.193	53	0.000373345	373.345	0	0	0	-8.54822	-8.31828
RPS3A_19	ACTAAAAAACGCAACAATCAGAT	89.5	0.000317685	318.193	94	0.000662158	662.158	0	0	0	-9.37321	-8.31828
XPO1_302	GTCTCAAAAATATATCCCAGGGG	90	0.000319459	319.97	47	0.000331079	331.079	0	0	0	-8.37538	-8.3263
KIF11_214	TTTGATCTTCTATCTTTGAAGAA	90.5	0.000321234	321.748	6	4.22654e-05	42.2654	0	0	0	-5.43514	-8.33426
XPO1_200	ATCCACATGAGATTCCAGAAGAA	90.5	0.000321234	321.748	52	0.0003663	366.3	0	0	0	-8.52082	-8.33426
XPO1_197	TGGAAGAGAGAGAAATAGCCCTA	90.5	0.000321234	321.748	104	0.000732601	732.601	0	0	0	-9.51885	-8.33426
ABL1_100	ACTGGGTCCAGCGAGAAGGTTTT	90.5	0.000321234	321.748	199	0.0014018	1401.8	0	0	0	-10.4541	-8.33426
TUBB_26	GGAGTAAGAAAAGGTGGGGATTA	91	0.000323009	323.526	0	0	0	0	0	0	0	-8.34219
XPO1_198	GGAAGAGAGAGAAATAGCCCTAC	91	0.000323009	323.526	0	0	0	0	0	0	0	-8.34219
KIF11_80	TGGATAATAAAAATGAACTTGAC	91	0.000323009	323.526	83	0.000584672	584.672	0	0	0	-9.19395	-8.34219
XPO1_304	GAGAATTTTCCTATAACAAAACA	91	0.000323009	323.526	187	0.00131727	1317.27	0	0	0	-10.3644	-8.34219
p53_14	TGGGAAGGGACAGAAGATGACAG	91.5	0.000324784	325.303	0	0	0	0	0	0	0	-8.35007
KIF11_69	TGAAGAAAATTTTAGGTAAGCCC	91.5	0.000324784	325.303	136	0.000958016	958.016	0	0	0	-9.90541	-8.35007
p53_8	ATGACGGTACAAAAGCAACATGC	92	0.000326558	327.081	44	0.000309946	309.946	0	0	0	-8.28052	-8.35791
XPO1_262	ATGAAAGTATCACAAGCCATATC	92.5	0.000328333	328.858	74	0.000521274	521.274	0	0	0	-9.02866	-8.3657
KIF11_113	TTACAGGAACTTTGCAAGTTAAT	93	0.000330108	330.636	0	0	0	0	0	0	0	-8.37346
XPO1_190	AGAGATTTCCTAGTTCAAATAAA	93.5	0.000331883	332.414	0	0	0	0	0	0	0	-8.38117
XPO1_82	AAATTTGTCTTGAATACTGGAAT	93.5	0.000331883	332.414	0	0	0	0	0	0	0	-8.38117
KIF11_96	TCAGATTTTTAATATGATACTAA	94.5	0.000335432	335.969	0	0	0	0	0	0	0	-8.39647
XPO1_199	GAAGAGAGAGAAATAGCCCTACG	94.5	0.000335432	335.969	0	0	0	0	0	0	0	-8.39647
XPO1_242	ACCTACAAAACAGAATCAAATGG	96.5	0.000342531	343.079	0	0	0	0	0	0	0	-8.4266
KIF11_292	TTTCATATGTATTGTAACAGAGA	96.5	0.000342531	343.079	68	0.000479008	479.008	0	0	0	-8.90692	-8.4266
KIF11_61	TAAAATTAAAGGTTGATCTTGCA	97	0.000344306	344.857	107	0.000753733	753.733	0	0	0	-9.55982	-8.43403
KIF11_215	TTGATCTTCTATCTTTGAAGAAA	97.5	0.000346081	346.635	0	0	0	0	0	0	0	-8.44143
ABL1_8	TTCTCAGGTGAAAAGCTCCGGGT	97.5	0.000346081	346.635	99	0.00069738	697.38	0	0	0	-9.44787	-8.44143
ABL1_77	AGCAAAGGAGGGCCGGTCAGAGG	98	0.000347856	348.412	0	0	0	0	0	0	0	-8.44879
ERCC3_53	TAAACTGGAGAGAAGGCTTCCAA	98	0.000347856	348.412	0	0	0	0	0	0	0	-8.44879
TUBB_5	ATGGCCCCTAAGAGAGACTTTTT	98	0.000347856	348.412	0	0	0	0	0	0	0	-8.44879
KIF11_14	TTTTTTAATTTTTTTCGTTAGGT	98	0.000347856	348.412	4	2.8177e-05	28.177	0	0	0	-4.86676	-8.44879
XPO1_115	TAAAATAGGTTCATACGTTTTAT	98	0.000347856	348.412	70	0.000493097	493.097	0	0	0	-8.94865	-8.44879
KIF11_305	TCAAAAATTTGATGAAGGGTACG	98	0.000347856	348.412	191	0.00134545	1345.45	0	0	0	-10.3949	-8.44879
TUBB_16	GGAGAGGGAAATCCAGGCTATTA	98.5	0.00034963	350.19	140	0.000986193	986.193	0	0	0	-9.94719	-8.45611
TUBB_15	CATTCTAAAAGTTTTGGAGAGGG	99	0.000351405	351.967	223	0.00157087	1570.87	0	0	0	-10.6183	-8.46339
KIF11_8	ATAGACCATTTAATTTGGCAGAG	100	0.000354955	355.523	0	0	0	0	0	0	0	-8.47785
XPO1_126	GAAAACAAATGTGAGAGCCTGCA	100	0.000354955	355.523	216	0.00152156	1521.56	0	0	0	-10.5723	-8.47785
TUBB_17	GAGAGGGAAATCCAGGCTATTAA	100.5	0.00035673	357.3	82	0.000577628	577.628	0	0	0	-9.17649	-8.48503
KIF11_48	GGTCAGAGAGGAGTGATAATTAA	100.5	0.00035673	357.3	98	0.000690335	690.335	0	0	0	-9.43324	-8.48503
ABL1_34	GAGGGCACAAAAGTGAGAAGCCG	101	0.000358504	359.078	0	0	0	0	0	0	0	-8.49217
XPO1_259	GGGCTATTTTAATGAAAGTATCA	101.5	0.000360279	360.856	11	7.74866e-05	77.4866	0	0	0	-6.29437	-8.49927
KIF11_50	GAAGAAATTACAGTACACAACAA	102.5	0.000363829	364.411	0	0	0	0	0	0	0	-8.51338
KIF11_216	TGATCTTCTATCTTTGAAGAAAC	103.5	0.000367378	367.966	4	2.8177e-05	28.177	0	0	0	-4.86676	-8.52734
ABL1_1	TCTTCCAGAAGCCCTTCAGCGGC	103.5	0.000367378	367.966	87	0.000612849	612.849	0	0	0	-9.26174	-8.52734
XPO1_152	AGGACTTTGAAGAATATCCTGAA	104	0.000369153	369.744	140	0.000986193	986.193	0	0	0	-9.94719	-8.53428
KIF11_55	CTCTGTTACAATACATATGAAAG	105	0.000372703	373.299	0	0	0	0	0	0	0	-8.54805
XPO1_39	AGATACTGAAACAAGAATGGCCC	105	0.000372703	373.299	92	0.00064807	648.07	0	0	0	-9.34223	-8.54805
XPO1_20	GGAATTTTCTCAGAATATGAATA	105.5	0.000374477	375.076	0	0	0	0	0	0	0	-8.55488
KIF11_102	TGAAACCAGAATGTACTCAAGAC	105.5	0.000374477	375.076	274	0.00193012	1930.12	0	0	0	-10.9152	-8.55488
ERCC3_7	GTGATCACCTGCAAAGCCCAAGC	106	0.000376252	376.854	0	0	0	0	0	0	0	-8.56169
XPO1_33	ATCTTTTACTTTTCCTTAGAAAG	106	0.000376252	376.854	0	0	0	0	0	0	0	-8.56169
KIF11_33	ACAATGGAAGGTGAAAGGTCACC	107	0.000379802	380.409	0	0	0	0	0	0	0	-8.5752
KIF11_15	TTTTTAATTTTTTTCGTTAGGTG	107.5	0.000381576	382.187	113	0.000795999	795.999	0	0	0	-9.63843	-8.5819
XPO1_270	TAACAGTAACAAGAAATCGTTTT	107.5	0.000381576	382.187	128	0.000901662	901.662	0	0	0	-9.81804	-8.5819
KIF11_224	AAAGGATGTACTAACAATCAATT	108.5	0.000385126	385.742	87	0.000612849	612.849	0	0	0	-9.26174	-8.59523
ERCC3_37	CAGCACCTACAAGAAACAAGAGT	109	0.000386901	387.52	0	0	0	0	0	0	0	-8.60184
XPO1_340	GTATTCATATTCTGAGAAAATTC	109	0.000386901	387.52	84	0.000591716	591.716	0	0	0	-9.2112	-8.60184
XPO1_128	TAATTCAGCTTGGAAGAATTTAT	109.5	0.000388676	389.297	30	0.000211327	211.327	0	0	0	-7.73014	-8.60843
KIF11_124	ACCAAGAAGGTACAAAATTGGTT	109.5	0.000388676	389.297	289	0.00203578	2035.78	0	0	0	-10.9921	-8.60843
ERCC3_45	AGCAGTCTTAGAAATCTGTGAGA	110	0.00039045	391.075	55	0.000387433	387.433	0	0	0	-8.60152	-8.61499
KIF11_56	TCTGTTACAATACATATGAAAGA	110	0.00039045	391.075	86	0.000605804	605.804	0	0	0	-9.24509	-8.61499
RPS3A_53	CTAACGAAGACATCATGGAGAGG	110	0.00039045	391.075	129	0.000908707	908.707	0	0	0	-9.82926	-8.61499
XPO1_153	GGACTTTGAAGAATATCCTGAAC	110.5	0.000392225	392.853	207	0.00145816	1458.16	0	0	0	-10.5109	-8.62151
RPS3A_54	TAACGAAGACATCATGGAGAGGA	111	0.000394	394.63	0	0	0	0	0	0	0	-8.62801
KIF11_184	AGGAAGATACCCACTGTTCAGAA	111.5	0.000395775	396.408	58	0.000408566	408.566	0	0	0	-8.67795	-8.63448
XPO1_44	TCTAGTGGACAGATAACCCAAGT	111.5	0.000395775	396.408	100	0.000704424	704.424	0	0	0	-9.46235	-8.63448
XPO1_24	CAGTACTATGGACTACAAATTTT	113	0.000401099	401.741	0	0	0	0	0	0	0	-8.65371
XPO1_224	TAAGAGTGTAAAAAGTATCTGTA	114	0.000404648	405.296	0	0	0	0	0	0	0	-8.66639
XPO1_79	TTAAGGAACATGATCAACTTATA	114	0.000404648	405.296	0	0	0	0	0	0	0	-8.66639
XPO1_192	AACTATCTGTTTTCACAGGAATT	114.5	0.000406423	407.073	68	0.000479008	479.008	0	0	0	-8.90692	-8.67269
KIF11_259	TTATCCATAAACAACTCTGTAAC	115.5	0.000409973	410.629	44	0.000309946	309.946	0	0	0	-8.28052	-8.6852
KIF11_222	AGTATAGACACCACAGTTGGGGA	115.5	0.000409973	410.629	155	0.00109186	1091.86	0	0	0	-10.0939	-8.6852
XPO1_223	GTAAGAGTGTAAAAAGTATCTGT	116	0.000411748	412.406	2	1.40885e-05	14.0885	0	0	0	-3.91538	-8.69142
ABL1_85	ATGACTGCAGCTTCTTTCAAGAA	116	0.000411748	412.406	196	0.00138067	1380.67	0	0	0	-10.4322	-8.69142
KIF11_88	GCAAAAACCTGAATAGTCTGTTT	116.5	0.000413522	414.184	3	2.11327e-05	21.1327	0	0	0	-4.46811	-8.69761
XPO1_72	CTCTGACAATGATGCAACTAAAG	116.5	0.000413522	414.184	127	0.000894618	894.618	0	0	0	-9.80674	-8.69761
KIF11_199	CTATAGGAAAAGAGAATGACACT	117	0.000415297	415.962	59	0.00041561	415.61	0	0	0	-8.70255	-8.70377
KIF11_9	TAGACCATTTAATTTGGCAGAGC	117	0.000415297	415.962	59	0.00041561	415.61	0	0	0	-8.70255	-8.70377
XPO1_7	CAGTAATCTATGCCAGCAATTAT	117	0.000415297	415.962	246	0.00173288	1732.88	0	0	0	-10.7598	-8.70377
KIF11_10	ATTTGGCAGAGCGGAAAGCTAGC	118	0.000418847	419.517	85	0.00059876	598.76	0	0	0	-9.22824	-8.71602
XPO1_235	AGCGACCTGTTGGGGAGGGAAAA	118	0.000418847	419.517	90	0.000633981	633.981	0	0	0	-9.31057	-8.71602
RPS3A_14	GAAAATTCAAGCTGATTACTGAA	118	0.000418847	419.517	237	0.00166948	1669.48	0	0	0	-10.7061	-8.71602
XPO1_228	AAAGCCCAAATGATGGAATCCAA	118.5	0.000420621	421.294	81	0.000570583	570.583	0	0	0	-9.15882	-8.72211
ABL1_74	CACTTCTAAGAATCATACAGGGA	119	0.000422396	423.072	0	0	0	0	0	0	0	-8.72817
XPO1_191	CTAGTTCAAATAAAGGTATGTAT	119	0.000422396	423.072	49	0.000345168	345.168	0	0	0	-8.43533	-8.72817
XPO1_306	CCTATAACAAAACACACTTGTAA	119	0.000422396	423.072	65	0.000457875	457.875	0	0	0	-8.84196	-8.72817
ABL1_44	GAGTGGCCGGGAGCACGGGCTTT	119	0.000422396	423.072	101	0.000711468	711.468	0	0	0	-9.47668	-8.72817
KIF11_192	TACCTTCTTGGTTAAAATTTCTG	247.5	0.000878513	879.919	70	0.000493097	493.097	0.5	1.0728e-06	1.0728	-7.89707	-8.73128
KIF11_100	TTTATTTCTGAAACCAGAATGTA	120	0.000425946	426.627	0	0	0	0	0	0	0	-8.74021
XPO1_154	AAGAATATCCTGAACATAGAACG	120	0.000425946	426.627	70	0.000493097	493.097	0	0	0	-8.94865	-8.74021
KIF11_217	GATCTTCTATCTTTGAAGAAACA	121	0.000429495	430.182	169	0.00119048	1190.48	0	0	0	-10.2185	-8.75215
XPO1_60	CAAGTGTGTTTTGTTATAGGAAA	121	0.000429495	430.182	213	0.00150042	1500.42	0	0	0	-10.5521	-8.75215
RPS3A_24	AATGTAAGTGAGAAATCACATGA	121.5	0.00043127	431.96	0	0	0	0	0	0	0	-8.75809
KIF11_6	TTTTTATAGACCATTTAATTTGG	121.5	0.00043127	431.96	219	0.00154269	1542.69	0	0	0	-10.5922	-8.75809
XPO1_220	CTTCTTCAACCAAATTAAACATA	122.5	0.00043482	435.515	0	0	0	0	0	0	0	-8.76989
KIF11_257	TATTATCCATAAACAACTCTGTA	123.5	0.000438369	439.071	0	0	0	0	0	0	0	-8.78159
XPO1_279	CCTCATATTCTTATACAAATTTA	123.5	0.000438369	439.071	79	0.000556495	556.495	0	0	0	-9.12281	-8.78159
XPO1_189	AAGGAACATTTAAGAGATTTCCT	124.5	0.000441919	442.626	103	0.000725556	725.556	0	0	0	-9.50493	-8.7932
ERCC3_82	CCGGGAATATGTGGCAATCAAAA	124.5	0.000441919	442.626	160	0.00112708	1127.08	0	0	0	-10.1397	-8.7932
ABL1_99	CACTGGGTCCAGCGAGAAGGTTT	124.5	0.000441919	442.626	261	0.00183855	1838.55	0	0	0	-10.8451	-8.7932
KIF11_311	GCCATACCTGTAAAGATTAACAA	125	0.000443694	444.403	49	0.000345168	345.168	0	0	0	-8.43533	-8.79897
KIF11_82	GAAAGTACTGAGGAGAAACTTCA	125	0.000443694	444.403	87	0.000612849	612.849	0	0	0	-9.26174	-8.79897
RPS3A_84	TTAGAAAATGGATCAACCCTGGA	125	0.000443694	444.403	194	0.00136658	1366.58	0	0	0	-10.4174	-8.79897
KIF11_120	ACAGTCAAAAATTTTGTGCTGAT	126	0.000447243	447.959	155	0.00109186	1091.86	0	0	0	-10.0939	-8.81044
XPO1_103	GAGAGCTCACTGGAAATTTCTGA	126.5	0.000449018	449.736	1	7.04424e-06	7.04424	0	0	0	-3.00796	-8.81614
KIF11_36	TGAGAAACTTACTGATAATGGTA	126.5	0.000449018	449.736	92	0.00064807	648.07	0	0	0	-9.34223	-8.81614
Scrambled_30	GAAGGAATACGTAGGAGGAGAGC	127	0.000450793	451.514	80	0.000563539	563.539	0	0	0	-9.14093	-8.82182
ERCC3_81	ACCGGGAATATGTGGCAATCAAA	127.5	0.000452567	453.291	0	0	0	0	0	0	0	-8.82747
XPO1_134	TAGGTGAAATGGTTACAAAGCAA	127.5	0.000452567	453.291	0	0	0	0	0	0	0	-8.82747
KIF11_16	TTTTAATTTTTTTCGTTAGGTGT	127.5	0.000452567	453.291	77	0.000542406	542.406	0	0	0	-9.08589	-8.82747
RPS3A_20	CTAAAAAACGCAACAATCAGATA	128	0.000454342	455.069	14	9.86193e-05	98.6193	0	0	0	-6.63835	-8.83311
TUBB_31	AGAATGGAAAATCCCATCCCCTT	128	0.000454342	455.069	15	0.000105664	105.664	0	0	0	-6.73692	-8.83311
KIF11_175	ATGGTTTCATTAAGTTCTAGATT	128	0.000454342	455.069	57	0.000401522	401.522	0	0	0	-8.65292	-8.83311
KIF11_87	GGCAAAAACCTGAATAGTCTGTT	128	0.000454342	455.069	120	0.000845309	845.309	0	0	0	-9.72504	-8.83311
XPO1_241	TAACCATTTCACCTACAAAACAG	128.5	0.000456117	456.847	63	0.000443787	443.787	0	0	0	-8.79697	-8.83872
KIF11_86	TGGCAAAAACCTGAATAGTCTGT	128.5	0.000456117	456.847	101	0.000711468	711.468	0	0	0	-9.47668	-8.83872
XPO1_84	GCTGCTGAACTCTATAGAGAGAG	129	0.000457892	458.624	0	0	0	0	0	0	0	-8.84431
TUBB_2	TTCCTGGGTGGAAGGAGAATAAG	130	0.000461441	462.179	53	0.000373345	373.345	0	0	0	-8.54822	-8.85543
XPO1_129	TTTAGATATGCTTAATGTATACA	130	0.000461441	462.179	74	0.000521274	521.274	0	0	0	-9.02866	-8.85543
KIF11_131	CAGGTTGTAAGCCAATGTTGTGA	410	0.00145531	1457.64	522	0.00367709	3677.09	1	2.14561e-06	2.14561	-10.1914	-8.85707
RPS3A_68	GGTCTCACCTGCCATTTTTTGAC	130.5	0.000463216	463.957	35	0.000246548	246.548	0	0	0	-7.95157	-8.86095
XPO1_221	AATCGTATTAAATTCTTACCAGC	130.5	0.000463216	463.957	71	0.000500141	500.141	0	0	0	-8.96907	-8.86095
XPO1_234	CAGCGACCTGTTGGGGAGGGAAA	131	0.000464991	465.735	0	0	0	0	0	0	0	-8.86646
ERCC3_72	CAGGAAATGATTGAGGAACTCCA	131	0.000464991	465.735	198	0.00139476	1394.76	0	0	0	-10.4468	-8.86646
KIF11_183	ATTTAAGGAAGATACCCACTGTT	131.5	0.000466766	467.512	177	0.00124683	1246.83	0	0	0	-10.2852	-8.87194
XPO1_9	AGCCAAAAACTGGATATCAACTT	132	0.00046854	469.29	0	0	0	0	0	0	0	-8.87741
XPO1_213	TTAAAAGGTATATTTACTCTTGT	132	0.00046854	469.29	141	0.000993238	993.238	0	0	0	-9.95745	-8.87741
RPS3A_81	CAATATTTCTTATATTGAACATA	132.5	0.000470315	471.068	0	0	0	0	0	0	0	-8.88285
XPO1_49	TTTTTTTAGCATGTGCAATGAAT	132.5	0.000470315	471.068	0	0	0	0	0	0	0	-8.88285
ERCC3_23	ATGAAACTTGATCAGAAACTGGC	132.5	0.000470315	471.068	324	0.00228233	2282.33	0	0	0	-11.1569	-8.88285
XPO1_151	TAGGACTTTGAAGAATATCCTGA	133	0.00047209	472.845	69	0.000486052	486.052	0	0	0	-8.92793	-8.88827
KIF11_81	CAAGAAACTAAATTACAACTTGT	133	0.00047209	472.845	122	0.000859397	859.397	0	0	0	-9.74886	-8.88827
XPO1_258	TGGGCTATTTTAATGAAAGTATC	134	0.000475639	476.4	0	0	0	0	0	0	0	-8.89906
p53_3	ATGGCGGGAGGTAGACTGACCCT	134.5	0.000477414	478.178	0	0	0	0	0	0	0	-8.90442
KIF11_31	ACACTTGTTAATCTTTACAGGTA	135.5	0.000480964	481.733	118	0.00083122	831.22	0	0	0	-9.70082	-8.91508
KIF11_299	TAAAATTTGATAGACTTCATCCT	136.5	0.000484513	485.288	139	0.000979149	979.149	0	0	0	-9.93686	-8.92567
KIF11_282	AAAGGGCTTACCTCAAGATTGAG	137	0.000486288	487.066	65	0.000457875	457.875	0	0	0	-8.84196	-8.93093
XPO1_73	AAAATTTGCAGATGCTTCCTTTA	137	0.000486288	487.066	215	0.00151451	1514.51	0	0	0	-10.5656	-8.93093
p53_1	TTATGGCGGGAGGTAGACTGACC	137.5	0.000488063	488.844	85	0.00059876	598.76	0	0	0	-9.22824	-8.93618
KIF11_210	GTGACTCAACCAAGGAACAAATG	138	0.000489838	490.621	0	0	0	0	0	0	0	-8.9414
XPO1_112	GAACAACATTAACACTATTATTT	139	0.000493387	494.177	2	1.40885e-05	14.0885	0	0	0	-3.91538	-8.9518
ABL1_73	CCACTTCTAAGAATCATACAGGG	139.5	0.000495162	495.954	134	0.000943928	943.928	0	0	0	-9.88406	-8.95697
XPO1_145	TGAATGCACATTGAATATGATAA	139.5	0.000495162	495.954	153	0.00107777	1077.77	0	0	0	-10.0752	-8.95697
XPO1_68	AAATAGTTCCTGAATGTTCCAAT	139.5	0.000495162	495.954	169	0.00119048	1190.48	0	0	0	-10.2185	-8.95697
XPO1_244	ACTGAGGCACTTGTATACATTAA	140	0.000496937	497.732	38	0.000267681	267.681	0	0	0	-8.06975	-8.96212
KIF11_176	TGGTTTCATTAAGTTCTAGATTT	140	0.000496937	497.732	103	0.000725556	725.556	0	0	0	-9.50493	-8.96212
XPO1_229	AACTGTGTAGGTGGAATAGCAAG	140	0.000496937	497.732	172	0.00121161	1211.61	0	0	0	-10.2439	-8.96212
XPO1_264	CAGTGAGCTCTCAAAAAACGTGG	141	0.000500486	501.287	81	0.000570583	570.583	0	0	0	-9.15882	-8.97237
XPO1_333	ATCACATTTTCCAAAATTTGTAG	142	0.000504036	504.842	125	0.00088053	880.53	0	0	0	-9.78387	-8.98254
XPO1_282	AAAGATTTCAGTTTCTTCTACTT	142	0.000504036	504.842	145	0.00102141	1021.41	0	0	0	-9.99776	-8.98254
KIF11_225	AAGGATGTACTAACAATCAATTC	143.5	0.00050936	510.175	0	0	0	0	0	0	0	-8.99767
KIF11_34	CAATGGAAGGTGAAAGGTCACCT	144	0.000511135	511.953	0	0	0	0	0	0	0	-9.00268
XPO1_208	TCTCTCTTCCAAAAACAAATCAG	144	0.000511135	511.953	116	0.000817132	817.132	0	0	0	-9.67619	-9.00268
XPO1_183	GATTTGCAGTGCTCAAGTAAAGC	144.5	0.00051291	513.73	0	0	0	0	0	0	0	-9.00767
XPO1_260	GGCTATTTTAATGAAAGTATCAC	144.5	0.00051291	513.73	190	0.00133841	1338.41	0	0	0	-10.3874	-9.00767
XPO1_116	AAAATAGGTTCATACGTTTTATG	145.5	0.000516459	517.286	77	0.000542406	542.406	0	0	0	-9.08589	-9.0176
KIF11_38	AGAAACTTACTGATAATGGTACT	145.5	0.000516459	517.286	214	0.00150747	1507.47	0	0	0	-10.5589	-9.0176
XPO1_186	TGACAGGGCTTTTCAGCTTAAAT	145.5	0.000516459	517.286	315	0.00221893	2218.93	0	0	0	-11.1163	-9.0176
KIF11_67	CATGACAGGAAACTCTGAGTACA	146.5	0.000520009	520.841	0	0	0	0	0	0	0	-9.02747
Scrambled_23	ACAACGGAACGATACAACAACAA	146.5	0.000520009	520.841	0	0	0	0	0	0	0	-9.02747
KIF11_173	AGATCCTGTTCCAGAAAGCAATT	146.5	0.000520009	520.841	37	0.000260637	260.637	0	0	0	-8.03142	-9.02747
KIF11_74	GAGTCATGAGTGGAAAATTAACT	147	0.000521784	522.618	0	0	0	0	0	0	0	-9.03237
RPS3A_31	TTTTTTGCCTTTTAGTGGGAAAG	147	0.000521784	522.618	32	0.000225416	225.416	0	0	0	-7.82283	-9.03237
XPO1_51	TTTTTAGCATGTGCAATGAATTC	147	0.000521784	522.618	158	0.00111299	1112.99	0	0	0	-10.1215	-9.03237
XPO1_111	TTGATGAAATTTTGAACAACATT	147	0.000521784	522.618	286	0.00201465	2014.65	0	0	0	-10.977	-9.03237
XPO1_170	ATCAAACTTATTTTTGTGATATT	147.5	0.000523558	524.396	211	0.00148633	1486.33	0	0	0	-10.5385	-9.03726
RPS3A_40	GTGGGAAAGCTCATGGAGCTTCA	148.5	0.000527108	527.951	0	0	0	0	0	0	0	-9.04699
ERCC3_27	ATTGCCACATATTCCCGGTAAAA	149	0.000528883	529.729	0	0	0	0	0	0	0	-9.05183
KIF11_158	TGCTGTGGATTTAAGGCGGGAAA	149.5	0.000530657	531.506	20	0.000140885	140.885	0	0	0	-7.14858	-9.05666
KIF11_35	AGGATCCCTTGGCTGGTATAATT	149.5	0.000530657	531.506	117	0.000824176	824.176	0	0	0	-9.68856	-9.05666
RPS3A_32	TTTTTGCCTTTTAGTGGGAAAGC	150	0.000532432	533.284	65	0.000457875	457.875	0	0	0	-8.84196	-9.06146
ERCC3_78	AATTTTCTGATTGGGCCTAAGCT	150.5	0.000534207	535.062	0	0	0	0	0	0	0	-9.06626
KIF11_17	TTTAATTTTTTTCGTTAGGTGTT	150.5	0.000534207	535.062	8	5.63539e-05	56.3539	0	0	0	-5.84182	-9.06626
KIF11_37	GAGAAACTTACTGATAATGGTAC	150.5	0.000534207	535.062	90	0.000633981	633.981	0	0	0	-9.31057	-9.06626
XPO1_18	GCAAAGAATGGCTCAAGAAGTAC	150.5	0.000534207	535.062	138	0.000972105	972.105	0	0	0	-9.92645	-9.06626
RPS3A_41	AAGTTCAGACTTCAAATAGTGGC	151	0.000535982	536.839	121	0.000852353	852.353	0	0	0	-9.737	-9.07103
KIF11_7	TATAGACCATTTAATTTGGCAGA	151	0.000535982	536.839	204	0.00143702	1437.02	0	0	0	-10.4899	-9.07103
XPO1_122	TTCCTCCAAGAATGTGGATATAC	151.5	0.000537757	538.617	2	1.40885e-05	14.0885	0	0	0	-3.91538	-9.07579
KIF11_269	TTCAGAAATATACACTCCATTTT	151.5	0.000537757	538.617	277	0.00195125	1951.25	0	0	0	-10.9309	-9.07579
RPS3A_30	TTTTTTTGCCTTTTAGTGGGAAA	152	0.000539531	540.394	0	0	0	0	0	0	0	-9.08054
p53_7	GACTTCAGGTGGCTGTAGGAGAC	152	0.000539531	540.394	106	0.000746689	746.689	0	0	0	-9.54629	-9.08054
KIF11_307	ACCTTCCATTGTAAAAGTTTTTC	152.5	0.000541306	542.172	0	0	0	0	0	0	0	-9.08527
KIF11_45	ATGATCCCCGTAACAAGGTAATT	152.5	0.000541306	542.172	0	0	0	0	0	0	0	-9.08527
XPO1_281	GCCATTCGACTAACCATTAATAA	152.5	0.000541306	542.172	285	0.00200761	2007.61	0	0	0	-10.972	-9.08527
RPS3A_38	CCTTTTAGTGGGAAAGCTCATGG	153	0.000543081	543.95	0	0	0	0	0	0	0	-9.08998
KIF11_174	TATGGTTTCATTAAGTTCTAGAT	153	0.000543081	543.95	2	1.40885e-05	14.0885	0	0	0	-3.91538	-9.08998
XPO1_178	TTCTTATCAACAGGTTTAACAAT	153	0.000543081	543.95	164	0.00115526	1155.26	0	0	0	-10.1752	-9.08998
XPO1_59	TAATGGTAAGTGTTTTTAATTTC	153.5	0.000544856	545.727	250	0.00176106	1761.06	0	0	0	-10.783	-9.09468
XPO1_219	CCTTCTTCAACCAAATTAAACAT	154	0.00054663	547.505	288	0.00202874	2028.74	0	0	0	-10.9871	-9.09936
TUBB_30	CCTCTCCAAAACTTTTAGAATGG	154.5	0.000548405	549.283	41	0.000288814	288.814	0	0	0	-8.17898	-9.10403
XPO1_113	AACAACATTAACACTATTATTTG	154.5	0.000548405	549.283	150	0.00105664	1056.64	0	0	0	-10.0466	-9.10403
RPS3A_15	TTCTCCAGACAATGATTGAAGCT	155	0.00055018	551.06	0	0	0	0	0	0	0	-9.10868
KIF11_238	CCAAAAATATCCTGAGCTTCTGC	155	0.00055018	551.06	241	0.00169766	1697.66	0	0	0	-10.7302	-9.10868
ABL1_76	AAAGGCTTGGTGGATTTCAGCAA	155	0.00055018	551.06	262	0.00184559	1845.59	0	0	0	-10.8506	-9.10868
KIF11_232	TGGAATAGATGTGAGAGATCCAA	155.5	0.000551955	552.838	80	0.000563539	563.539	0	0	0	-9.14093	-9.11332
XPO1_336	CAAAATTTGTAGTCCATAGTACT	155.5	0.000551955	552.838	237	0.00166948	1669.48	0	0	0	-10.7061	-9.11332
ERCC3_67	ACTTCTATGAGCAAATGGACAAG	156.5	0.000555504	556.393	274	0.00193012	1930.12	0	0	0	-10.9152	-9.12255
XPO1_133	GTAGGTGAAATGGTTACAAAGCA	157	0.000557279	558.171	0	0	0	0	0	0	0	-9.12714
RPS3A_25	TTTTTTTTTTTTGCCTTTTAGTG	157	0.000557279	558.171	228	0.00160609	1606.09	0	0	0	-10.6502	-9.12714
XPO1_40	GATACTGAAACAAGAATGGCCCA	157.5	0.000559054	559.948	37	0.000260637	260.637	0	0	0	-8.03142	-9.13172
KIF11_295	TGCTGCCCCCTTTTCTAAAATTT	157.5	0.000559054	559.948	63	0.000443787	443.787	0	0	0	-8.79697	-9.13172
XPO1_6	TTTTCAGTAATCTATGCCAGCAA	157.5	0.000559054	559.948	134	0.000943928	943.928	0	0	0	-9.88406	-9.13172
KIF11_119	CACAGTCAAAAATTTTGTGCTGA	157.5	0.000559054	559.948	221	0.00155678	1556.78	0	0	0	-10.6053	-9.13172
ABL1_29	AAACAATGTTCCAGGAATCCAGT	157.5	0.000559054	559.948	273	0.00192308	1923.08	0	0	0	-10.91	-9.13172
XPO1_102	TGAGAGCTCACTGGAAATTTCTG	158	0.000560829	561.726	0	0	0	0	0	0	0	-9.13629
XPO1_99	TCTTATTTACAGGATCTATTAGG	158	0.000560829	561.726	56	0.000394477	394.477	0	0	0	-8.62745	-9.13629
XPO1_101	TTGAGAGCTCACTGGAAATTTCT	159.5	0.000566153	567.059	151	0.00106368	1063.68	0	0	0	-10.0562	-9.1499
XPO1_268	CTGTTCACATAATCCTAATAGAT	159.5	0.000566153	567.059	242	0.00170471	1704.71	0	0	0	-10.7362	-9.1499
KIF11_134	TTGATCAGATGACTATTGATGAA	160	0.000567928	568.836	45	0.000316991	316.991	0	0	0	-8.31284	-9.1544
KIF11_242	TTCAACTGTGTTAAGCAGCTATA	160	0.000567928	568.836	56	0.000394477	394.477	0	0	0	-8.62745	-9.1544
KIF11_125	TTTTTCTGAACAGTGGGTATCTT	160.5	0.000569702	570.614	0	0	0	0	0	0	0	-9.1589
XPO1_269	TGTTCACATAATCCTAATAGATC	160.5	0.000569702	570.614	25	0.000176106	176.106	0	0	0	-7.46847	-9.1589
KIF11_112	TTCCTTGGTTGAGTCACAAAAGC	160.5	0.000569702	570.614	75	0.000528318	528.318	0	0	0	-9.04799	-9.1589
ERCC3_48	AACGAAGTATCTGCAAGCAGGGG	160.5	0.000569702	570.614	87	0.000612849	612.849	0	0	0	-9.26174	-9.1589
KIF11_136	TGGAACAGGATCTGAAACTGGAT	161	0.000571477	572.392	0	0	0	0	0	0	0	-9.16338
KIF11_221	CAGTATAGACACCACAGTTGGGG	161	0.000571477	572.392	0	0	0	0	0	0	0	-9.16338
KIF11_239	GAATGGAGACCAGATACATCTTT	161	0.000571477	572.392	0	0	0	0	0	0	0	-9.16338
XPO1_65	GAGACCAAATTAATCAGCACATT	161	0.000571477	572.392	76	0.000535362	535.362	0	0	0	-9.06706	-9.16338
ERCC3_84	TGATCAAGTTTCATGAAAGGAGG	161	0.000571477	572.392	183	0.0012891	1289.1	0	0	0	-10.3333	-9.16338
KIF11_314	GTAGATGCTCCAAACACCTAACG	161.5	0.000573252	574.169	84	0.000591716	591.716	0	0	0	-9.2112	-9.16784
KIF11_298	CTAAAATTTGATAGACTTCATCC	162	0.000575027	575.947	63	0.000443787	443.787	0	0	0	-8.79697	-9.17229
Scrambled_27	GATAGGTGGAGTGGAATAGGAGA	162.5	0.000576802	577.724	97	0.000683291	683.291	0	0	0	-9.41847	-9.17673
XPO1_218	TCCTTCTTCAACCAAATTAAACA	163	0.000578576	579.502	119	0.000838264	838.264	0	0	0	-9.71298	-9.18116
KIF11_20	AATTTTTTTCGTTAGGTGTTTGG	163.5	0.000580351	581.28	61	0.000429699	429.699	0	0	0	-8.75053	-9.18557
XPO1_335	CCAAAATTTGTAGTCCATAGTAC	163.5	0.000580351	581.28	197	0.00138771	1387.71	0	0	0	-10.4395	-9.18557
XPO1_332	TATCACATTTTCCAAAATTTGTA	164	0.000582126	583.057	2	1.40885e-05	14.0885	0	0	0	-3.91538	-9.18997
XPO1_50	TTTTTTAGCATGTGCAATGAATT	164	0.000582126	583.057	2	1.40885e-05	14.0885	0	0	0	-3.91538	-9.18997
XPO1_110	GTTCAGGTTCAGGTTGGAGAAGT	164	0.000582126	583.057	142	0.00100028	1000.28	0	0	0	-9.96763	-9.18997
RPS3A_9	TTTTGTAGAAATTGCATCTGATG	164.5	0.000583901	584.835	0	0	0	0	0	0	0	-9.19435
XPO1_230	TCATATTCAATGTGCATTCAAAA	164.5	0.000583901	584.835	0	0	0	0	0	0	0	-9.19435
XPO1_348	GCTGAAATCAAGCAGCTGACGAG	165	0.000585675	586.612	1	7.04424e-06	7.04424	0	0	0	-3.00796	-9.19872
p53_27	GCCAACTGGCCAAGACCTGCCCT	165.5	0.00058745	588.39	0	0	0	0	0	0	0	-9.20308
XPO1_117	AAATAGGTTCATACGTTTTATGA	165.5	0.00058745	588.39	0	0	0	0	0	0	0	-9.20308
RPS3A_33	TTTTGCCTTTTAGTGGGAAAGCT	165.5	0.00058745	588.39	9	6.33981e-05	63.3981	0	0	0	-6.00895	-9.20308
XPO1_164	AGGCTTACAGATACTTTTTACAC	165.5	0.00058745	588.39	61	0.000429699	429.699	0	0	0	-8.75053	-9.20308
RPS3A_26	TTTTTTTTTTTGCCTTTTAGTGG	166	0.000589225	590.168	0	0	0	0	0	0	0	-9.20742
XPO1_202	AATCACACATTTCTTCTGGAATC	167	0.000592775	593.723	102	0.000718512	718.512	0	0	0	-9.49088	-9.21607
XPO1_120	CTTTTTTTCCTCCAAGAATGTGG	167	0.000592775	593.723	173	0.00121865	1218.65	0	0	0	-10.2523	-9.21607
KIF11_147	TAACCAAGTGCTCTGTAGTTTCT	167.5	0.000594549	595.501	0	0	0	0	0	0	0	-9.22038
RPS3A_51	ACTTTTCTAACGAAGACATCATG	167.5	0.000594549	595.501	0	0	0	0	0	0	0	-9.22038
KIF11_237	GCCAAAAATATCCTGAGCTTCTG	167.5	0.000594549	595.501	104	0.000732601	732.601	0	0	0	-9.51885	-9.22038
XPO1_184	ATTTGCAGTGCTCAAGTAAAGCT	167.5	0.000594549	595.501	136	0.000958016	958.016	0	0	0	-9.90541	-9.22038
ABL1_101	CCTTGGAGTTCCAACGAGCGGCT	168	0.000596324	597.278	0	0	0	0	0	0	0	-9.22467
KIF11_47	GTATTTTGGTCAGAGAGGAGTGA	168	0.000596324	597.278	0	0	0	0	0	0	0	-9.22467
PAK4_9	CTAAGGAGGGACGGGGAGGGGGT	168	0.000596324	597.278	0	0	0	0	0	0	0	-9.22467
XPO1_43	ATTTCTCTAGTGGACAGATAACC	168	0.000596324	597.278	21	0.000147929	147.929	0	0	0	-7.21848	-9.22467
ERCC3_1	CTAAAGCGCTTGAAGAGCGGGTG	168	0.000596324	597.278	62	0.000436743	436.743	0	0	0	-8.77394	-9.22467
XPO1_41	ATCAGTGATATTGTTGGAGCAAG	168	0.000596324	597.278	123	0.000866441	866.441	0	0	0	-9.76062	-9.22467
KIF11_312	ACTTACGCAAAGATAGTGCAATT	168.5	0.000598099	599.056	52	0.0003663	366.3	0	0	0	-8.52082	-9.22895
ABL1_68	TCTTTGGGGAGAAGGCGCTCATC	168.5	0.000598099	599.056	217	0.0015286	1528.6	0	0	0	-10.5789	-9.22895
RPS3A_29	TTTTTTTTGCCTTTTAGTGGGAA	169	0.000599874	600.833	107	0.000753733	753.733	0	0	0	-9.55982	-9.23322
XPO1_287	ATCTTTTTTCTATAAGTTGATCA	170	0.000603423	604.389	0	0	0	0	0	0	0	-9.24172
XPO1_265	ATGCAATAATAGCTTTATTATCT	170	0.000603423	604.389	80	0.000563539	563.539	0	0	0	-9.14093	-9.24172
KIF11_170	TCTTTTAAAGTACCTGTTGGGAT	170.5	0.000605198	606.166	30	0.000211327	211.327	0	0	0	-7.73014	-9.24595
XPO1_246	TTTTCAAAATGCTACCAAGCTGC	170.5	0.000605198	606.166	77	0.000542406	542.406	0	0	0	-9.08589	-9.24595
XPO1_121	TTTCCTCCAAGAATGTGGATATA	170.5	0.000605198	606.166	144	0.00101437	1014.37	0	0	0	-9.98779	-9.24595
XPO1_177	CTTCTTATCAACAGGTTTAACAA	170.5	0.000605198	606.166	148	0.00104255	1042.55	0	0	0	-10.0273	-9.24595
XPO1_108	TCTTGTTAGAGACCCATGATGGA	171	0.000606973	607.944	95	0.000669203	669.203	0	0	0	-9.38845	-9.25017
RPS3A_22	CAGGATTCCAGACAGCATTGGAA	172	0.000610522	611.499	86	0.000605804	605.804	0	0	0	-9.24509	-9.25856
KIF11_66	CTTTCCATGACAGGAAACTCTGA	172	0.000610522	611.499	176	0.00123979	1239.79	0	0	0	-10.277	-9.25856
KIF11_157	ATGCTGTGGATTTAAGGCGGGAA	172.5	0.000612297	613.277	207	0.00145816	1458.16	0	0	0	-10.5109	-9.26274
KIF11_30	CGTAAGTAAAAGGGTGTTTTTTC	173	0.000614072	615.054	0	0	0	0	0	0	0	-9.26691
XPO1_125	CTCCAAGAATGTGGATATACTGA	173	0.000614072	615.054	138	0.000972105	972.105	0	0	0	-9.92645	-9.26691
KIF11_13	ATATGGTAACATATGGTGCAATT	174	0.000617621	618.609	24	0.000169062	169.062	0	0	0	-7.40991	-9.27522
TUBB_22	AGTCAGTCCCCAGAGGAGAGGGG	174	0.000617621	618.609	95	0.000669203	669.203	0	0	0	-9.38845	-9.27522
RPS3A_27	TTTTTTTTTTGCCTTTTAGTGGG	174	0.000617621	618.609	96	0.000676247	676.247	0	0	0	-9.40354	-9.27522
XPO1_47	GTGTGTTTTTTTTTTTAGCATGT	174	0.000617621	618.609	204	0.00143702	1437.02	0	0	0	-10.4899	-9.27522
ABL1_35	CCTTCCGAGAGGCCATCAACAAA	174.5	0.000619396	620.387	50	0.000352212	352.212	0	0	0	-8.46439	-9.27935
RPS3A_13	CAGAATGATGAAGTTGCATTTAG	175	0.000621171	622.165	0	0	0	0	0	0	0	-9.28347
KIF11_79	GGTTACAGAGTTGTTTATGGATA	175.5	0.000622946	623.942	0	0	0	0	0	0	0	-9.28758
p53_2	TATGGCGGGAGGTAGACTGACCC	175.5	0.000622946	623.942	0	0	0	0	0	0	0	-9.28758
XPO1_74	AAATTTGCAGATGCTTCCTTTAA	176	0.00062472	625.72	0	0	0	0	0	0	0	-9.29168
RPS3A_3	CTAAGAAAGATTGGTATGATGTG	176	0.00062472	625.72	163	0.00114821	1148.21	0	0	0	-10.1664	-9.29168
XPO1_25	AGTACTATGGACTACAAATTTTG	176.5	0.000626495	627.498	41	0.000288814	288.814	0	0	0	-8.17898	-9.29576
XPO1_8	AGTAATCTATGCCAGCAATTATG	176.5	0.000626495	627.498	63	0.000443787	443.787	0	0	0	-8.79697	-9.29576
KIF11_211	TGACTCAACCAAGGAACAAATGG	176.5	0.000626495	627.498	79	0.000556495	556.495	0	0	0	-9.12281	-9.29576
KIF11_29	TCCAATTCTGGATGAAGTTATTA	176.5	0.000626495	627.498	169	0.00119048	1190.48	0	0	0	-10.2185	-9.29576
XPO1_169	TATCAAACTTATTTTTGTGATAT	176.5	0.000626495	627.498	242	0.00170471	1704.71	0	0	0	-10.7362	-9.29576
KIF11_281	CTGTCATGGAAAGGAAAGGTCAA	176.5	0.000626495	627.498	295	0.00207805	2078.05	0	0	0	-11.0217	-9.29576
KIF11_128	TGAACAGTGGGTATCTTCCTTAA	176.5	0.000626495	627.498	353	0.00248662	2486.62	0	0	0	-11.2805	-9.29576
KIF11_40	AGTCAAAGTGTCTCTGTTGGAGA	176.5	0.000626495	627.498	420	0.00295858	2958.58	0	0	0	-11.5312	-9.29576
RPS3A_28	TTTTTTTTTGCCTTTTAGTGGGA	177	0.00062827	629.275	123	0.000866441	866.441	0	0	0	-9.76062	-9.29984
XPO1_248	AAAATGCTACCAAGCTGCTTGAC	177.5	0.000630045	631.053	83	0.000584672	584.672	0	0	0	-9.19395	-9.3039
ABL1_61	ACCAGCCTGGGGGGAGGCGTTAC	177.5	0.000630045	631.053	126	0.000887574	887.574	0	0	0	-9.79535	-9.3039
XPO1_212	CTTGAGCACTGCAAATCAAAACA	177.5	0.000630045	631.053	248	0.00174697	1746.97	0	0	0	-10.7715	-9.3039
XPO1_63	TGAACTGGATTCCCCTGGGATAT	178.5	0.000633594	634.608	372	0.00262046	2620.46	0	0	0	-11.3562	-9.31199
KIF11_159	AATTTACCGGAATTGTCTCTTCT	179.5	0.000637144	638.163	128	0.000901662	901.662	0	0	0	-9.81804	-9.32004
XPO1_204	TTCTGGAATCTCATGTGGATTAA	180.5	0.000640693	641.718	0	0	0	0	0	0	0	-9.32804
XPO1_130	GATATGCTTAATGTATACAAGTG	181	0.000642468	643.496	124	0.000873485	873.485	0	0	0	-9.77229	-9.33203
XPO1_250	AGTATATCCACATTCTTGGAGGA	181.5	0.000644243	645.274	62	0.000436743	436.743	0	0	0	-8.77394	-9.336
XPO1_291	TATAAGTTGATCATGTTCCTTAA	181.5	0.000644243	645.274	147	0.0010355	1035.5	0	0	0	-10.0175	-9.336
XPO1_38	ATGTCTTGTTTTAGATACTGAAA	182	0.000646018	647.051	169	0.00119048	1190.48	0	0	0	-10.2185	-9.33996
KIF11_91	TGTTTTTGTTTGTTATAGGTAAT	182.5	0.000647793	648.829	152	0.00107072	1070.72	0	0	0	-10.0657	-9.34392
KIF11_101	TTTCTGAAACCAGAATGTACTCA	182.5	0.000647793	648.829	168	0.00118343	1183.43	0	0	0	-10.21	-9.34392
XPO1_162	GGCTTTCAAACATACTATGAGGA	182.5	0.000647793	648.829	306	0.00215554	2155.54	0	0	0	-11.0745	-9.34392
KIF11_171	AAAGTACCTGTTGGGATATCCAG	183	0.000649567	650.607	0	0	0	0	0	0	0	-9.34786
KIF11_254	GCAGGTCAGATTTACACTGGTCA	183	0.000649567	650.607	34	0.000239504	239.504	0	0	0	-7.90992	-9.34786
TUBB_9	GGGCGTGAACAGATATGTCGAGA	183	0.000649567	650.607	81	0.000570583	570.583	0	0	0	-9.15882	-9.34786
KIF11_247	TTGCAAATGTTTTTGAGTGGTTT	183.5	0.000651342	652.384	0	0	0	0	0	0	0	-9.35179
XPO1_168	CACTCTTACAAAATGTTGCACAA	183.5	0.000651342	652.384	122	0.000859397	859.397	0	0	0	-9.74886	-9.35179
XPO1_334	TCACATTTTCCAAAATTTGTAGT	183.5	0.000651342	652.384	191	0.00134545	1345.45	0	0	0	-10.3949	-9.35179
KIF11_304	ACTGAAAATTCAGTACCATTATC	183.5	0.000651342	652.384	218	0.00153564	1535.64	0	0	0	-10.5856	-9.35179
ABL1_59	TCACCAGCCTGGGGGGAGGCGTT	184.5	0.000654892	655.939	105	0.000739645	739.645	0	0	0	-9.53264	-9.35962
Scrambled_7	ATTATTAGCGGTATTAGCAAGTG	184.5	0.000654892	655.939	151	0.00106368	1063.68	0	0	0	-10.0562	-9.35962
KIF11_268	CTTCAGAAATATACACTCCATTT	185.5	0.000658441	659.495	85	0.00059876	598.76	0	0	0	-9.22824	-9.3674
XPO1_283	AAGATTTCAGTTTCTTCTACTTC	185.5	0.000658441	659.495	99	0.00069738	697.38	0	0	0	-9.44787	-9.3674
KIF11_179	TGCTATCAATTTATCTTCATCAA	185.5	0.000658441	659.495	153	0.00107777	1077.77	0	0	0	-10.0752	-9.3674
XPO1_300	GTTGCATCATTGTCAGAGTAAAT	186	0.000660216	661.272	92	0.00064807	648.07	0	0	0	-9.34223	-9.37128
XPO1_66	AGACCAAATTAATCAGCACATTG	187	0.000663766	664.827	90	0.000633981	633.981	0	0	0	-9.31057	-9.379
XPO1_311	AGAATCACCATATTATTTTGACA	187	0.000663766	664.827	436	0.00307129	3071.29	0	0	0	-11.5851	-9.379
XPO1_149	TTTCCACCACTTATTTTTAGGAC	187.5	0.00066554	666.605	226	0.001592	1592	0	0	0	-10.6375	-9.38285
KIF11_223	CAGTGAACTTAGAAGATCAGTCT	188	0.000667315	668.383	120	0.000845309	845.309	0	0	0	-9.72504	-9.38669
ABL1_28	CTGAAATCCACCAAGCCTTTGAA	188.5	0.00066909	670.16	0	0	0	0	0	0	0	-9.39051
KIF11_114	CAAGTTAATGAATCTTTGGACAG	188.5	0.00066909	670.16	406	0.00285996	2859.96	0	0	0	-11.4823	-9.39051
RPS3A_52	CTTTTCTAACGAAGACATCATGG	189	0.000670865	671.938	0	0	0	0	0	0	0	-9.39433
ABL1_102	CTTGGAGTTCCAACGAGCGGCTT	189	0.000670865	671.938	127	0.000894618	894.618	0	0	0	-9.80674	-9.39433
XPO1_123	TCCTCCAAGAATGTGGATATACT	189.5	0.000672639	673.715	3	2.11327e-05	21.1327	0	0	0	-4.46811	-9.39814
XPO1_3	TCTTTATTTTCAGTAATCTATGC	189.5	0.000672639	673.715	161	0.00113412	1134.12	0	0	0	-10.1486	-9.39814
XPO1_167	ACACTCTTACAAAATGTTGCACA	190	0.000674414	675.493	0	0	0	0	0	0	0	-9.40193
ERCC3_62	CAAATATGCCCAAGACTTCTTGG	190	0.000674414	675.493	133	0.000936884	936.884	0	0	0	-9.87327	-9.40193
KIF11_144	CCCGCCTTAAATCCACAGCATAA	190	0.000674414	675.493	151	0.00106368	1063.68	0	0	0	-10.0562	-9.40193
ERCC3_95	CTGCAGGGATGGTTGCAGAAGAG	190.5	0.000676189	677.271	0	0	0	0	0	0	0	-9.40572
XPO1_285	TTCTACTTCAGATACCAACAACA	191.5	0.000679738	680.826	0	0	0	0	0	0	0	-9.41326
p53_20	AGACCTATGGAAACTGTGAGTGG	192	0.000681513	682.604	0	0	0	0	0	0	0	-9.41702
KIF11_21	ATTTTTTTCGTTAGGTGTTTGGA	192	0.000681513	682.604	193	0.00135954	1359.54	0	0	0	-10.41	-9.41702
KIF11_70	AGGTAAGCCCTTGGCTATGGAGT	192.5	0.000683288	684.381	90	0.000633981	633.981	0	0	0	-9.31057	-9.42076
XPO1_286	CCTGAGATTTAATCTTTTTTCTA	192.5	0.000683288	684.381	181	0.00127501	1275.01	0	0	0	-10.3174	-9.42076
XPO1_171	TCAAACTTATTTTTGTGATATTC	192.5	0.000683288	684.381	198	0.00139476	1394.76	0	0	0	-10.4468	-9.42076
XPO1_141	CCTCCCCAACAGGTCGCTGAAAA	193	0.000685063	686.159	131	0.000922795	922.795	0	0	0	-9.85143	-9.4245
ERCC3_22	GGGCAAACACATTGTCAGCAAAG	193	0.000685063	686.159	164	0.00115526	1155.26	0	0	0	-10.1752	-9.4245
XPO1_216	CAGGATTTAATGATGTACTTATT	193.5	0.000686838	687.936	69	0.000486052	486.052	0	0	0	-8.92793	-9.42823
KIF11_264	CAATCAATTCTACAATCTGCTCT	193.5	0.000686838	687.936	148	0.00104255	1042.55	0	0	0	-10.0273	-9.42823
TUBB_8	AGGGCGTGAACAGATATGTCGAG	194	0.000688612	689.714	0	0	0	0	0	0	0	-9.43194
XPO1_247	CAAAATGCTACCAAGCTGCTTGA	194	0.000688612	689.714	212	0.00149338	1493.38	0	0	0	-10.5453	-9.43194
XPO1_48	TGTGTTTTTTTTTTTAGCATGTG	197	0.000699261	700.38	226	0.001592	1592	0	0	0	-10.6375	-9.45405
XPO1_4	CTTTATTTTCAGTAATCTATGCC	197.5	0.000701036	702.157	13	9.15751e-05	91.5751	0	0	0	-6.53255	-9.4577
RPS3A_4	TAAGAAAGATTGGTATGATGTGA	198	0.000702811	703.935	237	0.00166948	1669.48	0	0	0	-10.7061	-9.46135
XPO1_107	GTCTTGTTAGAGACCCATGATGG	198.5	0.000704585	705.713	0	0	0	0	0	0	0	-9.46498
RPS3A_18	TCCAGACAATGATTGAAGCTCAC	199	0.00070636	707.49	0	0	0	0	0	0	0	-9.4686
XPO1_89	TTAATGGTTAGTCGAATGGCTAA	199	0.00070636	707.49	0	0	0	0	0	0	0	-9.4686
KIF11_18	TTAATTTTTTTCGTTAGGTGTTT	199	0.00070636	707.49	47	0.000331079	331.079	0	0	0	-8.37538	-9.4686
KIF11_303	ATTCTCAAAGACTGAATTACCTT	199	0.00070636	707.49	77	0.000542406	542.406	0	0	0	-9.08589	-9.4686
XPO1_233	TCTGATAATCAATGAGAACTGCA	199	0.00070636	707.49	80	0.000563539	563.539	0	0	0	-9.14093	-9.4686
XPO1_288	TTCTATAAGTTGATCATGTTCCT	199	0.00070636	707.49	190	0.00133841	1338.41	0	0	0	-10.3874	-9.4686
ERCC3_88	AAGCACAACCCCAAAATTAACAC	199	0.00070636	707.49	286	0.00201465	2014.65	0	0	0	-10.977	-9.4686
KIF11_236	TGCCAAAAATATCCTGAGCTTCT	199	0.00070636	707.49	354	0.00249366	2493.66	0	0	0	-11.2846	-9.4686
XPO1_132	ATTCTGTTTTGTAGGTGAAATGG	199.5	0.000708135	709.268	228	0.00160609	1606.09	0	0	0	-10.6502	-9.47222
RPS3A_34	TTTGCCTTTTAGTGGGAAAGCTC	199.5	0.000708135	709.268	367	0.00258524	2585.24	0	0	0	-11.3366	-9.47222
ERCC3_75	TGTGGAGCAGTGGAAAGCCCAGT	200	0.00070991	711.045	28	0.000197239	197.239	0	0	0	-7.63109	-9.47583
p53_30	GATGACAGAAACACTTTTCGACA	200	0.00070991	711.045	51	0.000359256	359.256	0	0	0	-8.49288	-9.47583
KIF11_301	TTCTAAACCTTTAATTATCACTC	200	0.00070991	711.045	239	0.00168357	1683.57	0	0	0	-10.7182	-9.47583
ERCC3_63	TTAAGGCAAGTGACAGCTGAGAC	201	0.000713459	714.601	0	0	0	0	0	0	0	-9.48301
KIF11_12	GATATGGTAACATATGGTGCAAT	201	0.000713459	714.601	0	0	0	0	0	0	0	-9.48301
RPS3A_37	GCCTTTTAGTGGGAAAGCTCATG	201.5	0.000715234	716.378	0	0	0	0	0	0	0	-9.48659
RPS3A_83	ACATCATACCAATCTTTCTTAGA	202	0.000717009	718.156	0	0	0	0	0	0	0	-9.49016
KIF11_265	AATCAATTCTACAATCTGCTCTT	203	0.000720558	721.711	116	0.000817132	817.132	0	0	0	-9.67619	-9.49728
KIF11_137	TACCCATCAACACTGGTAAGAAC	203.5	0.000722333	723.489	0	0	0	0	0	0	0	-9.50082
ABL1_7	GTTCCTTTCTTCTCAGGTGAAAA	203.5	0.000722333	723.489	52	0.0003663	366.3	0	0	0	-8.52082	-9.50082
KIF11_155	TTATGCTGTGGATTTAAGGCGGG	204	0.000724108	725.266	355	0.0025007	2500.7	0	0	0	-11.2887	-9.50435
KIF11_231	CTGGAATAGATGTGAGAGATCCA	204.5	0.000725883	727.044	56	0.000394477	394.477	0	0	0	-8.62745	-9.50788
TUBB_32	GAATGGAAAATCCCATCCCCTTC	204.5	0.000725883	727.044	158	0.00111299	1112.99	0	0	0	-10.1215	-9.50788
ERCC3_93	TCCTGCAGGGATGGTTGCAGAAG	205	0.000727657	728.822	46	0.000324035	324.035	0	0	0	-8.34445	-9.5114
KIF11_297	CTGCCCCCTTTTCTAAAATTTGA	205	0.000727657	728.822	130	0.000915751	915.751	0	0	0	-9.84039	-9.5114
KIF11_5	TGTATTTCTTTTTATAGACCATT	205.5	0.000729432	730.599	78	0.000549451	549.451	0	0	0	-9.10447	-9.51491
XPO1_124	CCTCCAAGAATGTGGATATACTG	206.5	0.000732982	734.154	2	1.40885e-05	14.0885	0	0	0	-3.91538	-9.5219
XPO1_173	GTGATATTCTCCAGCATATCTTT	206.5	0.000732982	734.154	62	0.000436743	436.743	0	0	0	-8.77394	-9.5219
KIF11_284	TACAAGGGCAGTAATGACCCTTC	207	0.000734756	735.932	106	0.000746689	746.689	0	0	0	-9.54629	-9.52539
KIF11_142	CCAGGTATGTCATATCAGATAAC	207	0.000734756	735.932	134	0.000943928	943.928	0	0	0	-9.88406	-9.52539
ABL1_70	CGAGGGAGCAATGGAGACACGGC	207	0.000734756	735.932	136	0.000958016	958.016	0	0	0	-9.90541	-9.52539
KIF11_141	TCCAGGTATGTCATATCAGATAA	207.5	0.000736531	737.71	3	2.11327e-05	21.1327	0	0	0	-4.46811	-9.52886
KIF11_306	ATGAAGGGTACGTGGAATTATAC	208	0.000738306	739.487	0	0	0	0	0	0	0	-9.53233
KIF11_139	AGGATGTGGATGTAGAAGAGGCA	208	0.000738306	739.487	56	0.000394477	394.477	0	0	0	-8.62745	-9.53233
KIF11_283	GATTCTCGATAAGGAACATGAGG	208.5	0.000740081	741.265	92	0.00064807	648.07	0	0	0	-9.34223	-9.53579
XPO1_105	TGAAGACTGTAGTTAACAAGCTG	208.5	0.000740081	741.265	105	0.000739645	739.645	0	0	0	-9.53264	-9.53579
KIF11_156	TATGCTGTGGATTTAAGGCGGGA	208.5	0.000740081	741.265	123	0.000866441	866.441	0	0	0	-9.76062	-9.53579
KIF11_111	TCAGTATACTGTGTAACAATCTA	209	0.000741856	743.042	0	0	0	0	0	0	0	-9.53924
RPS3A_10	GTAGAAATTGCATCTGATGGTCT	209	0.000741856	743.042	94	0.000662158	662.158	0	0	0	-9.37321	-9.53924
XPO1_118	ATGAAGCTGTGGGGTACATGATT	209	0.000741856	743.042	164	0.00115526	1155.26	0	0	0	-10.1752	-9.53924
ERCC3_26	GATTGCCACATATTCCCGGTAAA	209.5	0.00074363	744.82	58	0.000408566	408.566	0	0	0	-8.67795	-9.54268
ABL1_69	GGGAGAAGGCGCTCATCTTCATT	209.5	0.00074363	744.82	166	0.00116934	1169.34	0	0	0	-10.1927	-9.54268
p53_6	GGACTTCAGGTGGCTGTAGGAGA	210	0.000745405	746.598	0	0	0	0	0	0	0	-9.54612
XPO1_56	AGCATGTGCAATGAATTCTCACA	210	0.000745405	746.598	53	0.000373345	373.345	0	0	0	-8.54822	-9.54612
XPO1_277	TGTATCTACATAATCCAGATGAG	210	0.000745405	746.598	63	0.000443787	443.787	0	0	0	-8.79697	-9.54612
ABL1_37	TTGATGGCCTCTCGGAAGGCAAA	210.5	0.00074718	748.375	0	0	0	0	0	0	0	-9.54954
XPO1_243	CACTGAGGCACTTGTATACATTA	210.5	0.00074718	748.375	1	7.04424e-06	7.04424	0	0	0	-3.00796	-9.54954
ABL1_42	CCGAAGAGACACTCGGGTTGATA	210.5	0.00074718	748.375	229	0.00161313	1613.13	0	0	0	-10.6565	-9.54954
ERCC3_56	TTCTTGTCTGCAAGATACCAACA	211.5	0.000750729	751.93	23	0.000162017	162.017	0	0	0	-7.34888	-9.55637
XPO1_174	TGATATTCTCCAGCATATCTTTT	211.5	0.000750729	751.93	132	0.000929839	929.839	0	0	0	-9.86239	-9.55637
KIF11_146	ATTCACTTGGGGGTTGGCAATTT	211.5	0.000750729	751.93	255	0.00179628	1796.28	0	0	0	-10.8116	-9.55637
KIF11_44	TGAGAGACTACAGATGTTTGATG	212	0.000752504	753.708	35	0.000246548	246.548	0	0	0	-7.95157	-9.55977
KIF11_177	ATTAAGTTCTAGATTTTGTGCTA	212	0.000752504	753.708	36	0.000253593	253.593	0	0	0	-7.99205	-9.55977
KIF11_138	TTCTTTTAGGATGTGGATGTAGA	212	0.000752504	753.708	65	0.000457875	457.875	0	0	0	-8.84196	-9.55977
RPS3A_16	TCTCCAGACAATGATTGAAGCTC	213	0.000756054	757.263	9	6.33981e-05	63.3981	0	0	0	-6.00895	-9.56656
KIF11_46	GGTATTTTGGTCAGAGAGGAGTG	213	0.000756054	757.263	51	0.000359256	359.256	0	0	0	-8.49288	-9.56656
KIF11_129	TTTGCATCATTTACAGGTTGTAA	213	0.000756054	757.263	481	0.00338828	3388.28	0	0	0	-11.7268	-9.56656
KIF11_296	GCTGCCCCCTTTTCTAAAATTTG	214	0.000759603	760.819	179	0.00126092	1260.92	0	0	0	-10.3014	-9.5733
KIF11_196	ACTGTGAAAAGTCATTTTGTTGA	214	0.000759603	760.819	365	0.00257115	2571.15	0	0	0	-11.3288	-9.5733
XPO1_67	TAAGGTACAGTGAATACATTTCA	214.5	0.000761378	762.596	0	0	0	0	0	0	0	-9.57667
XPO1_69	AATAGTTCCTGAATGTTCCAATG	215	0.000763153	764.374	23	0.000162017	162.017	0	0	0	-7.34888	-9.58002
RPS3A_42	CCACTATTTGAAGTCTGAACTTT	215	0.000763153	764.374	166	0.00116934	1169.34	0	0	0	-10.1927	-9.58002
ERCC3_94	CCTGCAGGGATGGTTGCAGAAGA	215.5	0.000764928	766.151	200	0.00140885	1408.85	0	0	0	-10.4613	-9.58337
ERCC3_43	CTCATAGAAGTCAAACAGGTCCA	216	0.000766702	767.929	0	0	0	0	0	0	0	-9.58671
RPS3A_5	TTTCTTTTGTAGAAATTGCATCT	216.5	0.000768477	769.707	157	0.00110595	1105.95	0	0	0	-10.1124	-9.59004
RPS3A_17	CTCCAGACAATGATTGAAGCTCA	216.5	0.000768477	769.707	253	0.00178219	1782.19	0	0	0	-10.8002	-9.59004
KIF11_27	GAGCATCTACTAAACAGATTGAT	217.5	0.000772027	773.262	172	0.00121161	1211.61	0	0	0	-10.2439	-9.59668
ERCC3_17	GGGTTGTGCTTGAAATTCTGGAG	217.5	0.000772027	773.262	318	0.00224007	2240.07	0	0	0	-11.13	-9.59668
ERCC3_102	GCTCCAGATCCAGCCAGGTGAGT	217.5	0.000772027	773.262	375	0.00264159	2641.59	0	0	0	-11.3677	-9.59668
XPO1_83	TCTTGAATACTGGAATCATTTGG	218	0.000773801	775.039	0	0	0	0	0	0	0	-9.59999
KIF11_191	GTACCTTCTTGGTTAAAATTTCT	218	0.000773801	775.039	187	0.00131727	1317.27	0	0	0	-10.3644	-9.59999
PAK4_6	CCAGCCAGGGAGGGGCCTACCTT	218	0.000773801	775.039	218	0.00153564	1535.64	0	0	0	-10.5856	-9.59999
XPO1_5	TTTATTTTCAGTAATCTATGCCA	218.5	0.000775576	776.817	72	0.000507185	507.185	0	0	0	-8.98921	-9.60329
XPO1_52	TTTTAGCATGTGCAATGAATTCT	218.5	0.000775576	776.817	102	0.000718512	718.512	0	0	0	-9.49088	-9.60329
KIF11_163	TGAACAGTTTAGCATCATTAACA	219.5	0.000779126	780.372	6	4.22654e-05	42.2654	0	0	0	-5.43514	-9.60987
TUBB_33	GGTGAAGGCACCACACTGAAGGT	220	0.000780901	782.15	0	0	0	0	0	0	0	-9.61314
ABL1_43	CGAAGAGACACTCGGGTTGATAT	220	0.000780901	782.15	1	7.04424e-06	7.04424	0	0	0	-3.00796	-9.61314
ABL1_60	CACCAGCCTGGGGGGAGGCGTTA	220	0.000780901	782.15	122	0.000859397	859.397	0	0	0	-9.74886	-9.61314
KIF11_263	TCAATCAATTCTACAATCTGCTC	220	0.000780901	782.15	260	0.0018315	1831.5	0	0	0	-10.8396	-9.61314
KIF11_39	CAGTCAAAGTGTCTCTGTTGGAG	221	0.00078445	785.705	233	0.00164131	1641.31	0	0	0	-10.6815	-9.61968
p53_5	TGGACTTCAGGTGGCTGTAGGAG	221.5	0.000786225	787.483	125	0.00088053	880.53	0	0	0	-9.78387	-9.62294
KIF11_145	CCGCCTTAAATCCACAGCATAAA	221.5	0.000786225	787.483	133	0.000936884	936.884	0	0	0	-9.87327	-9.62294
TUBB_7	TAGGGCGTGAACAGATATGTCGA	222	0.000788	789.26	68	0.000479008	479.008	0	0	0	-8.90692	-9.62618
XPO1_280	TGGAATCTGTATCCTTCATGAAT	222	0.000788	789.26	248	0.00174697	1746.97	0	0	0	-10.7715	-9.62618
XPO1_76	AATACCAATATTCGACTTGCGTA	222.5	0.000789774	791.038	95	0.000669203	669.203	0	0	0	-9.38845	-9.62943
ABL1_66	TGTCTTTGGGGAGAAGGCGCTCA	223.5	0.000793324	794.593	8	5.63539e-05	56.3539	0	0	0	-5.84182	-9.63589
XPO1_163	AAACATACTATGAGGAATGTCGC	224	0.000795099	796.371	52	0.0003663	366.3	0	0	0	-8.52082	-9.63911
KIF11_172	AAGTACCTGTTGGGATATCCAGT	224.5	0.000796874	798.148	0	0	0	0	0	0	0	-9.64232
XPO1_53	TTTAGCATGTGCAATGAATTCTC	224.5	0.000796874	798.148	2	1.40885e-05	14.0885	0	0	0	-3.91538	-9.64232
ERCC3_20	CAATTCTTACTTGTTCAGTCGAA	224.5	0.000796874	798.148	43	0.000302902	302.902	0	0	0	-8.24746	-9.64232
XPO1_64	TGAGACCAAATTAATCAGCACAT	224.5	0.000796874	798.148	387	0.00272612	2726.12	0	0	0	-11.4132	-9.64232
KIF11_104	TCCCCAACTGTGGTGTCTATACT	225	0.000798648	799.926	0	0	0	0	0	0	0	-9.64553
KIF11_241	TAGTTTCTTCAACTGTGTTAAGC	225	0.000798648	799.926	524	0.00369118	3691.18	0	0	0	-11.8503	-9.64553
RPS3A_50	TACTTTTCTAACGAAGACATCAT	225.5	0.000800423	801.704	0	0	0	0	0	0	0	-9.64872
KIF11_152	TCTTTTCCATGTGATTTTTTATG	226	0.000802198	803.481	260	0.0018315	1831.5	0	0	0	-10.8396	-9.65192
KIF11_103	ATCCCCAACTGTGGTGTCTATAC	227.5	0.000807522	808.814	10	7.04424e-05	70.4424	0	0	0	-6.15871	-9.66145
KIF11_240	GTAGTTTCTTCAACTGTGTTAAG	227.5	0.000807522	808.814	324	0.00228233	2282.33	0	0	0	-11.1569	-9.66145
KIF11_205	ACACTTTTCCTCCAAAGCACAGA	227.5	0.000807522	808.814	705	0.00496619	4966.19	0	0	0	-12.2782	-9.66145
XPO1_239	ACAGTTCGCATACTTCTAATCAA	228	0.000809297	810.592	175	0.00123274	1232.74	0	0	0	-10.2688	-9.66461
XPO1_203	ATCACACATTTCTTCTGGAATCT	228	0.000809297	810.592	538	0.0037898	3789.8	0	0	0	-11.8883	-9.66461
KIF11_279	TGATTCACTTCAGGCTTATTCAA	228.5	0.000811072	812.369	1	7.04424e-06	7.04424	0	0	0	-3.00796	-9.66777
XPO1_240	CAGTTCGCATACTTCTAATCAAT	228.5	0.000811072	812.369	35	0.000246548	246.548	0	0	0	-7.95157	-9.66777
XPO1_135	AAGTTAATATCTGGTTGGGTGAG	228.5	0.000811072	812.369	353	0.00248662	2486.62	0	0	0	-11.2805	-9.66777
ERCC3_86	CTGACAATGTGTTTGCCCTAAAG	229	0.000812847	814.147	119	0.000838264	838.264	0	0	0	-9.71298	-9.67092
p53_22	AGACTTCCTGAAAACAACGTTCT	229.5	0.000814621	815.925	216	0.00152156	1521.56	0	0	0	-10.5723	-9.67406
KIF11_94	TTTGTTATAGGTAATCTGCTGTC	229.5	0.000814621	815.925	239	0.00168357	1683.57	0	0	0	-10.7182	-9.67406
p53_19	CAGACCTATGGAAACTGTGAGTG	229.5	0.000814621	815.925	372	0.00262046	2620.46	0	0	0	-11.3562	-9.67406
KIF11_319	CGCTCTGCCAAATTAAATGGTCT	229.5	0.000814621	815.925	474	0.00333897	3338.97	0	0	0	-11.7056	-9.67406
XPO1_337	TAGTCCATAGTACTGAAAATTGG	230	0.000816396	817.702	240	0.00169062	1690.62	0	0	0	-10.7242	-9.67719
KIF11_313	CTTACGCAAAGATAGTGCAATTA	230.5	0.000818171	819.48	117	0.000824176	824.176	0	0	0	-9.68856	-9.68032
KIF11_255	CAGGTCAGATTTACACTGGTCAA	231	0.000819946	821.257	0	0	0	0	0	0	0	-9.68345
KIF11_162	CTGAACAGTTTAGCATCATTAAC	231.5	0.00082172	823.035	74	0.000521274	521.274	0	0	0	-9.02866	-9.68656
KIF11_143	CAGGTATGTCATATCAGATAACC	231.5	0.00082172	823.035	395	0.00278247	2782.47	0	0	0	-11.4427	-9.68656
XPO1_185	CAGTGCTCAAGTAAAGCTCTTTG	232	0.000823495	824.813	65	0.000457875	457.875	0	0	0	-8.84196	-9.68967
KIF11_206	CCTCCAAAGCACAGAATCTCTCT	232.5	0.00082527	826.59	0	0	0	0	0	0	0	-9.69277
XPO1_296	AGTACGCAAGTCGAATATTGGTA	232.5	0.00082527	826.59	0	0	0	0	0	0	0	-9.69277
KIF11_19	TAATTTTTTTCGTTAGGTGTTTG	232.5	0.00082527	826.59	42	0.000295858	295.858	0	0	0	-8.21363	-9.69277
XPO1_284	AGTTTCTTCTACTTCAGATACCA	233	0.000827045	828.368	287	0.0020217	2021.7	0	0	0	-10.9821	-9.69587
TUBB_4	CTTGCTTTCATGGCCCCTAAGAG	233.5	0.000828819	830.145	453	0.00319104	3191.04	0	0	0	-11.6403	-9.69896
XPO1_188	AGCTTAAATCAAGATATTCCTGC	234	0.000830594	831.923	0	0	0	0	0	0	0	-9.70204
XPO1_319	CGATATACACCTTTTCTTTCTAA	234.5	0.000832369	833.701	175	0.00123274	1232.74	0	0	0	-10.2688	-9.70512
XPO1_347	GGCTGAAATCAAGCAGCTGACGA	234.5	0.000832369	833.701	225	0.00158495	1584.95	0	0	0	-10.6311	-9.70512
KIF11_249	GAGTGGTTTCAAGTTCTTGTGTT	235	0.000834144	835.478	0	0	0	0	0	0	0	-9.70818
XPO1_148	GTTTCCACCACTTATTTTTAGGA	235	0.000834144	835.478	0	0	0	0	0	0	0	-9.70818
ERCC3_66	TAAGACTGCTGAAAGCAGTGGTG	235	0.000834144	835.478	67	0.000471964	471.964	0	0	0	-8.88559	-9.70818
ABL1_96	ACCTTTAGTTATGCTTAGAGTGT	235.5	0.000835919	837.256	96	0.000676247	676.247	0	0	0	-9.40354	-9.71125
KIF11_201	CCTGGACACTACTAAGTGGTTTC	235.5	0.000835919	837.256	219	0.00154269	1542.69	0	0	0	-10.5922	-9.71125
KIF11_182	TCAGTGATGTCTGAACTTGAAGC	236	0.000837693	839.034	0	0	0	0	0	0	0	-9.7143
XPO1_290	CTATAAGTTGATCATGTTCCTTA	236	0.000837693	839.034	0	0	0	0	0	0	0	-9.7143
XPO1_91	AAACCATGTTTTTCTTTGTAGTT	236.5	0.000839468	840.811	240	0.00169062	1690.62	0	0	0	-10.7242	-9.71735
XPO1_215	GTTGTTAACTGGATTTCCAGGAT	237	0.000841243	842.589	0	0	0	0	0	0	0	-9.7204
ABL1_30	TGTCCCTGTATGATTCTTAGAAG	237.5	0.000843018	844.366	0	0	0	0	0	0	0	-9.72343
XPO1_42	TCAGTGATATTGTTGGAGCAAGT	237.5	0.000843018	844.366	1	7.04424e-06	7.04424	0	0	0	-3.00796	-9.72343
KIF11_273	AAACGTTCTATCTCCTCCGTATA	238	0.000844792	846.144	123	0.000866441	866.441	0	0	0	-9.76062	-9.72646
ABL1_67	GTCTTTGGGGAGAAGGCGCTCAT	238	0.000844792	846.144	222	0.00156382	1563.82	0	0	0	-10.6118	-9.72646
XPO1_295	CATTTGAGTACGCAAGTCGAATA	238.5	0.000846567	847.922	0	0	0	0	0	0	0	-9.72949
KIF11_165	CTTTTCAGCTGATCAAGGAGATG	238.5	0.000846567	847.922	76	0.000535362	535.362	0	0	0	-9.06706	-9.72949
KIF11_161	TTGTTTTCTGAACAGTTTAGCAT	238.5	0.000846567	847.922	164	0.00115526	1155.26	0	0	0	-10.1752	-9.72949
Scrambled_9	GTAGGCCGAGTAGATTATTGATA	239	0.000848342	849.699	91	0.000641026	641.026	0	0	0	-9.32649	-9.73251
XPO1_165	GGCTTACAGATACTTTTTACACT	239	0.000848342	849.699	283	0.00199352	1993.52	0	0	0	-10.9618	-9.73251
XPO1_57	GCATGTGCAATGAATTCTCACAG	239	0.000848342	849.699	286	0.00201465	2014.65	0	0	0	-10.977	-9.73251
XPO1_46	TGTGTGTTTTTTTTTTTAGCATG	239.5	0.000850117	851.477	81	0.000570583	570.583	0	0	0	-9.15882	-9.73552
XPO1_88	CCCATGTTATTCAAGGTAACAGA	240	0.000851892	853.254	0	0	0	0	0	0	0	-9.73852
RPS3A_11	TAGAAATTGCATCTGATGGTCTC	240	0.000851892	853.254	20	0.000140885	140.885	0	0	0	-7.14858	-9.73852
KIF11_190	ACAGATTCTTCAACCAATTTTGT	240	0.000851892	853.254	54	0.000380389	380.389	0	0	0	-8.57512	-9.73852
KIF11_2	TGGCGGGGACCGTCATGGCGTCG	240.5	0.000853666	855.032	323	0.00227529	2275.29	0	0	0	-11.1525	-9.74152
RPS3A_44	AACAGATTCTTGGACTGGTGGTT	241	0.000855441	856.81	196	0.00138067	1380.67	0	0	0	-10.4322	-9.74451
ERCC3_21	AATTCTTACTTGTTCAGTCGAAT	241.5	0.000857216	858.587	175	0.00123274	1232.74	0	0	0	-10.2688	-9.7475
XPO1_293	AATGAAGTTCTGTTCATCATCTT	241.5	0.000857216	858.587	196	0.00138067	1380.67	0	0	0	-10.4322	-9.7475
KIF11_220	GTTGACTATTGATTTTCAGTATA	242	0.000858991	860.365	356	0.00250775	2507.75	0	0	0	-11.2928	-9.75048
ERCC3_15	CTTCCGGCAGATCAAACGAAGTG	242.5	0.000860765	862.143	73	0.000514229	514.229	0	0	0	-9.00907	-9.75345
KIF11_246	GTTTCTTGCAAATGTTTTTGAGT	242.5	0.000860765	862.143	94	0.000662158	662.158	0	0	0	-9.37321	-9.75345
KIF11_202	CTGGACACTACTAAGTGGTTTCT	243.5	0.000864315	865.698	64	0.000450831	450.831	0	0	0	-8.81964	-9.75939
TUBB_3	ACTTGCTTTCATGGCCCCTAAGA	244	0.00086609	867.475	68	0.000479008	479.008	0	0	0	-8.90692	-9.76234
XPO1_292	GAATGAAGTTCTGTTCATCATCT	244.5	0.000867865	869.253	53	0.000373345	373.345	0	0	0	-8.54822	-9.76529
KIF11_207	CTCCAAAGCACAGAATCTCTCTG	245	0.000869639	871.031	0	0	0	0	0	0	0	-9.76823
ABL1_78	CCAAAGCAATACTCCAAATGCTG	245	0.000869639	871.031	386	0.00271908	2719.08	0	0	0	-11.4094	-9.76823
XPO1_257	ATCAATAAATGGCATCACTTCTC	245.5	0.000871414	872.808	139	0.000979149	979.149	0	0	0	-9.93686	-9.77117
TUBB_6	TTAGGGCGTGAACAGATATGTCG	245.5	0.000871414	872.808	141	0.000993238	993.238	0	0	0	-9.95745	-9.77117
XPO1_303	CAAGGTTGCATGTACAAGTGGAG	246	0.000873189	874.586	127	0.000894618	894.618	0	0	0	-9.80674	-9.7741
XPO1_93	CTTTGTAGTTTATCTTACTCATC	246	0.000873189	874.586	185	0.00130318	1303.18	0	0	0	-10.3489	-9.7741
TUBB_13	TCGGGGGAGCGAGTGTCTAGGGG	246.5	0.000874964	876.363	315	0.00221893	2218.93	0	0	0	-11.1163	-9.77703
XPO1_98	TTGTTACTGTTATAAAGGTATGC	247.5	0.000878513	879.919	85	0.00059876	598.76	0	0	0	-9.22824	-9.78286
ERCC3_46	CTTGTGAAAGTCTCTGTGATGAG	248	0.000880288	881.696	24	0.000169062	169.062	0	0	0	-7.40991	-9.78577
XPO1_77	TTTCTCTGCACCTTTCTTAAGGA	248	0.000880288	881.696	138	0.000972105	972.105	0	0	0	-9.92645	-9.78577
RPS3A_12	AAGTGAGTCTTGCTGATTTGCAG	248	0.000880288	881.696	259	0.00182446	1824.46	0	0	0	-10.834	-9.78577
XPO1_94	TTTGTAGTTTATCTTACTCATCT	248.5	0.000882063	883.474	212	0.00149338	1493.38	0	0	0	-10.5453	-9.78868
ERCC3_92	TTCCTGCAGGGATGGTTGCAGAA	249	0.000883837	885.251	1	7.04424e-06	7.04424	0	0	0	-3.00796	-9.79157
XPO1_310	ACTTGGGTTATCTGTCCACTAGA	249	0.000883837	885.251	97	0.000683291	683.291	0	0	0	-9.41847	-9.79157
XPO1_75	CAGATGCTTCCTTTAAATACCAA	249	0.000883837	885.251	100	0.000704424	704.424	0	0	0	-9.46235	-9.79157
XPO1_317	ATTTTCCGATATACACCTTTTCT	249	0.000883837	885.251	210	0.00147929	1479.29	0	0	0	-10.5317	-9.79157
KIF11_245	ACAAGTTGTAATTTAGTTTCTTG	249.5	0.000885612	887.029	0	0	0	0	0	0	0	-9.79446
KIF11_194	TGACTGTGAAAAGTCATTTTGTT	249.5	0.000885612	887.029	143	0.00100733	1007.33	0	0	0	-9.97775	-9.79446
XPO1_157	TTACTACTTCAGGCTGTCAATTC	250.5	0.000889162	890.584	0	0	0	0	0	0	0	-9.80023
Scrambled_17	GGTGGAATGGTAATCGTAATCAA	250.5	0.000889162	890.584	114	0.000803043	803.043	0	0	0	-9.65113	-9.80023
p53_17	CATAGGTCTGAAAATGTTTCCTG	250.5	0.000889162	890.584	424	0.00298676	2986.76	0	0	0	-11.5448	-9.80023
p53_28	CCAACTGGCCAAGACCTGCCCTG	251	0.000890937	892.362	139	0.000979149	979.149	0	0	0	-9.93686	-9.8031
KIF11_127	CTGAACAGTGGGTATCTTCCTTA	251.5	0.000892711	894.14	0	0	0	0	0	0	0	-9.80597
ABL1_17	TTAGAGATCTTGCTGCCCGAAAC	251.5	0.000892711	894.14	56	0.000394477	394.477	0	0	0	-8.62745	-9.80597
KIF11_164	GCATCATTAACAGCTCAGGCTGT	252.5	0.000896261	897.695	110	0.000774866	774.866	0	0	0	-9.59966	-9.81169
ERCC3_98	TACTCACTGGTATCCCAGGACAC	252.5	0.000896261	897.695	145	0.00102141	1021.41	0	0	0	-9.99776	-9.81169
KIF11_288	ACTTCCTGCAAGATCAACCTTTA	253	0.000898036	899.472	145	0.00102141	1021.41	0	0	0	-9.99776	-9.81454
KIF11_126	TCTGAACAGTGGGTATCTTCCTT	253.5	0.00089981	901.25	198	0.00139476	1394.76	0	0	0	-10.4468	-9.81738
p53_4	TGGCGGGAGGTAGACTGACCCTT	254	0.000901585	903.028	72	0.000507185	507.185	0	0	0	-8.98921	-9.82022
RPS3A_35	TTGCCTTTTAGTGGGAAAGCTCA	254	0.000901585	903.028	111	0.00078191	781.91	0	0	0	-9.6127	-9.82022
KIF11_262	TTCAATCAATTCTACAATCTGCT	254	0.000901585	903.028	449	0.00316286	3162.86	0	0	0	-11.6275	-9.82022
ERCC3_49	CCATAGCTGACAGTACACAACTG	254.5	0.00090336	904.805	0	0	0	0	0	0	0	-9.82306
XPO1_263	CCATGCATGAATTCGAACAGCTT	254.5	0.00090336	904.805	180	0.00126796	1267.96	0	0	0	-10.3094	-9.82306
KIF11_133	CTTGATCAGATGACTATTGATGA	255	0.000905135	906.583	203	0.00142998	1429.98	0	0	0	-10.4828	-9.82589
RPS3A_75	TACCCTGAACATCTTCAGTAATC	256	0.000908684	910.138	113	0.000795999	795.999	0	0	0	-9.63843	-9.83153
KIF11_235	AGCTGCCATCCTTAATTAATTCT	256	0.000908684	910.138	307	0.00216258	2162.58	0	0	0	-11.0792	-9.83153
RPS3A_77	CCCTGAACATCTTCAGTAATCAG	257	0.000912234	913.693	0	0	0	0	0	0	0	-9.83714
ERCC3_32	GGTGGTGTGGCCCAGCATGGAGT	257	0.000912234	913.693	233	0.00164131	1641.31	0	0	0	-10.6815	-9.83714
KIF11_140	GGATGTGGATGTAGAAGAGGCAG	257.5	0.000914009	915.471	64	0.000450831	450.831	0	0	0	-8.81964	-9.83995
KIF11_244	CAAAGCTGATGTGATATATTCTT	258	0.000915783	917.249	71	0.000500141	500.141	0	0	0	-8.96907	-9.84274
XPO1_232	AGCTGTTATATGTCCCCCTAACT	258.5	0.000917558	919.026	69	0.000486052	486.052	0	0	0	-8.92793	-9.84553
RPS3A_36	TGCCTTTTAGTGGGAAAGCTCAT	258.5	0.000917558	919.026	74	0.000521274	521.274	0	0	0	-9.02866	-9.84553
ERCC3_104	GGAAATGATGCTTAGGCAGGGTA	258.5	0.000917558	919.026	97	0.000683291	683.291	0	0	0	-9.41847	-9.84553
RPS3A_76	ACCCTGAACATCTTCAGTAATCA	258.5	0.000917558	919.026	108	0.000760778	760.778	0	0	0	-9.57323	-9.84553
XPO1_172	TGTGATATTCTCCAGCATATCTT	259	0.000919333	920.804	115	0.000810087	810.087	0	0	0	-9.66371	-9.84832
XPO1_114	TGATCTTCAGCCTCAACAGGTAT	259.5	0.000921108	922.581	0	0	0	0	0	0	0	-9.8511
KIF11_277	GGTGAGTTTCTGATTCACTTCAG	259.5	0.000921108	922.581	19	0.000133841	133.841	0	0	0	-7.07511	-9.8511
XPO1_309	AATGCTTAGATTTGACTTGGGTT	260	0.000922883	924.359	25	0.000176106	176.106	0	0	0	-7.46847	-9.85387
XPO1_249	AGGATCTTTCAGTATATCCACAT	260	0.000922883	924.359	33	0.00023246	232.46	0	0	0	-7.86703	-9.85387
p53_33	CCTATCCTGAGTAGTGGTAATCT	260	0.000922883	924.359	203	0.00142998	1429.98	0	0	0	-10.4828	-9.85387
XPO1_166	TACACTCTTACAAAATGTTGCAC	260.5	0.000924657	926.137	101	0.000711468	711.468	0	0	0	-9.47668	-9.85664
KIF11_71	GGTAAGCCCTTGGCTATGGAGTT	262.5	0.000931756	933.247	119	0.000838264	838.264	0	0	0	-9.71298	-9.86766
XPO1_96	TCTTACTCATCTGGATTATGTAG	263	0.000933531	935.025	0	0	0	0	0	0	0	-9.8704
XPO1_131	TGCAGCTATCCAAGCTAATGGTA	263	0.000933531	935.025	91	0.000641026	641.026	0	0	0	-9.32649	-9.8704
H2BFM_3	CCAGAACTTCATTATGTGCGATA	263.5	0.000935306	936.802	0	0	0	0	0	0	0	-9.87314
XPO1_289	TCTATAAGTTGATCATGTTCCTT	264.5	0.000938855	940.358	145	0.00102141	1021.41	0	0	0	-9.99776	-9.8786
ERCC3_11	TAGCTCGAAGCACCCGCCCTAGC	265.5	0.000942405	943.913	95	0.000669203	669.203	0	0	0	-9.38845	-9.88404
ABL1_71	GAGGGAGCAATGGAGACACGGCA	266	0.00094418	945.69	328	0.00231051	2310.51	0	0	0	-11.1746	-9.88675
XPO1_338	AAAACCACCACTTGCTTACTTTC	266.5	0.000945955	947.468	190	0.00133841	1338.41	0	0	0	-10.3874	-9.88946
KIF11_150	CTTTGTCTTTTCCATGTGATTTT	266.5	0.000945955	947.468	229	0.00161313	1613.13	0	0	0	-10.6565	-9.88946
XPO1_97	AATACATTGTGTTGGGCAATAGG	267	0.000947729	949.246	247	0.00173993	1739.93	0	0	0	-10.7656	-9.89216
ERCC3_70	GTGCCCTCTTTCCAGGAAATGAT	267.5	0.000949504	951.023	36	0.000253593	253.593	0	0	0	-7.99205	-9.89485
XPO1_54	TTAGCATGTGCAATGAATTCTCA	267.5	0.000949504	951.023	58	0.000408566	408.566	0	0	0	-8.67795	-9.89485
KIF11_106	AAGACTTCATTGACAGTGGCCGA	267.5	0.000949504	951.023	206	0.00145111	1451.11	0	0	0	-10.5039	-9.89485
TUBB_28	GTGACTTTAATAGCCTGGATTTC	269	0.000954828	956.356	0	0	0	0	0	0	0	-9.90291
ERCC3_12	AGCTCGAAGCACCCGCCCTAGCC	269	0.000954828	956.356	108	0.000760778	760.778	0	0	0	-9.57323	-9.90291
KIF11_318	GTACAGGATCACATTCTACTATT	269	0.000954828	956.356	146	0.00102846	1028.46	0	0	0	-10.0077	-9.90291
ABL1_21	GGTTTTCTTTCAGCATTTGGAGT	269	0.000954828	956.356	253	0.00178219	1782.19	0	0	0	-10.8002	-9.90291
ABL1_86	AAGAACTCTTCCACCTCCATGGT	269	0.000954828	956.356	459	0.00323331	3233.31	0	0	0	-11.6592	-9.90291
KIF11_278	GTGAGTTTCTGATTCACTTCAGG	270	0.000958378	959.911	117	0.000824176	824.176	0	0	0	-9.68856	-9.90826
XPO1_245	CAGGCTCTCACATTTGTTTTCAA	270.5	0.000960153	961.689	280	0.00197239	1972.39	0	0	0	-10.9465	-9.91093
XPO1_346	TGGCTGAAATCAAGCAGCTGACG	270.5	0.000960153	961.689	371	0.00261341	2613.41	0	0	0	-11.3523	-9.91093
XPO1_71	TAACACTATTTACTCTGACAATG	271	0.000961928	963.466	181	0.00127501	1275.01	0	0	0	-10.3174	-9.91359
ERCC3_96	TCTACTCACTGGTATCCCAGGAC	271	0.000961928	963.466	289	0.00203578	2035.78	0	0	0	-10.9921	-9.91359
KIF11_193	TGAGTTCCTGTGAGAAGCCATCA	271.5	0.000963702	965.244	83	0.000584672	584.672	0	0	0	-9.19395	-9.91624
KIF11_195	GACTGTGAAAAGTCATTTTGTTG	271.5	0.000963702	965.244	126	0.000887574	887.574	0	0	0	-9.79535	-9.91624
ABL1_2	AGCCTCAGGGTCTGAGTGAAGCC	272	0.000965477	967.022	0	0	0	0	0	0	0	-9.9189
XPO1_78	TCTGCACCTTTCTTAAGGAACAT	272.5	0.000967252	968.799	99	0.00069738	697.38	0	0	0	-9.44787	-9.92154
KIF11_166	CAGCTGATCAAGGAGATGTTCAC	272.5	0.000967252	968.799	130	0.000915751	915.751	0	0	0	-9.84039	-9.92154
p53_34	CTATCCTGAGTAGTGGTAATCTA	273	0.000969027	970.577	258	0.00181741	1817.41	0	0	0	-10.8285	-9.92418
KIF11_271	CTCACGGGCTGCAGCAAGATCTC	273.5	0.000970801	972.355	102	0.000718512	718.512	0	0	0	-9.49088	-9.92682
XPO1_140	CCCTCCCCAACAGGTCGCTGAAA	273.5	0.000970801	972.355	297	0.00209214	2092.14	0	0	0	-11.0315	-9.92682
ERCC3_10	TTAGCTCGAAGCACCCGCCCTAG	274	0.000972576	974.132	191	0.00134545	1345.45	0	0	0	-10.3949	-9.92945
RPS3A_49	TCACTTACATTCAAACTTGGGCT	274.5	0.000974351	975.91	141	0.000993238	993.238	0	0	0	-9.95745	-9.93208
ABL1_79	ATGGGGAACTTGGCTCCAGCATG	274.5	0.000974351	975.91	162	0.00114117	1141.17	0	0	0	-10.1576	-9.93208
ERCC3_34	CACTGCTCCACAGAAACAGCTGA	275	0.000976126	977.687	0	0	0	0	0	0	0	-9.9347
XPO1_150	CACCACTTATTTTTAGGACTTTG	275.5	0.000977901	979.465	1	7.04424e-06	7.04424	0	0	0	-3.00796	-9.93732
KIF11_178	GTGCTATCAATTTATCTTCATCA	276	0.000979675	981.243	173	0.00121865	1218.65	0	0	0	-10.2523	-9.93994
ABL1_6	TGGCCAGTGGAGATAACACTCTA	276	0.000979675	981.243	365	0.00257115	2571.15	0	0	0	-11.3288	-9.93994
XPO1_176	TGTTGTGACAGACACTTCACATA	276.5	0.00098145	983.02	0	0	0	0	0	0	0	-9.94254
KIF11_285	TATTTCCAGCTTCCCGAGCTCTC	276.5	0.00098145	983.02	170	0.00119752	1197.52	0	0	0	-10.227	-9.94254
KIF11_317	CGTACAGGATCACATTCTACTAT	277	0.000983225	984.798	121	0.000852353	852.353	0	0	0	-9.737	-9.94515
KIF11_68	AAACGAGATCTTGCTGCAGCCCG	277.5	0.000985	986.575	61	0.000429699	429.699	0	0	0	-8.75053	-9.94775
ERCC3_57	GCCCATGGCAGCTACAGCAGCAG	278	0.000986774	988.353	121	0.000852353	852.353	0	0	0	-9.737	-9.95034
KIF11_167	AGCTGATCAAGGAGATGTTCACG	278	0.000986774	988.353	244	0.00171879	1718.79	0	0	0	-10.748	-9.95034
ABL1_38	CTGGATGGAATCCACATAGCTCA	278.5	0.000988549	990.131	290	0.00204283	2042.83	0	0	0	-10.9971	-9.95293
XPO1_312	GACAGAGACTTTCGCTGGTCCTA	279	0.000990324	991.908	5	3.52212e-05	35.2212	0	0	0	-5.17876	-9.95552
ERCC3_16	GGGGTTGTGCTTGAAATTCTGGA	279.5	0.000992099	993.686	98	0.000690335	690.335	0	0	0	-9.43324	-9.9581
ABL1_63	TGCCCTCCAAATGTGGACGAGTC	279.5	0.000992099	993.686	231	0.00162722	1627.22	0	0	0	-10.6691	-9.9581
XPO1_182	TTCAGGAATATGTGGCTAATCTC	280.5	0.000995648	997.241	40	0.00028177	281.77	0	0	0	-8.14348	-9.96324
KIF11_189	TCAGAGTGTTTCACAGATTCTTC	281	0.000997423	999.019	67	0.000471964	471.964	0	0	0	-8.88559	-9.96581
KIF11_250	AGTGGTTTCAAGTTCTTGTGTTT	281.5	0.000999198	1000.8	280	0.00197239	1972.39	0	0	0	-10.9465	-9.96837
ABL1_15	GGCGTGGAGCCGGGCAGCCTTTT	282	0.00100097	1002.57	81	0.000570583	570.583	0	0	0	-9.15882	-9.97093
KIF11_169	CTCTGTGGTGTCGTACCTTTAAC	282	0.00100097	1002.57	157	0.00110595	1105.95	0	0	0	-10.1124	-9.97093
p53_36	TGCCTGTCCTGGGAGAGACCGGC	283.5	0.0010063	1007.91	212	0.00149338	1493.38	0	0	0	-10.5453	-9.97858
KIF11_234	CTTTGAGCTGCCATCCTTAATTA	283.5	0.0010063	1007.91	302	0.00212736	2127.36	0	0	0	-11.0555	-9.97858
KIF11_32	CAGGTATGGCCAAACTGGCACTG	284.5	0.00100985	1011.46	0	0	0	0	0	0	0	-9.98365
ABL1_97	CCTTTAGTTATGCTTAGAGTGTT	285	0.00101162	1013.24	2	1.40885e-05	14.0885	0	0	0	-3.91538	-9.98618
XPO1_201	GATTTTAATCACACATTTCTTCT	285	0.00101162	1013.24	171	0.00120456	1204.56	0	0	0	-10.2355	-9.98618
TUBB_27	TGGAGGCTTAGGGACCAAGGCTG	285	0.00101162	1013.24	186	0.00131023	1310.23	0	0	0	-10.3567	-9.98618
ERCC3_76	CTCAGCCAAGATGTTCCGAAGGG	286	0.00101517	1016.79	123	0.000866441	866.441	0	0	0	-9.76062	-9.99123
KIF11_115	GACAGAGAGATTCTGTGCTTTGG	286	0.00101517	1016.79	222	0.00156382	1563.82	0	0	0	-10.6118	-9.99123
RPS3A_79	TAAATGCAACTTCATCATTCTGC	286.5	0.00101695	1018.57	123	0.000866441	866.441	0	0	0	-9.76062	-9.99375
ERCC3_3	CTCACCTGGCTGGATCTGGAGCC	287	0.00101872	1020.35	53	0.000373345	373.345	0	0	0	-8.54822	-9.99626
ERCC3_38	CAAACATCTTTCGCAAGCTCTTC	288.5	0.00102404	1025.68	126	0.000887574	887.574	0	0	0	-9.79535	-10.0038
KIF11_185	TTCCAGGTTGCCATTGAGTTTAT	288.5	0.00102404	1025.68	296	0.00208509	2085.09	0	0	0	-11.0266	-10.0038
KIF11_280	CTCTATGAGCATATTCCAATGTA	289	0.00102582	1027.46	0	0	0	0	0	0	0	-10.0063
KIF11_302	ATTATCACTCCTCTCTGACCAAA	289.5	0.00102759	1029.24	302	0.00212736	2127.36	0	0	0	-11.0555	-10.0088
XPO1_58	AACTGTGTCAGTTTGTAATGGTA	291	0.00103292	1034.57	138	0.000972105	972.105	0	0	0	-9.92645	-10.0162
KIF11_233	GCTTTGAGCTGCCATCCTTAATT	291.5	0.00103469	1036.35	384	0.00270499	2704.99	0	0	0	-11.4019	-10.0187
XPO1_106	TGTCTTGTTAGAGACCCATGATG	292	0.00103647	1038.13	90	0.000633981	633.981	0	0	0	-9.31057	-10.0212
ABL1_27	ATCTGTCCAGGTTGGCAGTGGAA	292.5	0.00103824	1039.9	120	0.000845309	845.309	0	0	0	-9.72504	-10.0236
KIF11_248	TGAGTGGTTTCAAGTTCTTGTGT	293	0.00104002	1041.68	0	0	0	0	0	0	0	-10.0261
KIF11_228	TGCTGCTAATGATTGTTCTTTTA	293	0.00104002	1041.68	259	0.00182446	1824.46	0	0	0	-10.834	-10.0261
XPO1_92	TCTTTGTAGTTTATCTTACTCAT	293	0.00104002	1041.68	273	0.00192308	1923.08	0	0	0	-10.91	-10.0261
XPO1_238	TACAGTTCGCATACTTCTAATCA	293.5	0.00104179	1043.46	3	2.11327e-05	21.1327	0	0	0	-4.46811	-10.0285
ERCC3_87	CCCTAAAGGAATATGCCATTCGA	294	0.00104357	1045.24	99	0.00069738	697.38	0	0	0	-9.44787	-10.031
ERCC3_80	TGATTGGGCCTAAGCTCTACGAA	295	0.00104712	1048.79	0	0	0	0	0	0	0	-10.0359
ABL1_13	CCTTCTGCAGGAGGACACCATGG	295.5	0.00104889	1050.57	212	0.00149338	1493.38	0	0	0	-10.5453	-10.0383
KIF11_260	AAGTGCTTACCCTATTCAGCTCC	296	0.00105067	1052.35	0	0	0	0	0	0	0	-10.0408
KIF11_290	AACAAGCTCTTCTCCATCAATCG	297.5	0.00105599	1057.68	135	0.000950972	950.972	0	0	0	-9.89478	-10.0481
XPO1_187	CAGCTTAAATCAAGATATTCCTG	297.5	0.00105599	1057.68	244	0.00171879	1718.79	0	0	0	-10.748	-10.0481
ABL1_14	CTTCTGCAGGAGGACACCATGGA	297.5	0.00105599	1057.68	390	0.00274725	2747.25	0	0	0	-11.4243	-10.0481
KIF11_43	ATCTTCTTAATCCATCATCTGAT	298.5	0.00105954	1061.24	2	1.40885e-05	14.0885	0	0	0	-3.91538	-10.0529
ERCC3_50	CATAGCTGACAGTACACAACTGC	299	0.00106131	1063.01	0	0	0	0	0	0	0	-10.0553
KIF11_135	ACTAAGCTTAATTGCTTTCTGGA	299	0.00106131	1063.01	91	0.000641026	641.026	0	0	0	-9.32649	-10.0553
ERCC3_60	TCCATTTGGTATCTCTCAGGCTC	299	0.00106131	1063.01	186	0.00131023	1310.23	0	0	0	-10.3567	-10.0553
ERCC3_79	CTGATTGGGCCTAAGCTCTACGA	299	0.00106131	1063.01	209	0.00147225	1472.25	0	0	0	-10.5248	-10.0553
XPO1_161	GATTCCATCATTTGGGCTTTCAA	300.5	0.00106664	1068.35	0	0	0	0	0	0	0	-10.0625
PAK4_4	AGGGGGAGCCTCATGACGTGGCC	301.5	0.00107019	1071.9	165	0.0011623	1162.3	0	0	0	-10.184	-10.0673
XPO1_344	GTTGGCTACTTTACCTGGGCTCC	301.5	0.00107019	1071.9	253	0.00178219	1782.19	0	0	0	-10.8002	-10.0673
ACTB_8	AGACCTTCAACACCCCAGCCATG	303	0.00107551	1077.23	173	0.00121865	1218.65	0	0	0	-10.2523	-10.0745
XPO1_155	TCTTACTACTTCAGGCTGTCAAT	303.5	0.00107729	1079.01	2	1.40885e-05	14.0885	0	0	0	-3.91538	-10.0768
KIF11_180	TCTTCATCAATAGTCATCTGATC	303.5	0.00107729	1079.01	14	9.86193e-05	98.6193	0	0	0	-6.63835	-10.0768
KIF11_3	GGCGGGGACCGTCATGGCGTCGC	303.5	0.00107729	1079.01	216	0.00152156	1521.56	0	0	0	-10.5723	-10.0768
KIF11_4	GCGGGGACCGTCATGGCGTCGCA	304	0.00107906	1080.79	63	0.000443787	443.787	0	0	0	-8.79697	-10.0792
PAK4_11	GAAGACTTGGGCCTCTTCTCTGG	304.5	0.00108084	1082.57	0	0	0	0	0	0	0	-10.0816
p53_39	ACCCTTCAGGTACTAAGTCTTGG	304.5	0.00108084	1082.57	254	0.00178924	1789.24	0	0	0	-10.8059	-10.0816
ABL1_65	GGAGGGGTTGGGGCTGTCTTCTT	304.5	0.00108084	1082.57	488	0.00343759	3437.59	0	0	0	-11.7476	-10.0816
XPO1_87	ATGTTCCTCCCAGGAGACAGCTA	305	0.00108261	1084.34	75	0.000528318	528.318	0	0	0	-9.04799	-10.0839
ERCC3_65	ACAAGCAAATCTGCCGTATGTGG	305.5	0.00108439	1086.12	481	0.00338828	3388.28	0	0	0	-11.7268	-10.0863
XPO1_207	TCTTCATCAGCCTGCCGTAGGGC	306.5	0.00108794	1089.68	0	0	0	0	0	0	0	-10.091
RPS3A_71	GACCATGGAACACATTTTGTCAC	306.5	0.00108794	1089.68	70	0.000493097	493.097	0	0	0	-8.94865	-10.091
H2BFM_4	CAGAACTTCATTATGTGCGATAT	306.5	0.00108794	1089.68	273	0.00192308	1923.08	0	0	0	-10.91	-10.091
XPO1_294	CCATTTGAGTACGCAAGTCGAAT	307	0.00108971	1091.45	0	0	0	0	0	0	0	-10.0934
KIF11_294	TTACCTAGAGTATGCATTCATCA	307	0.00108971	1091.45	42	0.000295858	295.858	0	0	0	-8.21363	-10.0934
KIF11_11	GCAGAGCGGAAAGCTAGCGCCCA	307	0.00108971	1091.45	175	0.00123274	1232.74	0	0	0	-10.2688	-10.0934
KIF11_188	CAGGTTGCCATTGAGTTTATCAG	308.5	0.00109504	1096.79	0	0	0	0	0	0	0	-10.1004
XPO1_156	CTTACTACTTCAGGCTGTCAATT	308.5	0.00109504	1096.79	88	0.000619893	619.893	0	0	0	-9.2782	-10.1004
ERCC3_83	GAGCTTGCCAGTTTCTGATCAAG	309	0.00109681	1098.57	91	0.000641026	641.026	0	0	0	-9.32649	-10.1027
KIF11_42	GATCTTCTTAATCCATCATCTGA	309	0.00109681	1098.57	182	0.00128205	1282.05	0	0	0	-10.3254	-10.1027
Scrambled_14	GTCTTAGCATACCGAATATTGTA	310	0.00110036	1102.12	0	0	0	0	0	0	0	-10.1074
KIF11_132	TCTTGATCAGATGACTATTGATG	310	0.00110036	1102.12	145	0.00102141	1021.41	0	0	0	-9.99776	-10.1074
XPO1_86	GATGTTCCTCCCAGGAGACAGCT	310	0.00110036	1102.12	279	0.00196534	1965.34	0	0	0	-10.9413	-10.1074
ABL1_5	GTGGCCAGTGGAGATAACACTCT	310.5	0.00110213	1103.9	135	0.000950972	950.972	0	0	0	-9.89478	-10.1097
XPO1_313	ACAGAGACTTTCGCTGGTCCTAC	310.5	0.00110213	1103.9	235	0.0016554	1655.4	0	0	0	-10.6938	-10.1097
Scrambled_13	GTTACTAGCATAGTATCAGATCC	310.5	0.00110213	1103.9	249	0.00175402	1754.02	0	0	0	-10.7773	-10.1097
KIF11_93	GTTTGTTATAGGTAATCTGCTGT	311.5	0.00110568	1107.45	105	0.000739645	739.645	0	0	0	-9.53264	-10.1143
ABL1_33	ACTCGTCCACATTTGGAGGGCAC	312.5	0.00110923	1111.01	115	0.000810087	810.087	0	0	0	-9.66371	-10.119
ABL1_103	CAGCCCACCAGCTTCAGGCAGAT	313	0.00111101	1112.79	0	0	0	0	0	0	0	-10.1213
p53_18	CTGACTCAGAGGGGGCTCGACGC	313	0.00111101	1112.79	97	0.000683291	683.291	0	0	0	-9.41847	-10.1213
XPO1_55	TAGCATGTGCAATGAATTCTCAC	314	0.00111456	1116.34	198	0.00139476	1394.76	0	0	0	-10.4468	-10.1259
ABL1_84	ATCTCTTTCATGACTGCAGCTTC	315.5	0.00111988	1121.67	267	0.00188081	1880.81	0	0	0	-10.8779	-10.1327
KIF11_25	CGTTAGGTGTTTGGAGCATCTAC	316	0.00112166	1123.45	244	0.00171879	1718.79	0	0	0	-10.748	-10.135
ERCC3_71	TGCCCTCTTTCCAGGAAATGATT	316	0.00112166	1123.45	249	0.00175402	1754.02	0	0	0	-10.7773	-10.135
ERCC3_74	TTGTAGGTGCTGGAAAGTCCCTG	316	0.00112166	1123.45	347	0.00244435	2444.35	0	0	0	-11.2558	-10.135
XPO1_119	TGAAGCTGTGGGGTACATGATTG	316.5	0.00112343	1125.23	14	9.86193e-05	98.6193	0	0	0	-6.63835	-10.1373
ABL1_51	CTCCAGCCTTCCCTGCAGAGGCT	318	0.00112876	1130.56	301	0.00212032	2120.32	0	0	0	-11.0507	-10.1441
XPO1_318	CCGATATACACCTTTTCTTTCTA	318.5	0.00113053	1132.34	31	0.000218371	218.371	0	0	0	-7.77723	-10.1464
ABL1_24	AGCATTTGGAGTATTGCTTTGGG	318.5	0.00113053	1132.34	179	0.00126092	1260.92	0	0	0	-10.3014	-10.1464
ERCC3_39	GCAAGCTCTTCTCCTGATAGGGT	319.5	0.00113408	1135.89	218	0.00153564	1535.64	0	0	0	-10.5856	-10.1509
KIF11_291	ACAAGCTCTTCTCCATCAATCGT	320.5	0.00113763	1139.45	35	0.000246548	246.548	0	0	0	-7.95157	-10.1554
RPS3A_59	TTGACCACTTCTTTCAAGTCATT	320.5	0.00113763	1139.45	98	0.000690335	690.335	0	0	0	-9.43324	-10.1554
ERCC3_33	GTGGTGTGGCCCAGCATGGAGTA	320.5	0.00113763	1139.45	258	0.00181741	1817.41	0	0	0	-10.8285	-10.1554
KIF11_151	TTTGTCTTTTCCATGTGATTTTT	321.5	0.00114118	1143.01	136	0.000958016	958.016	0	0	0	-9.90541	-10.1599
ERCC3_58	CCCATGGCAGCTACAGCAGCAGA	322	0.00114295	1144.78	175	0.00123274	1232.74	0	0	0	-10.2688	-10.1621
KIF11_105	CAAGACTTCATTGACAGTGGCCG	322.5	0.00114473	1146.56	197	0.00138771	1387.71	0	0	0	-10.4395	-10.1644
ABL1_62	GTGCCCTCCAAATGTGGACGAGT	323	0.0011465	1148.34	188	0.00132432	1324.32	0	0	0	-10.3721	-10.1666
TUBB_29	ATAGCCTGGATTTCCCTCTCCAA	323	0.0011465	1148.34	530	0.00373345	3733.45	0	0	0	-11.8667	-10.1666
KIF11_92	TGTTTGTTATAGGTAATCTGCTG	324	0.00115005	1151.89	2	1.40885e-05	14.0885	0	0	0	-3.91538	-10.171
RPS3A_69	TTGACCATGGAACACATTTTGTC	324	0.00115005	1151.89	110	0.000774866	774.866	0	0	0	-9.59966	-10.171
KIF11_26	GTTAGGTGTTTGGAGCATCTACT	324.5	0.00115183	1153.67	27	0.000190194	190.194	0	0	0	-7.5789	-10.1733
KIF11_212	CTTGTAGTTCATGTAGATTGTTA	325	0.0011536	1155.45	9	6.33981e-05	63.3981	0	0	0	-6.00895	-10.1755
KIF11_95	TTATAGGTAATCTGCTGTCTTCC	325	0.0011536	1155.45	174	0.0012257	1225.7	0	0	0	-10.2606	-10.1755
KIF11_272	TCACGGGCTGCAGCAAGATCTCG	326	0.00115715	1159	109	0.000767822	767.822	0	0	0	-9.58651	-10.1799
ERCC3_59	AGGAGTGTGCGGAGCGGCAGCTA	326.5	0.00115893	1160.78	131	0.000922795	922.795	0	0	0	-9.85143	-10.1821
Scrambled_4	GCATTGAAGCGCCAGTCGAGCCT	326.5	0.00115893	1160.78	146	0.00102846	1028.46	0	0	0	-10.0077	-10.1821
ERCC3_90	ATCTGCCGGAAGCAAATGTCCTC	329.5	0.00116958	1171.45	0	0	0	0	0	0	0	-10.1953
KIF11_270	TCTCACGGGCTGCAGCAAGATCT	329.5	0.00116958	1171.45	146	0.00102846	1028.46	0	0	0	-10.0077	-10.1953
KIF11_1	TTGGCGGGGACCGTCATGGCGTC	330	0.00117135	1173.22	5	3.52212e-05	35.2212	0	0	0	-5.17876	-10.1975
XPO1_139	TCCCTCCCCAACAGGTCGCTGAA	332	0.00117845	1180.34	54	0.000380389	380.389	0	0	0	-8.57512	-10.2062
KIF11_256	CACTGGTCAAGTTCATTTTTATT	332	0.00117845	1180.34	77	0.000542406	542.406	0	0	0	-9.08589	-10.2062
KIF11_287	CACTTCCTGCAAGATCAACCTTT	332.5	0.00118022	1182.11	159	0.00112003	1120.03	0	0	0	-10.1306	-10.2084
ERCC3_91	TCATTTTTTCCTGCAGGGATGGT	332.5	0.00118022	1182.11	179	0.00126092	1260.92	0	0	0	-10.3014	-10.2084
ABL1_22	CTTTCAGCATTTGGAGTATTGCT	334	0.00118555	1187.45	250	0.00176106	1761.06	0	0	0	-10.783	-10.2149
ABL1_58	AAGACCTCATCAGCAGCTTCCTC	336.5	0.00119442	1196.33	174	0.0012257	1225.7	0	0	0	-10.2606	-10.2256
ERCC3_13	GCTCGAAGCACCCGCCCTAGCCT	337	0.0011962	1198.11	158	0.00111299	1112.99	0	0	0	-10.1215	-10.2278
PAK4_5	TCCCCTGTGAGGGTAGGTGAGCT	337.5	0.00119797	1199.89	119	0.000838264	838.264	0	0	0	-9.71298	-10.2299
XPO1_160	GGATTCCATCATTTGGGCTTTCA	337.5	0.00119797	1199.89	232	0.00163426	1634.26	0	0	0	-10.6753	-10.2299
PAK4_8	AGTCCCCACTGAGCTGGAACCTG	338.5	0.00120152	1203.44	73	0.000514229	514.229	0	0	0	-9.00907	-10.2342
ERCC3_77	ACTGCGACCCTCGTCCGCGAAGA	339	0.0012033	1205.22	0	0	0	0	0	0	0	-10.2363
Scrambled_26	ACGCCGATAGAGTACGGATGGAC	339.5	0.00120507	1207	68	0.000479008	479.008	0	0	0	-8.90692	-10.2384
KIF11_204	CACACTTTTCCTCCAAAGCACAG	339.5	0.00120507	1207	239	0.00168357	1683.57	0	0	0	-10.7182	-10.2384
KIF11_243	TCCTCAGTACTTTCCAAAGCTGA	340.5	0.00120862	1210.55	93	0.000655114	655.114	0	0	0	-9.3578	-10.2426
XPO1_231	AGGTATTTCAGCTGTTATATGTC	341	0.0012104	1212.33	164	0.00115526	1155.26	0	0	0	-10.1752	-10.2448
KIF11_186	TCCAGGTTGCCATTGAGTTTATC	341.5	0.00121217	1214.11	0	0	0	0	0	0	0	-10.2469
ABL1_56	GGAGTCAGGTTGGGCGGGCTGGA	342	0.00121395	1215.89	65	0.000457875	457.875	0	0	0	-8.84196	-10.249
XPO1_19	AAGGAGCATCCTGATGCTTGGAC	342.5	0.00121572	1217.67	0	0	0	0	0	0	0	-10.2511
KIF11_289	CGATTTTAACAAGCTCTTCTCCA	342.5	0.00121572	1217.67	224	0.00157791	1577.91	0	0	0	-10.6247	-10.2511
ABL1_23	TTTCAGCATTTGGAGTATTGCTT	344.5	0.00122282	1224.78	89	0.000626937	626.937	0	0	0	-9.29448	-10.2595
ERCC3_97	CTACTCACTGGTATCCCAGGACA	344.5	0.00122282	1224.78	270	0.00190194	1901.94	0	0	0	-10.894	-10.2595
KIF11_286	CAGCTTCCCGAGCTCTCTTATCA	345	0.00122459	1226.55	284	0.00200056	2000.56	0	0	0	-10.9669	-10.2616
XPO1_85	TGGAAGTCAACATTTTGATGTTC	345	0.00122459	1226.55	428	0.00301493	3014.93	0	0	0	-11.5584	-10.2616
ERCC3_24	TTGGGGTTCATGGTGTACAGCAA	345.5	0.00122637	1228.33	0	0	0	0	0	0	0	-10.2637
KIF11_197	GTTGACTATATCCTTAGATTTCC	345.5	0.00122637	1228.33	26	0.00018315	183.15	0	0	0	-7.52474	-10.2637
KIF11_226	ACTTTCTGCTGCTAATGATTGTT	347	0.00123169	1233.66	157	0.00110595	1105.95	0	0	0	-10.1124	-10.2699
XPO1_175	CTGTTGTGACAGACACTTCACAT	348.5	0.00123702	1239	130	0.000915751	915.751	0	0	0	-9.84039	-10.2761
ERCC3_40	GGTCAATGTTGATATCAGGGTTG	349	0.00123879	1240.77	35	0.000246548	246.548	0	0	0	-7.95157	-10.2782
KIF11_130	CATCATTTACAGGTTGTAAGCCA	349.5	0.00124057	1242.55	0	0	0	0	0	0	0	-10.2803
KIF11_154	CATGTGATTTTTTATGCTGTGGA	350	0.00124234	1244.33	46	0.000324035	324.035	0	0	0	-8.34445	-10.2823
ABL1_83	TTCTCCAGGTACTCCATGGCTGA	350	0.00124234	1244.33	339	0.002388	2388	0	0	0	-11.2222	-10.2823
ERCC3_29	AATCCACAATTTTGTCATCTTCG	350.5	0.00124412	1246.11	355	0.0025007	2500.7	0	0	0	-11.2887	-10.2844
XPO1_256	TGCACCAATCATGTACCCCACAG	351.5	0.00124767	1249.66	58	0.000408566	408.566	0	0	0	-8.67795	-10.2885
RPS3A_78	CTAAATGCAACTTCATCATTCTG	352	0.00124944	1251.44	259	0.00182446	1824.46	0	0	0	-10.834	-10.2905
XPO1_252	GTTGCCTGCTGGATTATACTATC	352.5	0.00125122	1253.22	151	0.00106368	1063.68	0	0	0	-10.0562	-10.2926
RPS3A_1	GGCTCTCTGACCAGCACCATGGC	353	0.00125299	1255	17	0.000119752	119.752	0	0	0	-6.9159	-10.2946
KIF11_24	TCGTTAGGTGTTTGGAGCATCTA	353.5	0.00125477	1256.77	3	2.11327e-05	21.1327	0	0	0	-4.46811	-10.2967
ERCC3_89	TGTAGGTAGGTGACACTTCGTTT	353.5	0.00125477	1256.77	124	0.000873485	873.485	0	0	0	-9.77229	-10.2967
XPO1_80	GGTCTTCTGTGTAGGCCCTTCAT	354	0.00125654	1258.55	122	0.000859397	859.397	0	0	0	-9.74886	-10.2987
XPO1_195	CAGGTGAAGACACTTCTGATTTG	354	0.00125654	1258.55	346	0.00243731	2437.31	0	0	0	-11.2517	-10.2987
Scrambled_16	GGTTGGATCCTTACTAAGGTTAC	356.5	0.00126541	1267.44	277	0.00195125	1951.25	0	0	0	-10.9309	-10.3088
KIF11_300	ATAGACTTCATCCTTGTTGTGTA	356.5	0.00126541	1267.44	297	0.00209214	2092.14	0	0	0	-11.0315	-10.3088
RPS3A_47	CAGAACTACTGCCTTCACCATGA	358.5	0.00127251	1274.55	208	0.0014652	1465.2	0	0	0	-10.5179	-10.3169
RPS3A_72	ACCATGGAACACATTTTGTCACG	358.5	0.00127251	1274.55	336	0.00236686	2366.86	0	0	0	-11.2094	-10.3169
ERCC3_9	CCTTTTTTAGCTCGAAGCACCCG	359	0.00127429	1276.33	74	0.000521274	521.274	0	0	0	-9.02866	-10.3189
XPO1_70	GAAATGTCTCTCTGAAGTGCCTC	360	0.00127784	1279.88	0	0	0	0	0	0	0	-10.3229
ABL1_36	CTTCACCGAACTGAGGAGCTTGC	360	0.00127784	1279.88	70	0.000493097	493.097	0	0	0	-8.94865	-10.3229
ABL1_26	GGAAATTGCTACCTATGGCATGT	363.5	0.00129026	1292.32	142	0.00100028	1000.28	0	0	0	-9.96763	-10.3369
XPO1_236	AAGTTTCCCTTTTTACAGTTCGC	363.5	0.00129026	1292.32	498	0.00350803	3508.03	0	0	0	-11.7769	-10.3369
ABL1_25	GAGTATTGCTTTGGGAAATTGCT	364	0.00129204	1294.1	323	0.00227529	2275.29	0	0	0	-11.1525	-10.3389
KIF11_251	AAGTTCTTGTGTTTTATTTTGCA	365.5	0.00129736	1299.44	90	0.000633981	633.981	0	0	0	-9.31057	-10.3448
KIF11_276	TGGTGAGTTTCTGATTCACTTCA	366.5	0.00130091	1302.99	153	0.00107777	1077.77	0	0	0	-10.0752	-10.3487
KIF11_187	CCAGGTTGCCATTGAGTTTATCA	368.5	0.00130801	1310.1	0	0	0	0	0	0	0	-10.3566
Scrambled_22	GTCGTTAGTGACGCTTGAATAGT	369	0.00130978	1311.88	433	0.00305015	3050.15	0	0	0	-11.5751	-10.3585
RPS3A_70	TGACCATGGAACACATTTTGTCA	369.5	0.00131156	1313.66	442	0.00311355	3113.55	0	0	0	-11.6048	-10.3605
p53_12	CTTCCACTCGGATAAGATGCTGA	372	0.00132043	1322.54	217	0.0015286	1528.6	0	0	0	-10.5789	-10.3702
RPS3A_58	CAATGCTGTCTGGAATCCTGCAA	373	0.00132398	1326.1	106	0.000746689	746.689	0	0	0	-9.54629	-10.3741
RPS3A_2	GCTCTCTGACCAGCACCATGGCG	373	0.00132398	1326.1	125	0.00088053	880.53	0	0	0	-9.78387	-10.3741
p53_29	CGTGTGGAGTATTTGGATGACAG	373	0.00132398	1326.1	303	0.0021344	2134.4	0	0	0	-11.0603	-10.3741
Scrambled_15	GGTAGAGGTCTTCGACGTCGGTC	374.5	0.00132931	1331.43	0	0	0	0	0	0	0	-10.3798
ERCC3_5	GTCGAAAACGCCAAGTCTTCCTC	376	0.00133463	1336.77	59	0.00041561	415.61	0	0	0	-8.70255	-10.3856
ABL1_20	TCTTTCGGTTTTCTTTCAGCATT	376.5	0.0013364	1338.54	0	0	0	0	0	0	0	-10.3875
XPO1_343	GGTTGGCTACTTTACCTGGGCTC	378.5	0.0013435	1345.65	329	0.00231755	2317.55	0	0	0	-11.179	-10.3952
PAK4_7	AGGGGTGGCTCGTTGAAGTAGGG	379.5	0.00134705	1349.21	17	0.000119752	119.752	0	0	0	-6.9159	-10.399
H2BFM_5	TCTGTTGCCATATCGCACATAAT	380.5	0.0013506	1352.76	0	0	0	0	0	0	0	-10.4028
XPO1_217	ATGATGTACTTATTTTTCCTTCT	382	0.00135593	1358.1	35	0.000246548	246.548	0	0	0	-7.95157	-10.4084
KIF11_148	TTCCACTTTAGACCTCTCCAGTG	382	0.00135593	1358.1	216	0.00152156	1521.56	0	0	0	-10.5723	-10.4084
KIF11_227	CTTTCTGCTGCTAATGATTGTTC	383	0.00135948	1361.65	83	0.000584672	584.672	0	0	0	-9.19395	-10.4122
ABL1_10	TTTCCTTCTGCAGGAGGACACCA	384	0.00136303	1365.21	0	0	0	0	0	0	0	-10.416
ABL1_88	GGGCTGGATAATGGAGCGTGGTG	384	0.00136303	1365.21	208	0.0014652	1465.2	0	0	0	-10.5179	-10.416
KIF11_208	TTGTCTTCAGGTCTTCAGTTAGG	384	0.00136303	1365.21	311	0.00219076	2190.76	0	0	0	-11.0979	-10.416
XPO1_255	ATCTGTTTGTGCACCAATCATGT	384	0.00136303	1365.21	331	0.00233164	2331.64	0	0	0	-11.1877	-10.416
ERCC3_61	GTATCTCTCAGGCTCCCGATGGC	384	0.00136303	1365.21	341	0.00240209	2402.09	0	0	0	-11.2307	-10.416
ERCC3_6	TCGAAAACGCCAAGTCTTCCTCC	384.5	0.0013648	1366.98	0	0	0	0	0	0	0	-10.4178
KIF11_64	GGAAGGGTCATTACTGCCCTTGT	384.5	0.0013648	1366.98	190	0.00133841	1338.41	0	0	0	-10.3874	-10.4178
p53_38	CTAGCACTGCCCAACAACACCAG	385	0.00136658	1368.76	189	0.00133136	1331.36	0	0	0	-10.3798	-10.4197
XPO1_225	ATTTACCCGTATCTGCGACATTC	385.5	0.00136835	1370.54	105	0.000739645	739.645	0	0	0	-9.53264	-10.4216
KIF11_168	CCTCTGTGGTGTCGTACCTTTAA	386	0.00137013	1372.32	151	0.00106368	1063.68	0	0	0	-10.0562	-10.4234
KIF11_153	CCATGTGATTTTTTATGCTGTGG	387	0.00137368	1375.87	139	0.000979149	979.149	0	0	0	-9.93686	-10.4272
ABL1_98	GTTATGCTTAGAGTGTTATCTCC	387	0.00137368	1375.87	190	0.00133841	1338.41	0	0	0	-10.3874	-10.4272
KIF11_261	AGTGCTTACCCTATTCAGCTCCT	387.5	0.00137545	1377.65	63	0.000443787	443.787	0	0	0	-8.79697	-10.429
RPS3A_55	CTATGTCTTTTCCAATGCTGTCT	388	0.00137722	1379.43	374	0.00263454	2634.54	0	0	0	-11.3639	-10.4309
XPO1_314	GCTGGTCCTACTTGCTCCAACAA	389.5	0.00138255	1384.76	90	0.000633981	633.981	0	0	0	-9.31057	-10.4365
ABL1_81	TCTTCTCCAGGTACTCCATGGCT	389.5	0.00138255	1384.76	233	0.00164131	1641.31	0	0	0	-10.6815	-10.4365
p53_9	GCTGGGGAGAGGAGCTGGTGTTG	390	0.00138432	1386.54	45	0.000316991	316.991	0	0	0	-8.31284	-10.4383
ERCC3_4	TGTAAGAGCTGCTGTTGCTCTTC	390.5	0.0013861	1388.32	79	0.000556495	556.495	0	0	0	-9.12281	-10.4402
KIF11_198	TTGACTATATCCTTAGATTTCCT	392	0.00139142	1393.65	200	0.00140885	1408.85	0	0	0	-10.4613	-10.4457
KIF11_22	TTTCGTTAGGTGTTTGGAGCATC	392.5	0.0013932	1395.43	301	0.00212032	2120.32	0	0	0	-11.0507	-10.4475
ABL1_31	AGATCCTCTGGACCATGAGCCTG	393.5	0.00139675	1398.98	558	0.00393068	3930.68	0	0	0	-11.9409	-10.4512
TUBB_19	CCATCTCAGCTTCAAGGGAGGTG	397.5	0.00141095	1413.2	0	0	0	0	0	0	0	-10.4658
ACTB_3	GTGGATGCCACAGGACTCCATGC	397.5	0.00141095	1413.2	234	0.00164835	1648.35	0	0	0	-10.6877	-10.4658
ERCC3_64	CAGTTGTGTACTGTCAGCTATGG	398	0.00141272	1414.98	45	0.000316991	316.991	0	0	0	-8.31284	-10.4676
ERCC3_25	TTGGTTTTGATTGCCACATATTC	398.5	0.00141449	1416.76	275	0.00193717	1937.17	0	0	0	-10.9205	-10.4694
XPO1_205	ACGTTTATGTTTCTCTTCATCAG	400	0.00141982	1422.09	252	0.00177515	1775.15	0	0	0	-10.7945	-10.4748
ABL1_11	TTCCTTCTGCAGGAGGACACCAT	402	0.00142692	1429.2	91	0.000641026	641.026	0	0	0	-9.32649	-10.482
XPO1_214	CTCTTGTAGGTGAGGGAAGGCCG	403	0.00143047	1432.76	22	0.000154973	154.973	0	0	0	-7.28515	-10.4856
KIF11_41	TGATCTTCTTAATCCATCATCTG	403.5	0.00143224	1434.53	74	0.000521274	521.274	0	0	0	-9.02866	-10.4874
ERCC3_73	GAAACGGGCGTGCACGTTCGGGG	405.5	0.00143934	1441.64	183	0.0012891	1289.1	0	0	0	-10.3333	-10.4945
ABL1_12	TCCTTCTGCAGGAGGACACCATG	406.5	0.00144289	1445.2	25	0.000176106	176.106	0	0	0	-7.46847	-10.4981
ABL1_52	AGCCTGGACAATTTCCCCTTGTC	408	0.00144822	1450.53	298	0.00209918	2099.18	0	0	0	-11.0363	-10.5034
Scrambled_10	GTTCGTGACTTGCGTTAAGGACT	408	0.00144822	1450.53	314	0.00221189	2211.89	0	0	0	-11.1117	-10.5034
ERCC3_36	TGACAGTGCATGCAGCAGTCACA	408.5	0.00144999	1452.31	100	0.000704424	704.424	0	0	0	-9.46235	-10.5051
KIF11_203	TGTATATTTTCACACTTTTCCTC	409.5	0.00145354	1455.87	248	0.00174697	1746.97	0	0	0	-10.7715	-10.5087
ABL1_72	CCCAGCTCCTTTTCCACTTCTAA	410	0.00145531	1457.64	201	0.00141589	1415.89	0	0	0	-10.4685	-10.5104
XPO1_136	TTTTCCCTCCCCAACAGGTCGCT	410.5	0.00145709	1459.42	161	0.00113412	1134.12	0	0	0	-10.1486	-10.5122
p53_13	GAGAGTTGGCGTCTACACCTCAG	411	0.00145886	1461.2	277	0.00195125	1951.25	0	0	0	-10.9309	-10.5139
ERCC3_35	CTGACAGTGCATGCAGCAGTCAC	412.5	0.00146419	1466.53	91	0.000641026	641.026	0	0	0	-9.32649	-10.5192
ERCC3_103	GCACCATGAGTTCTATGTCTGGG	414	0.00146951	1471.86	120	0.000845309	845.309	0	0	0	-9.72504	-10.5244
PAK4_3	ACACCTACCCGAGGGCTGACACG	414.5	0.00147129	1473.64	42	0.000295858	295.858	0	0	0	-8.21363	-10.5261
XPO1_179	ACAATGCATGCATCAATTCTTGC	415	0.00147306	1475.42	275	0.00193717	1937.17	0	0	0	-10.9205	-10.5279
Scrambled_12	ACTCGCCAGGTTGTATGGTAGTC	420	0.00149081	1493.2	0	0	0	0	0	0	0	-10.5452
RPS3A_73	GTCACGGGTAAGATCCATGCCAT	422.5	0.00149968	1502.08	386	0.00271908	2719.08	0	0	0	-11.4094	-10.5537
XPO1_339	AAACCACCACTTGCTTACTTTCG	425	0.00150856	1510.97	0	0	0	0	0	0	0	-10.5622
RPS3A_61	TCTGCACCTCTCGGGTCATGATT	425.5	0.00151033	1512.75	316	0.00222598	2225.98	0	0	0	-11.1209	-10.5639
XPO1_144	ATGCTGTTTTTGAATGCACATTG	426.5	0.00151388	1516.3	229	0.00161313	1613.13	0	0	0	-10.6565	-10.5673
KIF11_316	CTTGAGCTCTTGTCAGCCAATCC	427	0.00151566	1518.08	260	0.0018315	1831.5	0	0	0	-10.8396	-10.569
ERCC3_44	CCCTGTGGATCTGTCACTCGGGA	429	0.00152276	1525.19	112	0.000788955	788.955	0	0	0	-9.62563	-10.5757
KIF11_274	AACGTTCTATCTCCTCCGTATAC	429	0.00152276	1525.19	262	0.00184559	1845.59	0	0	0	-10.8506	-10.5757
ERCC3_99	CAGGTGATCACGAAACTCGCTGG	429	0.00152276	1525.19	502	0.00353621	3536.21	0	0	0	-11.7884	-10.5757
RPS3A_57	CCAATGCTGTCTGGAATCCTGCA	430.5	0.00152808	1530.53	250	0.00176106	1761.06	0	0	0	-10.783	-10.5808
XPO1_81	GTCTTCTGTGTAGGCCCTTCATT	432	0.0015334	1535.86	220	0.00154973	1549.73	0	0	0	-10.5987	-10.5858
XPO1_341	AATGTGTCAGTACTTCTTGAGCC	434.5	0.00154228	1544.75	0	0	0	0	0	0	0	-10.5941
p53_25	ATGCTGTCCCCGGACGATATTGA	434.5	0.00154228	1544.75	98	0.000690335	690.335	0	0	0	-9.43324	-10.5941
KIF11_23	TTCGTTAGGTGTTTGGAGCATCT	435.5	0.00154583	1548.3	41	0.000288814	288.814	0	0	0	-8.17898	-10.5974
RPS3A_87	GCCGCCTTTCGTAAGGCGCTTGT	435.5	0.00154583	1548.3	181	0.00127501	1275.01	0	0	0	-10.3174	-10.5974
XPO1_237	CCTTTTTACAGTTCGCATACTTC	436	0.0015476	1550.08	117	0.000824176	824.176	0	0	0	-9.68856	-10.5991
TUBB_34	CCTGCTCTGGATATGTGCAGCGG	436	0.0015476	1550.08	288	0.00202874	2028.74	0	0	0	-10.9871	-10.5991
Scrambled_28	GCACGCAGTTAGTACGGCGTGGA	438	0.0015547	1557.19	115	0.000810087	810.087	0	0	0	-9.66371	-10.6057
RPS3A_89	GTAAGGCGCTTGTTCTTGCCAAC	440	0.0015618	1564.3	0	0	0	0	0	0	0	-10.6122
ABL1_75	CCGTCTGAGATACTGGATTCCTG	443	0.00157245	1574.97	187	0.00131727	1317.27	0	0	0	-10.3644	-10.622
KIF11_275	TTGGTGAGTTTCTGATTCACTTC	445.5	0.00158132	1583.85	195	0.00137363	1373.63	0	0	0	-10.4248	-10.6301
KIF11_65	TCCTGCATCTCTCAATCTTGAGG	447.5	0.00158842	1590.96	364	0.0025641	2564.1	0	0	0	-11.3248	-10.6366
KIF11_315	CCTTGAGCTCTTGTCAGCCAATC	447.5	0.00158842	1590.96	382	0.0026909	2690.9	0	0	0	-11.3944	-10.6366
TUBB_35	CTCGACATATCTGTTCACGCCCT	448.5	0.00159197	1594.52	87	0.000612849	612.849	0	0	0	-9.26174	-10.6398
Scrambled_8	ATATTGTTCAATCGTGTTGTTCT	449	0.00159375	1596.3	348	0.00245139	2451.39	0	0	0	-11.26	-10.6414
KIF11_308	TCCAGTGCCAGTTTGGCCATACC	450	0.0015973	1599.85	388	0.00273316	2733.16	0	0	0	-11.4169	-10.6446
H2BFM_2	CCAGGAGGCCGTGAGTGTCATGG	451	0.00160085	1603.41	0	0	0	0	0	0	0	-10.6478
Scrambled_18	GTTACACACCTTCGTTATTCTAT	451.5	0.00160262	1605.18	0	0	0	0	0	0	0	-10.6494
ERCC3_55	GTGCCTGACTCATCCACCTGCTT	452	0.0016044	1606.96	101	0.000711468	711.468	0	0	0	-9.47668	-10.651
XPO1_329	TTTTCCTACCTTCGCACTGGTTC	454	0.00161149	1614.07	28	0.000197239	197.239	0	0	0	-7.63109	-10.6574
TUBB_36	TCGACATATCTGTTCACGCCCTA	454	0.00161149	1614.07	219	0.00154269	1542.69	0	0	0	-10.5922	-10.6574
ERCC3_41	TGGAGTTCCTCAATCATTTCCTG	454.5	0.00161327	1615.85	464	0.00326853	3268.53	0	0	0	-11.6749	-10.659
ACTB_1	CGGTGGACGATGGAGGGGCCGGA	457	0.00162214	1624.74	31	0.000218371	218.371	0	0	0	-7.77723	-10.6669
KIF11_320	TTCTTCGCAGACGAATTTGGCTG	457	0.00162214	1624.74	139	0.000979149	979.149	0	0	0	-9.93686	-10.6669
KIF11_53	CTAGTCGTTCCCACTCAGTTTTC	458.5	0.00162747	1630.07	132	0.000929839	929.839	0	0	0	-9.86239	-10.6716
ABL1_47	AGGCCCTCTCCCGGCTGGCTGGG	459.5	0.00163102	1633.63	105	0.000739645	739.645	0	0	0	-9.53264	-10.6747
RPS3A_46	CCAGAACTACTGCCTTCACCATG	460	0.00163279	1635.4	93	0.000655114	655.114	0	0	0	-9.3578	-10.6763
XPO1_315	GGCCATTCTTGTTTCAGTATCTA	461	0.00163634	1638.96	142	0.00100028	1000.28	0	0	0	-9.96763	-10.6794
ABL1_54	CTGGTGGGGGTCACTGGCTCAGC	462	0.00163989	1642.51	0	0	0	0	0	0	0	-10.6826
PAK4_2	AGAACATGTCGGTGACACGCTCC	464.5	0.00164877	1651.4	144	0.00101437	1014.37	0	0	0	-9.98779	-10.6903
ERCC3_19	CCCCTGAGACGTAGGTCCGTAGA	465.5	0.00165231	1654.96	201	0.00141589	1415.89	0	0	0	-10.4685	-10.6935
KIF11_28	CCGAAGTGTTGTTTGTCCAATTC	468	0.00166119	1663.85	0	0	0	0	0	0	0	-10.7012
KIF11_309	CCAGTGCCAGTTTGGCCATACCT	469	0.00166474	1667.4	191	0.00134545	1345.45	0	0	0	-10.3949	-10.7043
ABL1_89	TCCAGACTGTTGACTGGCGTGAT	470	0.00166829	1670.96	440	0.00309946	3099.46	0	0	0	-11.5983	-10.7073
ERCC3_51	CAGCCCAACGCTGACAGCTGCAT	470.5	0.00167006	1672.73	296	0.00208509	2085.09	0	0	0	-11.0266	-10.7089
ERCC3_28	GCGATGTAGCCATTATTCTGCAG	474	0.00168249	1685.18	92	0.00064807	648.07	0	0	0	-9.34223	-10.7195
H2BFM_6	GGTGTACCTGAGGGCGGCATTCG	479.5	0.00170201	1704.73	53	0.000373345	373.345	0	0	0	-8.54822	-10.7362
H2BFM_7	GTGTACCTGAGGGCGGCATTCGT	479.5	0.00170201	1704.73	62	0.000436743	436.743	0	0	0	-8.77394	-10.7362
ABL1_32	ACCCCCTTGGACACAGCTGACCC	480.5	0.00170556	1708.29	531	0.00374049	3740.49	0	0	0	-11.8694	-10.7392
XPO1_278	TTAACTTACCCAATGTTTCCCTC	481.5	0.00170911	1711.84	300	0.00211327	2113.27	0	0	0	-11.0459	-10.7422
KIF11_121	GTGCTGATTCTGATGGCTTCTCA	482	0.00171088	1713.62	548	0.00386024	3860.24	0	0	0	-11.9148	-10.7437
ERCC3_30	GTCATCTTCGCGGACGAGGGTCG	485	0.00172153	1724.29	1	7.04424e-06	7.04424	0	0	0	-3.00796	-10.7526
KIF11_310	CAGTGCCAGTTTGGCCATACCTG	485	0.00172153	1724.29	165	0.0011623	1162.3	0	0	0	-10.184	-10.7526
p53_31	CGACATAGTGTGGTGGTGCCCTA	485.5	0.00172331	1726.06	396	0.00278952	2789.52	0	0	0	-11.4463	-10.7541
ERCC3_18	CATCCTTTCCCCCTGAGACGTAG	485.5	0.00172331	1726.06	405	0.00285292	2852.92	0	0	0	-11.4787	-10.7541
ABL1_91	GGTTTGGGCTTCACACCATTCCC	489	0.00173573	1738.51	124	0.000873485	873.485	0	0	0	-9.77229	-10.7645
ABL1_4	GTTGCACTGTATGATTTTGTGGC	489.5	0.0017375	1740.28	125	0.00088053	880.53	0	0	0	-9.78387	-10.7659
ABL1_82	CTTCTCCAGGTACTCCATGGCTG	491	0.00174283	1745.62	187	0.00131727	1317.27	0	0	0	-10.3644	-10.7703
KIF11_209	CACATTGCTTTTGTGACTCAACC	491.5	0.0017446	1747.39	293	0.00206396	2063.96	0	0	0	-11.0119	-10.7718
XPO1_226	TTTACCCGTATCTGCGACATTCC	497	0.00176413	1766.95	327	0.00230347	2303.47	0	0	0	-11.1702	-10.7879
XPO1_138	TTCCCTCCCCAACAGGTCGCTGA	498.5	0.00176945	1772.28	36	0.000253593	253.593	0	0	0	-7.99205	-10.7922
XPO1_276	CATGACCACTCTGTACCATTCAC	499.5	0.001773	1775.84	251	0.0017681	1768.1	0	0	0	-10.7888	-10.7951
ABL1_64	GGGACTTGGCTGGGTCAGCTGTG	500	0.00177477	1777.61	313	0.00220485	2204.85	0	0	0	-11.1071	-10.7965
p53_32	GACATAGTGTGGTGGTGCCCTAT	501.5	0.0017801	1782.95	153	0.00107777	1077.77	0	0	0	-10.0752	-10.8009
RPS3A_86	TGCCGCCTTTCGTAAGGCGCTTG	505	0.00179252	1795.39	293	0.00206396	2063.96	0	0	0	-11.0119	-10.8109
ERCC3_14	GGCTTCCTGACGCCTGGAGCCAC	508.5	0.00180495	1807.83	54	0.000380389	380.389	0	0	0	-8.57512	-10.8208
Scrambled_1	GCGAAGCCGGTCTTACTGTTGAC	509	0.00180672	1809.61	134	0.000943928	943.928	0	0	0	-9.88406	-10.8223
RPS3A_21	CTGTTACTGGTTTGCAGGATTCC	510	0.00181027	1813.17	270	0.00190194	1901.94	0	0	0	-10.894	-10.8251
RPS3A_74	TCACGGGTAAGATCCATGCCATG	510	0.00181027	1813.17	284	0.00200056	2000.56	0	0	0	-10.9669	-10.8251
XPO1_275	CCATGACCACTCTGTACCATTCA	510.5	0.00181204	1814.94	99	0.00069738	697.38	0	0	0	-9.44787	-10.8265
XPO1_137	TTTCCCTCCCCAACAGGTCGCTG	511	0.00181382	1816.72	297	0.00209214	2092.14	0	0	0	-11.0315	-10.8279
ABL1_50	CGCCCAGGACTGCCTCCCCGGCC	518.5	0.00184044	1843.39	306	0.00215554	2155.54	0	0	0	-11.0745	-10.8489
Scrambled_2	GAGCCGTACGTTCTTGCGTAGAC	519.5	0.00184399	1846.94	72	0.000507185	507.185	0	0	0	-8.98921	-10.8517
ABL1_55	CAGCTTCTTCCTTGTGGGGGAGG	519.5	0.00184399	1846.94	330	0.0023246	2324.6	0	0	0	-11.1834	-10.8517
XPO1_274	TCCATGACCACTCTGTACCATTC	520	0.00184577	1848.72	179	0.00126092	1260.92	0	0	0	-10.3014	-10.8531
ERCC3_8	CTGTGTGTCCTGGGATACCAGTG	521.5	0.00185109	1854.05	185	0.00130318	1303.18	0	0	0	-10.3489	-10.8572
ERCC3_47	TTAAGCGGCATTCTCGGATCACG	522	0.00185286	1855.83	490	0.00345168	3451.68	0	0	0	-11.7535	-10.8586
KIF11_122	TGCTGATTCTGATGGCTTCTCAC	524	0.00185996	1862.94	0	0	0	0	0	0	0	-10.8641
KIF11_54	TAGTCGTTCCCACTCAGTTTTCT	525	0.00186351	1866.49	164	0.00115526	1155.26	0	0	0	-10.1752	-10.8669
p53_24	ACCCATCTACAGTCCCCCTTGCC	532	0.00188836	1891.38	285	0.00200761	2007.61	0	0	0	-10.972	-10.886
Scrambled_11	GCAGTATCCTCGGCCTCTATTCG	533.5	0.00189368	1896.71	168	0.00118343	1183.43	0	0	0	-10.21	-10.89
ACTB_7	CTTCCCAGGGCGTGATGGTGGGC	534	0.00189546	1898.49	116	0.000817132	817.132	0	0	0	-9.67619	-10.8914
XPO1_142	GTTCCCCCTCTGTTGGATGCAGT	534.5	0.00189723	1900.27	272	0.00191603	1916.03	0	0	0	-10.9047	-10.8927
RPS3A_56	TATGTCTTTTCCAATGCTGTCTG	536	0.00190256	1905.6	140	0.000986193	986.193	0	0	0	-9.94719	-10.8968
ABL1_92	GTTTGGGCTTCACACCATTCCCC	536	0.00190256	1905.6	346	0.00243731	2437.31	0	0	0	-11.2517	-10.8968
KIF11_160	CCGGAATTGTCTCTTCTTTGTTG	538	0.00190966	1912.71	100	0.000704424	704.424	0	0	0	-9.46235	-10.9022
Scrambled_3	ACCATACGGCCGAGACTTACGCC	538	0.00190966	1912.71	194	0.00136658	1366.58	0	0	0	-10.4174	-10.9022
RPS3A_60	AAGTCATTTGTCTGCACCTCTCG	539.5	0.00191498	1918.04	250	0.00176106	1761.06	0	0	0	-10.783	-10.9062
XPO1_143	TTCCCCCTCTGTTGGATGCAGTT	541	0.00192031	1923.38	275	0.00193717	1937.17	0	0	0	-10.9205	-10.9102
KIF11_90	GTAAGTTCAGGCTGTTCTGTTCT	544	0.00193095	1934.04	326	0.00229642	2296.42	0	0	0	-11.1658	-10.9182
ABL1_46	GAGGCCCTCTCCCGGCTGGCTGG	545	0.0019345	1937.6	55	0.000387433	387.433	0	0	0	-8.60152	-10.9208
Scrambled_20	AGTTCAAGCTCGTGTGCTCGGCT	546	0.00193805	1941.15	381	0.00268385	2683.85	0	0	0	-11.3906	-10.9234
ACTB_6	TCCATGTCGTCCCAGTTGGTGAC	552	0.00195935	1962.49	184	0.00129614	1296.14	0	0	0	-10.3411	-10.9392
RPS3A_88	CCGCCTTTCGTAAGGCGCTTGTT	552.5	0.00196113	1964.26	358	0.00252184	2521.84	0	0	0	-11.3008	-10.9405
RPS3A_23	TCCTCTCCATGATGTCTTCGTTA	557.5	0.00197887	1982.04	81	0.000570583	570.583	0	0	0	-9.15882	-10.9535
XPO1_266	TTATCTTTGCCTCTTTTCTGTTC	559	0.0019842	1987.37	222	0.00156382	1563.82	0	0	0	-10.6118	-10.9574
Scrambled_5	GCCGACAACCACGCTATATCCAC	561	0.0019913	1994.48	297	0.00209214	2092.14	0	0	0	-11.0315	-10.9625
TUBB_18	TAAGTATGTCCATTTCCCATCTC	562	0.00199485	1998.04	505	0.00355734	3557.34	0	0	0	-11.797	-10.9651
p53_11	TCGCTCTGTCGCCCAGGCTGGAG	565.5	0.00200727	2010.48	230	0.00162017	1620.17	0	0	0	-10.6628	-10.974
ABL1_90	TGGTTTGGGCTTCACACCATTCC	574.5	0.00203922	2042.48	206	0.00145111	1451.11	0	0	0	-10.5039	-10.9968
TUBB_14	GCCAGCTCAATGCTGACCTCCGC	578.5	0.00205341	2056.7	122	0.000859397	859.397	0	0	0	-9.74886	-11.0068
Scrambled_25	ACTCGGCCGTACTAGTTATTCGC	584.5	0.00207471	2078.03	323	0.00227529	2275.29	0	0	0	-11.1525	-11.0217
Scrambled_29	GCGGACGGTCTACTCGTGAGCCG	595	0.00211198	2115.36	1006	0.0070865	7086.5	0	0	0	-12.7911	-11.0474
ABL1_49	TCTTTGCGCCCAGGACTGCCTCC	595.5	0.00211376	2117.14	365	0.00257115	2571.15	0	0	0	-11.3288	-11.0486
p53_21	TGCTCTTGTCTTTCAGACTTCCT	598.5	0.0021244	2127.8	47	0.000331079	331.079	0	0	0	-8.37538	-11.0558
H2BFM_8	GGCTCCTGGATGCTCTGGCCTTC	598.5	0.0021244	2127.8	180	0.00126796	1267.96	0	0	0	-10.3094	-11.0558
ABL1_93	GGCTTCACACCATTCCCCATTGT	609	0.00216167	2165.13	43	0.000302902	302.902	0	0	0	-8.24746	-11.0809
p53_10	TTGCGGAGATTCTCTTCCTCTGT	609	0.00216167	2165.13	305	0.00214849	2148.49	0	0	0	-11.0698	-11.0809
TUBB_10	CTCAGACCCCCAGCCTTTTGTGC	613	0.00217587	2179.35	359	0.00252888	2528.88	0	0	0	-11.3049	-11.0903
XPO1_345	CCTGGGCTCCTTCTCCATGGTAT	614.5	0.0021812	2184.69	313	0.00220485	2204.85	0	0	0	-11.1071	-11.0939
Scrambled_24	GTTATCCTCGTTGCATTCTCCAT	616.5	0.0021883	2191.8	209	0.00147225	1472.25	0	0	0	-10.5248	-11.0986
RPS3A_63	GCGGACCTGTTGGTGCTGAGCAT	622	0.00220782	2211.35	209	0.00147225	1472.25	0	0	0	-10.5248	-11.1114
ABL1_3	CGTTGCACTGTATGATTTTGTGG	622.5	0.00220959	2213.13	8	5.63539e-05	56.3539	0	0	0	-5.84182	-11.1125
XPO1_206	TGTTTCTCTTCATCAGCCTGCCG	629.5	0.00223444	2238.02	439	0.00309242	3092.42	0	0	0	-11.595	-11.1286
ABL1_40	GCCGGCCTCCAGCACTGCGCTGT	635	0.00225396	2257.57	94	0.000662158	662.158	0	0	0	-9.37321	-11.1412
Scrambled_19	GCTATGCCGGCAACGATACGCTA	647	0.00229656	2300.23	0	0	0	0	0	0	0	-11.1682
ABL1_48	GTCTTTGCGCCCAGGACTGCCTC	651.5	0.00231253	2316.23	402	0.00283178	2831.78	0	0	0	-11.468	-11.1782
KIF11_149	GACCTCTCCAGTGTGTTAATGCC	659.5	0.00234093	2344.67	120	0.000845309	845.309	0	0	0	-9.72504	-11.1958
ACTB_9	CCTCTCAGGCATGGAGTCCTGTG	668	0.0023711	2374.89	248	0.00174697	1746.97	0	0	0	-10.7715	-11.2143
RPS3A_62	CATCATCTTCTTCCGGATTTGGC	682	0.00242079	2424.66	234	0.00164835	1648.35	0	0	0	-10.6877	-11.2442
XPO1_331	CTACCTTCGCACTGGTTCCTTGG	684	0.00242789	2431.78	114	0.000803043	803.043	0	0	0	-9.65113	-11.2484
ERCC3_52	TACTCATGCACATGGGTTGGTCG	687.5	0.00244031	2444.22	113	0.000795999	795.999	0	0	0	-9.63843	-11.2557
ACTB_2	CGGATGTCCACGTCACACTTCAT	692	0.00245629	2460.22	240	0.00169062	1690.62	0	0	0	-10.7242	-11.2652
KIF11_321	GCTGCGACGCCATGACGGTCCCC	698.5	0.00247936	2483.33	491	0.00345872	3458.72	0	0	0	-11.7564	-11.2786
XPO1_273	GTCCTCTTCATGCATTGCTCCAC	701	0.00248823	2492.21	41	0.000288814	288.814	0	0	0	-8.17898	-11.2838
p53_26	CGTCTGGGCTTCTTGCATTCTGG	703.5	0.00249711	2501.1	239	0.00168357	1683.57	0	0	0	-10.7182	-11.2889
XPO1_227	CCCGTATCTGCGACATTCCTCAT	710.5	0.00252195	2525.99	276	0.00194421	1944.21	0	0	0	-10.9257	-11.3032
p53_23	CACCCATCTACAGTCCCCCTTGC	711	0.00252373	2527.77	184	0.00129614	1296.14	0	0	0	-10.3411	-11.3042
RPS3A_45	GCACCTGTCTCGTCCCCAGTGGC	714	0.00253438	2538.43	63	0.000443787	443.787	0	0	0	-8.79697	-11.3103
PAK4_13	CTGCCCCGCACGATGGTCTGGGG	714.5	0.00253615	2540.21	436	0.00307129	3071.29	0	0	0	-11.5851	-11.3113
ACTB_4	CCGCTCGGCCGTGGTGGTGAAGC	733.5	0.00260359	2607.76	513	0.00361369	3613.69	0	0	0	-11.8197	-11.3491
PAK4_12	GCACCTTTGCTGCCCCGCACGAT	738	0.00261957	2623.76	470	0.00331079	3310.79	0	0	0	-11.6934	-11.358
KIF11_181	TCATGAGCTGCCTTACGTCCATC	759	0.00269411	2698.42	493	0.00347281	3472.81	0	0	0	-11.7623	-11.3984
TUBB_12	TGCGCCGCGCGGTGGGGCGGTGC	759.5	0.00269588	2700.19	157	0.00110595	1105.95	0	0	0	-10.1124	-11.3994
ABL1_45	TGAGGCCCTCTCCCGGCTGGCTG	765	0.0027154	2719.75	322	0.00226824	2268.24	0	0	0	-11.148	-11.4098
ACTB_5	CTCCATGTCGTCCCAGTTGGTGA	766.5	0.00272073	2725.08	369	0.00259932	2599.32	0	0	0	-11.3445	-11.4126
ABL1_41	CCGGCCTCCAGCACTGCGCTGTG	783	0.0027793	2783.74	292	0.00205692	2056.92	0	0	0	-11.007	-11.4433
ABL1_87	TTCCACACGCCCTCGTACACCTC	785.5	0.00278817	2792.63	288	0.00202874	2028.74	0	0	0	-10.9871	-11.4479
ERCC3_54	CAGCCTGTAGTCCTTGGCTCCAT	790	0.00280414	2808.63	0	0	0	0	0	0	0	-11.4562
ABL1_39	TGCCGGCCTCCAGCACTGCGCTG	792	0.00281124	2815.74	307	0.00216258	2162.58	0	0	0	-11.0792	-11.4598
TUBB_11	GTGCGCCGCGCGGTGGGGCGGTG	797	0.00282899	2833.52	113	0.000795999	795.999	0	0	0	-9.63843	-11.4689
p53_37	CTTGCCTCTTTCCTAGCACTGCC	813.5	0.00288756	2892.18	598	0.00421245	4212.45	0	0	0	-12.0408	-11.4984
p53_35	AGGTGCGTGTTTGTGCCTGTCCT	819.5	0.00290885	2913.51	100	0.000704424	704.424	0	0	0	-9.46235	-11.509
ABL1_53	CCCTTGTCCCTCCCTGGCGACTC	821	0.00291418	2918.84	440	0.00309946	3099.46	0	0	0	-11.5983	-11.5117
RPS3A_85	TTCTTGGCTCCCTTTTTGCCGCC	827	0.00293548	2940.17	201	0.00141589	1415.89	0	0	0	-10.4685	-11.5222
Scrambled_21	AGCATCCGCTATGCGCCTCGTCC	833	0.00295677	2961.5	389	0.00274021	2740.21	0	0	0	-11.4206	-11.5326
ABL1_9	CTTCAGCTCTACGTCTCCTCCGA	866.5	0.00307568	3080.6	525	0.00369822	3698.22	0	0	0	-11.853	-11.5895
XPO1_158	CCAGCATTCCTTGCTATTCCACC	883.5	0.00313603	3141.04	336	0.00236686	2366.86	0	0	0	-11.2094	-11.6175
XPO1_272	CGTCCTCTTCATGCATTGCTCCA	897	0.00318394	3189.04	316	0.00222598	2225.98	0	0	0	-11.1209	-11.6394
XPO1_271	TCGTCCTCTTCATGCATTGCTCC	954	0.00338627	3391.69	245	0.00172584	1725.84	0	0	0	-10.7539	-11.7282
Scrambled_6	GCGTTCCGACGTTATTCGTCACG	1055	0.00374477	3750.76	537	0.00378276	3782.76	0	0	0	-11.8856	-11.8734
TUBB_1	CCTCCGCGCCCTCCCCTCTCCTT	1451	0.00515039	5158.63	287	0.0020217	2021.7	0	0	0	-10.9821	-12.3331
