# Supplementary material for: Target identification of small molecules using large-scale CRISPR-Cas mutagenesis scanning of essential genes
Source: Nat Commun. 2018 Feb 5;9:502. doi: 10.1038/s41467-017-02349-8 (PMC5799254; doi:10.1038/s41467-017-02349-8)
Supplement: Supplementary file 12 — Supplementary Data 10 [file 41467_2017_2349_MOESM12_ESM.xlsx]

## Sheet: Primers
Name	Use	Sequence	Manufacturer	Note
XPO1-C528 Fwd	PCR (targeted)	TCTGCCTCTCCGTTGCTTTC	IDT
XPO1-C528 Rev	PCR (targeted)	CCAATCATGTACCCCACAGCT	IDT
XPO1-C528 Seq Fwd	Sanger Sequencing (targeted)	TGTGTTGGGCAATAGGCTCC	IDT
XPO1-C528 Seq Rev	Sanger Sequencing (targeted)	GGCATTTTTGGGCTATTTTAATGAAA	IDT
KIF11-A133 Fwd	PCR (targeted)	CTTGAACTCTTGGGCTTCA	IDT
KIF11-A133 Rev	PCR (targeted)	CACACGTGTAATCTCAGCAC	IDT
KIF11-A133 Seq Fwd	Sanger Sequencing (targeted)	GACAGGTTTATGGAGGGTGT	IDT
KIF11-A133 Seq Rev	Sanger Sequencing (targeted)	TGACTTCTCAAAGCCTCACA	IDT
ERCC3-S162 Fwd	PCR (targeted)	GGTGAAGTTGTAAAGGGTAGAAC	IDT
ERCC3-S162 Rev	PCR (targeted)	GCCTCTACTGTATTCCTTCCTAA	IDT
ERCC3-S162 Fwd Seq	Sanger Sequencing (targeted)	GCTTCACAGAAAAGACAGCA	IDT
ERCC3-S162 Rev Seq	Sanger Sequencing (targeted)	GCCAATGGAAAAAGCTCAGT	IDT
PSMB5-A108 Fwd	PCR and Sanger Sequencing (targeted)	AGAAAGAGATGTGCTGGGTT	IDT
PSMB5-A108 Rev	PCR and Sanger Sequencing (targeted)	GAGAGAAGGAAGGGCTAAGG	IDT
NAMPT-G383 Fwd	PCR and Sanger Sequencing (targeted)	TGGGTCTTTAAAAACAAAATGCG	IDT
NAMPT-G383 Rev	PCR and Sanger Sequencing (targeted)	CTGTAACAGTTTGGTCAGTGATT	IDT
SDHA-C-terminus Fwd	PCR (targeted)	TGCGGATTGATGAGTACGATTACTC	IDT
Hygro-N-terminus Rev	PCR (targeted)	CAGCTATTTACCCGCAGGACATATC	IDT
mCherry-N-terminus Seq Rev	Sanger Sequencing (targeted)	CGCGCAGCTTCACCTTGTAG	IDT
XPO1-C528 Next. Fwd	Nextera Index Adapters (Targeted Amplicon Seq.)	TCGTCGGCAGCGTCAGATGTGTATAAGAGACAGCACAATCAAGTGAATGGTACAGA	IDT
XPO1-C528 Next. Rev	Nextera Index Adapters (Targeted Amplicon Seq.)	GTCTCGTGGGCTCGGAGATGTGTATAAGAGACAGGTCTCTAACAAGACAAAAACA	IDT
KIF11-A133 Next. Fwd	Nextera Index Adapters (Targeted Amplicon Seq.)	TCGTCGGCAGCGTCAGATGTGTATAAGAGACAGGCCCATGTATTTTAACTGCCA	IDT
KIF11-A133 Next. Rev	Nextera Index Adapters (Targeted Amplicon Seq.)	GTCTCGTGGGCTCGGAGATGTGTATAAGAGACAGACCTTGTTACGGGGATCATC	IDT
ERCC3-S162 Fwd Next.	Nextera Index Adapters (Targeted Amplicon Seq.)	TCGTCGGCAGCGTCAGATGTGTATAAGAGACAGGCTTCACAGAAAAGACAGCA	IDT
ERCC3-S162 Rev Next.	Nextera Index Adapters (Targeted Amplicon Seq.)	GTCTCGTGGGCTCGGAGATGTGTATAAGAGACAGGCCAATGGAAAAAGCTCAGT	IDT
ERCC3-D54 Fwd Next.	Nextera Index Adapters (Targeted Amplicon Seq.)	TCGTCGGCAGCGTCAGATGTGTATAAGAGACAGCAGTTCTAGGGGCAGTATCC	IDT
ERCC3-D54 Rev Next.	Nextera Index Adapters (Targeted Amplicon Seq.)	GTCTCGTGGGCTCGGAGATGTGTATAAGAGACAGCGGCACTATGAGGATGAAGA	IDT
Fwd pLCKO-U6 Next. Stagger0	Nextera Index Adapters (Targeted Amplicon Seq.)	TCGTCGGCAGCGTCAGATGTGTATAAGAGACAGTGGACTATCATATGCTTACCGT	IDT	For sequencing of sgRNAs or crRNAs from the pLCKO vector
Fwd pLCKO-U6-Next. Stagger1	Nextera Index Adapters (Targeted Amplicon Seq.)	TCGTCGGCAGCGTCAGATGTGTATAAGAGACAGTTGGACTATCATATGCTTACCGT	IDT	For sequencing of sgRNAs or crRNAs from the pLCKO vector
Fwd pLCKO-U6-Next. Stagger2	Nextera Index Adapters (Targeted Amplicon Seq.)	TCGTCGGCAGCGTCAGATGTGTATAAGAGACAGTATGGACTATCATATGCTTACCGT	IDT	For sequencing of sgRNAs or crRNAs from the pLCKO vector
Fwd pLCKO-U6-Next. Stagger3	Nextera Index Adapters (Targeted Amplicon Seq.)	TCGTCGGCAGCGTCAGATGTGTATAAGAGACAGGATTGGACTATCATATGCTTACCGT	IDT	For sequencing of sgRNAs or crRNAs from the pLCKO vector
Fwd pLCKO-U6-Next. Stagger4	Nextera Index Adapters (Targeted Amplicon Seq.)	TCGTCGGCAGCGTCAGATGTGTATAAGAGACAGCGATTGGACTATCATATGCTTACCGT	IDT	For sequencing of sgRNAs or crRNAs from the pLCKO vector
Fwd pLCKO-U6-Next. Stagger5	Nextera Index Adapters (Targeted Amplicon Seq.)	TCGTCGGCAGCGTCAGATGTGTATAAGAGACAGTCGATTGGACTATCATATGCTTACCGT	IDT	For sequencing of sgRNAs or crRNAs from the pLCKO vector
Rev pLCKO-backbone-Next. Stagger0	Nextera Index Adapters (Targeted Amplicon Seq.)	GTCTCGTGGGCTCGGAGATGTGTATAAGAGACAGGTGGATGAATACTGCCATTTGT	IDT	For sequencing of sgRNAs or crRNAs from the pLCKO vector
Rev pLCKO-backbone-Next. Stagger1	Nextera Index Adapters (Targeted Amplicon Seq.)	GTCTCGTGGGCTCGGAGATGTGTATAAGAGACAGTGTGGATGAATACTGCCATTTGT	IDT	For sequencing of sgRNAs or crRNAs from the pLCKO vector
Rev pLCKO-backbone-Next. Stagger2	Nextera Index Adapters (Targeted Amplicon Seq.)	GTCTCGTGGGCTCGGAGATGTGTATAAGAGACAGTAGTGGATGAATACTGCCATTTGT	IDT	For sequencing of sgRNAs or crRNAs from the pLCKO vector
Rev pLCKO-backbone-Next. Stagger3	Nextera Index Adapters (Targeted Amplicon Seq.)	GTCTCGTGGGCTCGGAGATGTGTATAAGAGACAGGATGTGGATGAATACTGCCATTTGT	IDT	For sequencing of sgRNAs or crRNAs from the pLCKO vector
Rev pLCKO-backbone-Next. Stagger4	Nextera Index Adapters (Targeted Amplicon Seq.)	GTCTCGTGGGCTCGGAGATGTGTATAAGAGACAGCGATGTGGATGAATACTGCCATTTGT	IDT	For sequencing of sgRNAs or crRNAs from the pLCKO vector
Rev pLCKO-backbone-Next. Stagger5	Nextera Index Adapters (Targeted Amplicon Seq.)	GTCTCGTGGGCTCGGAGATGTGTATAAGAGACAGTCGATGTGGATGAATACTGCCATTTGT	IDT	For sequencing of sgRNAs or crRNAs from the pLCKO vector
NAMPT-Y18-Next. Fwd	Nextera Index Adapters (Targeted Amplicon Seq.)	TCGTCGGCAGCGTCAGATGTGTATAAGAGACAGCATCCTCCTCAAGCCACCTC	IDT
NAMPT-Y18-Next. Rev	Nextera Index Adapters (Targeted Amplicon Seq.)	GTCTCGTGGGCTCGGAGATGTGTATAAGAGACAGGAAGCTCATTTTTCTCCTTCCTC	IDT
NAMPT-S241-Next. Fwd	Nextera Index Adapters (Targeted Amplicon Seq.)	TCGTCGGCAGCGTCAGATGTGTATAAGAGACAGGCTCTGCAGTTAGGTAAAATGTC	IDT
NAMPT-S241-Next. Rev	Nextera Index Adapters (Targeted Amplicon Seq.)	GTCTCGTGGGCTCGGAGATGTGTATAAGAGACAGGACAATTCTTATGGGAGCTATGC	IDT
NAMPT-S275-Next. Fwd	Nextera Index Adapters (Targeted Amplicon Seq.)	GTCTCGTGGGCTCGGAGATGTGTATAAGAGACAGGTGTCTGCCTAAGTAAATCTGTG	IDT
NAMPT-S275-Next. Rev	Nextera Index Adapters (Targeted Amplicon Seq.)	TCGTCGGCAGCGTCAGATGTGTATAAGAGACAGGGCCTACAGAGGGATTCTAATAA	IDT
NAMPT-G383-Next. Fwd	Nextera Index Adapters (Targeted Amplicon Seq.)	TCGTCGGCAGCGTCAGATGTGTATAAGAGACAGCCACATTCTACCTAGATACATAAGG	IDT
NAMPT-G383-Next. Rev	Nextera Index Adapters (Targeted Amplicon Seq.)	GTCTCGTGGGCTCGGAGATGTGTATAAGAGACAGGTCTTGGATGCTTCATTCATCA	IDT
PSMB5-Intron1-Next. Fwd	Nextera Index Adapters (Targeted Amplicon Seq.)	TCGTCGGCAGCGTCAGATGTGTATAAGAGACAGTTTCCAACCAGAGCAAAGACAG	IDT
PSMB5-Intron1-Next. Rev	Nextera Index Adapters (Targeted Amplicon Seq.)	GTCTCGTGGGCTCGGAGATGTGTATAAGAGACAGATCTAGGTCCAGGGAGTCTCAG	IDT
PSMB5-M104-Next. Fwd	Nextera Index Adapters (Targeted Amplicon Seq.)	TCGTCGGCAGCGTCAGATGTGTATAAGAGACAGTGCGTTCCTTATTTCGAAGC	IDT
PSMB5-M104-Next. Rev	Nextera Index Adapters (Targeted Amplicon Seq.)	GTCTCGTGGGCTCGGAGATGTGTATAAGAGACAGAGAAAGAGATGTGCTGGGTT	IDT
PSMB5-A108-Next. Fwd	Nextera Index Adapters (Targeted Amplicon Seq.)	TCGTCGGCAGCGTCAGATGTGTATAAGAGACAGCATGCCTTTGTACTGATACACC	IDT
PSMB5-A108-Next. Rev	Nextera Index Adapters (Targeted Amplicon Seq.)	GTCTCGTGGGCTCGGAGATGTGTATAAGAGACAGGTCTTATGTGGCCTGTTTTGTG	IDT
Nextera Fwd Index + Engrafting primer	Nextera Grafting & Index Primer (NGS multiplexing)	CAAGCAGAAGACGGCATACGAGATNNNNNNNNGTCTCGTGGGCTCGG	IDT	Index specific, N701, N702 etc.
Nextera Fwd Index + Engrafting primer	Nextera Grafting & Index Primer (NGS multiplexing)	AATGATACGGCGACCACCGAGATCTACACNNNNNNNNTCGTCGGCAGCGTC	IDT	Index specific, S517, S502 etc.
Library 9/10 genes - Oligo - Fwd Primer (Constant)	Amplification of CustomArray oligonucleotides	TGTCAGTTGTCATTCGCGAAGCTACGACCTGCCATGACCG	IDT	Has overhang at 5'
Library 9/10 genes - Oligo - Rev Primer (Constant)	Amplification of CustomArray oligonucleotides	GTCACTGACGCGGTTTTGTAGCGTGCACCTGCGTACAAAC	IDT	Has overhang at 5'
Library A - Oligo - Fwd Primer A/C (Constant)	Amplification of CustomArray oligonucleotides	GTACTTCACGTGAGTCATAGC	IDT
Library A - Oligo - Rev Primer A/C (Constant)	Amplification of CustomArray oligonucleotides	GCTGCATTCATAGTAGCAGTC	IDT
Library B - Oligo - Fwd Primer B/D (Constant)	Amplification of CustomArray oligonucleotides	CATACGTCTGCATGCGACTCG	IDT
Library B - Oligo - Rev Primer B/D (Constant)	Amplification of CustomArray oligonucleotides	CACTGACGTCTGATCGAGCAG	IDT
Library AsCpf1 - Oligo - Fwd primer	Amplification of CustomArray oligonucleotides	TGTCAGTTGTCATTCGCGAAGCTACGACCTGCCATGACCGTAATTTCTACTCTTG	IDT	Has overhang at 5'
Library AsCpf1 - Oligo - Rev primer	Amplification of CustomArray oligonucleotides	GTCACTGACGCGGTTTTGTAGCGTGCACCTGCGTACAAAC	IDT	Has overhang at 5'

## Sheet: crRNA & sgRNAs
sgRNA and crRNA targeting sequences
Name	Use	Target Sequence 1	Target Sequence 2	Target Sequence 3	Target Sequence 4
pU6-XPO1-sgRNA #3 - Lys531	CRISPR/Cas9 genome editing	GGATTATGTGAACAGAAAAG
pU6-ERCC3-sgRNA #1 - Ala58	CRISPR/Cas9 genome editing	AGTGGATGAATATGGAGCCA
pU6-ERCC3-sgRNA #2 - Lys167	CRISPR/Cas9 genome editing	CAGCTATGGAAAAGTCAAGC
pU6-KIF11-sgRNA #1 - Leu132	CRISPR/Cas9 genome editing	TAATTTCAGGATCCCTTGGC
pU6-AAVS1-sgRNA	CRISPR/Cas9 genome editing;stable cell line	GTCACCAATCCTGTCCCTAG
pU6-SDHA-sgRNA - C-terminus	CRISPR/Cas9 genome editing;stable cell line	GATCGACAAAACTTTGAACG
pU6-donorvector-sgRNA - Cas9 Donor Vector	Plasmid linearization of endonuclease donor plasmid	GGGCCAGTACCCAAAAAGCG
pU6-sgRNA-KIF11_156	CRISPR/Cas9 genome editing	ACGTGGAATTATACCAGCCA
pU6-sgRNA-KIF11_19	CRISPR/Cas9 genome editing	ACCTAATGAAGAGTATACCT
pU6-sgRNA-KIF11_152	CRISPR/Cas9 genome editing	CTCTCAGAAACATCAGATGA
pU6-sgRNA-KIF11_157	CRISPR/Cas9 genome editing	CGTGGAATTATACCAGCCAA
pU6-sgRNA-PSMB5_78	CRISPR/Cas9 genome editing	GTAAGCACCCGCTGTAGCCC
pU6-sgRNA-RXRB_360	CRISPR/Cas9 genome editing	CGGCATGCCGCAGGGCAGTG
pU6-sgRNA-PSMB5_94	CRISPR/Cas9 genome editing	CACCATGGCTGGGGGCGCAG
pU6-sgRNA-PSMB5_117	CRISPR/Cas9 genome editing	CAGTACTCAGCCTGGCAAGG
pU6-sgRNA-TUBB1_2	CRISPR/Cas9 genome editing	CATATTCAGATTGGCCAGTG
pU6-sgRNA-PSMB5_85	CRISPR/Cas9 genome editing	GCTGACTCCAGGGCTACAGC
pU6-sgRNA-RET_491	CRISPR/Cas9 genome editing	ATTGTATGGGGCCTGCAGCC
pU6-sgRNA-JAK1_255	CRISPR/Cas9 genome editing	GCTCATGAGGTCTCCCAAGC
pU6-sgRNA-PSMB5_91	CRISPR/Cas9 genome editing	ACCTGCTAGGCACCATGGCT
pU6-sgRNA-NAMPT_34	CRISPR/Cas9 genome editing	ATTGCCTTCGGTTCTGGTGG
pU6-sgRNA-NAMPT_71	CRISPR/Cas9 genome editing	GGAACAGAATAGCCTGGAAC
pU6-sgRNA-NAMPT_70	CRISPR/Cas9 genome editing	GCTGCTGGAACAGAATAGCC
pU6-sgRNA-NAMPT_33	CRISPR/Cas9 genome editing	AATATTGCCTTCGGTTCTGG
pU6-sgRNA-NAMPT_145	CRISPR/Cas9 genome editing	CCTGGCCACCGACTCCTACA
pU6-sgRNA-NAMPT_62	CRISPR/Cas9 genome editing	TTCATCAGTGCCTGTATCTG
pU6-sgRNA-NAMPT_137	CRISPR/Cas9 genome editing	CCTTGTAGGAGTCGGTGGCC
pU6-XPO1-crRNA #100 - Cys528	CRISPR/AsCpf1 genome editing	CAGGATCTATTAGGATTATGTGA
pU6-ERCC3-crRNA #1 - Lys64	CRISPR/AsCpf1 genome editing	GTGCCTGACTCATCCACCTGCTT
pU6-ERCC3-crRNA #2 - Tyr163	CRISPR/AsCpf1 genome editing	CAGTTGTGTACTGTCAGCTATGG
pU6-KIF11-crRNA #1 - Ile135	CRISPR/AsCpf1 genome editing	AGGATCCCTTGGCTGGTATAATT
pU6-RPS3a-crRNA #66 - Leu137	CRISPR/AsCpf1 genome editing	AGTAAAACCAACACAGAACAGAC
pU6-sgRNA-KO-4xpool-puro-NAMPT	CRISPR/Cas9 genome editing	GGGATGGAACTACATTCTTG	CTGTTCCAGCAGCAGAACAC	AATAGTATCAAGAAGTACAC	CAGAGGAGTCTCTTCCCAAG
pU6-sgRNA-KO-4xpool-puro-KIF11	CRISPR/Cas9 genome editing	TCTTGTGTAGGAGTATACGG	GACTGAATTACCTTGTTACG	GAAGTTAGTGTACGAACTGG	ACCTAATGAAGAGTATACCT
pU6-sgRNA-KO-4xpool-puro-XPO1	CRISPR/Cas9 genome editing	AGTGAGCTCTCAAAAAACGT	TAGTCGAATGGCTAAACCAG	TCTCAGGGAAACTCTTATGG	TCACACCAGCAATCTCAGTG

## Sheet: HDR oligo's
Name	Sequence	Type
XPO1-C528S, E529V, Q530H, K531I	CGTGGGTATTGACCTACTATGTACATGATATTTGATGCAATAATAGCTTTATTATCTTTGCCTCGTATGTGAACAGATAATCCTAATAGATCCTGTAAATAAGACAAATTTGTATTATTTATTGTAACAAC	IDT ultramer
KIF11-L132Δ	CTCCAACAGAGACACTTTGACTGAAAATTCAGTACCATTATCAGTAAGTTTCTCAAAAATTTGATGAAGGGTACGTGGAATTATACCAGCC---GGGTCCTGAAATTATAATAAGGACTAATATAA	IDT ultramer
ERCC3-V166_K167insL	TCCTGCTGGTGCGCAGAAAGTGACAGTGCCTTGGGACAGGCCTGTCATGGAATCTCTTACCTGTTGTGCTTCAACACGAGCTTCAAGACTTTTCCATAGCTGACAGTACACAACTGCAAATACAGATAACATC	IDT ultramer
NAMPT-G383Δ	AAGGTGACATACCCCAAGGCCATTAGTTACAACATAGCTACACTTGAAGGAACAATTCAAGAGATCTCTTGTCAACTTCTGTAGCAAACCGCCA---GAACCGAAGGCAATATTTTCAATACTCCACATT	IDT ultramer
	All oligo's were ordered as ssDNA from IDT. The PAM site of the original gene used to induce CRISPR-assisted HDR is highlighted in red.
	Relevant silent and nonsynomous mutations are underlined in bold, while deletions are shown as -.
