# Supplementary material for: Target identification of small molecules using large-scale CRISPR-Cas mutagenesis scanning of essential genes
Source: Nat Commun. 2018 Feb 5;9:502. doi: 10.1038/s41467-017-02349-8 (PMC5799254; doi:10.1038/s41467-017-02349-8)
Supplement: Supplementary file 13 — Supplementary Data 11 [file 41467_2017_2349_MOESM13_ESM.zip]

Archive with 6 entries (6 files):
- CrispRVariants - Exon analysis.R
- EdgeR-sgRNA-counting.R
- crRNAs_from_ensembl(AsCpf1).R
- sgRNAs_from_ensembl(SpCas9).R
- frequencyplot.R
- testGoodsgRNA.R
