# Supplementary material for: Target identification of small molecules using large-scale CRISPR-Cas mutagenesis scanning of essential genes
Source: Nat Commun. 2018 Feb 5;9:502. doi: 10.1038/s41467-017-02349-8 (PMC5799254; doi:10.1038/s41467-017-02349-8)
Supplement: Supplementary file 13 — Supplementary Data 11 [file 41467_2017_2349_MOESM13_ESM.zip › CrispRVariants - Exon analysis.R]

## Installation
#source("https://bioconductor.org/biocLite.R")
#biocLite("CrispRVariants")
#biocLite("VariantAnnotation")
#biocLite("rtracklayer")
#biocLite("GenomicFeatures")

## Load libraries
library("GenomicFeatures")
library("VariantAnnotation")
library("CrispRVariants")
library("rtracklayer") 

# Represent the guide as a GenomicRanges::GRanges object
# Represent the reference as a Biostrings::DNAString object
##Exon 1
gd <- GenomicRanges::GRanges("NAMPT_-_10135", IRanges::IRanges(36535, 36609), strand = "+")
reference <- Biostrings::DNAString("CGGCCCGAGATGAATCCTGCGGCAGAAGCCGAGTTCAACATCCTCCTGGCCACCGACTCCTACAAGGTAAAGCTC")
target.loc <- 36609-36572
sampname = c("HAP1_1-NAMPT-Exon1")
crispr.set <- readsToTarget("X:/.../HAP1_1-NAMPTex1-KPT-9274.bam",
                            target=gd, reference=reference, target.loc=target.loc, collapse.pairs=T, names=sampname, upstream.snv=37, downstream.snv=37)

#Main plot functions
gc()
dev.off()
plotVariants(crispr.set)

## set tresholds for read frequencies
min.counttim <- 100
min.freqtim <- 0.1 #volle percentages dus 25% = 25 en niet 0.25

## generate a table with the guide sequences and read frequencies
conSeqs <- consensusSeqs(crispr.set, min.count = min.counttim, min.freq = min.freqtim)
tmp <- data.frame(crispr.set$cigar_freqs)
freqcutoff <- apply(tmp, 2, sum)*(min.freqtim/100)
comparisondf <- data.frame(matrix(freqcutoff, ncol = length(freqcutoff), nrow = dim(tmp)[1], byrow = T))
tmp <- tmp[apply(tmp>comparisondf, 1, any),, drop=F]
tmp <- tmp[apply(tmp>min.counttim, 1, any),, drop=F]

## Output, combine haplotype sequences and frequencies into a single table
write.table(data.frame(conSeqs, tmp), file=paste0("X:/CrispRvariants/",sampname,".csv"), sep=";", quote=F, row.names = T, col.names = NA)
