# Supplementary material for: Target identification of small molecules using large-scale CRISPR-Cas mutagenesis scanning of essential genes
Source: Nat Commun. 2018 Feb 5;9:502. doi: 10.1038/s41467-017-02349-8 (PMC5799254; doi:10.1038/s41467-017-02349-8)
Supplement: Supplementary file 13 — Supplementary Data 11 [file 41467_2017_2349_MOESM13_ESM.zip › EdgeR-sgRNA-counting.R]

# Install EdgeR
# source("http://www.bioconductor.org/biocLite.R")
# biocLite("edgeR")

#Load library
library(edgeR)

# Read in Sample IDs and dual indeces, we use a Placeholder file without real barcodes as we do not use barcodes in this step.
sampleanno = read.table("X:/EdgeR/PlaceholderBarcode.txt", header = TRUE, sep = "\t")
sampleanno[1:1, ]
##       ID Sequences SequencesReverse   group Infection Replicate IndexF IndexR
## 1 A1_1_1  TAGATCGC         TAAGGCGA    Drug         1         1      1      1
## 2 A2_1_2  TAGATCGC         CGTACTAG Control         1         1      1      2
## 3 A3_1_3  TAGATCGC         AGGCAGAA    Drug         1         1      1      3
## 4 A4_1_4  TAGATCGC         TCCTGAGC Control         1         1      1      4
## 5 A5_1_5  TAGATCGC         GGACTCCT    Drug         1         1      1      5

## the amount of allowed mismatches between the sgRNA reference and the observed sgRNAs present in the sample
sgRNAmismatchallowed = 0

#Process raw sequences from fastq files, in this case we used paired end reads.
##Read1 sample 1
sampname = "Sample1-R1"
x4 = processAmplicons("X:/.../S1_L001_R1_001.fastq", 
                      barcodefile = "X:/EdgeR/PlaceholderBarcode.txt", hairpinfile = "X:/.../libraries/Library.txt", 
                      barcodeStart = 1, barcodeEnd = 2, allowShifting = TRUE, shiftingBase = 5, allowMismatch = TRUE,
                      hairpinMismatchBase = sgRNAmismatchallowed, barcodeMismatchBase = 2, hairpinStart = 82, hairpinEnd = 101, verbose = TRUE)
write.table(data.frame(x4$counts), file=paste0("X:/EdgeR/",sampname,".csv"), sep=";", quote=F, row.names = T, col.names = NA)

##Read2 sample 2 
sampname = "Sample1-R2"
x4 = processAmplicons("X:/.../S1_L001_R2_001.fastq", 
                      barcodefile = "X:/EdgeR/PlaceholderBarcode.txt", hairpinfile = "X:/.../libraries/Library-rev.txt", 
                      barcodeStart = 1, barcodeEnd = 2, allowShifting = TRUE, shiftingBase = 5, allowMismatch = TRUE,
                      hairpinMismatchBase = sgRNAmismatchallowed, barcodeMismatchBase = 2, hairpinStart = 122, hairpinEnd = 141, verbose = TRUE)
write.table(data.frame(x4$counts), file=paste0("X:/EdgeR/",sampname,".csv"), sep=";", quote=F, row.names = T, col.names = NA)
