# Supplementary material for: Target identification of small molecules using large-scale CRISPR-Cas mutagenesis scanning of essential genes
Source: Nat Commun. 2018 Feb 5;9:502. doi: 10.1038/s41467-017-02349-8 (PMC5799254; doi:10.1038/s41467-017-02349-8)
Supplement: Supplementary file 13 — Supplementary Data 11 [file 41467_2017_2349_MOESM13_ESM.zip › crRNAs_from_ensembl(AsCpf1).R]

### Installation of packages
#install.packages("gdata")
#source("https://bioconductor.org/biocLite.R")
#biocLite("BSgenome.Hsapiens.NCBI.GRCh38")
#biocLite("Biostrings")

## input should be a xlsx file with "Associated.Gene.Name","Chromosome.Name","Genomic.coding.start","Genomic.coding.end" and "Strand" columns
## load input table, run the crRNAfromEnsembl function and return the results in a table
output <- sgRNAfromEnsembl("X:/.../ensemble-biomart-export-file.xlsx", sheet = 1)
write.table(output,"X:/.../AsCpf1.txt", sep="\t", quote = F, col.names = T, row.names = F)

# Function to find and extract crRNA sequences from Ensemble genomic coordinate files. Requires the functions "testGoodsgRNA" and "findSGs"
sgRNAfromEnsembl <- function(ensembloutputfile, ...)
{
  require(gdata)
  options(stringsAsFactors = FALSE)
  cdslist <- read.xls(ensembloutputfile, stringsAsFactors = FALSE, ...)
  if(any(!c("Associated.Gene.Name","Chromosome.Name","Genomic.coding.start","Genomic.coding.end", "Strand") %in% names(cdslist))){
    stop(paste0("The specified file does not contain all the required columns: Associated.Gene.Name, Chromosome.Name, Genomic.coding.start, Genomic.coding.end and Strand"))
  }

  output <- data.frame(cdslist, orientation=NA, sgRNA=NA, sgRNAstartcoords=NA,
                       sgRNAstopcoords=NA, cutsitecoords=NA)
  output <- output[0,]
  output <- findSGs(cdslist, output, "(?=.AAA)", "-", sglength = 23,  cdsinfront = 25, cdsbehind = 25, cutsiteoffset = 2)
  output <- findSGs(cdslist, output, "(?<=TTT.)", "+", sglength = 23, cdsinfront = 25, cdsbehind = 25, cutsiteoffset = 20)
  ## filter bad sgRNAs out of the list
  output <- output[ testGoodsgRNA(output$sgRNA),]
  
  return(output)
}

# Function to find the crRNAs within the CDS input coordinates
findSGs <- function(cdslist, output, PAM, orientation, sglength, cdsinfront, cdsbehind, cutsiteoffset)
{

  require("BSgenome.Hsapiens.NCBI.GRCh38")
  require("Biostrings")
  
  # Start progress bar
  progress <- txtProgressBar(min=0, max = dim(cdslist)[1], style = 3, initial = 0 )
  
  # loop through CDS list, for each entry, get the sequence and from that sequence construct all crRNAs.
  # get and process positive strand sequence first
  # AsCpf1 cuts 19 and 23 nucleotides distal from the PAM site, generating a blunt overhang. 
  # However, we opted to select a single cut site 21 nucleotides distral from the PAM site to simplify the script
  # Cutsiteoffset is added to the position for the first nucleotide of the sgRNA to determine the cutting site
  # Once cut, mutations can be created up to x positions before and up to x positions after the PAM site.
  # To accommodate this, we search for the PAM in an extended coding sequence, rather than the specified CDS.
  # This extension enlagres the CDS by 25 ("cdsinfront") before and 25 ("cdsbehind") after the listed CDS, so that 
  # 1) an SG corresponding to a PAM at the start of the "REAL" CDS can still be reported
  # and 2) an SG which lies 25 nucleotides past the CDS is still reported
  # (because a slim chance exists that a mutation is created 13 nucleotides in front of the PAM, i.e. still in the CDS)
  
  cdslist$Extended_Coding_Sequence <- as.character(getSeq(BSgenome.Hsapiens.NCBI.GRCh38,
                                                          as.character(cdslist$Chromosome.Name),
                                                          cdslist$Genomic.coding.start-cdsinfront,
                                                          cdslist$Genomic.coding.end+cdsbehind))
  
  # PAM indices are the indices of the N in the TTTN recognition sequence. 
  # for "+" orientation, the start index of the crRNA lies <sglength> positions behind this N (PAM) position reported by gregexpr
  # for "-" orientation, the start index of the crRNA lies <sglength> positions in front of the N (PAM) position reported by the gregexpr.
  # In "-" orientation we only consider start indices which occur past position cdsinfront+18 of the EXTENDED cds, because this correseponds to crRNAs that still cut close to the CDS.
  # In "+" orientation, any start position greater than the total size of the extended cds - sglength would result in a sgRNA outside the target CDS.
 
  PAM_indices <- gregexpr(PAM, cdslist$Extended_Coding_Sequence, perl=TRUE)
  if(orientation=="-") 
    {
      SG_start_indices <- lapply(PAM_indices, function(x)x[`>`(x ,23)]-sglength)
    }
  if(orientation=="+") 
    {
    SG_start_indices <- list()
    for (i in 1:length(PAM_indices)) 
      {
        ## Input the crRNA start coordinates from the PAM_indices and check whether the PAM is located within the CDS - sgLength offset by 1 to adjust for the position of the . in TTT.XXXX
        SG_start_indices[[i]] <- PAM_indices[[i]] [PAM_indices[[i]] <= (nchar(cdslist$Extended_Coding_Sequence[i])-sglength+1) & PAM_indices[[i]] > 0]
      }
    }

  rm(PAM_indices)

  for (i in 1:dim(cdslist)[1]) 
    {
    if (as.logical(length(SG_start_indices[[i]]))) 
      {
        SGRNAseqs <- substring(cdslist$Extended_Coding_Sequence[i],
                               SG_start_indices[[i]],
                               (SG_start_indices[[i]]+(sglength-1))
                               )
        if(orientation=="-")
          {
          SGRNAseqs <- as.character(reverseComplement(DNAStringSet(substring(cdslist$Extended_Coding_Sequence[i],
                                                                             SG_start_indices[[i]],
                                                                             (SG_start_indices[[i]]+(sglength-1))
                                                                             )
                                                                   )
                                                      )
                                    )
          }
        #surpressing warnings because the rownames for these columns are taken from the shorted (repeated) entry
        #cutsiteoffset is added to the position for the first nucleotide of the sgRNA
        suppressWarnings(output <- rbind(output, cbind(cdslist[i,colnames(cdslist)!="Extended_Coding_Sequence"],
                                        orientation=orientation,
                                        sgRNA= SGRNAseqs,
                                        sgRNAstartcoords= cdslist$Genomic.coding.start[i]+SG_start_indices[[i]]-cdsinfront-1,
                                        sgRNAstopcoords= cdslist$Genomic.coding.start[i]+SG_start_indices[[i]]-cdsinfront-1+(sglength-1), 
                                        cutsitecoords= cdslist$Genomic.coding.start[i]+SG_start_indices[[i]]-cdsinfront-1 + cutsiteoffset
                                        )
          )
      )
    }
    setTxtProgressBar(progress, i)
  }
  close(progress)
  return(output)
}
