# Supplementary material for: Target identification of small molecules using large-scale CRISPR-Cas mutagenesis scanning of essential genes
Source: Nat Commun. 2018 Feb 5;9:502. doi: 10.1038/s41467-017-02349-8 (PMC5799254; doi:10.1038/s41467-017-02349-8)
Supplement: Supplementary file 13 — Supplementary Data 11 [file 41467_2017_2349_MOESM13_ESM.zip › sgRNAs_from_ensembl(SpCas9).R]

### Installation of packages
#install.packages("gdata")
#source("https://bioconductor.org/biocLite.R")
#biocLite("BSgenome.Hsapiens.NCBI.GRCh38")
#biocLite("Biostrings")

## Input should be a xlsx file with "Associated.Gene.Name","Chromosome.Name","Genomic.coding.start","Genomic.coding.end" columns
## The input and the CDS coordinates are extracted from the web-based ensemble biomart tool

## Load input table, run the sgRNA script and return the results in a table
output <- sgRNAfromEnsembl("X:/.../Biomart-export-file.xlsx", sheet = 1)
write.table(output,"X:/.../sgRNAs-SpCas9-library.txt", sep="\t", quote = F, col.names = T, row.names = F)

# Function to find and extract sgRNA sequences from Ensemble genomic coordinate files. Requires the functions "testGoodsgRNA" and "findSGs"
sgRNAfromEnsembl <- function(ensembloutputfile, ...)
{
  require(gdata)
  options(stringsAsFactors = FALSE)
  cdslist <- read.xls(ensembloutputfile, stringsAsFactors = FALSE, ...)
  if(any(!c("Associated.Gene.Name","Chromosome.Name","Genomic.coding.start","Genomic.coding.end") %in% names(cdslist))){
    stop(paste0("The specified file does not contain all the required columns: Associated.Gene.Name, Chromosome.Name, Genomic.coding.start and Genomic.coding.end"))
  }
  
  output <- data.frame(cdslist, orientation=NA, sgRNA=NA, sgRNAstartcoords=NA,
                       sgRNAstopcoords=NA, cutsitecoords=NA, armed_sgRNA=NA)
  output <- output[0,]
  output <- findSGs(cdslist, output, "(?=.GG)", "+", sglength = 20,  infront = 20, behind = 9, cutsiteoffset = 16)
  output <- findSGs(cdslist, output, "(?<=CC.)", "-", sglength = 20, infront = 9, behind = 20, cutsiteoffset = 3)
  
  ## Filter bad sgRNAs out of the list
  output <- output[ testGoodsgRNA(output$sgRNA),]
  
  return(output)
}

# Function to find sgRNAs within the input CDS coordinates
findSGs <- function(cdslist, output, PAM, orientation, sglength, infront, behind, cutsiteoffset)
{
  require("BSgenome.Hsapiens.NCBI.GRCh38")
  require("Biostrings")
  
  # Start progress bar
  progress <- txtProgressBar(min=0, max = dim(cdslist)[1], style = 3, initial = 0 )
  
  # loop through CDS list, for each entry, get the sequence and from that sequence construct all sgRNAs.
  # get and process postive strand sequence first
  # CRISPR cuts 4 nucleotides in front of the PAM site
  # cutsiteoffset is added to the position for the first nucleotide of the sgRNA to determine the cutting site
  # Once cut, mutations can be created up to 13 positions before and up to 2 positions after the PAM site.
  # To accommodate this, we search for the PAM in an extended coding sequence, rather than the specified CDS.
  # This extension enlagres the CDS by 20 ("infront") before and 9 ("behind") after the listed CDS, so that 
  # 1) an SG corresponding to a PAM at the start of the "REAL" CDS can still be reported
  # and 2) an SG which lies 9 nucleotides past the CDS is still reported
  # (because a slim chance exists that a mutation is created 13 nucleotides in front of the PAM, i.e. still in the CDS)
  cdslist$Extended_Coding_Sequence <- as.character(getSeq(BSgenome.Hsapiens.NCBI.GRCh38, 
                                                          as.character(cdslist$Chromosome.Name), 
                                                          cdslist$Genomic.coding.start-infront, 
                                                         cdslist$Genomic.coding.end+behind))
  
  # PAM indices are the indices of the N in the NGG recognition sequence. 
  # for "+" orientation, the start index of the sgRNA lies <sglength> positions in front of this N
  # for "-" orientation, the start index of the sgRNA lies exactly on the position reported by the gregexpr: right after the N in the CCN PAM.
  # In "+" orientation we only consider start indices which occur past position 20 of the EXTENDED cds, because this correseponds to the real CDS start.
  # In "-" orientation, any start position greater than the total size of the extended cds - 20 would result in a sgRNA outside the target CDS.
  # PAM_indices <- lapply(PAM_indices, function(x)x[`>`(x ,20)])
  PAM_indices <- gregexpr(PAM, cdslist$Extended_Coding_Sequence, perl=TRUE)
  if(orientation=="+") {SG_start_indices <- lapply(PAM_indices, function(x)x[`>`(x ,20)]-sglength)}
  if(orientation=="-") {
    SG_start_indices <- list()
    for (i in 1:length(PAM_indices)) {
      SG_start_indices[[i]] <- PAM_indices[[i]][PAM_indices[[i]] < (nchar(cdslist$Extended_Coding_Sequence[i])-sglength) & PAM_indices[[i]] > 0]
    }
  }
  
  rm(PAM_indices)

  for (i in 1:dim(cdslist)[1]) {
    if (as.logical(length(SG_start_indices[[i]]))) {
        SGRNAseqs <- substring(cdslist$Extended_Coding_Sequence[i],
                               SG_start_indices[[i]],
                               (SG_start_indices[[i]]+(sglength-1))
                               )
        if(orientation=="-"){
          SGRNAseqs <- as.character(reverseComplement(DNAStringSet(substring(cdslist$Extended_Coding_Sequence[i],
                                                                             SG_start_indices[[i]],
                                                                             (SG_start_indices[[i]]+(sglength-1))
                                                                             )
                                                                   )
                                                      )
                                    )
        }
        suppressWarnings(
          #surpressing warnings because the rownames for these columns are taken from the shorted (repeated) entry
          output <- rbind(output, cbind(cdslist[i,colnames(cdslist)!="Extended_Coding_Sequence"],
                                        orientation=orientation,
                                        sgRNA= SGRNAseqs,
                                        sgRNAstartcoords= cdslist$Genomic.coding.start[i]+SG_start_indices[[i]]-infront-1,
                                        sgRNAstopcoords= cdslist$Genomic.coding.start[i]+SG_start_indices[[i]]-infront-1+(sglength-1), 
                                        cutsitecoords= cdslist$Genomic.coding.start[i]+SG_start_indices[[i]]-infront-1 + cutsiteoffset
                                        )
          )
      )
    }
    setTxtProgressBar(progress, i)
  }
  close(progress)
  
  return(output)
}
