# Supplementary material for: Target identification of small molecules using large-scale CRISPR-Cas mutagenesis scanning of essential genes
Source: Nat Commun. 2018 Feb 5;9:502. doi: 10.1038/s41467-017-02349-8 (PMC5799254; doi:10.1038/s41467-017-02349-8)
Supplement: Supplementary file 13 — Supplementary Data 11 [file 41467_2017_2349_MOESM13_ESM.zip › frequencyplot.R]

# source("https://bioconductor.org/biocLite.R")
# biocLite("deepSNV")

calculateMutationFrequency <- function (sortedindexedbam, reference, chr, start, stop)
{
  require("deepSNV")
  counts <- bam2R(file = sortedindexedbam, chr = chr, start=start, stop=stop, q=10)
  counts <- data.frame(counts)
  
  counts_fw <- counts[, c("A", "T", "C", "G", "X.", "N" )]
  counts_rev <- counts[, c("a", "t", "c", "g", "X_", "n" )]
  counts <- counts_fw + counts_rev
  counts$position <- 1:dim(counts)[1]
  counts <- cbind(counts, total=rowSums(counts))
  
  require("Biostrings")
  reference <- readDNAStringSet(reference)
  
  counts$reference <- NA
  for (i in 1:(stop-start+1)) {
    counts$reference[i] <- as.character(substr(reference, start = start + i - 1 , stop = start + i - 1))
}
  
  frequencies <- cbind(counts[, c("A", "T", "C", "G", "X.", "N", "total" )] / counts$total , position = counts$position, reference=counts$reference)
  
  #It would probably make more sense to set the frequency occurence of the wild type to zero in the plot fuction. Not here.
  for (i in 1:dim(frequencies)[1]) {
    frequencies[i,switch(frequencies$reference[i],
                         "A"=which(colnames(frequencies)=="A"),
                         "T"=which(colnames(frequencies)=="T"),
                         "G"=which(colnames(frequencies)=="G"),
                         "C"=which(colnames(frequencies)=="C")
    )] <- 0
  }
  
  return(list(counts, frequencies))
}

plotMutationFrequencies <- function (frequencies){
  require(ggplot2)
  require(reshape2)
  colnames(frequencies)[colnames(frequencies)=="X."] <- "Deletion"
  melteddata <- melt(frequencies[, c("position","A", "T", "C", "G", "Deletion", "N")], id= "position")
  ggplot(melteddata, aes(x= as.factor(position), y=value, fill=variable)) + 
          geom_bar(stat="identity") + scale_x_discrete(labels= frequencies$reference) + theme_bw() + xlab("") + ylab("Frequency") + theme(legend.title=element_blank())
  
}

# # Sample example for a given directory
# ####################################KIF11
# setwd("/.../KIF11aligned")
# KIF11outputlist <- list()
# for (file in list.files()[grepl("_sorted.bam$", list.files())] ){
#   testoutput <- calculateMutationFrequency(sortedindexedbam = file,
#                                            reference = "/.../References/KIF11.fa",
#                                            chr = "KIF11",
#                                            start = 571,
#                                            stop = 606
#   )
#   KIF11outputlist <- c(KIF11outputlist, testoutput)
# }
# 
# for (i in 1:(length(KIF11outputlist)/2)) {
#   pdf(file =paste0("/.../mutationfreq_plots/KIF11/", gsub("_sorted.bam", "",list.files()[grepl("_sorted.bam$", list.files())][i]), ".pdf"), width = 5.83, height=4.11 )
#   print(plotMutationFrequencies(KIF11outputlist[[i*2]]))
#   dev.off()
# } 
# 
# KIF11total <- KIF11outputlist[[2]][,c("A","T","C","G","X.","N","total" )]
# KIF11total[,] <- 0
# for (i in c(1,3,5,7,9,11,13,15,17,19,21,23)) {
#   KIF11total <- KIF11total[,] + KIF11outputlist[[i]][,c("A","T","C","G","X.","N","total" )]
# } 
# 
# 
# KIF11totalfrequencies <- cbind(KIF11total[, c("A", "T", "C", "G", "X.", "N", "total" )] / KIF11total$total , position = KIF11outputlist[[1]]$position, reference=KIF11outputlist[[1]]$reference)
# for (i in 1:dim(KIF11totalfrequencies)[1]) {
#   KIF11totalfrequencies[i,switch(KIF11totalfrequencies$reference[i],
#                                  "A"=which(colnames(KIF11totalfrequencies)=="A"),
#                                  "T"=which(colnames(KIF11totalfrequencies)=="T"),
#                                  "G"=which(colnames(KIF11totalfrequencies)=="G"),
#                                  "C"=which(colnames(KIF11totalfrequencies)=="C")
#   )] <- 0
# }
# plotMutationFrequencies(KIF11totalfrequencies)
