# Supplementary material for: Target identification of small molecules using large-scale CRISPR-Cas mutagenesis scanning of essential genes
Source: Nat Commun. 2018 Feb 5;9:502. doi: 10.1038/s41467-017-02349-8 (PMC5799254; doi:10.1038/s41467-017-02349-8)
Supplement: Supplementary file 13 — Supplementary Data 11 [file 41467_2017_2349_MOESM13_ESM.zip › testGoodsgRNA.R]

## This function filters sequences from the sgRNAfromEnsembl to remove sequences containing TTTTT (the terminator from the U6 promotor).
## In the future, this function can be expanded to exclude other sgRNAs with certain characteristics.
testGoodsgRNA <- function(sequence)
  {
    return(!grepl("TTTTT", sequence))
  }
